# Supplementary material for: Genome-Wide Discovery of DNA Polymorphisms in Mei (Prunus mume Sieb. et Zucc.), an Ornamental Woody Plant, with Contrasting Tree Architecture and their Functional Relevance for Weeping Trait
Source: Plant Mol Biol Report. 2016 Aug 8;35(1):37–46. doi: 10.1007/s11105-016-1000-4 (PMC5306074; doi:10.1007/s11105-016-1000-4)
Supplement: Supplementary file 7 — The detailed information of the mutual InDels in ‘Fen Tai ChuiZhi’ compared with the three upright cultivars of mei sepatately. (XLSX 52034 kb) [file 11105_2016_1000_MOESM6_ESM.xlsx]

## Sheet: Pfam
Supplementary Table 6 The List of the Pfam gene families of mutual SNPs in ‘Fen Tai ChuiZhi’ compared with the three upright cultivars of mei separately.
Gene_ID	Pfam_ID	Pfam group	SNP number
Pm000004;Pm000232;Pm000974;Pm002052;Pm002346;Pm002492;Pm003634;Pm004265;Pm004269;Pm004272;Pm004616;Pm005151;Pm005312;Pm005717;Pm006274;Pm006561;Pm006759;Pm007084;Pm007113;Pm008629;Pm008788;Pm008789;Pm009382;Pm009384;Pm009383;Pm010367;Pm011391;Pm011907;Pm013049;Pm013172;Pm013276;Pm013463;Pm013734;Pm013752;Pm013856;Pm014953;Pm015843;Pm015847;Pm015931;Pm017032;Pm017610;Pm017696;Pm018354;Pm018418;Pm0…	PF00847.15;PF00847.15;PF00847.15;PF00847.15;PF00847.15;PF00847.15;PF00847.15;PF00847.15;PF00847.15;PF00847.15;PF00847.15;PF00847.15;PF00847.15;PF00847.15;PF00847.15;PF00847.15;PF00847.15;PF00847.15;PF00847.15;PF00847.15;PF00847.15;PF00847.15;PF00847.15;PF00847.15;PF00847.15;PF00847.15;PF00847.15;PF00847.15;PF00847.15;PF00847.15;PF00847.15;PF00847.15;PF00847.15;PF00847.15;PF00847.15;PF00847.15;PF0…	AP2domain	415
Pm000005;Pm006355;Pm008774;Pm009191;Pm020631;Pm022944;Pm024652;Pm025327;Pm026765	PF13646.1;PF13646.1;PF13646.1;PF13646.1;PF13646.1;PF13646.1;PF13646.1;PF13646.1;PF13646.1	HEATrepeats	38
Pm000005;Pm002514;Pm003166;Pm003181;Pm003632;Pm003955;Pm006331;Pm007963;Pm008288;Pm008774;Pm008946;Pm009191;Pm009473;Pm009926;Pm012296;Pm014282;Pm017864;Pm018488;Pm019621;Pm019638;Pm019720;Pm020178;Pm020433;Pm020631;Pm021077;Pm021738;Pm023916;Pm024286;Pm024652;Pm025203;Pm025327;Pm025353;Pm026310;Pm026633;Pm030545	PF13513.1;PF13513.1;PF13513.1;PF13513.1;PF13513.1;PF13513.1;PF13513.1;PF13513.1;PF13513.1;PF13513.1;PF13513.1;PF13513.1;PF13513.1;PF13513.1;PF13513.1;PF13513.1;PF13513.1;PF13513.1;PF13513.1;PF13513.1;PF13513.1;PF13513.1;PF13513.1;PF13513.1;PF13513.1;PF13513.1;PF13513.1;PF13513.1;PF13513.1;PF13513.1;PF13513.1;PF13513.1;PF13513.1;PF13513.1;PF13513.1	HEAT-like repeat	215
Pm000005;Pm000421;Pm000582;Pm001952;Pm002858;Pm003181;Pm005114;Pm006047;Pm006331;Pm007963;Pm008288;Pm008774;Pm009473;Pm009926;Pm012296;Pm014282;Pm015871;Pm016447;Pm017864;Pm018126;Pm018325;Pm018817;Pm019621;Pm019638;Pm019706;Pm020178;Pm020433;Pm020631;Pm020855;Pm021077;Pm021738;Pm022944;Pm023916;Pm024652;Pm025327;Pm025805;Pm026310;Pm030545	PF02985.17;PF02985.17;PF02985.17;PF02985.17;PF02985.17;PF02985.17;PF02985.17;PF02985.17;PF02985.17;PF02985.17;PF02985.17;PF02985.17;PF02985.17;PF02985.17;PF02985.17;PF02985.17;PF02985.17;PF02985.17;PF02985.17;PF02985.17;PF02985.17;PF02985.17;PF02985.17;PF02985.17;PF02985.17;PF02985.17;PF02985.17;PF02985.17;PF02985.17;PF02985.17;PF02985.17;PF02985.17;PF02985.17;PF02985.17;PF02985.17;PF02985.17;PF0…	HEAT repeat	315
Pm000005;Pm003632;Pm003955;Pm006331;Pm008774;Pm012729;Pm019720;Pm020433;Pm025203;Pm025327	PF12755.2;PF12755.2;PF12755.2;PF12755.2;PF12755.2;PF12755.2;PF12755.2;PF12755.2;PF12755.2;PF12755.2	Vacuolar 14 Fab1-binding region	52
Pm000005;Pm000582;Pm002498;Pm002858;Pm003632;Pm003645;Pm006513;Pm006942;Pm009191;Pm009764;Pm009857;Pm014282;Pm017456;Pm017941;Pm018488;Pm019621;Pm020855;Pm022944;Pm023636;Pm024286;Pm024709;Pm025327;Pm026765;Pm030545;Pm029886	PF00514.18;PF00514.18;PF00514.18;PF00514.18;PF00514.18;PF00514.18;PF00514.18;PF00514.18;PF00514.18;PF00514.18;PF00514.18;PF00514.18;PF00514.18;PF00514.18;PF00514.18;PF00514.18;PF00514.18;PF00514.18;PF00514.18;PF00514.18;PF00514.18;PF00514.18;PF00514.18;PF00514.18;PF00514.18	Armadillo/beta-catenin-like repeat	160
Pm000005;Pm003632;Pm003955;Pm005114;Pm006331;Pm019638;Pm020433;Pm021738;Pm023916;Pm025203;Pm025327;Pm026310	PF12717.2;PF12717.2;PF12717.2;PF12717.2;PF12717.2;PF12717.2;PF12717.2;PF12717.2;PF12717.2;PF12717.2;PF12717.2;PF12717.2	non-SMC mitotic condensation complex subunit 1	46
Pm000005;Pm003632;Pm012296;Pm020433;Pm025805	PF01602.15;PF01602.15;PF01602.15;PF01602.15;PF01602.15	Adaptin N terminal region	19
Pm000005;Pm003632;Pm025327	PF08167.7;PF08167.7;PF08167.7	rRNA processing/ribosome biogenesis	6
Pm000005	PF04510.7	Family of unknown function (DUF577)	2
Pm000005;Pm003632;Pm003955	PF12460.3;PF12460.3;PF12460.3	RNAPII transcription regulator C-terminal	6
Pm000005;Pm003632;Pm003955	PF10274.4;PF10274.4;PF10274.4	Parkin co-regulated protein	6
Pm000005;Pm002858;Pm003955;Pm019615;Pm019720;Pm025327	PF03810.14;PF03810.14;PF03810.14;PF03810.14;PF03810.14;PF03810.14	Importin-beta N-terminal domain	19
Pm000006;Pm029531;Pm030186	PF01195.14;PF01195.14;PF01195.14	Peptidyl-tRNAhydrolase	9
Pm000008;Pm001459	PF08288.7;PF08288.7	PIGA(GPI anchor biosynthesis)	8
Pm000008;Pm000008;Pm000649;Pm001459;Pm001459;Pm002534;Pm002534;Pm003686;Pm004643;Pm005666;Pm008223;Pm009799;Pm010291;Pm012269;Pm012991;Pm013576;Pm013576;Pm014357;Pm018021;Pm018281;Pm018948;Pm020051;Pm023015;Pm023824;Pm025246;Pm026021;Pm026689;Pm026689;Pm027606;Pm030797;Pm030797;Pm029336;Pm029336	PF00534.15;PF13692.1;PF13692.1;PF00534.15;PF13692.1;PF13692.1;PF13524.1;PF00534.15;PF13692.1;PF00534.15;PF13524.1;PF00534.15;PF00534.15;PF13692.1;PF00534.15;PF13524.1;PF13692.1;PF00534.15;PF13692.1;PF00534.15;PF13692.1;PF00534.15;PF13692.1;PF13692.1;PF00534.15;PF13692.1;PF13692.1;PF13524.1;PF13692.1;PF13524.1;PF13692.1;PF00534.15;PF13692.1	Glycosyl transferases group 1	116
Pm000008;Pm000649;Pm001459;Pm002534;Pm023010;Pm023015	PF13439.1;PF13439.1;PF13439.1;PF13439.1;PF13439.1;PF13439.1	Glycosyltransferase Family 4	16
Pm000008;Pm000649;Pm001459;Pm002534;Pm004643;Pm009799;Pm010291;Pm023015	PF13579.1;PF13579.1;PF13579.1;PF13579.1;PF13579.1;PF13579.1;PF13579.1;PF13579.1	Glycosyl transferase 4-like domain	24
Pm000016;Pm000027;Pm000036;Pm000882;Pm001017;Pm001841;Pm004100;Pm005617;Pm006524;Pm006713;Pm006988;Pm010107;Pm010422;Pm013252;Pm013324;Pm013579;Pm016169;Pm017330;Pm017554;Pm018156;Pm019159;Pm020286;Pm020376;Pm020636;Pm023031;Pm024444;Pm024779;Pm024873;Pm024883;Pm026123;Pm027510;Pm028213	PF13964.1;PF01344.20;PF01344.20;PF13964.1;PF01344.20;PF01344.20;PF01344.20;PF13964.1;PF01344.20;PF13964.1;PF01344.20;PF13964.1;PF01344.20;PF13964.1;PF13964.1;PF13964.1;PF01344.20;PF13964.1;PF13854.1;PF01344.20;PF01344.20;PF01344.20;PF13964.1;PF13964.1;PF13964.1;PF13854.1;PF01344.20;PF01344.20;PF01344.20;PF01344.20;PF01344.20;PF07646.10	Kelchmotif	161
Pm000016;Pm013058;Pm013252;Pm023031	PF07893.8;PF07893.8;PF07893.8;PF07893.8	Protein of unknown function (DUF1668)	13
Pm000015	PF01990.12	ATPsynthase (F/14-kDa) subunit	4
Pm000017;Pm000018;Pm000019;Pm000384;Pm000389;Pm000406;Pm018774;Pm024131;Pm024769;Pm026162;Pm026178;Pm026179;Pm028133;Pm028861;Pm028863	PF07893.8;PF07893.8;PF07893.8;PF07893.8;PF07893.8;PF07893.8;PF07893.8;PF07893.8;PF07893.8;PF07893.8;PF07893.8;PF07893.8;PF07893.8;PF07893.8;PF07893.8	Proteinof unknown function (DUF1668)	99
Pm000017;Pm000017;Pm000027;Pm000027;Pm000036;Pm000406;Pm000882;Pm000882;Pm001017;Pm001017;Pm001479;Pm001479;Pm001479;Pm001479;Pm001841;Pm001841;Pm003162;Pm003162;Pm003162;Pm003162;Pm003294;Pm003294;Pm003294;Pm003294;Pm004100;Pm004100;Pm005875;Pm005875;Pm005875;Pm005875;Pm006524;Pm006524;Pm006713;Pm006988;Pm006988;Pm006988;Pm008136;Pm008136;Pm008136;Pm008136;Pm008765;Pm008765;Pm008765;Pm008765;Pm0…	PF13964.1;PF07646.10;PF13964.1;PF07646.10;PF13964.1;PF01344.20;PF01344.20;PF07646.10;PF13964.1;PF07646.10;PF07646.10;PF13854.1;PF01344.20;PF13964.1;PF13964.1;PF07646.10;PF13964.1;PF01344.20;PF13854.1;PF07646.10;PF13964.1;PF13854.1;PF07646.10;PF01344.20;PF13964.1;PF07646.10;PF07646.10;PF13854.1;PF13964.1;PF01344.20;PF13964.1;PF07646.10;PF01344.20;PF13964.1;PF07646.10;PF13854.1;PF13854.1;PF13964.1;…	Kelch motif	668
Pm000020;Pm000160;Pm000195;Pm000218;Pm000342;Pm000831;Pm000989;Pm001333;Pm001740;Pm002040;Pm002078;Pm002348;Pm002736;Pm002750;Pm002890;Pm003321;Pm003382;Pm003589;Pm004482;Pm004572;Pm004854;Pm005067;Pm005231;Pm005438;Pm005540;Pm005620;Pm005893;Pm006012;Pm006528;Pm006813;Pm006927;Pm007123;Pm007286;Pm007781;Pm007830;Pm008392;Pm009027;Pm009143;Pm009198;Pm009434;Pm010213;Pm010671;Pm010799;Pm011418;Pm0…	PF00076.17;PF00076.17;PF00076.17;PF00076.17;PF00076.17;PF00076.17;PF00076.17;PF00076.17;PF00076.17;PF00076.17;PF00076.17;PF00076.17;PF00076.17;PF00076.17;PF00076.17;PF00076.17;PF00076.17;PF00076.17;PF00076.17;PF00076.17;PF00076.17;PF00076.17;PF00076.17;PF00076.17;PF00076.17;PF00076.17;PF00076.17;PF00076.17;PF00076.17;PF00076.17;PF00076.17;PF00076.17;PF00076.17;PF00076.17;PF00076.17;PF00076.17;PF0…	RNArecognition motif. (a.k.a. RRM, RBD, or RNP domain)	666
Pm000020;Pm000160;Pm000195;Pm000218;Pm000342;Pm000661;Pm000831;Pm001333;Pm001740;Pm002040;Pm002078;Pm002348;Pm002736;Pm002750;Pm003321;Pm003592;Pm004482;Pm004572;Pm004854;Pm005067;Pm005123;Pm005231;Pm005438;Pm005620;Pm005676;Pm005893;Pm005993;Pm006012;Pm006528;Pm006655;Pm006808;Pm006813;Pm007078;Pm007123;Pm007286;Pm007781;Pm007830;Pm007843;Pm008392;Pm009027;Pm009028;Pm009143;Pm009198;Pm009434;Pm0…	PF14259.1;PF14259.1;PF14259.1;PF14259.1;PF14259.1;PF14259.1;PF14259.1;PF14259.1;PF14259.1;PF14259.1;PF14259.1;PF14259.1;PF14259.1;PF14259.1;PF14259.1;PF14259.1;PF14259.1;PF14259.1;PF14259.1;PF14259.1;PF14259.1;PF14259.1;PF14259.1;PF14259.1;PF14259.1;PF14259.1;PF14259.1;PF14259.1;PF14259.1;PF14259.1;PF14259.1;PF14259.1;PF14259.1;PF14259.1;PF14259.1;PF14259.1;PF14259.1;PF14259.1;PF14259.1;PF14259.1…	RNA recognition motif (a.k.a. RRM, RBD, or RNP domain)	766
Pm000020;Pm000160;Pm000342;Pm000661;Pm000661;Pm000971;Pm000971;Pm000989;Pm001019;Pm001221;Pm001221;Pm001333;Pm001740;Pm002040;Pm002078;Pm002348;Pm002493;Pm002736;Pm002750;Pm003321;Pm003592;Pm003674;Pm003829;Pm004482;Pm004572;Pm004854;Pm005067;Pm005123;Pm005123;Pm005231;Pm005394;Pm005438;Pm005620;Pm005676;Pm005676;Pm005993;Pm006012;Pm006580;Pm006655;Pm006808;Pm006808;Pm006813;Pm007078;Pm007078;Pm0…	PF13893.1;PF13893.1;PF13893.1;PF00076.17;PF13893.1;PF13893.1;PF00076.17;PF13893.1;PF00076.17;PF13893.1;PF00076.17;PF13893.1;PF13893.1;PF13893.1;PF13893.1;PF13893.1;PF00076.17;PF13893.1;PF13893.1;PF13893.1;PF00076.17;PF00076.17;PF13893.1;PF13893.1;PF13893.1;PF13893.1;PF13893.1;PF00076.17;PF13893.1;PF13893.1;PF13893.1;PF13893.1;PF13893.1;PF00076.17;PF13893.1;PF00076.17;PF13893.1;PF00076.17;PF00076.…	RNA recognition motif. (a.k.a. RRM, RBD, or RNP domain)	927
Pm000021;Pm000196;Pm000889;Pm001330;Pm001815;Pm004932;Pm005809;Pm006688;Pm007733;Pm009548;Pm010418;Pm011905;Pm012164;Pm012166;Pm012168;Pm015150;Pm016681;Pm018808;Pm018872;Pm019219;Pm019717;Pm021740;Pm022936;Pm025354;Pm025782;Pm025784;Pm026985;Pm027057;Pm027059;Pm027288;Pm029662;Pm029878;Pm028290;Pm029335	PF00332.13;PF00332.13;PF00332.13;PF00332.13;PF00332.13;PF00332.13;PF00332.13;PF00332.13;PF00332.13;PF00332.13;PF00332.13;PF00332.13;PF00332.13;PF00332.13;PF00332.13;PF00332.13;PF00332.13;PF00332.13;PF00332.13;PF00332.13;PF00332.13;PF00332.13;PF00332.13;PF00332.13;PF00332.13;PF00332.13;PF00332.13;PF00332.13;PF00332.13;PF00332.13;PF00332.13;PF00332.13;PF00332.13;PF00332.13	Glycosylhydrolases family 17	123
Pm000021;Pm000196;Pm000889;Pm001815;Pm004932;Pm005809;Pm007733;Pm009548;Pm011905;Pm014829;Pm018808;Pm019717;Pm021740;Pm022936;Pm025354;Pm026985;Pm027288;Pm029878	PF07983.8;PF07983.8;PF07983.8;PF07983.8;PF07983.8;PF07983.8;PF07983.8;PF07983.8;PF07983.8;PF07983.8;PF07983.8;PF07983.8;PF07983.8;PF07983.8;PF07983.8;PF07983.8;PF07983.8;PF07983.8	X8 domain	103
Pm000026;Pm001188;Pm002665;Pm002666;Pm004807;Pm007450;Pm008168;Pm009397;Pm009399;Pm009405;Pm009406;Pm009407;Pm012276;Pm012281;Pm012289;Pm013434;Pm018935;Pm018939;Pm019081;Pm019083;Pm019552;Pm019669;Pm020614;Pm020616;Pm020621;Pm021134;Pm021547;Pm021548;Pm021552;Pm022051;Pm022142;Pm022776;Pm023228;Pm023324;Pm023355;Pm023409;Pm023726;Pm026755;Pm027323;Pm030644	PF14226.1;PF14226.1;PF14226.1;PF14226.1;PF14226.1;PF14226.1;PF14226.1;PF14226.1;PF14226.1;PF14226.1;PF14226.1;PF14226.1;PF14226.1;PF14226.1;PF14226.1;PF14226.1;PF14226.1;PF14226.1;PF14226.1;PF14226.1;PF14226.1;PF14226.1;PF14226.1;PF14226.1;PF14226.1;PF14226.1;PF14226.1;PF14226.1;PF14226.1;PF14226.1;PF14226.1;PF14226.1;PF14226.1;PF14226.1;PF14226.1;PF14226.1;PF14226.1;PF14226.1;PF14226.1;PF14226.1	non-haemdioxygenase in morphine synthesis N-terminal	190
Pm000026;Pm001188;Pm002418;Pm002666;Pm003968;Pm004807;Pm007450;Pm007645;Pm008081;Pm008168;Pm009397;Pm009405;Pm009406;Pm009407;Pm012276;Pm012281;Pm012289;Pm015813;Pm015813;Pm018935;Pm019081;Pm019083;Pm019552;Pm019669;Pm019884;Pm020008;Pm020614;Pm020616;Pm020621;Pm021267;Pm021267;Pm021547;Pm021548;Pm021552;Pm022051;Pm022142;Pm022776;Pm022801;Pm023324;Pm023355;Pm023409;Pm023726;Pm026747;Pm026755;Pm0…	PF03171.15;PF03171.15;PF03171.15;PF03171.15;PF03171.15;PF03171.15;PF03171.15;PF03171.15;PF03171.15;PF03171.15;PF03171.15;PF03171.15;PF03171.15;PF03171.15;PF03171.15;PF03171.15;PF03171.15;PF13640.1;PF03171.15;PF03171.15;PF03171.15;PF03171.15;PF03171.15;PF03171.15;PF13532.1;PF03171.15;PF03171.15;PF03171.15;PF03171.15;PF13640.1;PF13661.1;PF03171.15;PF03171.15;PF03171.15;PF03171.15;PF03171.15;PF03171…	2OG-Fe(II) oxygenase superfamily	218
Pm000027;Pm000027;Pm000036;Pm000036;Pm000882;Pm000882;Pm001017;Pm001017;Pm001479;Pm001479;Pm003162;Pm003294;Pm004100;Pm004100;Pm005617;Pm005875;Pm006524;Pm006524;Pm006575;Pm006988;Pm006988;Pm008136;Pm008765;Pm010422;Pm010422;Pm013058;Pm013579;Pm013579;Pm015061;Pm016169;Pm016169;Pm017143;Pm017554;Pm017554;Pm018156;Pm019159;Pm019159;Pm019925;Pm019925;Pm020286;Pm020286;Pm020636;Pm020636;Pm024444;Pm0…	PF13415.1;PF13418.1;PF13418.1;PF13415.1;PF13418.1;PF13415.1;PF13418.1;PF13415.1;PF13415.1;PF13418.1;PF13418.1;PF13418.1;PF13418.1;PF13415.1;PF13415.1;PF13415.1;PF13418.1;PF13415.1;PF13418.1;PF13418.1;PF13415.1;PF13415.1;PF13415.1;PF13418.1;PF13415.1;PF13415.1;PF13418.1;PF13415.1;PF13418.1;PF13418.1;PF13415.1;PF13418.1;PF13418.1;PF13415.1;PF13418.1;PF13415.1;PF13418.1;PF13418.1;PF13415.1;PF13415.1…	Galactose oxidase, central domain	351
Pm000027;Pm000036;Pm000432;Pm000950;Pm001318;Pm001515;Pm001626;Pm001858;Pm001969;Pm002557;Pm002697;Pm002894;Pm003102;Pm003122;Pm003334;Pm003650;Pm004048;Pm004100;Pm004418;Pm004462;Pm004618;Pm004774;Pm004828;Pm005578;Pm005581;Pm005617;Pm005837;Pm005875;Pm006087;Pm006332;Pm006403;Pm006713;Pm006988;Pm007590;Pm007766;Pm008059;Pm008060;Pm008418;Pm008765;Pm009040;Pm009068;Pm009078;Pm009203;Pm009576;Pm0…	PF00646.28;PF00646.28;PF00646.28;PF00646.28;PF00646.28;PF00646.28;PF00646.28;PF00646.28;PF00646.28;PF00646.28;PF00646.28;PF00646.28;PF00646.28;PF00646.28;PF00646.28;PF00646.28;PF00646.28;PF00646.28;PF00646.28;PF00646.28;PF00646.28;PF00646.28;PF00646.28;PF00646.28;PF00646.28;PF00646.28;PF00646.28;PF00646.28;PF00646.28;PF00646.28;PF00646.28;PF00646.28;PF00646.28;PF00646.28;PF00646.28;PF00646.28;PF0…	F-box domain	550
Pm000028;Pm000030;Pm000029;Pm004724;Pm004725;Pm004726;Pm010503;Pm010504;Pm010505;Pm010824;Pm010831;Pm011162;Pm016921;Pm017682;Pm020904;Pm021275;Pm028662;Pm029126;Pm029127;Pm029722	PF13520.1;PF13520.1;PF13520.1;PF13520.1;PF13520.1;PF13520.1;PF00324.16;PF13520.1;PF13520.1;PF13520.1;PF13520.1;PF13520.1;PF13520.1;PF13520.1;PF13520.1;PF13520.1;PF13520.1;PF13520.1;PF13520.1;PF13520.1	Aminoacid permease	100
Pm000028;Pm000030;Pm000029;Pm004724;Pm004725;Pm004726;Pm010504;Pm010505;Pm010824;Pm010831;Pm011162;Pm016921;Pm017682;Pm020904;Pm021275;Pm028662;Pm029126;Pm029127;Pm029722	PF00324.16;PF00324.16;PF00324.16;PF00324.16;PF00324.16;PF00324.16;PF00324.16;PF00324.16;PF00324.16;PF00324.16;PF00324.16;PF00324.16;PF00324.16;PF00324.16;PF00324.16;PF00324.16;PF00324.16;PF00324.16;PF00324.16	Amino acid permease	96
Pm000033;Pm000179;Pm001479;Pm003098;Pm003584;Pm003729;Pm005233;Pm005912;Pm005913;Pm005914;Pm006062;Pm006362;Pm008894;Pm008985;Pm009373;Pm013143;Pm013330;Pm014550;Pm016467;Pm016590;Pm018673;Pm019925;Pm020343;Pm021829;Pm021831;Pm021832;Pm021833;Pm021836;Pm021838;Pm024643;Pm025283;Pm025284;Pm026127;Pm026194;Pm027611;Pm030623;Pm028700;Pm030270	PF00149.23;PF00149.23;PF00149.23;PF00149.23;PF00149.23;PF00149.23;PF00149.23;PF00149.23;PF00149.23;PF00149.23;PF00149.23;PF00149.23;PF00149.23;PF00149.23;PF00149.23;PF00149.23;PF00149.23;PF00149.23;PF00149.23;PF00149.23;PF00149.23;PF00149.23;PF00149.23;PF00149.23;PF00149.23;PF00149.23;PF00149.23;PF00149.23;PF00149.23;PF00149.23;PF00149.23;PF00149.23;PF00149.23;PF00149.23;PF00149.23;PF00149.23;PF0…	Calcineurin-likephosphoesterase	243
Pm000035	PF04658.8	TAFII55protein conserved region	1
Pm000038;Pm000097;Pm002845;Pm003711;Pm009853;Pm010218;Pm010408;Pm011696;Pm013964;Pm020039;Pm020041;Pm020771;Pm024225;Pm024845;Pm027385	PF04398.7;PF04398.7;PF04398.7;PF04398.7;PF04398.7;PF04398.7;PF04398.7;PF04398.7;PF04398.7;PF04398.7;PF04398.7;PF04398.7;PF04398.7;PF04398.7;PF04398.7	Proteinof unknown function, DUF538	48
Pm000039;Pm000096;Pm000305;Pm000306;Pm000370;Pm000728;Pm000909;Pm001204;Pm001307;Pm001318;Pm001453;Pm001507;Pm001656;Pm002345;Pm002772;Pm002780;Pm002785;Pm002944;Pm002949;Pm002952;Pm003281;Pm003687;Pm003792;Pm003904;Pm003934;Pm004513;Pm004569;Pm004842;Pm004843;Pm004845;Pm004847;Pm004850;Pm004851;Pm005320;Pm005353;Pm005928;Pm006257;Pm006411;Pm006606;Pm006764;Pm008660;Pm008893;Pm008982;Pm009060;Pm0…	PF12799.2;PF12799.2;PF12799.2;PF12799.2;PF12799.2;PF12799.2;PF12799.2;PF12799.2;PF12799.2;PF12799.2;PF12799.2;PF12799.2;PF12799.2;PF12799.2;PF12799.2;PF12799.2;PF12799.2;PF12799.2;PF12799.2;PF12799.2;PF12799.2;PF12799.2;PF12799.2;PF12799.2;PF12799.2;PF12799.2;PF12799.2;PF12799.2;PF12799.2;PF12799.2;PF12799.2;PF12799.2;PF12799.2;PF12799.2;PF12799.2;PF12799.2;PF12799.2;PF12799.2;PF12799.2;PF12799.2…	LeucineRich repeats (2 copies)	903
Pm000039;Pm000096;Pm000096;Pm000159;Pm000209;Pm000210;Pm000224;Pm000229;Pm000305;Pm000305;Pm000306;Pm000306;Pm000370;Pm000448;Pm000727;Pm000727;Pm000728;Pm000728;Pm000775;Pm000824;Pm000825;Pm000906;Pm000906;Pm000909;Pm000909;Pm001204;Pm001307;Pm001307;Pm001311;Pm001324;Pm001327;Pm001341;Pm001341;Pm001453;Pm001453;Pm001495;Pm001495;Pm001507;Pm001615;Pm001615;Pm001619;Pm001656;Pm001656;Pm001659;Pm0…	PF13855.1;PF13855.1;PF13504.1;PF13855.1;PF13504.1;PF13504.1;PF13855.1;PF13855.1;PF13855.1;PF13504.1;PF13855.1;PF13504.1;PF13855.1;PF13855.1;PF13855.1;PF13504.1;PF13855.1;PF13504.1;PF13855.1;PF13855.1;PF13855.1;PF13855.1;PF13504.1;PF13855.1;PF13504.1;PF13855.1;PF13855.1;PF13504.1;PF13504.1;PF13855.1;PF13855.1;PF13855.1;PF13504.1;PF13855.1;PF13504.1;PF13855.1;PF13504.1;PF13855.1;PF13855.1;PF13504.1…	Leucine rich repeat	5051
Pm000039;Pm000096;Pm000159;Pm000209;Pm000210;Pm000224;Pm000229;Pm000305;Pm000306;Pm000370;Pm000727;Pm000728;Pm000775;Pm000824;Pm000825;Pm000906;Pm000909;Pm001204;Pm001307;Pm001311;Pm001327;Pm001341;Pm001453;Pm001495;Pm001507;Pm001615;Pm001619;Pm001656;Pm001659;Pm001806;Pm001886;Pm001917;Pm002018;Pm002171;Pm002179;Pm002184;Pm002204;Pm002307;Pm002311;Pm002345;Pm002471;Pm002489;Pm002496;Pm002771;Pm0…	PF00560.28;PF00560.28;PF00560.28;PF00560.28;PF00560.28;PF00560.28;PF00560.28;PF00560.28;PF00560.28;PF00560.28;PF00560.28;PF00560.28;PF00560.28;PF00560.28;PF00560.28;PF00560.28;PF00560.28;PF00560.28;PF00560.28;PF00560.28;PF00560.28;PF00560.28;PF00560.28;PF00560.28;PF00560.28;PF00560.28;PF00560.28;PF00560.28;PF00560.28;PF00560.28;PF00560.28;PF00560.28;PF00560.28;PF00560.28;PF00560.28;PF00560.28;PF0…	Leucine Rich Repeat	3826
Pm000039;Pm000096;Pm000305;Pm000306;Pm000370;Pm000448;Pm000727;Pm000728;Pm000906;Pm000909;Pm001204;Pm001307;Pm001311;Pm001341;Pm001453;Pm001495;Pm001656;Pm001659;Pm001806;Pm001886;Pm002018;Pm002307;Pm002311;Pm002345;Pm002771;Pm002772;Pm002780;Pm002785;Pm002788;Pm002869;Pm002870;Pm002871;Pm002874;Pm002878;Pm002882;Pm002944;Pm002947;Pm002949;Pm002952;Pm003343;Pm003344;Pm003616;Pm003687;Pm003792;Pm0…	PF13516.1;PF13516.1;PF13516.1;PF13516.1;PF13516.1;PF13516.1;PF13516.1;PF13516.1;PF13516.1;PF13516.1;PF13516.1;PF13516.1;PF13516.1;PF13516.1;PF13516.1;PF13516.1;PF13516.1;PF13516.1;PF13516.1;PF13516.1;PF13516.1;PF13516.1;PF13516.1;PF13516.1;PF13516.1;PF13516.1;PF13516.1;PF13516.1;PF13516.1;PF13516.1;PF13516.1;PF13516.1;PF13516.1;PF13516.1;PF13516.1;PF13516.1;PF13516.1;PF13516.1;PF13516.1;PF13516.1…	Leucine Rich repeat	1757
Pm000043;Pm000588;Pm002418;Pm002667;Pm002914;Pm003077;Pm003968;Pm004371;Pm004376;Pm004966;Pm005214;Pm005215;Pm005452;Pm005983;Pm006092;Pm006343;Pm007451;Pm007645;Pm008081;Pm008423;Pm009400;Pm009401;Pm009402;Pm009404;Pm009744;Pm010993;Pm011039;Pm011163;Pm012219;Pm012223;Pm012224;Pm012225;Pm012245;Pm012280;Pm012287;Pm012916;Pm013603;Pm013606;Pm013607;Pm014703;Pm014820;Pm015160;Pm016892;Pm017233;Pm0…	PF13532.1;PF03171.15;PF13640.1;PF03171.15;PF03171.15;PF13532.1;PF13532.1;PF03171.15;PF03171.15;PF03171.15;PF03171.15;PF03171.15;PF03171.15;PF03171.15;PF03171.15;PF03171.15;PF03171.15;PF13640.1;PF13640.1;PF03171.15;PF03171.15;PF03171.15;PF03171.15;PF03171.15;PF03171.15;PF03171.15;PF03171.15;PF03171.15;PF03171.15;PF03171.15;PF03171.15;PF03171.15;PF03171.15;PF03171.15;PF03171.15;PF03171.15;PF03171.1…	2OG-Fe(II)oxygenase superfamily	367
Pm000046;Pm000176;Pm000528;Pm000700;Pm000749;Pm000751;Pm001657;Pm001926;Pm002495;Pm002675;Pm004088;Pm006120;Pm009669;Pm015098;Pm016421;Pm018452;Pm018877;Pm019489;Pm019612;Pm020770;Pm021696;Pm021766;Pm021770;Pm021772;Pm022393;Pm022598;Pm025096;Pm026641;Pm030280;Pm030281;Pm030282;Pm030418;Pm030419	PF07732.10;PF07732.10;PF00394.17;PF07732.10;PF07732.10;PF07732.10;PF00394.17;PF00394.17;PF07731.9;PF07732.10;PF07731.9;PF00394.17;PF00394.17;PF00394.17;PF07731.9;PF00394.17;PF00394.17;PF00394.17;PF07731.9;PF00394.17;PF00394.17;PF00394.17;PF00394.17;PF07731.9;PF00394.17;PF07732.10;PF00394.17;PF07732.10;PF07732.10;PF07732.10;PF07732.10;PF07732.10;PF07732.10	Multicopperoxidase	166
Pm000046;Pm000046;Pm000176;Pm000176;Pm000528;Pm000528;Pm000700;Pm000700;Pm000749;Pm000749;Pm000751;Pm000751;Pm001657;Pm001657;Pm001926;Pm001926;Pm002495;Pm002495;Pm002675;Pm002675;Pm004088;Pm004088;Pm006120;Pm006120;Pm009669;Pm009669;Pm015098;Pm015098;Pm018452;Pm018452;Pm018877;Pm018877;Pm019489;Pm020770;Pm020770;Pm021696;Pm021696;Pm021766;Pm021766;Pm021770;Pm021770;Pm022393;Pm022393;Pm022598;Pm0…	PF00394.17;PF07731.9;PF07731.9;PF00394.17;PF07732.10;PF07731.9;PF00394.17;PF07731.9;PF00394.17;PF07731.9;PF00394.17;PF07731.9;PF07731.9;PF07732.10;PF07731.9;PF07732.10;PF07732.10;PF00394.17;PF00394.17;PF07731.9;PF00394.17;PF07732.10;PF07732.10;PF07731.9;PF07732.10;PF07731.9;PF07732.10;PF07731.9;PF07731.9;PF07732.10;PF07732.10;PF07731.9;PF07731.9;PF07732.10;PF07731.9;PF07732.10;PF07731.9;PF07731.9…	Multicopper oxidase	305
Pm000054;Pm000375;Pm000783;Pm001567;Pm002165;Pm002301;Pm002706;Pm002991;Pm003347;Pm003386;Pm003462;Pm003953;Pm004412;Pm004761;Pm005316;Pm005432;Pm006187;Pm006259;Pm008186;Pm008449;Pm009333;Pm009332;Pm011573;Pm016474;Pm017941;Pm018488;Pm019313;Pm020022;Pm020066;Pm020122;Pm020123;Pm021692;Pm023636;Pm023808;Pm025188;Pm026154;Pm026681;Pm026732;Pm026976;Pm027137;Pm027420;Pm028073;Pm029461;Pm030177;Pm0…	PF00225.18;PF00225.18;PF00225.18;PF00225.18;PF00225.18;PF00225.18;PF00225.18;PF00225.18;PF00225.18;PF00225.18;PF00225.18;PF00225.18;PF00225.18;PF00225.18;PF00225.18;PF00225.18;PF00225.18;PF00225.18;PF00225.18;PF00225.18;PF00225.18;PF00225.18;PF00225.18;PF00225.18;PF00225.18;PF00225.18;PF00225.18;PF00225.18;PF00225.18;PF00225.18;PF00225.18;PF00225.18;PF00225.18;PF00225.18;PF00225.18;PF00225.18;PF0…	Kinesinmotor domain	311
Pm000056	PF14383.1	DUF761-associatedsequence motif	2
Pm000063;Pm012833;Pm017213;Pm021085;Pm026266	PF00224.16;PF00224.16;PF00224.16;PF00224.16;PF00224.16	Pyruvatekinase, barrel domain	39
Pm000063;Pm012833;Pm017213;Pm021085;Pm026266	PF02887.11;PF02887.11;PF02887.11;PF02887.11;PF02887.11	Pyruvate kinase, alpha/beta domain	39
Pm000065	PF01029.13	NusBfamily	7
Pm000067;Pm010426;Pm018756;Pm018757	PF02779.19;PF02779.19;PF02779.19;PF02779.19	Transketolase,pyrimidine binding domain	23
Pm000067;Pm005010;Pm010426;Pm017890	PF02780.15;PF02780.15;PF02780.15;PF02780.15	Transketolase, C-terminal domain	34
Pm000066;Pm025349	PF00352.16;PF00352.16	Transcriptionfactor TFIID (or TATA-binding protein, TBP)	26
Pm000068;Pm008442;Pm009560;Pm010509;Pm010902;Pm013130	PF04146.10;PF04146.10;PF04146.10;PF04146.10;PF04146.10;PF04146.10	YT521-B-likedomain	22
Pm000069;Pm000652;Pm000653;Pm001597;Pm002421;Pm003658;Pm005298;Pm005299;Pm005375;Pm005377;Pm005378;Pm006167;Pm006209;Pm006212;Pm008916;Pm009648;Pm009702;Pm013240;Pm014928;Pm014930;Pm016775;Pm018093;Pm018681;Pm018682;Pm018841;Pm018842;Pm019423;Pm020495;Pm020848;Pm021706;Pm023690;Pm023693;Pm023694;Pm023701;Pm023746;Pm023747;Pm024247;Pm026205;Pm026384;Pm026972;Pm027094;Pm027431;Pm031249;Pm029257	PF00082.17;PF00082.17;PF00082.17;PF00082.17;PF00082.17;PF00082.17;PF00082.17;PF00082.17;PF00082.17;PF00082.17;PF00082.17;PF00082.17;PF00082.17;PF00082.17;PF00082.17;PF00082.17;PF00082.17;PF00082.17;PF00082.17;PF00082.17;PF00082.17;PF00082.17;PF00082.17;PF00082.17;PF00082.17;PF00082.17;PF00082.17;PF00082.17;PF00082.17;PF00082.17;PF00082.17;PF00082.17;PF00082.17;PF00082.17;PF00082.17;PF00082.17;PF0…	Subtilasefamily	249
Pm000069;Pm000652;Pm000653;Pm002421;Pm003658;Pm005298;Pm005299;Pm005377;Pm006167;Pm006209;Pm008916;Pm009648;Pm009702;Pm013240;Pm014928;Pm014930;Pm016775;Pm017185;Pm018093;Pm018682;Pm019423;Pm020495;Pm020848;Pm021706;Pm023690;Pm023693;Pm023694;Pm023746;Pm023747;Pm024247;Pm026205;Pm026384;Pm026972;Pm027094;Pm031249;Pm029257	PF05922.11;PF05922.11;PF05922.11;PF05922.11;PF05922.11;PF05922.11;PF05922.11;PF05922.11;PF05922.11;PF05922.11;PF05922.11;PF05922.11;PF05922.11;PF05922.11;PF05922.11;PF05922.11;PF05922.11;PF05922.11;PF05922.11;PF05922.11;PF05922.11;PF05922.11;PF05922.11;PF05922.11;PF05922.11;PF05922.11;PF05922.11;PF05922.11;PF05922.11;PF05922.11;PF05922.11;PF05922.11;PF05922.11;PF05922.11;PF05922.11;PF05922.11	Peptidase inhibitor I9	197
Pm000071;Pm001073;Pm001650;Pm006121;Pm006815;Pm009102;Pm010761;Pm013996;Pm013999;Pm014002;Pm015515;Pm020431;Pm023340;Pm025135;Pm025142	PF00118.19;PF00118.19;PF00118.19;PF00118.19;PF00118.19;PF00118.19;PF00118.19;PF00118.19;PF00118.19;PF00118.19;PF00118.19;PF00118.19;PF00118.19;PF00118.19;PF00118.19	TCP-1/cpn60chaperonin family	102
Pm000072;Pm004840;Pm005361;Pm008244;Pm008803;Pm012496;Pm013093;Pm013156;Pm021246	PF00806.14;PF00806.14;PF00806.14;PF00806.14;PF00806.14;PF00806.14;PF00806.14;PF00806.14;PF00806.14	Pumilio-familyRNA binding repeat	62
Pm000078;Pm003631;Pm005465;Pm005466;Pm005467;Pm021774;Pm030887	PF03080.10;PF03080.10;PF03080.10;PF03080.10;PF03080.10;PF03080.10;PF03080.10	Domainof unknown function (DUF239)	48
Pm000078;Pm003631;Pm005465;Pm005466;Pm005467;Pm021774;Pm030887	PF14365.1;PF14365.1;PF14365.1;PF14365.1;PF14365.1;PF14365.1;PF14365.1	Domain of unknown function (DUF4409)	48
Pm000079	PF00648.16	Calpainfamily cysteine protease	2
Pm000079	PF01067.17	Calpain large subunit, domain III	2
Pm000079;Pm020248	PF13385.1;PF13385.1	Concanavalin A-like lectin/glucanases superfamily	57
Pm000083	PF06333.7	Mediatorcomplex subunit 13 C-terminal	2
Pm000085;Pm010224	PF01180.16;PF01180.16	Dihydroorotatedehydrogenase	15
Pm000087;Pm000512;Pm001814;Pm002144;Pm002559;Pm002846;Pm002930;Pm003353;Pm004553;Pm004599;Pm005518;Pm005526;Pm006465;Pm007984;Pm010076;Pm012109;Pm013297;Pm014151;Pm016086;Pm016097;Pm016244;Pm016289;Pm016290;Pm018410;Pm018416;Pm018583;Pm018644;Pm018677;Pm019790;Pm019935;Pm020082;Pm020685;Pm022078;Pm022127;Pm022464;Pm022606;Pm023812;Pm024081;Pm024961;Pm026695;Pm030621;Pm029101;Pm027922	PF00153.22;PF00153.22;PF00153.22;PF00153.22;PF00153.22;PF00153.22;PF00153.22;PF00153.22;PF00153.22;PF00153.22;PF00153.22;PF00153.22;PF00153.22;PF00153.22;PF00153.22;PF00153.22;PF00153.22;PF00153.22;PF00153.22;PF00153.22;PF00153.22;PF00153.22;PF00153.22;PF00153.22;PF00153.22;PF00153.22;PF00153.22;PF00153.22;PF00153.22;PF00153.22;PF00153.22;PF00153.22;PF00153.22;PF00153.22;PF00153.22;PF00153.22;PF0…	Mitochondrialcarrier protein	241
Pm000086	PF09285.6	Elongationfactor P, C-terminal	1
Pm000086	PF08207.7	Elongation factor P (EF-P) KOW-like domain	1
Pm000086	PF01132.15	Elongation factor P (EF-P) OB domain	1
Pm000089;Pm001696;Pm004405;Pm005003;Pm005251;Pm005996;Pm007525;Pm007789;Pm010535;Pm010576;Pm010577;Pm010578;Pm010579;Pm010580;Pm010581;Pm010582;Pm010583;Pm010585;Pm010586;Pm010587;Pm010589;Pm010591;Pm010594;Pm010595;Pm010597;Pm010596;Pm010598;Pm010599;Pm010601;Pm010602;Pm011989;Pm014020;Pm016346;Pm016347;Pm016690;Pm016692;Pm018294;Pm020885;Pm022360;Pm023357;Pm026615;Pm029242	PF01494.14;PF01494.14;PF00667.15;PF01494.14;PF01565.18;PF01565.18;PF00890.19;PF01565.18;PF01565.18;PF01565.18;PF01565.18;PF01565.18;PF01565.18;PF01565.18;PF01565.18;PF01565.18;PF01565.18;PF01565.18;PF01565.18;PF01565.18;PF01565.18;PF01565.18;PF01565.18;PF01565.18;PF01565.18;PF01565.18;PF01565.18;PF01565.18;PF01565.18;PF01565.18;PF01565.18;PF01565.18;PF01494.14;PF01494.14;PF01494.14;PF01494.14;PF0…	FADbinding domain	229
Pm000089;Pm001696;Pm015912;Pm023357;Pm029492	PF05834.7;PF05834.7;PF05834.7;PF05834.7;PF05834.7	Lycopene cyclase protein	15
Pm000089;Pm001696;Pm002343;Pm003879;Pm005003;Pm005056;Pm005445;Pm006113;Pm006254;Pm007525;Pm007690;Pm008434;Pm008434;Pm011232;Pm012987;Pm014786;Pm016189;Pm016346;Pm016347;Pm016690;Pm016692;Pm021001;Pm021002;Pm022360;Pm022878;Pm023357;Pm023539;Pm023540;Pm023940;Pm025710;Pm026081;Pm026371;Pm026615;Pm026625;Pm027210;Pm027633;Pm029492	PF01266.19;PF01266.19;PF01266.19;PF01266.19;PF01266.19;PF01266.19;PF01266.19;PF01266.19;PF01266.19;PF01266.19;PF01266.19;PF12831.2;PF01266.19;PF01266.19;PF01266.19;PF01266.19;PF01266.19;PF01266.19;PF01266.19;PF01266.19;PF01266.19;PF01266.19;PF01266.19;PF01266.19;PF12831.2;PF01266.19;PF01266.19;PF01266.19;PF01266.19;PF01266.19;PF01266.19;PF01266.19;PF01266.19;PF12831.2;PF01266.19;PF01266.19;PF0126…	FAD dependent oxidoreductase	210
Pm000088;Pm000495;Pm002568;Pm004085;Pm004307;Pm006202;Pm010570;Pm012308;Pm015866;Pm017352;Pm019332;Pm023820;Pm025083	PF00091.20;PF00091.20;PF00091.20;PF00091.20;PF00091.20;PF00091.20;PF00091.20;PF00091.20;PF00091.20;PF00091.20;PF00091.20;PF00091.20;PF00091.20	Tubulin/FtsZfamily, GTPase domain	91
Pm000088;Pm000495;Pm002568;Pm004085;Pm004307;Pm006202;Pm010570;Pm012308;Pm015866;Pm017352;Pm019332;Pm023820;Pm025083	PF03953.12;PF03953.12;PF03953.12;PF03953.12;PF03953.12;PF03953.12;PF03953.12;PF03953.12;PF03953.12;PF03953.12;PF03953.12;PF03953.12;PF03953.12	Tubulin C-terminal domain	91
Pm000091;Pm010707;Pm011104;Pm020458;Pm023830;Pm024807;Pm025463;Pm025992;Pm025997;Pm028169;Pm030020	PF08372.5;PF08372.5;PF08372.5;PF08372.5;PF08372.5;PF08372.5;PF08372.5;PF08372.5;PF08372.5;PF08372.5;PF08372.5	Plantphosphoribosyltransferase C-terminal	70
Pm000091;Pm000571;Pm000573;Pm001952;Pm003423;Pm003787;Pm004617;Pm006145;Pm007386;Pm009079;Pm010518;Pm010707;Pm011104;Pm018927;Pm020458;Pm023744;Pm023830;Pm024602;Pm024807;Pm025463;Pm025992;Pm025997;Pm030476;Pm028169;Pm030020	PF00168.25;PF00168.25;PF00168.25;PF00168.25;PF00168.25;PF00168.25;PF00168.25;PF00168.25;PF00168.25;PF00168.25;PF00168.25;PF00168.25;PF00168.25;PF00168.25;PF00168.25;PF00168.25;PF00168.25;PF00168.25;PF00168.25;PF00168.25;PF00168.25;PF00168.25;PF00168.25;PF00168.25;PF00168.25	C2 domain	241
Pm000093;Pm011145;Pm012715;Pm014141;Pm014618;Pm024437;Pm028207;Pm030983	PF02364.10;PF02364.10;PF02364.10;PF02364.10;PF02364.10;PF02364.10;PF02364.10;PF02364.10	1,3-beta-glucansynthase component	26
Pm000096;Pm000224;Pm000229;Pm000305;Pm000306;Pm000370;Pm000615;Pm000727;Pm000728;Pm000906;Pm000909;Pm001204;Pm001311;Pm001507;Pm001656;Pm001659;Pm001806;Pm001886;Pm002018;Pm002311;Pm002471;Pm002771;Pm002772;Pm002780;Pm002869;Pm002870;Pm002871;Pm002874;Pm002878;Pm002882;Pm002944;Pm002949;Pm002953;Pm002990;Pm002993;Pm003002;Pm003281;Pm003343;Pm003344;Pm003616;Pm003792;Pm003897;Pm003904;Pm003934;Pm0…	PF08263.7;PF08263.7;PF08263.7;PF08263.7;PF08263.7;PF08263.7;PF08263.7;PF08263.7;PF08263.7;PF08263.7;PF08263.7;PF08263.7;PF08263.7;PF08263.7;PF08263.7;PF08263.7;PF08263.7;PF08263.7;PF08263.7;PF08263.7;PF08263.7;PF08263.7;PF08263.7;PF08263.7;PF08263.7;PF08263.7;PF08263.7;PF08263.7;PF08263.7;PF08263.7;PF08263.7;PF08263.7;PF08263.7;PF08263.7;PF08263.7;PF08263.7;PF08263.7;PF08263.7;PF08263.7;PF08263.7…	Leucine rich repeat N-terminal domain	1345
Pm000096;Pm010252	PF05725.7;PF05725.7	FNIP Repeat	7
Pm000099	PF04188.8	Mannosyltransferase(PIG-V))	1
Pm000100;Pm000220;Pm000407;Pm000644;Pm002986;Pm003550;Pm004301;Pm005210;Pm008902;Pm013050;Pm015524;Pm017223;Pm017224;Pm017659;Pm019724;Pm021474;Pm022166	PF00013.24;PF00013.24;PF00013.24;PF00013.24;PF00013.24;PF00013.24;PF00013.24;PF00013.24;PF00013.24;PF00013.24;PF00013.24;PF00013.24;PF00013.24;PF00013.24;PF00013.24;PF00013.24;PF00013.24	KHdomain	71
Pm000101;Pm015779;Pm023080;Pm028651	PF04819.7;PF04819.7;PF04819.7;PF04819.7	Familyof unknown function (DUF716)	17
Pm000103;Pm010056;Pm010057	PF05091.7;PF05091.7;PF05091.7	Eukaryotictranslation initiation factor 3 subunit 7 (eIF-3)	7
Pm000102;Pm000105;Pm000106;Pm009008;Pm009010;Pm015104;Pm015108;Pm015109;Pm020060;Pm023973;Pm023980;Pm026146;Pm026147;Pm028423;Pm028424;Pm028425;Pm029843	PF03018.9;PF03018.9;PF03018.9;PF03018.9;PF03018.9;PF03018.9;PF03018.9;PF03018.9;PF03018.9;PF03018.9;PF03018.9;PF03018.9;PF03018.9;PF03018.9;PF03018.9;PF03018.9;PF03018.9	Dirigent-likeprotein	41
Pm000110;Pm000463;Pm000688;Pm000732;Pm000733;Pm000735;Pm000758;Pm000759;Pm000760;Pm000773;Pm000776;Pm000778;Pm000780;Pm000782;Pm000793;Pm000798;Pm000834;Pm000840;Pm000850;Pm000879;Pm000890;Pm000915;Pm000934;Pm000937;Pm000964;Pm000972;Pm000979;Pm001068;Pm001208;Pm001209;Pm001298;Pm001494;Pm001799;Pm001838;Pm001860;Pm001946;Pm001990;Pm001995;Pm002334;Pm002341;Pm002342;Pm002375;Pm002516;Pm002541;Pm0…	PF13041.1;PF13041.1;PF13041.1;PF13041.1;PF13041.1;PF13041.1;PF13041.1;PF13041.1;PF13041.1;PF13041.1;PF13041.1;PF13041.1;PF13041.1;PF13041.1;PF13041.1;PF13041.1;PF13041.1;PF13041.1;PF13041.1;PF13041.1;PF13041.1;PF13041.1;PF13041.1;PF13041.1;PF13041.1;PF13041.1;PF13041.1;PF13041.1;PF13041.1;PF13041.1;PF13041.1;PF13041.1;PF13041.1;PF13041.1;PF13041.1;PF13041.1;PF13041.1;PF13041.1;PF13041.1;PF13041.1…	PPRrepeat family	1580
Pm000110;Pm000110;Pm000146;Pm000431;Pm000463;Pm000463;Pm000550;Pm000688;Pm000688;Pm000692;Pm000732;Pm000732;Pm000733;Pm000733;Pm000735;Pm000735;Pm000758;Pm000758;Pm000759;Pm000759;Pm000760;Pm000760;Pm000773;Pm000773;Pm000776;Pm000776;Pm000778;Pm000778;Pm000780;Pm000780;Pm000782;Pm000782;Pm000793;Pm000793;Pm000798;Pm000798;Pm000834;Pm000834;Pm000840;Pm000840;Pm000850;Pm000850;Pm000879;Pm000879;Pm0…	PF01535.15;PF12854.2;PF12854.2;PF12854.2;PF12854.2;PF01535.15;PF12854.2;PF01535.15;PF12854.2;PF12854.2;PF12854.2;PF01535.15;PF12854.2;PF01535.15;PF12854.2;PF01535.15;PF12854.2;PF01535.15;PF12854.2;PF01535.15;PF12854.2;PF01535.15;PF12854.2;PF01535.15;PF12854.2;PF01535.15;PF12854.2;PF01535.15;PF12854.2;PF01535.15;PF12854.2;PF01535.15;PF12854.2;PF01535.15;PF12854.2;PF01535.15;PF12854.2;PF01535.15;PF…	PPR repeat	3651
Pm000110;Pm000146;Pm000431;Pm000463;Pm000550;Pm000688;Pm000692;Pm000732;Pm000733;Pm000735;Pm000758;Pm000759;Pm000760;Pm000773;Pm000776;Pm000778;Pm000780;Pm000782;Pm000793;Pm000798;Pm000834;Pm000840;Pm000850;Pm000879;Pm000890;Pm000915;Pm000934;Pm000937;Pm000964;Pm000972;Pm000979;Pm000991;Pm001068;Pm001208;Pm001209;Pm001298;Pm001343;Pm001494;Pm001799;Pm001838;Pm001860;Pm001946;Pm001990;Pm001995;Pm0…	PF13812.1;PF13812.1;PF13812.1;PF13812.1;PF13812.1;PF13812.1;PF13812.1;PF13812.1;PF13812.1;PF13812.1;PF13812.1;PF13812.1;PF13812.1;PF13812.1;PF13812.1;PF13812.1;PF13812.1;PF13812.1;PF13812.1;PF13812.1;PF13812.1;PF13812.1;PF13812.1;PF13812.1;PF13812.1;PF13812.1;PF13812.1;PF13812.1;PF13812.1;PF13812.1;PF13812.1;PF13812.1;PF13812.1;PF13812.1;PF13812.1;PF13812.1;PF13812.1;PF13812.1;PF13812.1;PF13812.1…	Pentatricopeptide repeat domain	2065
Pm000112;Pm008890;Pm028011	PF09749.4;PF09758.4;PF09758.4	Uncharacterisedconserved protein	25
Pm000111;Pm000114;Pm000227;Pm001084;Pm002651;Pm003615;Pm004815;Pm005028;Pm005862;Pm006010;Pm007439;Pm009708;Pm010045;Pm010413;Pm010752;Pm011100;Pm011331;Pm011371;Pm012056;Pm012090;Pm012598;Pm013444;Pm013460;Pm013461;Pm013462;Pm015463;Pm016166;Pm016403;Pm018834;Pm019700;Pm019814;Pm019818;Pm019972;Pm020011;Pm020429;Pm021814;Pm022144;Pm022806;Pm023989;Pm024138;Pm024345;Pm024491;Pm026669;Pm026672;Pm0…	PF00004.24;PF00004.24;PF00004.24;PF00004.24;PF00004.24;PF00004.24;PF00004.24;PF00004.24;PF00004.24;PF00004.24;PF00004.24;PF00004.24;PF00004.24;PF00004.24;PF00004.24;PF00004.24;PF00004.24;PF00004.24;PF00004.24;PF00004.24;PF00004.24;PF00004.24;PF00004.24;PF00004.24;PF00004.24;PF00004.24;PF00004.24;PF00004.24;PF00004.24;PF00004.24;PF00004.24;PF00004.24;PF00004.24;PF00004.24;PF00004.24;PF00004.24;PF0…	ATPasefamily associated with various cellular activities (AAA)	356
Pm000111;Pm000114;Pm000227;Pm001084;Pm001452;Pm003156;Pm004281;Pm004749;Pm005028;Pm005516;Pm005704;Pm006010;Pm007833;Pm009708;Pm010045;Pm010413;Pm010752;Pm012056;Pm012598;Pm013299;Pm013444;Pm013460;Pm013461;Pm013462;Pm014014;Pm014679;Pm015463;Pm015989;Pm016403;Pm016740;Pm019700;Pm019814;Pm019818;Pm019972;Pm020011;Pm021814;Pm022480;Pm023989;Pm024411;Pm024491;Pm026663;Pm026667;Pm027480;Pm030143	PF05496.7;PF05496.7;PF05496.7;PF05496.7;PF05496.7;PF05496.7;PF05496.7;PF05496.7;PF05496.7;PF05496.7;PF05496.7;PF05496.7;PF05496.7;PF05496.7;PF05496.7;PF05496.7;PF05496.7;PF05496.7;PF05496.7;PF05496.7;PF05496.7;PF05496.7;PF05496.7;PF05496.7;PF05496.7;PF05496.7;PF05496.7;PF05496.7;PF05496.7;PF05496.7;PF05496.7;PF05496.7;PF05496.7;PF05496.7;PF05496.7;PF05496.7;PF05496.7;PF05496.7;PF05496.7;PF05496.7…	Holliday junction DNA helicase ruvB N-terminus	359
Pm000111;Pm000111;Pm000111;Pm000111;Pm000111;Pm000216;Pm000227;Pm000377;Pm000560;Pm000560;Pm000560;Pm000600;Pm000797;Pm000949;Pm000975;Pm001074;Pm001084;Pm001084;Pm001084;Pm001084;Pm001084;Pm001084;Pm001093;Pm001093;Pm001093;Pm001255;Pm001262;Pm001262;Pm001262;Pm001265;Pm001265;Pm001265;Pm001266;Pm001266;Pm001266;Pm001266;Pm001266;Pm001268;Pm001268;Pm001268;Pm001452;Pm001581;Pm001581;Pm001638;Pm0…	PF13207.1;PF13401.1;PF13671.1;PF13173.1;PF13238.1;PF13304.1;PF13401.1;PF13238.1;PF13304.1;PF13481.1;PF13401.1;PF13671.1;PF13481.1;PF13304.1;PF13481.1;PF13238.1;PF13207.1;PF13401.1;PF13671.1;PF13173.1;PF13238.1;PF13481.1;PF13304.1;PF13476.1;PF13207.1;PF13207.1;PF13304.1;PF13481.1;PF13671.1;PF13304.1;PF13481.1;PF13671.1;PF13304.1;PF13481.1;PF13207.1;PF13671.1;PF13238.1;PF13304.1;PF13481.1;PF13207.1…	AAA domain	2860
Pm000111;Pm000227;Pm001084;Pm001452;Pm003156;Pm004281;Pm004749;Pm005516;Pm005704;Pm006107;Pm007127;Pm007439;Pm008507;Pm008648;Pm008650;Pm008652;Pm009708;Pm010045;Pm010121;Pm010752;Pm011371;Pm011466;Pm012056;Pm012172;Pm012598;Pm012882;Pm013460;Pm013461;Pm013462;Pm014014;Pm014679;Pm015463;Pm015817;Pm015819;Pm015822;Pm015989;Pm016166;Pm016403;Pm016740;Pm018466;Pm019700;Pm019814;Pm019972;Pm020429;Pm0…	PF07728.9;PF07728.9;PF07728.9;PF07728.9;PF07728.9;PF07728.9;PF07728.9;PF07728.9;PF07728.9;PF07728.9;PF07728.9;PF07728.9;PF07728.9;PF07728.9;PF07728.9;PF07728.9;PF07728.9;PF07728.9;PF07728.9;PF07728.9;PF07728.9;PF07728.9;PF07728.9;PF07728.9;PF07728.9;PF07728.9;PF07728.9;PF07728.9;PF07728.9;PF07728.9;PF07728.9;PF07728.9;PF07728.9;PF07728.9;PF07728.9;PF07728.9;PF07728.9;PF07728.9;PF07728.9;PF07728.9…	AAA domain (dynein-related subfamily)	464
Pm000111;Pm001084;Pm001262;Pm001265;Pm001266;Pm001268;Pm001452;Pm001615;Pm002805;Pm003236;Pm004162;Pm004257;Pm004997;Pm005704;Pm006183;Pm006222;Pm006805;Pm008194;Pm008470;Pm008507;Pm008648;Pm008650;Pm008652;Pm010045;Pm010322;Pm010752;Pm011466;Pm012056;Pm012598;Pm012882;Pm013029;Pm013036;Pm013037;Pm013299;Pm013460;Pm013461;Pm013462;Pm015802;Pm015865;Pm015989;Pm016782;Pm017672;Pm018704;Pm019972;Pm0…	PF13191.1;PF13191.1;PF13191.1;PF13191.1;PF13191.1;PF13191.1;PF13191.1;PF13191.1;PF13191.1;PF13191.1;PF13191.1;PF13191.1;PF13191.1;PF13191.1;PF13191.1;PF13175.1;PF13191.1;PF13191.1;PF13191.1;PF13191.1;PF13191.1;PF13191.1;PF13191.1;PF13191.1;PF13191.1;PF13191.1;PF13191.1;PF13191.1;PF13191.1;PF13191.1;PF13175.1;PF13175.1;PF13175.1;PF13191.1;PF13191.1;PF13191.1;PF13191.1;PF13191.1;PF13191.1;PF13191.1…	AAA ATPase domain	511
Pm000111;Pm001084;Pm004002;Pm005965;Pm008194;Pm012056;Pm012981;Pm017491;Pm022480;Pm025864;Pm031221	PF01443.13;PF01443.13;PF01443.13;PF01443.13;PF01443.13;PF01443.13;PF01443.13;PF01443.13;PF01443.13;PF01443.13;PF01443.13	Viral (Superfamily 1) RNA helicase	65
Pm000111;Pm001084;Pm005017;Pm010045;Pm010752;Pm012056;Pm012598;Pm013037;Pm013299;Pm013461;Pm015989;Pm022065;Pm024969;Pm025877;Pm026663;Pm027485	PF00910.17;PF00910.17;PF00910.17;PF00910.17;PF00910.17;PF00910.17;PF00910.17;PF00910.17;PF00910.17;PF00910.17;PF00910.17;PF00910.17;PF00910.17;PF00910.17;PF00910.17;PF00910.17	RNA helicase	103
Pm000111;Pm000227;Pm000532;Pm001084;Pm003156;Pm007439;Pm008553;Pm010045;Pm010752;Pm012056;Pm012598;Pm013299;Pm013460;Pm013461;Pm013462;Pm020429;Pm021814;Pm024345;Pm027480;Pm030143	PF07724.9;PF07724.9;PF07724.9;PF07724.9;PF07724.9;PF07724.9;PF07724.9;PF07724.9;PF07724.9;PF07724.9;PF07724.9;PF07724.9;PF07724.9;PF07724.9;PF07724.9;PF07724.9;PF07724.9;PF07724.9;PF07724.9;PF07724.9	AAA domain (Cdc48 subfamily)	188
Pm000111;Pm001084;Pm005704;Pm006010;Pm007439;Pm010752;Pm012056;Pm012598;Pm013299;Pm015989;Pm022014;Pm024969	PF01695.12;PF01695.12;PF01695.12;PF01695.12;PF01695.12;PF01695.12;PF01695.12;PF01695.12;PF01695.12;PF01695.12;PF01695.12;PF01695.12	IstB-like ATP binding protein	108
Pm000111;Pm001084;Pm004997;Pm010752;Pm011466;Pm012056;Pm012598;Pm013299;Pm013461;Pm016463;Pm016553;Pm016555;Pm017672;Pm020730;Pm020731;Pm021570;Pm024345;Pm025877;Pm025946;Pm030434;Pm030462;Pm030464;Pm028854;Pm029610;Pm030336	PF01637.13;PF01637.13;PF01637.13;PF01637.13;PF01637.13;PF01637.13;PF01637.13;PF01637.13;PF01637.13;PF01637.13;PF01637.13;PF01637.13;PF01637.13;PF01637.13;PF01637.13;PF01637.13;PF01637.13;PF01637.13;PF01637.13;PF01637.13;PF01637.13;PF01637.13;PF01637.13;PF01637.13;PF01637.13	Archaeal ATPase	127
Pm000111;Pm001084;Pm004002;Pm004760;Pm004997;Pm005965;Pm007316;Pm007319;Pm007321;Pm008194;Pm010752;Pm011371;Pm012056;Pm013098;Pm013299;Pm013461;Pm014690;Pm017491;Pm018466;Pm019202;Pm025864;Pm031221	PF13245.1;PF13245.1;PF13245.1;PF13245.1;PF13245.1;PF13245.1;PF13245.1;PF13245.1;PF13245.1;PF13245.1;PF13245.1;PF13245.1;PF13245.1;PF13245.1;PF13245.1;PF13245.1;PF13245.1;PF13245.1;PF13245.1;PF13245.1;PF13245.1;PF13245.1	Part of AAA domain	206
Pm000111;Pm001084;Pm005704;Pm011415;Pm012056;Pm012882;Pm013299;Pm015802;Pm015989;Pm023190;Pm024969;Pm026360;Pm027317;Pm028081;Pm029212	PF06414.7;PF06414.7;PF06414.7;PF06414.7;PF06414.7;PF06414.7;PF06414.7;PF06414.7;PF06414.7;PF06414.7;PF06414.7;PF06414.7;PF06414.7;PF06414.7;PF06414.7	Zeta toxin	114
Pm000111;Pm000227;Pm001084;Pm008648;Pm008650;Pm008725;Pm012056;Pm013299;Pm019700;Pm020429;Pm026663;Pm026667;Pm026672;Pm026673;Pm026674;Pm026675	PF05673.8;PF05673.8;PF05673.8;PF05673.8;PF05673.8;PF05673.8;PF05673.8;PF05673.8;PF05673.8;PF05673.8;PF05673.8;PF05673.8;PF05673.8;PF05673.8;PF05673.8;PF05673.8	Protein of unknown function (DUF815)	82
Pm000111;Pm001268;Pm003236;Pm004749;Pm004760;Pm004815;Pm006222;Pm013299;Pm022065;Pm022122;Pm022179;Pm022480;Pm028672	PF03215.10;PF03215.10;PF03215.10;PF03215.10;PF03215.10;PF03215.10;PF03215.10;PF03215.10;PF03215.10;PF03215.10;PF03215.10;PF03215.10;PF03215.10	Rad17 cell cycle checkpoint protein	71
Pm000111;Pm006222;Pm013029;Pm013037;Pm013299;Pm024345	PF02367.12;PF02367.12;PF02367.12;PF02367.12;PF02367.12;PF02367.12	Uncharacterised P-loop hydrolase UPF0079	62
Pm000111;Pm019624;Pm023151	PF01202.17;PF01202.17;PF01202.17	Shikimate kinase	11
Pm000111;Pm000824;Pm001084;Pm001615;Pm001638;Pm001917;Pm002833;Pm003236;Pm004020;Pm004023;Pm004028;Pm004047;Pm004060;Pm004073;Pm004077;Pm004162;Pm004165;Pm004254;Pm004483;Pm004997;Pm006222;Pm007197;Pm007629;Pm007833;Pm007864;Pm007875;Pm007926;Pm008394;Pm008611;Pm008858;Pm009037;Pm009057;Pm009064;Pm009341;Pm010752;Pm011949;Pm012056;Pm012588;Pm012591;Pm012598;Pm012683;Pm012943;Pm012947;Pm013029;Pm0…	PF05729.7;PF05729.7;PF05729.7;PF05729.7;PF05729.7;PF05729.7;PF05729.7;PF05729.7;PF05729.7;PF05729.7;PF05729.7;PF05729.7;PF05729.7;PF05729.7;PF05729.7;PF05729.7;PF05729.7;PF05729.7;PF05729.7;PF05729.7;PF05729.7;PF05729.7;PF05729.7;PF05729.7;PF05729.7;PF05729.7;PF05729.7;PF05729.7;PF05729.7;PF05729.7;PF05729.7;PF05729.7;PF05729.7;PF05729.7;PF05729.7;PF05729.7;PF05729.7;PF05729.7;PF05729.7;PF05729.7…	NACHT domain	691
Pm000111;Pm010752;Pm012056;Pm012598;Pm019700;Pm019814;Pm023989	PF00308.13;PF00308.13;PF00308.13;PF00308.13;PF00308.13;PF00308.13;PF00308.13	Bacterial dnaA protein	50
Pm000111;Pm001084;Pm004749;Pm005704;Pm007127;Pm010045;Pm010383;Pm010752;Pm010861;Pm012056;Pm012172;Pm012598;Pm013299;Pm013461;Pm013462;Pm015989;Pm020121;Pm022480;Pm024969;Pm027633	PF01078.16;PF01078.16;PF01078.16;PF01078.16;PF01078.16;PF01078.16;PF01078.16;PF01078.16;PF01078.16;PF01078.16;PF01078.16;PF01078.16;PF01078.16;PF01078.16;PF01078.16;PF01078.16;PF01078.16;PF01078.16;PF01078.16;PF01078.16	Magnesium chelatase, subunit ChlI	251
Pm000111;Pm000560;Pm001084;Pm001085;Pm001093;Pm001262;Pm001265;Pm001266;Pm001268;Pm002079;Pm002270;Pm002805;Pm003236;Pm004997;Pm005000;Pm006084;Pm006183;Pm006863;Pm008470;Pm008471;Pm008513;Pm008648;Pm008650;Pm008652;Pm010322;Pm010892;Pm011453;Pm011602;Pm012035;Pm012056;Pm012152;Pm012268;Pm012323;Pm012435;Pm012882;Pm013213;Pm013299;Pm013320;Pm013428;Pm013430;Pm013431;Pm013611;Pm013613;Pm013795;Pm0…	PF00005.22;PF00005.22;PF00005.22;PF00005.22;PF12848.2;PF00005.22;PF00005.22;PF00005.22;PF00005.22;PF00005.22;PF00005.22;PF00005.22;PF00005.22;PF00005.22;PF00005.22;PF00005.22;PF00005.22;PF00005.22;PF00005.22;PF00005.22;PF00005.22;PF00005.22;PF00005.22;PF00005.22;PF00005.22;PF00005.22;PF00005.22;PF00005.22;PF00005.22;PF00005.22;PF00005.22;PF00005.22;PF00005.22;PF00005.22;PF00005.22;PF00005.22;PF00…	ABC transporter	613
Pm000111;Pm000532;Pm000543;Pm000560;Pm000707;Pm001262;Pm001265;Pm001266;Pm001268;Pm001452;Pm002680;Pm003156;Pm003236;Pm003813;Pm003871;Pm004162;Pm004281;Pm004749;Pm004760;Pm004997;Pm005516;Pm005704;Pm006107;Pm006183;Pm006222;Pm006941;Pm007402;Pm007833;Pm008470;Pm008471;Pm008725;Pm010165;Pm011466;Pm012588;Pm013036;Pm013037;Pm013299;Pm013299;Pm013389;Pm013428;Pm013430;Pm013611;Pm013613;Pm014014;Pm0…	PF07726.6;PF00004.24;PF00004.24;PF00004.24;PF00004.24;PF00004.24;PF00004.24;PF00004.24;PF00004.24;PF00004.24;PF00004.24;PF00004.24;PF00004.24;PF00004.24;PF00004.24;PF00004.24;PF00004.24;PF00004.24;PF00004.24;PF00004.24;PF00004.24;PF00004.24;PF00004.24;PF00004.24;PF00004.24;PF00004.24;PF00004.24;PF00004.24;PF00004.24;PF00004.24;PF00004.24;PF00004.24;PF00004.24;PF00004.24;PF00004.24;PF00004.24;PF07…	ATPase family associated with various cellular activities (AAA)	671
Pm000111	PF09749.4	Uncharacterised conserved protein	4
Pm000115;Pm022489;Pm023099	PF00145.12;PF00145.12;PF00145.12	C-5cytosine-specific DNA methylase	70
Pm000115;Pm005708;Pm010787;Pm020650;Pm020649;Pm023099	PF00385.19;PF00385.19;PF00385.19;PF00385.19;PF00385.19;PF00385.19	Chromo (CHRromatin Organisation MOdifier) domain	84
Pm000115;Pm012090;Pm015758;Pm023099;Pm026795;Pm029042	PF01426.13;PF01426.13;PF01426.13;PF01426.13;PF01426.13;PF01426.13	BAH domain	94
Pm000114;Pm001084;Pm016166	PF09336.5;PF09336.5;PF09336.5	Vps4 C terminal oligomerisation domain	11
Pm000120;Pm000229;Pm000263;Pm000271;Pm000380;Pm000442;Pm000443;Pm000455;Pm000574;Pm000727;Pm000736;Pm000739;Pm000742;Pm000871;Pm000897;Pm000896;Pm000966;Pm001016;Pm001046;Pm001066;Pm001196;Pm001278;Pm001495;Pm001578;Pm001690;Pm001698;Pm001702;Pm001753;Pm001762;Pm001806;Pm001886;Pm002005;Pm002018;Pm002088;Pm002227;Pm002311;Pm002400;Pm002414;Pm002462;Pm002471;Pm002489;Pm002615;Pm002616;Pm002618;Pm0…	PF00069.20;PF00069.20;PF00069.20;PF00069.20;PF00069.20;PF00069.20;PF00069.20;PF00069.20;PF00069.20;PF00069.20;PF00069.20;PF00069.20;PF00069.20;PF00069.20;PF00069.20;PF00069.20;PF00069.20;PF00069.20;PF00069.20;PF00069.20;PF00069.20;PF00069.20;PF00069.20;PF00069.20;PF00069.20;PF00069.20;PF00069.20;PF00069.20;PF00069.20;PF00069.20;PF00069.20;PF00069.20;PF00069.20;PF00069.20;PF00069.20;PF00069.20;PF0…	Proteinkinase domain	2726
Pm000120;Pm000229;Pm000263;Pm000271;Pm000305;Pm000370;Pm000380;Pm000442;Pm000443;Pm000455;Pm000469;Pm000574;Pm000594;Pm000727;Pm000728;Pm000736;Pm000739;Pm000742;Pm000767;Pm000871;Pm000897;Pm000896;Pm000909;Pm000966;Pm001016;Pm001046;Pm001066;Pm001196;Pm001278;Pm001495;Pm001578;Pm001690;Pm001698;Pm001702;Pm001753;Pm001762;Pm001806;Pm001886;Pm001967;Pm001974;Pm001976;Pm001977;Pm002005;Pm002018;Pm0…	PF07714.12;PF07714.12;PF07714.12;PF07714.12;PF07714.12;PF07714.12;PF07714.12;PF07714.12;PF07714.12;PF07714.12;PF07714.12;PF07714.12;PF07714.12;PF07714.12;PF07714.12;PF07714.12;PF07714.12;PF07714.12;PF07714.12;PF07714.12;PF07714.12;PF07714.12;PF07714.12;PF07714.12;PF07714.12;PF07714.12;PF07714.12;PF07714.12;PF07714.12;PF07714.12;PF07714.12;PF07714.12;PF07714.12;PF07714.12;PF07714.12;PF07714.12;PF0…	Protein tyrosine kinase	3622
Pm000121;Pm000657;Pm011116;Pm011118;Pm013042;Pm015793;Pm025919;Pm025949;Pm031191;Pm028749	PF01545.16;PF01545.16;PF01545.16;PF01545.16;PF01545.16;PF01545.16;PF01545.16;PF01545.16;PF01545.16;PF01545.16	Cationefflux family	61
Pm000122;Pm000272;Pm002336;Pm004377;Pm005113;Pm006275;Pm010814;Pm017444;Pm022164;Pm025750;Pm026654;Pm029610	PF01926.18;PF01926.18;PF01926.18;PF01926.18;PF01926.18;PF01926.18;PF01926.18;PF01926.18;PF01926.18;PF01926.18;PF01926.18;PF01926.18	50Sribosome-binding GTPase	96
Pm000122;Pm000272;Pm000819;Pm002336;Pm002757;Pm003871;Pm004236;Pm008394;Pm009725;Pm010371;Pm010686;Pm010814;Pm011348;Pm011914;Pm012438;Pm012656;Pm013021;Pm013381;Pm014701;Pm017524;Pm018755;Pm019186;Pm020170;Pm020172;Pm021142;Pm022004;Pm022435;Pm022721;Pm023179;Pm023243;Pm023360;Pm025088;Pm025820;Pm026322;Pm026654	PF00009.22;PF00009.22;PF00009.22;PF00009.22;PF00009.22;PF00009.22;PF00009.22;PF00009.22;PF00009.22;PF00009.22;PF00009.22;PF00009.22;PF00009.22;PF00009.22;PF00009.22;PF00009.22;PF00009.22;PF00009.22;PF00009.22;PF00009.22;PF00009.22;PF00009.22;PF00009.22;PF00009.22;PF00009.22;PF00009.22;PF00009.22;PF00009.22;PF00009.22;PF00009.22;PF00009.22;PF00009.22;PF00009.22;PF00009.22;PF00009.22	Elongation factor Tu GTP binding domain	241
Pm000123;Pm014487;Pm018362;Pm019756;Pm021146;Pm021147;Pm021148;Pm024137;Pm025923;Pm030992	PF03145.11;PF03145.11;PF03145.11;PF03145.11;PF03145.11;PF03145.11;PF03145.11;PF03145.11;PF03145.11;PF03145.11	Sevenin absentia protein family	28
Pm000126	PF04003.7	Dip2/Utp12Family	1
Pm000127;Pm000362;Pm000602;Pm000601;Pm000804;Pm000810;Pm000887;Pm000888;Pm001563;Pm001870;Pm002110;Pm002120;Pm002729;Pm002730;Pm002731;Pm003320;Pm003379;Pm004488;Pm004490;Pm004757;Pm004868;Pm005039;Pm005305;Pm005616;Pm005871;Pm006157;Pm006190;Pm006489;Pm006540;Pm006542;Pm006753;Pm007106;Pm007878;Pm007991;Pm008138;Pm008189;Pm008562;Pm008844;Pm009205;Pm009248;Pm009385;Pm009654;Pm010114;Pm010802;Pm0…	PF13639.1;PF13639.1;PF13639.1;PF13639.1;PF13639.1;PF13639.1;PF13639.1;PF13639.1;PF13639.1;PF13639.1;PF13639.1;PF13639.1;PF13639.1;PF13639.1;PF13639.1;PF13639.1;PF13639.1;PF13639.1;PF13639.1;PF13639.1;PF13639.1;PF13639.1;PF13639.1;PF13639.1;PF13639.1;PF13639.1;PF13639.1;PF13639.1;PF13639.1;PF13639.1;PF13639.1;PF13639.1;PF13639.1;PF13639.1;PF13639.1;PF13639.1;PF13639.1;PF13639.1;PF13639.1;PF13639.1…	Ringfinger domain	714
Pm000127;Pm000602;Pm000601;Pm000696;Pm000804;Pm000810;Pm000887;Pm000888;Pm001563;Pm001870;Pm002110;Pm002120;Pm002729;Pm002730;Pm002731;Pm003259;Pm003379;Pm004488;Pm004490;Pm004757;Pm004868;Pm005039;Pm005305;Pm005871;Pm006157;Pm006489;Pm006540;Pm006542;Pm007106;Pm007991;Pm008844;Pm009205;Pm009248;Pm009385;Pm009654;Pm010802;Pm011347;Pm011557;Pm011558;Pm011559;Pm013152;Pm014015;Pm015401;Pm015430;Pm0…	PF12678.2;PF12678.2;PF12678.2;PF12678.2;PF12678.2;PF12678.2;PF12678.2;PF12678.2;PF12678.2;PF12678.2;PF12678.2;PF12678.2;PF12678.2;PF12678.2;PF12678.2;PF12678.2;PF12678.2;PF12678.2;PF12678.2;PF12678.2;PF12678.2;PF12678.2;PF12678.2;PF12678.2;PF12678.2;PF12678.2;PF12678.2;PF12678.2;PF12678.2;PF12678.2;PF12678.2;PF12678.2;PF12678.2;PF12678.2;PF12678.2;PF12678.2;PF12678.2;PF12678.2;PF12678.2;PF12678.2…	RING-H2 zinc finger	465
Pm000127;Pm000602;Pm000887;Pm000888;Pm002110;Pm002729;Pm002730;Pm002731;Pm003379;Pm004488;Pm004490;Pm005871;Pm006157;Pm006489;Pm007106;Pm007991;Pm008844;Pm009205;Pm009385;Pm011559;Pm013290;Pm014015;Pm015401;Pm015745;Pm015893;Pm017163;Pm017308;Pm019497;Pm019738;Pm020045;Pm020457;Pm020710;Pm021573;Pm022035;Pm022921;Pm023205;Pm023920;Pm024039;Pm024044;Pm024045;Pm024698;Pm024749;Pm024870;Pm026067;Pm0…	PF12861.2;PF12861.2;PF12861.2;PF12861.2;PF12861.2;PF12861.2;PF12861.2;PF12861.2;PF12861.2;PF12861.2;PF12861.2;PF12861.2;PF12861.2;PF12861.2;PF12861.2;PF12861.2;PF12861.2;PF12861.2;PF12861.2;PF12861.2;PF12861.2;PF12861.2;PF12861.2;PF12861.2;PF12861.2;PF12861.2;PF12861.2;PF12861.2;PF12861.2;PF12861.2;PF12861.2;PF12861.2;PF12861.2;PF12861.2;PF12861.2;PF12861.2;PF12861.2;PF12861.2;PF12861.2;PF12861.2…	Anaphase-promoting complex subunit 11 RING-H2 finger	229
Pm000127;Pm000362;Pm000557;Pm000557;Pm000568;Pm000602;Pm000601;Pm000601;Pm000696;Pm000804;Pm000810;Pm000810;Pm000810;Pm000887;Pm000887;Pm000887;Pm000888;Pm000888;Pm000888;Pm001018;Pm001172;Pm001563;Pm001870;Pm001870;Pm001870;Pm002110;Pm002110;Pm002120;Pm002723;Pm002729;Pm002729;Pm002729;Pm002730;Pm002730;Pm002731;Pm002731;Pm002731;Pm002924;Pm002933;Pm002933;Pm003082;Pm003082;Pm003082;Pm003124;Pm0…	PF00097.20;PF00097.20;PF13923.1;PF00097.20;PF13923.1;PF00097.20;PF13920.1;PF00097.20;PF00097.20;PF00097.20;PF13923.1;PF13920.1;PF00097.20;PF00097.20;PF13923.1;PF13920.1;PF13923.1;PF00097.20;PF13920.1;PF13923.1;PF13923.1;PF00097.20;PF13923.1;PF00097.20;PF13920.1;PF00097.20;PF13920.1;PF00097.20;PF13920.1;PF13923.1;PF00097.20;PF13920.1;PF13920.1;PF00097.20;PF13923.1;PF13920.1;PF00097.20;PF13923.1;PF…	Zinc finger, C3HC4 type (RING finger)	1832
Pm000128	PF01268.14	Formate--tetrahydrofolateligase	6
Pm000130;Pm000132;Pm000134;Pm000135;Pm000136;Pm000139;Pm000138;Pm000278;Pm000280;Pm000282;Pm000283;Pm000967;Pm001417;Pm002084;Pm002086;Pm002408;Pm002494;Pm002521;Pm003068;Pm003073;Pm003231;Pm004069;Pm004132;Pm004620;Pm005958;Pm006294;Pm006734;Pm006735;Pm007240;Pm008373;Pm008390;Pm009741;Pm010850;Pm011598;Pm012556;Pm012557;Pm013989;Pm014850;Pm015202;Pm015203;Pm015683;Pm015687;Pm015772;Pm019022;Pm0…	PF00141.18;PF00141.18;PF00141.18;PF00141.18;PF00141.18;PF00141.18;PF00141.18;PF00141.18;PF00141.18;PF00141.18;PF00141.18;PF00141.18;PF00141.18;PF00141.18;PF00141.18;PF00141.18;PF00141.18;PF00141.18;PF00141.18;PF00141.18;PF00141.18;PF00141.18;PF00141.18;PF00141.18;PF00141.18;PF00141.18;PF00141.18;PF00141.18;PF00141.18;PF00141.18;PF00141.18;PF00141.18;PF00141.18;PF00141.18;PF00141.18;PF00141.18;PF0…	Peroxidase	430
Pm000129;Pm000591;Pm002842;Pm002843;Pm006715;Pm007995;Pm008841;Pm010136;Pm011242;Pm011243;Pm011416;Pm012461;Pm012996;Pm013899;Pm013902;Pm014544;Pm014545;Pm015471;Pm015476;Pm015757;Pm017109;Pm018406;Pm018942;Pm018986;Pm019445;Pm020073;Pm020159;Pm020161;Pm020991;Pm021924;Pm022677;Pm024078;Pm025932;Pm027104;Pm029763;Pm029765;Pm031206;Pm031205;Pm031207	PF13839.1;PF13839.1;PF13839.1;PF13839.1;PF13839.1;PF13839.1;PF13839.1;PF13839.1;PF13839.1;PF13839.1;PF13839.1;PF13839.1;PF13839.1;PF13839.1;PF13839.1;PF13839.1;PF13839.1;PF13839.1;PF13839.1;PF13839.1;PF13839.1;PF13839.1;PF13839.1;PF13839.1;PF13839.1;PF13839.1;PF13839.1;PF13839.1;PF13839.1;PF13839.1;PF13839.1;PF13839.1;PF13839.1;PF13839.1;PF13839.1;PF13839.1;PF13839.1;PF13839.1;PF13839.1	GDSL/SGNH-likeAcyl-Esterase family found in Pmr5 and Cas1p	198
Pm000129;Pm000591;Pm002842;Pm002843;Pm006715;Pm007995;Pm008841;Pm010136;Pm011242;Pm011243;Pm011416;Pm013899;Pm013902;Pm014544;Pm014545;Pm015471;Pm015476;Pm015757;Pm017109;Pm018406;Pm018942;Pm018986;Pm019445;Pm020073;Pm020991;Pm021924;Pm022677;Pm024078;Pm025932;Pm027104;Pm029763;Pm029765;Pm031206;Pm031207	PF14416.1;PF14416.1;PF14416.1;PF14416.1;PF14416.1;PF14416.1;PF14416.1;PF14416.1;PF14416.1;PF14416.1;PF14416.1;PF14416.1;PF14416.1;PF14416.1;PF14416.1;PF14416.1;PF14416.1;PF14416.1;PF14416.1;PF14416.1;PF14416.1;PF14416.1;PF14416.1;PF14416.1;PF14416.1;PF14416.1;PF14416.1;PF14416.1;PF14416.1;PF14416.1;PF14416.1;PF14416.1;PF14416.1;PF14416.1	PMR5 N terminal Domain	190
Pm000129	PF01268.14	Formate--tetrahydrofolate ligase	12
Pm000137;Pm001885;Pm003995;Pm004918;Pm009331;Pm017784;Pm019743;Pm023165	PF04755.7;PF04755.7;PF04755.7;PF04755.7;PF04755.7;PF04755.7;PF04755.7;PF04755.7	PAP_fibrillin	76
Pm000138	PF00574.18	Clp protease	3
Pm000142;Pm008954;Pm022411	PF01416.15;PF01416.15;PF01416.15	tRNApseudouridine synthase	22
Pm000144;Pm001127;Pm001131;Pm002491;Pm013719;Pm016147;Pm018462;Pm018464;Pm020843;Pm023004;Pm024517;Pm024625;Pm024626;Pm026337;Pm026771;Pm027675	PF06813.8;PF06813.8;PF06813.8;PF06813.8;PF06813.8;PF06813.8;PF06813.8;PF06813.8;PF06813.8;PF06813.8;PF06813.8;PF06813.8;PF06813.8;PF06813.8;PF06813.8;PF06813.8	Nodulin-like	84
Pm000145	PF08574.5	Proteinof unknown function (DUF1762)	12
Pm000146;Pm000431;Pm000550;Pm000692;Pm000821;Pm000948;Pm000991;Pm001343;Pm002092;Pm002443;Pm002817;Pm003272;Pm003342;Pm003456;Pm003592;Pm003693;Pm003812;Pm003948;Pm003969;Pm004675;Pm006412;Pm006427;Pm006494;Pm006577;Pm006725;Pm007191;Pm007746;Pm008028;Pm008492;Pm008625;Pm008922;Pm009019;Pm009026;Pm009171;Pm009349;Pm010030;Pm010845;Pm010846;Pm011063;Pm011079;Pm011152;Pm011239;Pm012070;Pm012256;Pm0…	PF01535.15;PF01535.15;PF01535.15;PF01535.15;PF01535.15;PF01535.15;PF01535.15;PF01535.15;PF01535.15;PF01535.15;PF01535.15;PF01535.15;PF01535.15;PF01535.15;PF12854.2;PF01535.15;PF01535.15;PF01535.15;PF12854.2;PF01535.15;PF01535.15;PF01535.15;PF01535.15;PF01535.15;PF01535.15;PF01535.15;PF01535.15;PF01535.15;PF01535.15;PF01535.15;PF12854.2;PF01535.15;PF01535.15;PF01535.15;PF01535.15;PF01535.15;PF0153…	PPRrepeat	513
Pm000146;Pm000431;Pm000550;Pm000692;Pm000991;Pm001343;Pm002092;Pm002443;Pm002817;Pm003272;Pm003342;Pm003456;Pm003592;Pm003693;Pm003812;Pm003948;Pm003969;Pm004508;Pm004675;Pm006412;Pm006427;Pm006494;Pm006577;Pm006725;Pm007191;Pm007746;Pm008028;Pm008492;Pm008625;Pm008922;Pm009019;Pm009026;Pm009171;Pm009349;Pm010030;Pm010845;Pm010846;Pm011063;Pm011079;Pm011152;Pm011239;Pm012070;Pm012256;Pm013080;Pm0…	PF13041.1;PF13041.1;PF13041.1;PF13041.1;PF13041.1;PF13041.1;PF13041.1;PF13041.1;PF13041.1;PF13041.1;PF13041.1;PF13041.1;PF13041.1;PF13041.1;PF13041.1;PF13041.1;PF13041.1;PF13041.1;PF13041.1;PF13041.1;PF13041.1;PF13041.1;PF13041.1;PF13041.1;PF13041.1;PF13041.1;PF13041.1;PF13041.1;PF13041.1;PF13041.1;PF13041.1;PF13041.1;PF13041.1;PF13041.1;PF13041.1;PF13041.1;PF13041.1;PF13041.1;PF13041.1;PF13041.1…	PPR repeat family	536
Pm000146;Pm000550;Pm002334;Pm002443;Pm003272;Pm003575;Pm003812;Pm003946;Pm004175;Pm004340;Pm004944;Pm005196;Pm006286;Pm006494;Pm006577;Pm007129;Pm007191;Pm007746;Pm008492;Pm008625;Pm009019;Pm009266;Pm009301;Pm009349;Pm010040;Pm010088;Pm010488;Pm011063;Pm011239;Pm013619;Pm013716;Pm014013;Pm014516;Pm015029;Pm015053;Pm015267;Pm015927;Pm016091;Pm016096;Pm017071;Pm018397;Pm018451;Pm019803;Pm019830;Pm0…	PF14432.1;PF14432.1;PF14432.1;PF14432.1;PF14432.1;PF14432.1;PF14432.1;PF14432.1;PF14432.1;PF14432.1;PF14432.1;PF14432.1;PF14432.1;PF14432.1;PF14432.1;PF14432.1;PF14432.1;PF14432.1;PF14432.1;PF14432.1;PF14432.1;PF14432.1;PF14432.1;PF14432.1;PF14432.1;PF14432.1;PF14432.1;PF14432.1;PF14432.1;PF14432.1;PF14432.1;PF14432.1;PF14432.1;PF14432.1;PF14432.1;PF14432.1;PF14432.1;PF14432.1;PF14432.1;PF14432.1…	DYW family of nucleic acid deaminases	233
Pm000147;Pm002964;Pm013164;Pm013672;Pm023850;Pm023851;Pm023852;Pm023853;Pm023854;Pm029306;Pm031080;Pm031079;Pm031083;Pm031084	PF04525.7;PF04525.7;PF04525.7;PF04525.7;PF04525.7;PF04525.7;PF04525.7;PF04525.7;PF04525.7;PF04525.7;PF04525.7;PF04525.7;PF04525.7;PF04525.7	TubbyC 2	87
Pm000150;Pm000274;Pm008453;Pm008482	PF01541.19;PF01541.19;PF01541.19;PF01541.19	GIY-YIGcatalytic domain	15
Pm000157;Pm000156;Pm019009	PF07107.6;PF07107.6;PF07107.6	Wound-inducedprotein WI12	17
Pm000157;Pm022644	PF12680.2;PF13474.1	SnoaL-like domain	7
Pm000159;Pm004520;Pm004618;Pm006043;Pm008049;Pm012007;Pm016102;Pm020434;Pm020723;Pm022792;Pm026131;Pm027751;Pm029294	PF13516.1;PF13516.1;PF13516.1;PF13516.1;PF13516.1;PF13516.1;PF13516.1;PF13516.1;PF13516.1;PF13516.1;PF13516.1;PF13516.1;PF13516.1	LeucineRich repeat	61
Pm000159;Pm000209;Pm000210;Pm000224;Pm000229;Pm000448;Pm000727;Pm000775;Pm000824;Pm000825;Pm000906;Pm001311;Pm001324;Pm001327;Pm001341;Pm001495;Pm001615;Pm001619;Pm001659;Pm001806;Pm001886;Pm001917;Pm002018;Pm002170;Pm002171;Pm002179;Pm002184;Pm002204;Pm002307;Pm002311;Pm002471;Pm002489;Pm002496;Pm002771;Pm002787;Pm002788;Pm002834;Pm002869;Pm002870;Pm002871;Pm002874;Pm002878;Pm002882;Pm002943;Pm0…	PF12799.2;PF12799.2;PF12799.2;PF12799.2;PF12799.2;PF12799.2;PF12799.2;PF12799.2;PF12799.2;PF12799.2;PF12799.2;PF12799.2;PF12799.2;PF12799.2;PF12799.2;PF12799.2;PF12799.2;PF12799.2;PF12799.2;PF12799.2;PF12799.2;PF12799.2;PF12799.2;PF12799.2;PF12799.2;PF12799.2;PF12799.2;PF12799.2;PF12799.2;PF12799.2;PF12799.2;PF12799.2;PF12799.2;PF12799.2;PF12799.2;PF12799.2;PF12799.2;PF12799.2;PF12799.2;PF12799.2…	Leucine Rich repeats (2 copies)	3208
Pm000158;Pm000161;Pm000212;Pm000213;Pm000242;Pm000249;Pm000250;Pm000323;Pm000537;Pm000705;Pm000794;Pm000795;Pm001249;Pm001251;Pm001344;Pm002308;Pm002350;Pm002446;Pm002447;Pm002448;Pm002450;Pm002452;Pm002453;Pm002977;Pm002978;Pm003668;Pm003885;Pm003887;Pm004086;Pm004357;Pm004365;Pm004387;Pm004743;Pm004748;Pm005280;Pm005347;Pm005357;Pm005358;Pm005520;Pm005521;Pm005576;Pm005742;Pm005751;Pm005752;Pm0…	PF00067.17;PF00067.17;PF00067.17;PF00067.17;PF00067.17;PF00067.17;PF00067.17;PF00067.17;PF00067.17;PF00067.17;PF00067.17;PF00067.17;PF00067.17;PF00067.17;PF00067.17;PF00067.17;PF00067.17;PF00067.17;PF00067.17;PF00067.17;PF00067.17;PF00067.17;PF00067.17;PF00067.17;PF00067.17;PF00067.17;PF00067.17;PF00067.17;PF00067.17;PF00067.17;PF00067.17;PF00067.17;PF00067.17;PF00067.17;PF00067.17;PF00067.17;PF0…	CytochromeP450	1176
Pm000163;Pm000304;Pm001809;Pm001810;Pm001825;Pm002485;Pm002679;Pm002826;Pm003013;Pm003014;Pm003015;Pm003544;Pm005052;Pm005321;Pm005698;Pm006406;Pm006438;Pm006556;Pm007042;Pm008389;Pm009679;Pm010149;Pm010302;Pm010616;Pm011781;Pm012017;Pm013791;Pm014006;Pm014610;Pm015020;Pm015112;Pm015937;Pm017768;Pm018215;Pm019076;Pm019286;Pm019783;Pm019832;Pm020211;Pm021344;Pm023533;Pm024531;Pm024797;Pm029293	PF03106.10;PF03106.10;PF03106.10;PF03106.10;PF03106.10;PF03106.10;PF03106.10;PF03106.10;PF03106.10;PF03106.10;PF03106.10;PF03106.10;PF03106.10;PF03106.10;PF03106.10;PF03106.10;PF03106.10;PF03106.10;PF03106.10;PF03106.10;PF03106.10;PF03106.10;PF03106.10;PF03106.10;PF03106.10;PF03106.10;PF03106.10;PF03106.10;PF03106.10;PF03106.10;PF03106.10;PF03106.10;PF03106.10;PF03106.10;PF03106.10;PF03106.10;PF0…	WRKYDNA -binding domain	180
Pm000165;Pm000166;Pm000167;Pm000168;Pm002740;Pm003391;Pm005491;Pm005933;Pm007154;Pm010313;Pm012674;Pm012801;Pm014672;Pm016130;Pm016586;Pm016639;Pm016734;Pm018990;Pm018991;Pm018992;Pm018993;Pm019437;Pm019950;Pm021918;Pm023969;Pm027227	PF00999.16;PF00999.16;PF00999.16;PF00999.16;PF00999.16;PF00999.16;PF00999.16;PF00999.16;PF00999.16;PF00999.16;PF00999.16;PF00999.16;PF00999.16;PF00999.16;PF00999.16;PF00999.16;PF00999.16;PF00999.16;PF00999.16;PF00999.16;PF00999.16;PF00999.16;PF00999.16;PF00999.16;PF00999.16;PF00999.16	Sodium/hydrogenexchanger family	245
Pm000169;Pm000527;Pm000648;Pm003142;Pm004433;Pm006300;Pm009039;Pm009633;Pm011663;Pm012580;Pm013008;Pm013816;Pm015297;Pm015696;Pm020114;Pm020127;Pm024330;Pm026106;Pm026107;Pm030591;Pm029080;Pm029079	PF00582.21;PF00582.21;PF00582.21;PF00582.21;PF00582.21;PF00582.21;PF00582.21;PF00582.21;PF00582.21;PF00582.21;PF00582.21;PF00582.21;PF00582.21;PF00582.21;PF00582.21;PF00582.21;PF00582.21;PF00582.21;PF00582.21;PF00582.21;PF00582.21;PF00582.21	Universalstress protein family	84
Pm000170;Pm002368;Pm007130;Pm008920;Pm009605;Pm009787;Pm010231;Pm012762;Pm013745;Pm014371;Pm014943;Pm015181;Pm018287;Pm019684;Pm020359;Pm021584;Pm021585;Pm022873;Pm024032;Pm024145;Pm024261;Pm024687;Pm025065;Pm026539;Pm026540;Pm029165;Pm029187;Pm031020	PF14009.1;PF14009.1;PF14009.1;PF14009.1;PF14009.1;PF14009.1;PF14009.1;PF14009.1;PF14009.1;PF14009.1;PF14009.1;PF14009.1;PF14009.1;PF14009.1;PF14009.1;PF14009.1;PF14009.1;PF14009.1;PF14009.1;PF14009.1;PF14009.1;PF14009.1;PF14009.1;PF14009.1;PF14009.1;PF14009.1;PF14009.1;PF14009.1	Domainof unknown function (DUF4228)	127
Pm000172;Pm000789;Pm002796;Pm005049;Pm005413;Pm007065;Pm009016;Pm013027;Pm013031;Pm013230;Pm016024;Pm016119;Pm016912;Pm018721;Pm024497;Pm024954;Pm026008	PF03081.10;PF03081.10;PF03081.10;PF03081.10;PF03081.10;PF03081.10;PF03081.10;PF03081.10;PF03081.10;PF03081.10;PF03081.10;PF03081.10;PF03081.10;PF03081.10;PF03081.10;PF03081.10;PF03081.10	Exo70exocyst complex subunit	99
Pm000171;Pm001200;Pm001627;Pm002926;Pm003213;Pm003214;Pm003215;Pm003387;Pm003388;Pm003635;Pm004248;Pm004792;Pm004793;Pm004794;Pm004795;Pm004796;Pm006170;Pm006172;Pm006173;Pm006746;Pm006747;Pm008374;Pm008375;Pm008750;Pm010126;Pm010131;Pm010132;Pm010133;Pm010341;Pm010342;Pm010343;Pm010345;Pm010360;Pm011798;Pm011799;Pm011800;Pm011916;Pm012139;Pm013011;Pm013174;Pm013175;Pm013176;Pm013181;Pm013183;Pm0…	PF00657.17;PF00657.17;PF00657.17;PF00657.17;PF00657.17;PF00657.17;PF00657.17;PF00657.17;PF00657.17;PF00657.17;PF00657.17;PF00657.17;PF00657.17;PF00657.17;PF00657.17;PF00657.17;PF00657.17;PF00657.17;PF00657.17;PF00657.17;PF00657.17;PF00657.17;PF00657.17;PF00657.17;PF00657.17;PF00657.17;PF00657.17;PF00657.17;PF00657.17;PF00657.17;PF00657.17;PF00657.17;PF00657.17;PF00657.17;PF00657.17;PF00657.17;PF0…	GDSL-likeLipase/Acylhydrolase	334
Pm000174;Pm028058	PF09325.5;PF09325.5	Vps5C terminal like	6
Pm000174;Pm024748;Pm028058	PF00787.19;PF00787.19;PF00787.19	PX domain	8
Pm000173;Pm002047;Pm002621;Pm003540;Pm009164;Pm011386;Pm013361;Pm027221	PF03208.14;PF03208.14;PF03208.14;PF03208.14;PF03208.14;PF03208.14;PF03208.14;PF03208.14	PRA1family protein	40
Pm000182;Pm000314;Pm000593;Pm000664;Pm000873;Pm002424;Pm002820;Pm003112;Pm003121;Pm004107;Pm004561;Pm005258;Pm005639;Pm005681;Pm006749;Pm007980;Pm008241;Pm008380;Pm008435;Pm009342;Pm009538;Pm010575;Pm011382;Pm012910;Pm013111;Pm013306;Pm013813;Pm015372;Pm018946;Pm019422;Pm019722;Pm019734;Pm020254;Pm020890;Pm021260;Pm022321;Pm022723;Pm024050;Pm025136;Pm026786;Pm026892;Pm027352;Pm029289;Pm030370;Pm0…	PF13672.1;PF00481.16;PF00481.16;PF00481.16;PF00481.16;PF00481.16;PF00481.16;PF00481.16;PF00481.16;PF00481.16;PF00481.16;PF00481.16;PF00481.16;PF00481.16;PF00481.16;PF00481.16;PF00481.16;PF00481.16;PF00481.16;PF00481.16;PF00481.16;PF00481.16;PF00481.16;PF00481.16;PF00481.16;PF00481.16;PF00481.16;PF00481.16;PF00481.16;PF00481.16;PF00481.16;PF00481.16;PF00481.16;PF00481.16;PF00481.16;PF00481.16;PF00…	Proteinphosphatase 2C	190
Pm000182;Pm000593;Pm000664;Pm003121;Pm004107;Pm004561;Pm005258;Pm005639;Pm005793;Pm006749;Pm007980;Pm008380;Pm008435;Pm011463;Pm011463;Pm013306;Pm013813;Pm018946;Pm019722;Pm019734;Pm020890;Pm022321;Pm022723;Pm026590;Pm026590;Pm029289	PF00481.16;PF13672.1;PF13672.1;PF13672.1;PF13672.1;PF13672.1;PF13672.1;PF13672.1;PF13672.1;PF13672.1;PF13672.1;PF13672.1;PF13672.1;PF13672.1;PF00481.16;PF13672.1;PF13672.1;PF13672.1;PF13672.1;PF13672.1;PF13672.1;PF13672.1;PF13672.1;PF13672.1;PF00481.16;PF13672.1	Protein phosphatase 2C	94
Pm000182;Pm002424;Pm003121;Pm004107;Pm004561;Pm005681;Pm022321	PF07228.7;PF07228.7;PF07228.7;PF07228.7;PF07228.7;PF07228.7;PF07228.7	Stage II sporulation protein E (SpoIIE)	21
Pm000186;Pm000189;Pm000191;Pm000549;Pm000548;Pm000620;Pm000633;Pm000634;Pm000635;Pm000636;Pm000637;Pm001451;Pm002022;Pm002023;Pm002024;Pm002300;Pm002464;Pm004176;Pm004177;Pm004179;Pm004192;Pm004242;Pm004391;Pm004442;Pm004444;Pm004452;Pm004453;Pm004574;Pm004575;Pm004576;Pm004577;Pm004580;Pm004582;Pm005059;Pm005060;Pm005787;Pm006421;Pm007628;Pm007650;Pm007721;Pm007723;Pm008679;Pm008680;Pm008681;Pm0…	PF00201.13;PF00201.13;PF00201.13;PF00201.13;PF00201.13;PF00201.13;PF00201.13;PF00201.13;PF00201.13;PF00201.13;PF00201.13;PF00201.13;PF00201.13;PF00201.13;PF00201.13;PF00201.13;PF00201.13;PF00201.13;PF00201.13;PF00201.13;PF00201.13;PF00201.13;PF00201.13;PF00201.13;PF00201.13;PF00201.13;PF00201.13;PF00201.13;PF00201.13;PF00201.13;PF00201.13;PF00201.13;PF00201.13;PF00201.13;PF00201.13;PF00201.13;PF0…	UDP-glucoronosyland UDP-glucosyl transferase	921
Pm000192;Pm000764;Pm004389;Pm004390;Pm007178;Pm008522;Pm011041;Pm013048;Pm014937;Pm015591;Pm019959;Pm022161;Pm022163;Pm023918;Pm024862;Pm028238	PF06203.9;PF06203.9;PF06203.9;PF06203.9;PF06203.9;PF06203.9;PF06203.9;PF06203.9;PF06203.9;PF06203.9;PF06203.9;PF06203.9;PF06203.9;PF06203.9;PF06203.9;PF06203.9	CCTmotif	110
Pm000193;Pm000277;Pm000938;Pm002404;Pm003744;Pm005389;Pm005512;Pm010477;Pm010668;Pm011040;Pm013038;Pm013344;Pm014245;Pm015649;Pm016263;Pm017935;Pm017936;Pm018835;Pm018957;Pm018982;Pm019383;Pm020627;Pm020628;Pm021281;Pm023581;Pm024312;Pm024623;Pm026450;Pm026534;Pm027176	PF03195.9;PF03195.9;PF03195.9;PF03195.9;PF03195.9;PF03195.9;PF03195.9;PF03195.9;PF03195.9;PF03195.9;PF03195.9;PF03195.9;PF03195.9;PF03195.9;PF03195.9;PF03195.9;PF03195.9;PF03195.9;PF03195.9;PF03195.9;PF03195.9;PF03195.9;PF03195.9;PF03195.9;PF03195.9;PF03195.9;PF03195.9;PF03195.9;PF03195.9;PF03195.9	Proteinof unknown function DUF260	122
Pm000195;Pm007157;Pm014540	PF00641.13;PF00641.13;PF00641.13	Zn-finger in Ran binding protein and others	15
Pm000198;Pm018979	PF00900.15;PF00900.15	Ribosomalfamily S4e	10
Pm000198;Pm018979	PF08071.7;PF08071.7	RS4NT (NUC023) domain	10
Pm000198;Pm014867;Pm018459;Pm018979;Pm031239	PF00467.24;PF00467.24;PF00467.24;PF00467.24;PF00467.24	KOW motif	23
Pm000198;Pm015868;Pm018489;Pm018564;Pm018979;Pm020750	PF01479.20;PF01479.20;PF01479.20;PF01479.20;PF01479.20;PF01479.20	S4 domain	22
Pm000197;Pm002847;Pm008415;Pm018981;Pm019997	PF00210.19;PF00210.19;PF13668.1;PF00210.19;PF13668.1	Ferritin-likedomain	14
Pm000200;Pm000201;Pm000202;Pm000845;Pm001205;Pm002794;Pm002795;Pm003802;Pm005057;Pm005255;Pm005515;Pm005849;Pm006297;Pm007829;Pm008196;Pm008598;Pm008602;Pm008623;Pm009197;Pm010622;Pm011258;Pm012335;Pm013777;Pm013782;Pm013786;Pm014569;Pm016504;Pm016506;Pm016507;Pm017892;Pm017905;Pm017906;Pm017907;Pm018403;Pm018778;Pm019462;Pm020026;Pm020175;Pm020713;Pm020716;Pm022900;Pm022901;Pm022902;Pm023787;Pm0…	PF01370.16;PF01370.16;PF01370.16;PF01370.16;PF01370.16;PF01370.16;PF01370.16;PF01370.16;PF01370.16;PF01370.16;PF01370.16;PF01370.16;PF01370.16;PF01370.16;PF01370.16;PF01370.16;PF01370.16;PF01370.16;PF01370.16;PF01370.16;PF01370.16;PF01370.16;PF01370.16;PF01370.16;PF01370.16;PF01370.16;PF01370.16;PF01370.16;PF01370.16;PF01370.16;PF01370.16;PF01370.16;PF01370.16;PF01370.16;PF01370.16;PF01370.16;PF0…	NADdependent epimerase/dehydratase family	236
Pm000200;Pm000201;Pm000202;Pm000845;Pm001205;Pm001361;Pm002310;Pm002682;Pm002795;Pm003802;Pm005057;Pm005255;Pm005632;Pm005841;Pm005849;Pm007829;Pm008117;Pm008196;Pm008598;Pm008602;Pm009197;Pm010384;Pm010622;Pm011258;Pm011414;Pm012202;Pm012335;Pm012355;Pm012360;Pm013775;Pm013781;Pm013782;Pm013786;Pm014569;Pm016504;Pm016507;Pm017892;Pm017905;Pm017906;Pm017907;Pm018025;Pm018403;Pm018778;Pm019462;Pm0…	PF01073.14;PF01073.14;PF01073.14;PF01073.14;PF01073.14;PF01073.14;PF01073.14;PF01073.14;PF01073.14;PF01073.14;PF01073.14;PF01073.14;PF01073.14;PF01073.14;PF01073.14;PF01073.14;PF01073.14;PF01073.14;PF01073.14;PF01073.14;PF01073.14;PF01073.14;PF01073.14;PF01073.14;PF01073.14;PF01073.14;PF01073.14;PF01073.14;PF01073.14;PF01073.14;PF01073.14;PF01073.14;PF01073.14;PF01073.14;PF01073.14;PF01073.14;PF0…	3-beta hydroxysteroid dehydrogenase/isomerase family	316
Pm000200;Pm000201;Pm000202;Pm000561;Pm000669;Pm000681;Pm002682;Pm003195;Pm003802;Pm004254;Pm005057;Pm005255;Pm005368;Pm005370;Pm005608;Pm005632;Pm005841;Pm005849;Pm006297;Pm007282;Pm008117;Pm008602;Pm009197;Pm010156;Pm010384;Pm010530;Pm010622;Pm012202;Pm012335;Pm012355;Pm012360;Pm012601;Pm013284;Pm013775;Pm013781;Pm013786;Pm015485;Pm015698;Pm016507;Pm017892;Pm017905;Pm017906;Pm017907;Pm018030;Pm0…	PF13460.1;PF13460.1;PF13460.1;PF13460.1;PF13460.1;PF13460.1;PF13460.1;PF13460.1;PF13460.1;PF13460.1;PF13460.1;PF13460.1;PF13460.1;PF13460.1;PF13460.1;PF13460.1;PF13460.1;PF13460.1;PF13460.1;PF13460.1;PF13460.1;PF13460.1;PF13460.1;PF13460.1;PF13460.1;PF13460.1;PF13460.1;PF13460.1;PF13460.1;PF13460.1;PF13460.1;PF13460.1;PF13460.1;PF13460.1;PF13460.1;PF13460.1;PF13460.1;PF13460.1;PF13460.1;PF13460.1…	NADH(P)-binding	426
Pm000200;Pm000201;Pm000202;Pm000845;Pm001205;Pm001356;Pm001360;Pm001361;Pm003802;Pm005057;Pm005255;Pm005608;Pm005849;Pm007282;Pm007829;Pm008117;Pm008196;Pm008598;Pm009197;Pm010384;Pm010622;Pm011258;Pm012335;Pm013782;Pm013786;Pm014569;Pm016499;Pm016504;Pm016507;Pm017892;Pm017905;Pm017906;Pm017907;Pm018025;Pm018403;Pm018778;Pm019462;Pm020026;Pm020713;Pm020716;Pm021674;Pm022900;Pm022901;Pm022902;Pm0…	PF07993.7;PF07993.7;PF07993.7;PF07993.7;PF07993.7;PF07993.7;PF03015.14;PF03015.14;PF07993.7;PF07993.7;PF07993.7;PF07993.7;PF07993.7;PF07993.7;PF07993.7;PF07993.7;PF07993.7;PF07993.7;PF07993.7;PF07993.7;PF07993.7;PF07993.7;PF07993.7;PF07993.7;PF07993.7;PF07993.7;PF07993.7;PF07993.7;PF07993.7;PF07993.7;PF07993.7;PF07993.7;PF07993.7;PF07993.7;PF07993.7;PF07993.7;PF07993.7;PF07993.7;PF07993.7;PF07993…	Male sterility protein	334
Pm000200;Pm000201;Pm000202;Pm000666;Pm000667;Pm000669;Pm000670;Pm000679;Pm001440;Pm003802;Pm005057;Pm005841;Pm005849;Pm007829;Pm008117;Pm008598;Pm009726;Pm010384;Pm010622;Pm010772;Pm011101;Pm011258;Pm013775;Pm013781;Pm013786;Pm014569;Pm015698;Pm016137;Pm017892;Pm017907;Pm018026;Pm018403;Pm019462;Pm019522;Pm021339;Pm021340;Pm022209;Pm022277;Pm022900;Pm022901;Pm022902;Pm023166;Pm023787;Pm024118;Pm0…	PF00106.20;PF00106.20;PF00106.20;PF00106.20;PF00106.20;PF00106.20;PF00106.20;PF00106.20;PF00106.20;PF00106.20;PF00106.20;PF00106.20;PF00106.20;PF00106.20;PF00106.20;PF00106.20;PF00106.20;PF00106.20;PF00106.20;PF00106.20;PF00106.20;PF00106.20;PF00106.20;PF00106.20;PF00106.20;PF00106.20;PF00106.20;PF00106.20;PF00106.20;PF00106.20;PF00106.20;PF00106.20;PF00106.20;PF00106.20;PF00106.20;PF00106.20;PF0…	short chain dehydrogenase	283
Pm000200;Pm000201;Pm000202;Pm000845;Pm001205;Pm003802;Pm005057;Pm005515;Pm005608;Pm005849;Pm007829;Pm008196;Pm008598;Pm009197;Pm010384;Pm010622;Pm011258;Pm013786;Pm014569;Pm017892;Pm018025;Pm018403;Pm018778;Pm019462;Pm022900;Pm022902;Pm023787;Pm024118;Pm029053	PF02719.10;PF02719.10;PF02719.10;PF02719.10;PF02719.10;PF02719.10;PF02719.10;PF02719.10;PF02719.10;PF02719.10;PF02719.10;PF02719.10;PF02719.10;PF02719.10;PF02719.10;PF02719.10;PF02719.10;PF02719.10;PF02719.10;PF02719.10;PF02719.10;PF02719.10;PF02719.10;PF02719.10;PF02719.10;PF02719.10;PF02719.10;PF02719.10;PF02719.10	Polysaccharide biosynthesis protein	132
Pm000200;Pm000201;Pm000202;Pm000681;Pm002682;Pm005255;Pm005608;Pm005632;Pm005849;Pm008117;Pm008598;Pm010156;Pm010384;Pm012202;Pm012335;Pm013775;Pm013781;Pm013786;Pm016507;Pm017905;Pm017906;Pm017907;Pm018403;Pm020493;Pm020713;Pm021596;Pm021674;Pm022900;Pm022901;Pm022902;Pm029053	PF05368.8;PF05368.8;PF05368.8;PF05368.8;PF05368.8;PF05368.8;PF05368.8;PF05368.8;PF05368.8;PF05368.8;PF05368.8;PF05368.8;PF05368.8;PF05368.8;PF05368.8;PF05368.8;PF05368.8;PF05368.8;PF05368.8;PF05368.8;PF05368.8;PF05368.8;PF05368.8;PF05368.8;PF05368.8;PF05368.8;PF05368.8;PF05368.8;PF05368.8;PF05368.8;PF05368.8	NmrA-like family	146
Pm000200;Pm000201;Pm000202;Pm000666;Pm000667;Pm000669;Pm000670;Pm000672;Pm000675;Pm000677;Pm000679;Pm001441;Pm001442;Pm001613;Pm002742;Pm002743;Pm003802;Pm003831;Pm004264;Pm005849;Pm005942;Pm006822;Pm006824;Pm006826;Pm006901;Pm007677;Pm009726;Pm010615;Pm010772;Pm011101;Pm011591;Pm012601;Pm012898;Pm012914;Pm012990;Pm013786;Pm016094;Pm017905;Pm017906;Pm017907;Pm018026;Pm018028;Pm018029;Pm018030;Pm0…	PF08659.5;PF08659.5;PF08659.5;PF08659.5;PF08659.5;PF08659.5;PF08659.5;PF08659.5;PF08659.5;PF08659.5;PF08659.5;PF08659.5;PF08659.5;PF08659.5;PF08659.5;PF08659.5;PF08659.5;PF08659.5;PF08659.5;PF08659.5;PF08659.5;PF08659.5;PF08659.5;PF08659.5;PF08659.5;PF08659.5;PF08659.5;PF08659.5;PF08659.5;PF08659.5;PF08659.5;PF08659.5;PF08659.5;PF08659.5;PF08659.5;PF08659.5;PF08659.5;PF08659.5;PF08659.5;PF08659.5…	KR domain	445
Pm000203;Pm002851;Pm002852	PF03227.11;PF03227.11;PF03227.11	Gammainterferon inducible lysosomal thiol reductase (GILT)	8
Pm000204;Pm003590;Pm009352;Pm010227;Pm010618;Pm011485;Pm014194;Pm020583	PF04852.7;PF04852.7;PF04852.7;PF04852.7;PF04852.7;PF04852.7;PF04852.7;PF04852.7	Proteinof unknown function (DUF640)	53
Pm000205;Pm011796	PF13890.1;PF13890.1	Rab3GTPase-activating protein catalytic subunit	10
Pm000206;Pm003072;Pm004425;Pm005642;Pm006439;Pm006607;Pm013184;Pm014896;Pm015812;Pm015935;Pm016280;Pm016282;Pm016741;Pm017331;Pm020267;Pm022775;Pm023082;Pm025272;Pm026500;Pm030678;Pm028270	PF07059.7;PF07059.7;PF07059.7;PF07059.7;PF07059.7;PF07059.7;PF07059.7;PF07059.7;PF07059.7;PF07059.7;PF07059.7;PF07059.7;PF07059.7;PF07059.7;PF07059.7;PF07059.7;PF07059.7;PF07059.7;PF07059.7;PF07059.7;PF07059.7	Proteinof unknown function (DUF1336)	104
Pm000207;Pm000224;Pm000485;Pm000486;Pm000488;Pm000615;Pm000906;Pm001028;Pm001054;Pm001306;Pm001341;Pm001659;Pm001680;Pm001744;Pm001759;Pm001764;Pm001975;Pm002223;Pm002224;Pm002307;Pm002456;Pm002458;Pm002461;Pm002578;Pm002698;Pm002947;Pm002954;Pm002993;Pm003047;Pm003057;Pm003344;Pm003660;Pm003897;Pm003962;Pm004255;Pm004524;Pm004897;Pm005116;Pm006106;Pm006143;Pm006313;Pm006452;Pm006659;Pm006662;Pm0…	PF07714.12;PF07714.12;PF07714.12;PF07714.12;PF07714.12;PF07714.12;PF07714.12;PF07714.12;PF07714.12;PF07714.12;PF07714.12;PF07714.12;PF07714.12;PF07714.12;PF07714.12;PF07714.12;PF07714.12;PF07714.12;PF07714.12;PF07714.12;PF07714.12;PF07714.12;PF07714.12;PF07714.12;PF07714.12;PF07714.12;PF07714.12;PF07714.12;PF07714.12;PF07714.12;PF07714.12;PF07714.12;PF07714.12;PF07714.12;PF07714.12;PF07714.12;PF0…	Proteintyrosine kinase	1193
Pm000207;Pm000224;Pm000305;Pm000370;Pm000469;Pm000485;Pm000486;Pm000488;Pm000594;Pm000615;Pm000728;Pm000767;Pm000906;Pm000909;Pm001028;Pm001054;Pm001306;Pm001341;Pm001659;Pm001680;Pm001744;Pm001759;Pm001764;Pm001967;Pm001974;Pm001975;Pm001976;Pm001977;Pm002223;Pm002224;Pm002269;Pm002307;Pm002456;Pm002458;Pm002461;Pm002496;Pm002578;Pm002639;Pm002640;Pm002652;Pm002654;Pm002655;Pm002657;Pm002656;Pm0…	PF00069.20;PF00069.20;PF00069.20;PF00069.20;PF00069.20;PF00069.20;PF00069.20;PF00069.20;PF00069.20;PF00069.20;PF00069.20;PF00069.20;PF00069.20;PF00069.20;PF00069.20;PF00069.20;PF00069.20;PF00069.20;PF00069.20;PF00069.20;PF00069.20;PF00069.20;PF00069.20;PF00069.20;PF00069.20;PF00069.20;PF00069.20;PF00069.20;PF00069.20;PF00069.20;PF00069.20;PF00069.20;PF00069.20;PF00069.20;PF00069.20;PF00069.20;PF0…	Protein kinase domain	2100
Pm000208;Pm002854;Pm007994;Pm021820;Pm024505;Pm024529;Pm029422	PF00899.16;PF00899.16;PF00899.16;PF00899.16;PF00899.16;PF00899.16;PF00899.16	ThiFfamily	44
Pm000208;Pm002854	PF09358.5;PF09358.5	Ubiquitin-activating enzyme e1 C-terminal domain	11
Pm000208;Pm002854;Pm007994;Pm021820	PF02134.16;PF02134.16;PF02134.16;PF02134.16	Repeat in ubiquitin-activating (UBA) protein	36
Pm000208;Pm002854;Pm007994;Pm021820	PF10585.4;PF10585.4;PF10585.4;PF10585.4	Ubiquitin-activating enzyme active site	36
Pm000209;Pm000210;Pm001311;Pm001619;Pm002834;Pm002869;Pm002870;Pm002871;Pm002874;Pm002878;Pm002882;Pm003343;Pm004335;Pm004829;Pm005581;Pm005823;Pm005976;Pm006055;Pm007908;Pm008613;Pm008873;Pm009126;Pm010253;Pm010352;Pm010867;Pm010868;Pm010877;Pm011182;Pm011411;Pm011421;Pm011441;Pm011445;Pm011451;Pm011501;Pm011509;Pm012027;Pm012029;Pm012148;Pm012286;Pm012806;Pm012948;Pm013680;Pm013736;Pm014152;Pm0…	PF13855.1;PF13855.1;PF13855.1;PF13855.1;PF13855.1;PF13855.1;PF13855.1;PF13855.1;PF13855.1;PF13855.1;PF13855.1;PF13855.1;PF13855.1;PF13855.1;PF13855.1;PF13855.1;PF13855.1;PF13855.1;PF13855.1;PF13855.1;PF13855.1;PF13504.1;PF13855.1;PF13855.1;PF13855.1;PF13855.1;PF13855.1;PF13855.1;PF13855.1;PF13855.1;PF13855.1;PF13855.1;PF13855.1;PF13855.1;PF13855.1;PF13855.1;PF13855.1;PF13855.1;PF13855.1;PF13855.1…	Leucinerich repeat	467
Pm000210;Pm000399;Pm000605;Pm003926;Pm004090;Pm004924;Pm008925;Pm009747;Pm010487;Pm011903;Pm011904;Pm013870;Pm014065;Pm014331;Pm019961;Pm020340;Pm029047;Pm029048;Pm029483	PF00240.18;PF00240.18;PF00240.18;PF00240.18;PF00240.18;PF00240.18;PF00240.18;PF00240.18;PF00240.18;PF00240.18;PF00240.18;PF00240.18;PF00240.18;PF00240.18;PF00240.18;PF00240.18;PF00240.18;PF00240.18;PF00240.18	Ubiquitin family	121
Pm000211;Pm002241;Pm004765;Pm006650;Pm008355;Pm010940;Pm012628;Pm021966;Pm021967;Pm024666;Pm024667;Pm024708;Pm026711;Pm027099;Pm027403;Pm027714	PF00171.17;PF00171.17;PF00171.17;PF00171.17;PF00171.17;PF00171.17;PF00171.17;PF00171.17;PF00171.17;PF00171.17;PF00171.17;PF00171.17;PF00171.17;PF00171.17;PF00171.17;PF00171.17	Aldehydedehydrogenase family	68
Pm000211;Pm017188	PF01106.12;PF01106.12	NifU-like domain	22
Pm000215	PF11909.3	NADH-quinoneoxidoreductase cyanobacterial subunit N	1
Pm000214	PF10345.4	Cohesinloading factor	11
Pm000216;Pm000949;Pm001070;Pm001093;Pm006222;Pm006804;Pm006805;Pm006877;Pm008507;Pm008512;Pm008846;Pm012034;Pm013029;Pm013036;Pm013037;Pm013364;Pm013365;Pm013367;Pm015637;Pm016136;Pm016963;Pm018505;Pm018746;Pm019889;Pm019891;Pm019911;Pm020124;Pm020574;Pm022014;Pm022065;Pm022104;Pm022662;Pm023958;Pm024785;Pm024789;Pm024790;Pm025115;Pm027707;Pm029286;Pm029559;Pm029563;Pm029602;Pm030135;Pm031208;Pm0…	PF00005.22;PF00005.22;PF00005.22;PF00005.22;PF00005.22;PF00005.22;PF00005.22;PF00005.22;PF00005.22;PF00005.22;PF00005.22;PF00005.22;PF00005.22;PF00005.22;PF00005.22;PF00005.22;PF00005.22;PF00005.22;PF00005.22;PF00005.22;PF00005.22;PF00005.22;PF00005.22;PF00005.22;PF00005.22;PF00005.22;PF00005.22;PF00005.22;PF00005.22;PF00005.22;PF00005.22;PF00005.22;PF00005.22;PF00005.22;PF00005.22;PF00005.22;PF0…	ABCtransporter	346
Pm000216;Pm006805;Pm006877;Pm008507;Pm008512;Pm012034;Pm013364;Pm013365;Pm013367;Pm013795;Pm015637;Pm020124;Pm023958;Pm029559;Pm029563;Pm031208	PF00664.18;PF00664.18;PF00664.18;PF00664.18;PF00664.18;PF00664.18;PF00664.18;PF00664.18;PF00664.18;PF00664.18;PF00664.18;PF00664.18;PF00664.18;PF00664.18;PF00664.18;PF00664.18	ABC transporter transmembrane region	144
Pm000216;Pm006805;Pm008507;Pm008512;Pm008648;Pm008650;Pm008652;Pm010322;Pm013037;Pm013213;Pm015802;Pm015865;Pm019825;Pm023190;Pm023956;Pm026360;Pm027317	PF07673.9;PF07673.9;PF07673.9;PF07673.9;PF07673.9;PF07673.9;PF07673.9;PF07673.9;PF07673.9;PF07673.9;PF07673.9;PF07673.9;PF07673.9;PF07673.9;PF07673.9;PF07673.9;PF07673.9	Protein of unknown function (DUF1602)	149
Pm000217;Pm002981;Pm003900;Pm003901;Pm004090;Pm007439;Pm008311;Pm009943;Pm010328;Pm011413;Pm011875;Pm014092;Pm015731;Pm016207;Pm016345;Pm018572;Pm018573;Pm020120;Pm020232;Pm020823;Pm021939;Pm022273;Pm022296;Pm022955;Pm024466;Pm028194;Pm029778	PF00439.20;PF00439.20;PF00439.20;PF00439.20;PF00439.20;PF00439.20;PF00439.20;PF00439.20;PF00439.20;PF00439.20;PF00439.20;PF00439.20;PF00439.20;PF00439.20;PF00439.20;PF00439.20;PF00439.20;PF00439.20;PF00439.20;PF00439.20;PF00439.20;PF00439.20;PF00439.20;PF00439.20;PF00439.20;PF00439.20;PF00439.20	Bromodomain	307
Pm000221;Pm006705	PF10890.3;PF10890.3	Proteinof unknown function (DUF2741)	3
Pm000230;Pm000379;Pm001171;Pm001418;Pm001419;Pm001661;Pm002974;Pm003048;Pm003664;Pm004015;Pm004827;Pm005200;Pm005295;Pm005510;Pm006780;Pm006791;Pm007229;Pm008204;Pm009738;Pm009757;Pm013173;Pm013347;Pm013538;Pm015195;Pm015542;Pm018208;Pm018209;Pm018211;Pm018212;Pm018213;Pm018420;Pm019823;Pm019824;Pm020038;Pm020086;Pm021266;Pm023992;Pm023993;Pm023995;Pm024004;Pm024006;Pm024025;Pm024123;Pm026176;Pm0…	PF03168.8;PF03168.8;PF03168.8;PF03168.8;PF03168.8;PF03168.8;PF03168.8;PF03168.8;PF03168.8;PF03168.8;PF03168.8;PF03168.8;PF03168.8;PF03168.8;PF03168.8;PF03168.8;PF03168.8;PF03242.8;PF03168.8;PF03168.8;PF03168.8;PF03168.8;PF03168.8;PF03168.8;PF03168.8;PF03168.8;PF03168.8;PF03168.8;PF03168.8;PF03168.8;PF03168.8;PF03168.8;PF03168.8;PF03242.8;PF03168.8;PF03242.8;PF03168.8;PF03168.8;PF03168.8;PF03168.8…	Lateembryogenesis abundant protein	281
Pm000231;Pm000429;Pm000849;Pm002324;Pm003004;Pm005784;Pm006289;Pm006330;Pm006552;Pm008350;Pm008379;Pm009493;Pm011549;Pm011639;Pm012440;Pm012935;Pm013154;Pm013958;Pm014086;Pm018269;Pm018419;Pm019794;Pm020859;Pm020882;Pm023209;Pm023210;Pm023213;Pm024097;Pm024570;Pm024696;Pm024795;Pm024796;Pm025572;Pm026569;Pm026698;Pm026825;Pm026826;Pm026831;Pm026832;Pm028027;Pm030176;Pm031372	PF00179.21;PF00179.21;PF00179.21;PF00179.21;PF00179.21;PF00179.21;PF00179.21;PF00179.21;PF00179.21;PF00179.21;PF00179.21;PF00179.21;PF00179.21;PF00179.21;PF00179.21;PF00179.21;PF00179.21;PF00179.21;PF00179.21;PF00179.21;PF00179.21;PF00179.21;PF00179.21;PF00179.21;PF00179.21;PF00179.21;PF00179.21;PF00179.21;PF00179.21;PF00179.21;PF00179.21;PF00179.21;PF00179.21;PF00179.21;PF00179.21;PF00179.21;PF0…	Ubiquitin-conjugatingenzyme	212
Pm000231;Pm000429;Pm003004;Pm007466;Pm013154;Pm019794;Pm020859;Pm023209;Pm024097;Pm026832;Pm031372	PF05773.17;PF05773.17;PF05773.17;PF05773.17;PF05773.17;PF05773.17;PF05773.17;PF05773.17;PF05773.17;PF05773.17;PF05773.17	RWD domain	99
Pm000234;Pm000236;Pm006447;Pm014477;Pm019125	PF01873.12;PF01873.12;PF01873.12;PF01873.12;PF01873.12	Domainfound in IF2B/IF5	16
Pm000238;Pm000923;Pm001312;Pm001458;Pm002020;Pm002426;Pm002505;Pm003335;Pm003459;Pm004212;Pm004266;Pm004285;Pm004563;Pm005132;Pm005399;Pm005593;Pm006082;Pm006256;Pm008040;Pm008220;Pm009952;Pm013249;Pm013622;Pm013708;Pm014293;Pm014295;Pm014410;Pm014957;Pm015419;Pm015597;Pm016022;Pm016053;Pm016108;Pm016557;Pm019263;Pm019275;Pm019466;Pm019728;Pm020044;Pm020751;Pm021555;Pm021761;Pm022282;Pm022326;Pm0…	PF12697.2;PF12697.2;PF12697.2;PF12697.2;PF12697.2;PF12697.2;PF12697.2;PF12697.2;PF12697.2;PF12697.2;PF12697.2;PF12697.2;PF12697.2;PF12695.2;PF12697.2;PF12697.2;PF12697.2;PF12697.2;PF12695.2;PF12697.2;PF12695.2;PF12697.2;PF12697.2;PF12697.2;PF12697.2;PF12697.2;PF12695.2;PF12695.2;PF12695.2;PF12695.2;PF12697.2;PF12697.2;PF12697.2;PF12697.2;PF12697.2;PF12697.2;PF12697.2;PF12697.2;PF12697.2;PF12697.2…	Alpha/betahydrolase family	390
Pm000238;Pm000923;Pm001183;Pm001185;Pm001312;Pm001458;Pm001568;Pm001568;Pm002020;Pm002329;Pm002426;Pm002505;Pm003459;Pm003497;Pm004212;Pm004266;Pm004285;Pm004563;Pm005132;Pm005222;Pm005223;Pm005245;Pm005399;Pm005423;Pm005516;Pm005516;Pm005593;Pm006042;Pm006082;Pm006256;Pm008021;Pm008021;Pm008032;Pm008032;Pm008034;Pm008034;Pm008035;Pm008035;Pm008220;Pm009177;Pm009177;Pm009179;Pm009179;Pm009952;Pm0…	PF12695.2;PF12695.2;PF12697.2;PF12697.2;PF12695.2;PF12695.2;PF12695.2;PF12697.2;PF12695.2;PF12697.2;PF12695.2;PF12695.2;PF12695.2;PF12697.2;PF12695.2;PF12695.2;PF12695.2;PF12695.2;PF12697.2;PF12695.2;PF12695.2;PF12695.2;PF12695.2;PF12697.2;PF12697.2;PF12695.2;PF12695.2;PF12697.2;PF12695.2;PF12695.2;PF12697.2;PF12695.2;PF12695.2;PF12697.2;PF12695.2;PF12697.2;PF12695.2;PF12697.2;PF12695.2;PF12697.2…	Alpha/beta hydrolase family	858
Pm000238;Pm000923;Pm001183;Pm001185;Pm001312;Pm001458;Pm002020;Pm002426;Pm002505;Pm003497;Pm004212;Pm004266;Pm004285;Pm004563;Pm005222;Pm005223;Pm005399;Pm005516;Pm005593;Pm006082;Pm006256;Pm008220;Pm009177;Pm009179;Pm010740;Pm012540;Pm013249;Pm013622;Pm013708;Pm014293;Pm014295;Pm014410;Pm014955;Pm014956;Pm014957;Pm015419;Pm015597;Pm016022;Pm016053;Pm016108;Pm016557;Pm016617;Pm019263;Pm019275;Pm0…	PF00561.15;PF00561.15;PF00561.15;PF00561.15;PF00561.15;PF00561.15;PF00561.15;PF00561.15;PF00561.15;PF00561.15;PF00561.15;PF00561.15;PF00561.15;PF00561.15;PF07859.8;PF07859.8;PF00561.15;PF00561.15;PF00561.15;PF00561.15;PF00561.15;PF00561.15;PF07859.8;PF07859.8;PF00561.15;PF07859.8;PF00561.15;PF00561.15;PF00561.15;PF00561.15;PF00561.15;PF00561.15;PF00561.15;PF00561.15;PF00561.15;PF00561.15;PF00561.…	alpha/beta hydrolase fold	494
Pm000241;Pm000982;Pm000990;Pm002515;Pm003279;Pm003302;Pm003913;Pm004201;Pm004610;Pm005534;Pm005964;Pm006004;Pm006189;Pm007156;Pm007989;Pm008443;Pm010457;Pm011064;Pm011102;Pm012651;Pm013311;Pm013357;Pm013505;Pm013651;Pm014382;Pm014907;Pm015516;Pm015682;Pm016234;Pm017200;Pm018052;Pm018388;Pm019433;Pm022446;Pm022568;Pm022842;Pm022894;Pm023033;Pm023111;Pm023257;Pm024329;Pm025018;Pm026128;Pm027120;Pm0…	PF00270.24;PF00270.24;PF00270.24;PF00270.24;PF00270.24;PF00270.24;PF00270.24;PF00270.24;PF00270.24;PF00270.24;PF00270.24;PF00270.24;PF00270.24;PF00270.24;PF00270.24;PF00270.24;PF00270.24;PF00270.24;PF00270.24;PF00270.24;PF00270.24;PF00270.24;PF00270.24;PF00270.24;PF00270.24;PF00270.24;PF00270.24;PF00270.24;PF00270.24;PF00270.24;PF00270.24;PF00270.24;PF00270.24;PF00270.24;PF00270.24;PF00270.24;PF0…	DEAD/DEAHbox helicase	282
Pm000241;Pm000318;Pm000515;Pm000982;Pm001721;Pm002515;Pm003279;Pm003302;Pm003604;Pm003670;Pm003913;Pm004201;Pm004610;Pm005101;Pm005175;Pm005408;Pm005534;Pm005606;Pm005708;Pm005952;Pm005964;Pm006004;Pm006053;Pm006189;Pm006353;Pm006914;Pm006982;Pm007156;Pm007979;Pm007989;Pm008132;Pm008443;Pm008484;Pm008761;Pm009269;Pm009413;Pm010116;Pm010457;Pm010787;Pm011064;Pm011102;Pm012198;Pm012314;Pm012315;Pm0…	PF00271.26;PF00271.26;PF00271.26;PF00271.26;PF00271.26;PF00271.26;PF00271.26;PF00271.26;PF00271.26;PF00271.26;PF00271.26;PF00271.26;PF00271.26;PF00271.26;PF00271.26;PF00271.26;PF00271.26;PF00271.26;PF00271.26;PF00271.26;PF00271.26;PF00271.26;PF00271.26;PF00271.26;PF00271.26;PF00271.26;PF00271.26;PF00271.26;PF00271.26;PF00271.26;PF00271.26;PF00271.26;PF00271.26;PF00271.26;PF00271.26;PF00271.26;PF0…	Helicase conserved C-terminal domain	535
Pm000241;Pm007979;Pm008484;Pm012199;Pm023917;Pm028726	PF00176.18;PF00176.18;PF00176.18;PF00176.18;PF00176.18;PF00176.18	SNF2 family N-terminal domain	52
Pm000241;Pm000318;Pm001084;Pm002515;Pm003279;Pm003670;Pm004201;Pm005606;Pm005708;Pm005952;Pm006353;Pm007979;Pm007989;Pm008132;Pm008443;Pm009413;Pm010457;Pm012056;Pm013299;Pm014659;Pm014690;Pm014691;Pm015100;Pm015670;Pm015682;Pm018270;Pm018388;Pm020165;Pm020349;Pm021822;Pm022842;Pm023917;Pm025864;Pm027120;Pm028726	PF04851.10;PF04851.10;PF04851.10;PF04851.10;PF04851.10;PF04851.10;PF04851.10;PF04851.10;PF04851.10;PF04851.10;PF04851.10;PF04851.10;PF04851.10;PF04851.10;PF04851.10;PF04851.10;PF04851.10;PF04851.10;PF04851.10;PF04851.10;PF04851.10;PF04851.10;PF04851.10;PF04851.10;PF04851.10;PF04851.10;PF04851.10;PF04851.10;PF04851.10;PF04851.10;PF04851.10;PF04851.10;PF04851.10;PF04851.10;PF04851.10	Type III restriction enzyme, res subunit	256
Pm000239;Pm002212;Pm004409;Pm007210;Pm019277;Pm020269	PF07765.7;PF07765.7;PF07765.7;PF07765.7;PF07765.7;PF07765.7	KIP1-likeprotein	27
Pm000243;Pm006600;Pm011198;Pm014767;Pm017335;Pm019990;Pm022985	PF00043.20;PF00043.20;PF00043.20;PF00043.20;PF00043.20;PF00043.20;PF00043.20	GlutathioneS-transferase, C-terminal domain	16
Pm000243;Pm000243;Pm000243;Pm002599;Pm002599;Pm002823;Pm002823;Pm003874;Pm003874;Pm003874;Pm004509;Pm004509;Pm006139;Pm006139;Pm006177;Pm006505;Pm006505;Pm006599;Pm006599;Pm006601;Pm006601;Pm007637;Pm007637;Pm009086;Pm009086;Pm009087;Pm009087;Pm009088;Pm009088;Pm009095;Pm009095;Pm009096;Pm009096;Pm009097;Pm009097;Pm009098;Pm009098;Pm010744;Pm011189;Pm011189;Pm011193;Pm011193;Pm011192;Pm011192;Pm0…	PF13417.1;PF02798.15;PF13409.1;PF02798.15;PF13409.1;PF13417.1;PF13409.1;PF02798.15;PF13417.1;PF13409.1;PF02798.15;PF13409.1;PF13417.1;PF13409.1;PF13409.1;PF02798.15;PF13409.1;PF02798.15;PF13409.1;PF02798.15;PF13409.1;PF02798.15;PF13409.1;PF02798.15;PF13409.1;PF02798.15;PF13409.1;PF02798.15;PF13409.1;PF13409.1;PF02798.15;PF02798.15;PF13409.1;PF02798.15;PF13409.1;PF02798.15;PF13409.1;PF13417.1;PF02…	Glutathione S-transferase, N-terminal domain	604
Pm000243;Pm000243;Pm002599;Pm002823;Pm002823;Pm003874;Pm003874;Pm003874;Pm004509;Pm004509;Pm006139;Pm006139;Pm006139;Pm006177;Pm006177;Pm006599;Pm006599;Pm006601;Pm006601;Pm007637;Pm007637;Pm007637;Pm009086;Pm009086;Pm009087;Pm009087;Pm009088;Pm009088;Pm009095;Pm009095;Pm009096;Pm009096;Pm009097;Pm009097;Pm009098;Pm009098;Pm009098;Pm010744;Pm010744;Pm010744;Pm011189;Pm011189;Pm011189;Pm011193;Pm0…	PF13410.1;PF14497.1;PF00043.20;PF13410.1;PF00043.20;PF00043.20;PF14497.1;PF13410.1;PF00043.20;PF14497.1;PF00043.20;PF13410.1;PF14497.1;PF14497.1;PF00043.20;PF00043.20;PF13410.1;PF00043.20;PF13410.1;PF00043.20;PF13410.1;PF14497.1;PF13410.1;PF00043.20;PF00043.20;PF13410.1;PF00043.20;PF13410.1;PF00043.20;PF13410.1;PF13410.1;PF00043.20;PF00043.20;PF13410.1;PF00043.20;PF13410.1;PF14497.1;PF13410.1;PF0…	Glutathione S-transferase, C-terminal domain	448
Pm000247;Pm002474;Pm003781;Pm003782;Pm003784;Pm003895;Pm004555;Pm005256;Pm005257;Pm005744;Pm005745;Pm009906;Pm010467;Pm011515;Pm011517;Pm011519;Pm011635;Pm011758;Pm015500;Pm016099;Pm017361;Pm017389;Pm021349;Pm021351;Pm021352;Pm021538;Pm021970;Pm023374;Pm025890;Pm026512;Pm026513;Pm026514;Pm026515;Pm027345;Pm027717;Pm030465;Pm028198;Pm028725;Pm028942;Pm029015;Pm030425;Pm030428	PF02362.16;PF02362.16;PF02362.16;PF02362.16;PF02362.16;PF02362.16;PF02362.16;PF02362.16;PF02362.16;PF02362.16;PF02362.16;PF02362.16;PF02362.16;PF02362.16;PF02362.16;PF02362.16;PF02362.16;PF02362.16;PF02362.16;PF02362.16;PF02362.16;PF02362.16;PF02362.16;PF02362.16;PF02362.16;PF02362.16;PF02362.16;PF02362.16;PF02362.16;PF02362.16;PF02362.16;PF02362.16;PF02362.16;PF02362.16;PF02362.16;PF02362.16;PF0…	B3DNA binding domain	194
Pm000247;Pm004717;Pm009906	PF07496.10;PF07496.10;PF07496.10	CW-type Zinc Finger	16
Pm000251;Pm001315;Pm002353;Pm003929;Pm005087;Pm005431;Pm006166;Pm006245;Pm006298;Pm007163;Pm007522;Pm011353;Pm016493;Pm016826;Pm019060;Pm020724;Pm021430;Pm021804;Pm022545;Pm025001;Pm026185;Pm026679;Pm030514;Pm028917	PF00170.16;PF00170.16;PF00170.16;PF00170.16;PF00170.16;PF00170.16;PF00170.16;PF00170.16;PF00170.16;PF00170.16;PF00170.16;PF00170.16;PF00170.16;PF00170.16;PF00170.16;PF00170.16;PF00170.16;PF00170.16;PF00170.16;PF00170.16;PF00170.16;PF00170.16;PF00170.16;PF00170.16	bZIPtranscription factor	138
Pm000251;Pm001315;Pm001317;Pm002037;Pm002353;Pm005087;Pm005431;Pm006245;Pm006298;Pm007163;Pm007522;Pm011353;Pm016493;Pm016643;Pm016826;Pm018422;Pm019060;Pm019137;Pm020231;Pm021430;Pm021804;Pm022545;Pm023132;Pm025001;Pm025995;Pm026185;Pm026586;Pm026679;Pm030514;Pm028917	PF07716.10;PF07716.10;PF07716.10;PF07716.10;PF07716.10;PF07716.10;PF07716.10;PF07716.10;PF07716.10;PF07716.10;PF07716.10;PF07716.10;PF07716.10;PF07716.10;PF07716.10;PF07716.10;PF07716.10;PF07716.10;PF07716.10;PF07716.10;PF07716.10;PF07716.10;PF07716.10;PF07716.10;PF07716.10;PF07716.10;PF07716.10;PF07716.10;PF07716.10;PF07716.10	Basic region leucine zipper	145
Pm000252;Pm000627;Pm000640;Pm000924;Pm000936;Pm001236;Pm001688;Pm001783;Pm004304;Pm004381;Pm004441;Pm004930;Pm005085;Pm005651;Pm005977;Pm006840;Pm007652;Pm007710;Pm007765;Pm008702;Pm009262;Pm009887;Pm009922;Pm011670;Pm011810;Pm015730;Pm016087;Pm016721;Pm019170;Pm019172;Pm021076;Pm021220;Pm021234;Pm022148;Pm022210;Pm022260;Pm022527;Pm022995;Pm023053;Pm023437;Pm023968;Pm026323;Pm030377;Pm030500;Pm0…	PF13456.1;PF13456.1;PF13456.1;PF13456.1;PF13456.1;PF13456.1;PF13456.1;PF13456.1;PF13456.1;PF13456.1;PF13456.1;PF13456.1;PF13456.1;PF13456.1;PF13456.1;PF13456.1;PF13456.1;PF13456.1;PF13456.1;PF13456.1;PF13456.1;PF13456.1;PF13456.1;PF13456.1;PF13456.1;PF13456.1;PF13456.1;PF13456.1;PF13456.1;PF13456.1;PF13456.1;PF13456.1;PF13456.1;PF13456.1;PF13456.1;PF13456.1;PF13456.1;PF13456.1;PF13456.1;PF13456.1…	Reversetranscriptase-like	216
Pm000256;Pm000257;Pm006979;Pm013391;Pm027279	PF00675.15;PF00675.15;PF00675.15;PF00675.15;PF00675.15	Insulinase(Peptidase family M16)	60
Pm000256;Pm000257;Pm006979;Pm013391;Pm021356;Pm021357;Pm027279	PF05193.16;PF05193.16;PF05193.16;PF05193.16;PF05193.16;PF05193.16;PF05193.16	Peptidase M16 inactive domain	73
Pm000258;Pm000908;Pm002691;Pm003044;Pm006161;Pm006477;Pm012997;Pm014322;Pm015900;Pm019059;Pm019523;Pm020697;Pm020958;Pm024893;Pm026318	PF01357.16;PF01357.16;PF01357.16;PF01357.16;PF01357.16;PF01357.16;PF01357.16;PF01357.16;PF01357.16;PF01357.16;PF01357.16;PF01357.16;PF01357.16;PF01357.16;PF01357.16	Pollenallergen	50
Pm000258;Pm000908;Pm002691;Pm003044;Pm005009;Pm006161;Pm006477;Pm006940;Pm012997;Pm015900;Pm019059;Pm019523;Pm020697;Pm020958;Pm024893;Pm026318	PF03330.13;PF03330.13;PF03330.13;PF03330.13;PF03330.13;PF03330.13;PF03330.13;PF03330.13;PF03330.13;PF03330.13;PF03330.13;PF03330.13;PF03330.13;PF03330.13;PF03330.13;PF03330.13	Rare lipoprotein A (RlpA)-like double-psi beta-barrel	54
Pm000259;Pm000344;Pm000510;Pm001038;Pm001802;Pm004505;Pm004813;Pm005064;Pm006371;Pm008479;Pm008871;Pm010098;Pm010294;Pm010860;Pm011524;Pm011747;Pm012624;Pm014496;Pm014705;Pm015680;Pm017383;Pm017523;Pm018869;Pm019040;Pm019045;Pm020719;Pm020720;Pm020721;Pm023682;Pm024745;Pm027589;Pm029637	PF03151.11;PF03151.11;PF03151.11;PF03151.11;PF03151.11;PF03151.11;PF03151.11;PF03151.11;PF03151.11;PF03151.11;PF03151.11;PF03151.11;PF03151.11;PF03151.11;PF03151.11;PF03151.11;PF03151.11;PF03151.11;PF03151.11;PF03151.11;PF03151.11;PF03151.11;PF03151.11;PF03151.11;PF03151.11;PF03151.11;PF03151.11;PF03151.11;PF03151.11;PF03151.11;PF03151.11;PF03151.11	Triose-phosphateTransporter family	229
Pm000259;Pm000510;Pm000801;Pm001038;Pm001999;Pm003919;Pm004009;Pm004505;Pm004813;Pm006371;Pm007504;Pm009761;Pm010098;Pm010860;Pm011747;Pm012788;Pm015680;Pm017383;Pm018116;Pm018869;Pm019040;Pm019045;Pm020087;Pm020365;Pm020719;Pm020720;Pm020721;Pm021048;Pm023682;Pm024091;Pm024745;Pm029637	PF00892.15;PF00892.15;PF00892.15;PF00892.15;PF00892.15;PF00892.15;PF00892.15;PF00892.15;PF00892.15;PF00892.15;PF00892.15;PF00892.15;PF00892.15;PF00892.15;PF00892.15;PF00892.15;PF00892.15;PF00892.15;PF00892.15;PF00892.15;PF00892.15;PF00892.15;PF00892.15;PF00892.15;PF00892.15;PF00892.15;PF00892.15;PF00892.15;PF00892.15;PF00892.15;PF00892.15;PF00892.15	EamA-like transporter family	196
Pm000259;Pm004505;Pm019040	PF04142.10;PF04142.10;PF04142.10	Nucleotide-sugar transporter	68
Pm000259;Pm000344;Pm000510;Pm001999;Pm004813;Pm005064;Pm007504;Pm009761;Pm011747;Pm014496;Pm015680;Pm017383;Pm018869;Pm020365;Pm020719;Pm020720;Pm020721;Pm023467;Pm023682;Pm024745;Pm029637	PF08449.6;PF08449.6;PF08449.6;PF08449.6;PF08449.6;PF08449.6;PF08449.6;PF08449.6;PF08449.6;PF08449.6;PF08449.6;PF08449.6;PF08449.6;PF08449.6;PF08449.6;PF08449.6;PF08449.6;PF08449.6;PF08449.6;PF08449.6;PF08449.6	UAA transporter family	142
Pm000260;Pm006016;Pm019048;Pm019211	PF02777.13;PF02777.13;PF02777.13;PF02777.13	Iron/manganesesuperoxide dismutases, C-terminal domain	39
Pm000260;Pm006016;Pm019048;Pm019211	PF00081.17;PF00081.17;PF00081.17;PF00081.17	Iron/manganese superoxide dismutases, alpha-hairpin domain	39
Pm000261;Pm019049	PF01283.14;PF01283.14	Ribosomalprotein S26e	12
Pm000264;Pm003060;Pm005802;Pm009304;Pm010168;Pm013509;Pm016915;Pm019657;Pm020196;Pm020199;Pm026598;Pm027424;Pm028023;Pm028024	PF04844.8;PF04844.8;PF04844.8;PF04844.8;PF04844.8;PF04844.8;PF04844.8;PF04844.8;PF04844.8;PF04844.8;PF04844.8;PF04844.8;PF04844.8;PF04844.8	Transcriptionalrepressor, ovate	47
Pm000264;Pm003060;Pm029646	PF13724.1;PF13724.1;PF13892.1	DNA-binding domain	12
Pm000265;Pm006407;Pm009326;Pm009507;Pm009535;Pm015996;Pm020887;Pm022988;Pm028086	PF00343.15;PF00343.15;PF00343.15;PF00343.15;PF00343.15;PF00343.15;PF00343.15;PF00343.15;PF00343.15	Carbohydratephosphorylase	51
Pm000267;Pm000513;Pm011304;Pm017866	PF04859.7;PF04859.7;PF04859.7;PF04859.7	Plantprotein of unknown function (DUF641)	16
Pm000269;Pm006113;Pm006254;Pm007690;Pm007691;Pm012987;Pm014786;Pm016189;Pm016487;Pm016490;Pm027167	PF01593.19;PF01593.19;PF01593.19;PF01593.19;PF01593.19;PF01593.19;PF01593.19;PF01593.19;PF01593.19;PF01593.19;PF01593.19	Flavincontaining amine oxidoreductase	60
Pm000269;Pm001696;Pm002343;Pm002470;Pm004972;Pm005056;Pm005445;Pm005613;Pm006113;Pm006254;Pm007525;Pm007690;Pm008434;Pm009329;Pm012602;Pm012987;Pm014786;Pm015340;Pm015912;Pm016189;Pm016346;Pm016487;Pm016490;Pm016690;Pm016692;Pm019740;Pm020453;Pm020498;Pm020801;Pm021001;Pm021002;Pm022360;Pm022712;Pm023357;Pm023539;Pm023540;Pm025479;Pm026371;Pm026625;Pm027422;Pm028170;Pm029492	PF13450.1;PF13450.1;PF13450.1;PF13450.1;PF13450.1;PF13450.1;PF13450.1;PF13450.1;PF13450.1;PF13450.1;PF13450.1;PF13450.1;PF13450.1;PF13450.1;PF13450.1;PF13450.1;PF13450.1;PF13450.1;PF13450.1;PF13450.1;PF13450.1;PF13450.1;PF13450.1;PF13450.1;PF13450.1;PF13450.1;PF13450.1;PF13450.1;PF13450.1;PF13450.1;PF13450.1;PF13450.1;PF13450.1;PF13450.1;PF13450.1;PF13450.1;PF13450.1;PF13450.1;PF13450.1;PF13450.1…	NAD(P)-binding Rossmann-like domain	255
Pm000271;Pm001690;Pm003063;Pm003066;Pm004339;Pm005699;Pm010242;Pm010243;Pm010458;Pm018300;Pm027719	PF03822.9;PF03822.9;PF03822.9;PF03822.9;PF03822.9;PF03822.9;PF03822.9;PF03822.9;PF03822.9;PF03822.9;PF03822.9	NAF domain	82
Pm000271;Pm001016;Pm001690;Pm002913;Pm003009;Pm003047;Pm003063;Pm003066;Pm003226;Pm003349;Pm004018;Pm004339;Pm004511;Pm005699;Pm006664;Pm007435;Pm007589;Pm010242;Pm010243;Pm012231;Pm012379;Pm012542;Pm012722;Pm013872;Pm014282;Pm014541;Pm015701;Pm015932;Pm015936;Pm018300;Pm018437;Pm019113;Pm019303;Pm019621;Pm021491;Pm022804;Pm023176;Pm024714;Pm025044;Pm025789;Pm026448;Pm026757;Pm027553;Pm027719;Pm0…	PF14531.1;PF14531.1;PF14531.1;PF14531.1;PF14531.1;PF14531.1;PF14531.1;PF14531.1;PF14531.1;PF14531.1;PF14531.1;PF14531.1;PF14531.1;PF14531.1;PF14531.1;PF14531.1;PF14531.1;PF14531.1;PF14531.1;PF14531.1;PF14531.1;PF14531.1;PF14531.1;PF14531.1;PF14531.1;PF14531.1;PF14531.1;PF14531.1;PF14531.1;PF14531.1;PF14531.1;PF14531.1;PF14531.1;PF14531.1;PF14531.1;PF14531.1;PF14531.1;PF14531.1;PF14531.1;PF14531.1…	Kinase-like	278
Pm000271;Pm004511;Pm010285;Pm015932;Pm020274;Pm024456	PF01163.17;PF01163.17;PF01163.17;PF01163.17;PF01163.17;PF01163.17	RIO1 family	25
Pm000272;Pm000876;Pm001835;Pm004377;Pm006275;Pm008144;Pm008394;Pm010814;Pm011017;Pm011579;Pm013287;Pm014727;Pm014728;Pm017444;Pm017519;Pm022164;Pm024106;Pm026654;Pm029610	PF02421.13;PF02421.13;PF02421.13;PF02421.13;PF02421.13;PF02421.13;PF02421.13;PF02421.13;PF02421.13;PF02421.13;PF02421.13;PF02421.13;PF02421.13;PF02421.13;PF02421.13;PF02421.13;PF02421.13;PF02421.13;PF02421.13	Ferrous iron transport protein B	144
Pm000279;Pm000281;Pm000916	PF06320.8;PF06320.8;PF06320.8	GCN5-likeprotein 1 (GCN5L1)	16
Pm000289;Pm007779;Pm012508;Pm012509;Pm025394;Pm030029;Pm031142;Pm031240	PF00031.16;PF00031.16;PF00031.16;PF00031.16;PF00031.16;PF00031.16;PF00031.16;PF00031.16	Cystatindomain	42
Pm000291;Pm000404;Pm000424;Pm000559;Pm001009;Pm001180;Pm001181;Pm001626;Pm001715;Pm001716;Pm001774;Pm002035;Pm002072;Pm002302;Pm002444;Pm002907;Pm003104;Pm003113;Pm003765;Pm003837;Pm003982;Pm004136;Pm004240;Pm004526;Pm004655;Pm004971;Pm005294;Pm005348;Pm005418;Pm005484;Pm005700;Pm005941;Pm006070;Pm006074;Pm006101;Pm006200;Pm006253;Pm006803;Pm007360;Pm008087;Pm008193;Pm008195;Pm008245;Pm008247;Pm0…	PF00400.27;PF00400.27;PF00400.27;PF00400.27;PF00400.27;PF00400.27;PF00400.27;PF00400.27;PF00400.27;PF00400.27;PF00400.27;PF00400.27;PF00400.27;PF00400.27;PF00400.27;PF00400.27;PF00400.27;PF00400.27;PF00400.27;PF00400.27;PF00400.27;PF00400.27;PF00400.27;PF00400.27;PF00400.27;PF00400.27;PF00400.27;PF00400.27;PF00400.27;PF00400.27;PF00400.27;PF00400.27;PF00400.27;PF00400.27;PF00400.27;PF00400.27;PF0…	WDdomain, G-beta repeat	1002
Pm000293;Pm006137;Pm018268;Pm022898;Pm026967	PF01388.16;PF01388.16;PF01388.16;PF01388.16;PF01388.16	ARID/BRIGHTDNA binding domain	20
Pm000293;Pm006137	PF00505.14;PF00505.14	HMG (high mobility group) box	4
Pm000293;Pm001547;Pm002934;Pm006054;Pm006137;Pm018913;Pm024077;Pm026798;Pm030598	PF09011.5;PF09011.5;PF09011.5;PF09011.5;PF09011.5;PF09011.5;PF09011.5;PF09011.5;PF09011.5	HMG-box domain	58
Pm000294;Pm000815;Pm000944;Pm000945;Pm001374;Pm002648;Pm004197;Pm005390;Pm005950;Pm006405;Pm012374;Pm014215;Pm015998;Pm016623;Pm016626;Pm017803;Pm017805;Pm018453;Pm018761;Pm019511;Pm021284;Pm022680;Pm023260;Pm023468;Pm024827;Pm025853;Pm026327;Pm029018	PF13912.1;PF13912.1;PF13912.1;PF13912.1;PF13894.1;PF13912.1;PF13894.1;PF13912.1;PF13894.1;PF13912.1;PF13912.1;PF13894.1;PF13912.1;PF13912.1;PF13912.1;PF13912.1;PF13912.1;PF13912.1;PF13912.1;PF13912.1;PF13912.1;PF13894.1;PF13912.1;PF13912.1;PF13912.1;PF13894.1;PF13912.1;PF13894.1	C2H2-typezinc finger	148
Pm000294;Pm000907;Pm000944;Pm000945;Pm002012;Pm003139;Pm005031;Pm005795;Pm006405;Pm013340;Pm015998;Pm016627;Pm017803;Pm017807;Pm018453;Pm019511;Pm021968;Pm021969;Pm021972;Pm024828;Pm024962;Pm030100	PF12171.3;PF12171.3;PF12171.3;PF12171.3;PF12171.3;PF12171.3;PF12171.3;PF12171.3;PF12171.3;PF12171.3;PF12171.3;PF12171.3;PF12171.3;PF12171.3;PF12171.3;PF12171.3;PF12171.3;PF12171.3;PF12171.3;PF12171.3;PF12171.3;PF12171.3	Zinc-finger double-stranded RNA-binding	111
Pm000294;Pm004381;Pm005795;Pm015998;Pm017803;Pm019511;Pm021284;Pm021969;Pm024962;Pm027019	PF12874.2;PF12874.2;PF12874.2;PF12874.2;PF12874.2;PF12874.2;PF12874.2;PF12874.2;PF12874.2;PF12874.2	Zinc-finger of C2H2 type	64
Pm000294;Pm000944;Pm000945;Pm001162;Pm002012;Pm005795;Pm015998;Pm019511	PF13894.1;PF13894.1;PF13894.1;PF13894.1;PF13894.1;PF13894.1;PF13894.1;PF13894.1	C2H2-type zinc finger	40
Pm000294;Pm000815;Pm000944;Pm000945;Pm001162;Pm001374;Pm004197;Pm015998;Pm018761;Pm019511;Pm019870;Pm022680;Pm024428;Pm025853;Pm026327;Pm029018	PF00096.21;PF00096.21;PF00096.21;PF00096.21;PF00096.21;PF00096.21;PF00096.21;PF00096.21;PF00096.21;PF00096.21;PF00096.21;PF00096.21;PF00096.21;PF00096.21;PF00096.21;PF00096.21	Zinc finger, C2H2 type	91
Pm000294;Pm000945;Pm016665;Pm019511;Pm024828;Pm024962;Pm026327	PF12756.2;PF12756.2;PF12756.2;PF12756.2;PF12756.2;PF12756.2;PF12756.2	C2H2 type zinc-finger (2 copies)	34
Pm000296;Pm000824;Pm000825;Pm001121;Pm001324;Pm001327;Pm001475;Pm001615;Pm001638;Pm001916;Pm001917;Pm002170;Pm002171;Pm002179;Pm002184;Pm002833;Pm004020;Pm004023;Pm004028;Pm004047;Pm004060;Pm004073;Pm004077;Pm004116;Pm004133;Pm004162;Pm004165;Pm004167;Pm004206;Pm004234;Pm004254;Pm004257;Pm004273;Pm004274;Pm004275;Pm004276;Pm004279;Pm004483;Pm004484;Pm004496;Pm004538;Pm005506;Pm005729;Pm007196;Pm0…	PF00931.17;PF00931.17;PF00931.17;PF00931.17;PF00931.17;PF00931.17;PF00931.17;PF00931.17;PF00931.17;PF00931.17;PF00931.17;PF00931.17;PF00931.17;PF00931.17;PF00931.17;PF00931.17;PF00931.17;PF00931.17;PF00931.17;PF00931.17;PF00931.17;PF00931.17;PF00931.17;PF00931.17;PF00931.17;PF00931.17;PF00931.17;PF00931.17;PF00931.17;PF00931.17;PF00931.17;PF00931.17;PF00931.17;PF00931.17;PF00931.17;PF00931.17;PF0…	NB-ARCdomain	1639
Pm000301;Pm018839;Pm019716;Pm023557;Pm025424	PF00805.17;PF00805.17;PF00805.17;PF00805.17;PF00805.17	Pentapeptiderepeats (8 copies)	47
Pm000301;Pm000614;Pm002001;Pm002398;Pm002410;Pm002995;Pm005690;Pm007963;Pm010690;Pm010693;Pm014777;Pm015017;Pm017328;Pm020178;Pm020360;Pm021283;Pm025424;Pm026532;Pm027199;Pm030121	PF02214.17;PF00651.26;PF00651.26;PF00651.26;PF00651.26;PF00651.26;PF00651.26;PF00651.26;PF00651.26;PF00651.26;PF00651.26;PF00651.26;PF00651.26;PF00651.26;PF00651.26;PF00651.26;PF02214.17;PF00651.26;PF00651.26;PF00651.26	BTB/POZ domain	142
Pm000301;Pm000301;Pm018839;Pm018839;Pm019716;Pm019716;Pm023557;Pm023557;Pm025424;Pm025424	PF13599.1;PF13576.1;PF13599.1;PF13576.1;PF13576.1;PF13599.1;PF13599.1;PF13576.1;PF13599.1;PF13576.1	Pentapeptide repeats (9 copies)	94
Pm000303;Pm003842;Pm007957;Pm012756;Pm016174;Pm020718	PF00654.15;PF00654.15;PF00654.15;PF00654.15;PF00654.15;PF00654.15	Voltagegated chloride channel	35
Pm000303;Pm003842;Pm005043;Pm005816;Pm007957;Pm008025;Pm012756;Pm016174;Pm019839;Pm020718;Pm029557	PF00571.23;PF00571.23;PF00571.23;PF00571.23;PF00571.23;PF00571.23;PF00571.23;PF00571.23;PF00571.23;PF00571.23;PF00571.23	CBS domain	64
Pm000307;Pm000577;Pm000755;Pm000935;Pm001052;Pm001117;Pm001310;Pm001406;Pm001539;Pm001678;Pm001689;Pm001705;Pm001739;Pm001743;Pm002291;Pm002690;Pm003944;Pm004001;Pm004061;Pm004816;Pm004872;Pm005935;Pm006251;Pm006783;Pm007166;Pm007716;Pm007974;Pm007976;Pm008119;Pm008309;Pm008511;Pm010840;Pm010875;Pm010878;Pm012131;Pm012549;Pm012690;Pm012839;Pm012941;Pm012988;Pm013370;Pm013773;Pm014193;Pm014264;Pm0…	PF14303.1;PF14303.1;PF14303.1;PF14303.1;PF14303.1;PF14303.1;PF14303.1;PF14303.1;PF14303.1;PF14303.1;PF14303.1;PF14303.1;PF14303.1;PF14303.1;PF14303.1;PF14303.1;PF14303.1;PF14303.1;PF14303.1;PF14303.1;PF14303.1;PF14303.1;PF14303.1;PF14303.1;PF14303.1;PF14303.1;PF14303.1;PF14303.1;PF14303.1;PF14303.1;PF14303.1;PF14303.1;PF14303.1;PF14303.1;PF14303.1;PF14303.1;PF14303.1;PF14303.1;PF14303.1;PF14303.1…	Noapical meristem-associated C-terminal domain	389
Pm000308;Pm000310	PF03737.10;PF03737.10	Demethylmenaquinonemethyltransferase	3
Pm000311;Pm005033;Pm005244;Pm006680;Pm013641;Pm018891;Pm024539;Pm025173;Pm030374	PF01398.16;PF01398.16;PF01398.16;PF01398.16;PF01398.16;PF01398.16;PF01398.16;PF01398.16;PF01398.16	JAB1/Mov34/MPN/PAD-1ubiquitin protease	43
Pm000311;Pm005244;Pm018891;Pm024539	PF13012.1;PF13012.1;PF13012.1;PF13012.1	Maintenance of mitochondrial structure and function	19
Pm000312;Pm000482;Pm000542;Pm000614;Pm002226;Pm002429;Pm002860;Pm003161;Pm003500;Pm003759;Pm004395;Pm004660;Pm004695;Pm004806;Pm004833;Pm005204;Pm005405;Pm006260;Pm008137;Pm008235;Pm009029;Pm009135;Pm009251;Pm011046;Pm011459;Pm012672;Pm013226;Pm013836;Pm013965;Pm014566;Pm016458;Pm016475;Pm019255;Pm020110;Pm020255;Pm020477;Pm020542;Pm021994;Pm022487;Pm022871;Pm023198;Pm023565;Pm023572;Pm025241;Pm0…	PF13414.1;PF13414.1;PF13414.1;PF13414.1;PF13414.1;PF13414.1;PF13414.1;PF13414.1;PF13414.1;PF13414.1;PF13414.1;PF13414.1;PF13414.1;PF13414.1;PF13414.1;PF13414.1;PF13414.1;PF13414.1;PF13414.1;PF13414.1;PF13414.1;PF13414.1;PF13414.1;PF13414.1;PF13414.1;PF13414.1;PF13414.1;PF13414.1;PF13414.1;PF13414.1;PF13414.1;PF13414.1;PF13414.1;PF13414.1;PF13414.1;PF13414.1;PF13414.1;PF13414.1;PF13414.1;PF13414.1…	TPRrepeat	262
Pm000312;Pm000312;Pm000312;Pm000312;Pm000312;Pm000312;Pm000312;Pm000312;Pm000312;Pm000312;Pm000542;Pm000542;Pm000542;Pm000550;Pm000550;Pm000550;Pm000550;Pm000550;Pm000550;Pm000550;Pm000614;Pm000614;Pm000614;Pm000614;Pm000614;Pm000614;Pm000688;Pm000692;Pm001298;Pm001494;Pm001494;Pm001817;Pm001817;Pm001817;Pm001817;Pm001817;Pm001817;Pm001817;Pm001946;Pm001946;Pm001946;Pm001946;Pm002092;Pm002092;Pm0…	PF00515.23;PF07719.12;PF13431.1;PF13181.1;PF13432.1;PF13428.1;PF14559.1;PF13424.1;PF13176.1;PF13371.1;PF13431.1;PF13432.1;PF14559.1;PF13428.1;PF14559.1;PF13432.1;PF13181.1;PF07719.12;PF00515.23;PF13176.1;PF07719.12;PF00515.23;PF13181.1;PF13428.1;PF13431.1;PF13374.1;PF13428.1;PF13428.1;PF13428.1;PF14559.1;PF13428.1;PF07719.12;PF13432.1;PF14559.1;PF13371.1;PF13174.1;PF13431.1;PF00515.23;PF13428.1;P…	Tetratricopeptide repeat	3689
Pm000313;Pm000712;Pm000713;Pm000716;Pm000718;Pm000719;Pm002406;Pm002855;Pm002956;Pm004863;Pm006304;Pm007259;Pm008348;Pm008349;Pm011106;Pm012190;Pm012494;Pm014866;Pm015255;Pm015391;Pm016121;Pm016466;Pm018822;Pm019863;Pm020070;Pm020564;Pm022208;Pm022704;Pm023512;Pm023754;Pm026616;Pm027468;Pm027469;Pm029452;Pm029840	PF03514.9;PF03514.9;PF03514.9;PF03514.9;PF03514.9;PF03514.9;PF03514.9;PF03514.9;PF03514.9;PF03514.9;PF03514.9;PF03514.9;PF03514.9;PF03514.9;PF03514.9;PF03514.9;PF03514.9;PF03514.9;PF03514.9;PF03514.9;PF03514.9;PF03514.9;PF03514.9;PF03514.9;PF03514.9;PF03514.9;PF03514.9;PF03514.9;PF03514.9;PF03514.9;PF03514.9;PF03514.9;PF03514.9;PF03514.9;PF03514.9	GRASdomain family	182
Pm000315;Pm005835;Pm006555;Pm008150;Pm011586;Pm013678;Pm021306;Pm021783;Pm023453;Pm024496;Pm024521;Pm030174	PF00571.23;PF00571.23;PF00571.23;PF00571.23;PF00571.23;PF00571.23;PF00571.23;PF00571.23;PF00571.23;PF00571.23;PF00571.23;PF00571.23	CBSdomain	67
Pm000316;Pm006296;Pm010688;Pm014776;Pm016208;Pm021317;Pm021319;Pm030508	PF03798.11;PF03798.11;PF03798.11;PF03798.11;PF03798.11;PF03798.11;PF03798.11;PF03798.11	TLCdomain	40
Pm000318	PF09382.5	RQCdomain	6
Pm000318;Pm027402	PF14493.1;PF12844.2	Helix-turn-helix domain	9
Pm000318;Pm000515;Pm001721;Pm001821;Pm003135;Pm003670;Pm005101;Pm005175;Pm005408;Pm005606;Pm006353;Pm006982;Pm007640;Pm008484;Pm008648;Pm008761;Pm009413;Pm014779;Pm015100;Pm015670;Pm016003;Pm016219;Pm017113;Pm017518;Pm018270;Pm020019;Pm020165;Pm020349;Pm021615;Pm023871;Pm024835;Pm025134;Pm025630;Pm025864;Pm026032;Pm026613;Pm028726;Pm029145;Pm029202;Pm029790;Pm029395	PF00270.24;PF00270.24;PF00270.24;PF00270.24;PF00270.24;PF00270.24;PF00270.24;PF00270.24;PF00270.24;PF00270.24;PF00270.24;PF00270.24;PF00270.24;PF00270.24;PF00270.24;PF00270.24;PF00270.24;PF00270.24;PF00270.24;PF00270.24;PF00270.24;PF00270.24;PF00270.24;PF00270.24;PF00270.24;PF00270.24;PF00270.24;PF00270.24;PF00270.24;PF00270.24;PF00270.24;PF00270.24;PF00270.24;PF00270.24;PF00270.24;PF00270.24;PF0…	DEAD/DEAH box helicase	256
Pm000318;Pm012651;Pm015176;Pm023033;Pm028631	PF00570.18;PF00570.18;PF00570.18;PF00570.18;PF00570.18	HRDC domain	39
Pm000319;Pm025481;Pm029890	PF01230.18;PF01230.18;PF01230.18	HITdomain	53
Pm000320;Pm002963;Pm030345	PF01196.14;PF01196.14;PF01196.14	Ribosomalprotein L17	41
Pm000322;Pm005608;Pm007282;Pm014095;Pm014782;Pm019039;Pm019821;Pm021209;Pm023990;Pm025158;Pm027721;Pm029112	PF02453.12;PF02453.12;PF02453.12;PF02453.12;PF02453.12;PF02453.12;PF02453.12;PF02453.12;PF02453.12;PF02453.12;PF02453.12;PF02453.12	Reticulon	79
Pm000321	PF10674.4	Proteinof unknown function (DUF2488)	14
Pm000324;Pm000325;Pm000328;Pm001784;Pm004596;Pm004597;Pm009422;Pm009423;Pm009426;Pm009574;Pm011667;Pm015115;Pm015116;Pm015117;Pm015118;Pm016264;Pm019597;Pm023143;Pm023145;Pm024157	PF03552.9;PF03552.9;PF03552.9;PF03552.9;PF03552.9;PF03552.9;PF03552.9;PF03552.9;PF03552.9;PF03552.9;PF03552.9;PF03552.9;PF03552.9;PF03552.9;PF03552.9;PF03552.9;PF03552.9;PF03552.9;PF03552.9;PF03552.9	Cellulosesynthase	146
Pm000324;Pm000328;Pm001784;Pm004597;Pm009422;Pm009426;Pm009574;Pm011667;Pm016264;Pm019597;Pm020670;Pm023143;Pm023145;Pm024157;Pm027313	PF13641.1;PF13641.1;PF13641.1;PF13641.1;PF13641.1;PF13641.1;PF13641.1;PF13641.1;PF13641.1;PF13641.1;PF13641.1;PF13641.1;PF13641.1;PF13641.1;PF13641.1	Glycosyltransferase like family 2	92
Pm000329;Pm003069;Pm005270;Pm006219;Pm014440;Pm019030;Pm019583;Pm024844	PF05701.6;PF05701.6;PF05701.6;PF05701.6;PF05701.6;PF05701.6;PF05701.6;PF05701.6	Weakchloroplast movement under blue light	24
Pm000330;Pm015633	PF06999.7;PF06999.7	Sucrase/ferredoxin-like	4
Pm000334;Pm021411	PF01000.21;PF01000.21	RNApolymerase Rpb3/RpoA insert domain	34
Pm000334;Pm014254;Pm016631;Pm021411;Pm021415;Pm021417;Pm021593	PF01193.19;PF01193.19;PF01193.19;PF01193.19;PF01193.19;PF01193.19;PF01193.19	RNA polymerase Rpb3/Rpb11 dimerisation domain	76
Pm000333;Pm003469;Pm009300	PF10273.4;PF10273.4;PF10273.4	Pre-rRNA-processingprotein TSR2	22
Pm000336;Pm000337;Pm000338;Pm000339;Pm004342;Pm004343;Pm006005;Pm009614;Pm016134;Pm019699;Pm019707;Pm021958;Pm024235;Pm024236;Pm025223;Pm026772	PF03169.10;PF03169.10;PF03169.10;PF03169.10;PF03169.10;PF03169.10;PF03169.10;PF03169.10;PF03169.10;PF03169.10;PF03169.10;PF03169.10;PF03169.10;PF03169.10;PF03169.10;PF03169.10	OPToligopeptide transporter protein	39
Pm000343;Pm013292;Pm014605;Pm014944	PF06972.6;PF06972.6;PF06972.6;PF06972.6	Proteinof unknown function (DUF1296)	24
Pm000345	PF05667.6	Proteinof unknown function (DUF812)	10
Pm000349;Pm016193;Pm021247	PF02114.11;PF02114.11;PF02114.11	Phosducin	8
Pm000363;Pm009636;Pm010461;Pm011816;Pm014332;Pm026567	PF00348.12;PF00348.12;PF00348.12;PF00348.12;PF00348.12;PF00348.12	Polyprenylsynthetase	27
Pm000365;Pm030269	PF00397.21;PF00397.21	WWdomain	7
Pm000366;Pm000428;Pm001624;Pm002976;Pm004066;Pm004708;Pm005088;Pm005263;Pm005265;Pm005493;Pm006334;Pm006484;Pm009212;Pm010672;Pm012397;Pm014345;Pm014347;Pm015967;Pm017939;Pm018367;Pm019109;Pm019754;Pm020244;Pm020761;Pm020808;Pm021330;Pm024135;Pm024896;Pm025087;Pm025554;Pm025724;Pm026363;Pm028102;Pm029732	PF00036.27;PF00036.27;PF00036.27;PF00036.27;PF13202.1;PF00036.27;PF00036.27;PF13202.1;PF13202.1;PF00036.27;PF00036.27;PF00036.27;PF00036.27;PF00036.27;PF00036.27;PF00036.27;PF00036.27;PF00036.27;PF00036.27;PF00036.27;PF00036.27;PF00036.27;PF00036.27;PF00036.27;PF00036.27;PF00036.27;PF00036.27;PF00036.27;PF00036.27;PF00036.27;PF00036.27;PF00036.27;PF13202.1;PF00036.27	EFhand	175
Pm000366;Pm000366;Pm000428;Pm000428;Pm001624;Pm001624;Pm002913;Pm002913;Pm002976;Pm002976;Pm003305;Pm004066;Pm004066;Pm004661;Pm004708;Pm004708;Pm005088;Pm005263;Pm005263;Pm005265;Pm005493;Pm005493;Pm005494;Pm005494;Pm005773;Pm006048;Pm006334;Pm006334;Pm006484;Pm006484;Pm007589;Pm007589;Pm008381;Pm008496;Pm008496;Pm009212;Pm009212;Pm009480;Pm009480;Pm009725;Pm010672;Pm010672;Pm011364;Pm011365;Pm0…	PF13833.1;PF13499.1;PF13499.1;PF13833.1;PF13499.1;PF13833.1;PF13499.1;PF13833.1;PF13499.1;PF13833.1;PF13499.1;PF13499.1;PF13833.1;PF13499.1;PF13499.1;PF13833.1;PF13499.1;PF13499.1;PF13833.1;PF13499.1;PF13499.1;PF13833.1;PF13499.1;PF13833.1;PF13499.1;PF13833.1;PF13499.1;PF13833.1;PF13833.1;PF13499.1;PF13499.1;PF13833.1;PF13833.1;PF13499.1;PF13833.1;PF13499.1;PF13833.1;PF13499.1;PF13833.1;PF13499.1…	EF-hand domain pair	728
Pm000366;Pm000428;Pm000754;Pm001624;Pm002913;Pm002976;Pm003305;Pm004066;Pm004661;Pm004708;Pm005088;Pm005263;Pm005265;Pm005493;Pm005773;Pm006048;Pm006334;Pm006484;Pm007589;Pm008140;Pm008381;Pm008496;Pm009212;Pm009212;Pm010672;Pm011364;Pm011365;Pm011831;Pm012231;Pm012379;Pm012397;Pm012397;Pm013203;Pm013360;Pm014143;Pm014255;Pm014345;Pm014347;Pm014982;Pm016244;Pm016420;Pm017012;Pm017091;Pm017819;Pm0…	PF13405.1;PF13405.1;PF13405.1;PF13405.1;PF13405.1;PF13405.1;PF13405.1;PF13405.1;PF13405.1;PF13405.1;PF13405.1;PF13405.1;PF13405.1;PF13405.1;PF13405.1;PF13405.1;PF13405.1;PF13405.1;PF13405.1;PF13405.1;PF13405.1;PF13405.1;PF13405.1;PF14658.1;PF13405.1;PF13405.1;PF13405.1;PF13405.1;PF13405.1;PF13405.1;PF13405.1;PF14658.1;PF13405.1;PF13405.1;PF13405.1;PF13405.1;PF13405.1;PF13405.1;PF13405.1;PF13405.1…	EF-hand domain	517
Pm000366;Pm000428;Pm001624;Pm002913;Pm002913;Pm002976;Pm003305;Pm004066;Pm004661;Pm004661;Pm004708;Pm005088;Pm005263;Pm005265;Pm005493;Pm005494;Pm005773;Pm005773;Pm006048;Pm006048;Pm006334;Pm006484;Pm007134;Pm007589;Pm007589;Pm008140;Pm008140;Pm008381;Pm008381;Pm008496;Pm008496;Pm009038;Pm009212;Pm009480;Pm009480;Pm009725;Pm010672;Pm011364;Pm011364;Pm011365;Pm011365;Pm011831;Pm011831;Pm011914;Pm0…	PF13202.1;PF13202.1;PF13202.1;PF00036.27;PF13202.1;PF13202.1;PF00036.27;PF00036.27;PF00036.27;PF13202.1;PF13202.1;PF13202.1;PF00036.27;PF00036.27;PF13202.1;PF00036.27;PF00036.27;PF13202.1;PF00036.27;PF13202.1;PF13202.1;PF13202.1;PF00036.27;PF00036.27;PF13202.1;PF00036.27;PF13202.1;PF00036.27;PF13202.1;PF00036.27;PF13202.1;PF00036.27;PF13202.1;PF00036.27;PF13202.1;PF00036.27;PF13202.1;PF00036.27;P…	EF hand	798
Pm000366;Pm000428;Pm002913;Pm004708;Pm006048;Pm006334;Pm009212;Pm011364;Pm011831;Pm012231;Pm012397;Pm014345;Pm016244;Pm016420;Pm017939;Pm018367;Pm019109;Pm020244;Pm020761;Pm021330;Pm023167;Pm024130;Pm024134;Pm025087;Pm025554;Pm026757	PF10591.4;PF10591.4;PF10591.4;PF10591.4;PF10591.4;PF10591.4;PF10591.4;PF10591.4;PF10591.4;PF10591.4;PF10591.4;PF10591.4;PF10591.4;PF10591.4;PF10591.4;PF10591.4;PF10591.4;PF10591.4;PF10591.4;PF10591.4;PF10591.4;PF10591.4;PF10591.4;PF10591.4;PF10591.4;PF10591.4	Secreted protein acidic and rich in cysteine Ca binding region	195
Pm000367;Pm006192;Pm019845;Pm023936;Pm030549;Pm030262	PF00183.13;PF00183.13;PF00183.13;PF00183.13;PF00183.13;PF00183.13	Hsp90protein	70
Pm000367;Pm000367;Pm003274;Pm004134;Pm004134;Pm005901;Pm006192;Pm006192;Pm007027;Pm007062;Pm008490;Pm010315;Pm015023;Pm015054;Pm015665;Pm015669;Pm016479;Pm019845;Pm019845;Pm020012;Pm020012;Pm023936;Pm023936;Pm024549;Pm025647;Pm026705;Pm026791;Pm026791;Pm030362;Pm030363;Pm030549;Pm030549;Pm028167;Pm028167	PF02518.21;PF13589.1;PF02518.21;PF13589.1;PF02518.21;PF02518.21;PF13589.1;PF02518.21;PF02518.21;PF02518.21;PF02518.21;PF02518.21;PF02518.21;PF02518.21;PF13589.1;PF02518.21;PF02518.21;PF02518.21;PF13589.1;PF13589.1;PF02518.21;PF13589.1;PF02518.21;PF02518.21;PF02518.21;PF02518.21;PF13589.1;PF02518.21;PF02518.21;PF02518.21;PF13589.1;PF02518.21;PF13589.1;PF02518.21	Histidine kinase-, DNA gyrase B-, and HSP90-like ATPase	325
Pm000368;Pm007101;Pm007344;Pm007782;Pm008731;Pm010844;Pm017922;Pm019452;Pm025091;Pm029880;Pm029881	PF00254.23;PF00254.23;PF00254.23;PF00254.23;PF00254.23;PF00254.23;PF00254.23;PF00254.23;PF00254.23;PF00254.23;PF00254.23	FKBP-typepeptidyl-prolyl cis-trans isomerase	32
Pm000369;Pm007553;Pm012747;Pm019741	PF04178.7;PF04178.7;PF04178.7;PF04178.7	Got1/Sft2-likefamily	24
Pm000371	PF02631.11	RecXfamily	2
Pm000372;Pm001471;Pm002728;Pm004623;Pm004624;Pm004625;Pm005469;Pm008926;Pm009004;Pm009693;Pm011542;Pm013052;Pm015353;Pm015658;Pm015823;Pm016904;Pm025167;Pm025168;Pm025464;Pm025468;Pm025537;Pm029093;Pm029095;Pm029096;Pm029543	PF02485.16;PF02485.16;PF02485.16;PF02485.16;PF02485.16;PF02485.16;PF02485.16;PF02485.16;PF02485.16;PF02485.16;PF02485.16;PF02485.16;PF02485.16;PF02485.16;PF02485.16;PF02485.16;PF02485.16;PF02485.16;PF02485.16;PF02485.16;PF02485.16;PF02485.16;PF02485.16;PF02485.16;PF02485.16	Core-2/I-Branchingenzyme	128
Pm000375;Pm020066;Pm023808;Pm024774;Pm025188	PF00307.26;PF00307.26;PF00307.26;PF00307.26;PF00307.26	Calponin homology (CH) domain	22
Pm000377;Pm001246;Pm026229;Pm026230;Pm029141	PF00274.14;PF00274.14;PF00274.14;PF00274.14;PF00274.14	Fructose-bisphosphatealdolase class-I	30
Pm000377	PF14681.1	Uracil phosphoribosyltransferase	2
Pm000377;Pm015610;Pm016176	PF00485.13;PF00485.13;PF00485.13	Phosphoribulokinase / Uridine kinase family	12
Pm000377;Pm015610	PF01121.15;PF01121.15	Dephospho-CoA kinase	11
Pm000382;Pm000790;Pm012452;Pm014050;Pm015213;Pm025455;Pm029054	PF00136.16;PF00136.16;PF00136.16;PF00136.16;PF00136.16;PF00136.16;PF00136.16	DNApolymerase family B	29
Pm000385;Pm000387;Pm000390;Pm000394;Pm000792;Pm001096;Pm002793;Pm003306;Pm003375;Pm004101;Pm004215;Pm004478;Pm005858;Pm007050;Pm008015;Pm008248;Pm009610;Pm009612;Pm009613;Pm010219;Pm013931;Pm014183;Pm014925;Pm017218;Pm017442;Pm019004;Pm019179;Pm019335;Pm019662;Pm019663;Pm019842;Pm019871;Pm019873;Pm019993;Pm020149;Pm020864;Pm022760;Pm023941;Pm024232;Pm024533;Pm026914;Pm029180;Pm029181;Pm029555;Pm0…	PF00403.21;PF00403.21;PF00403.21;PF00403.21;PF00403.21;PF00403.21;PF00403.21;PF00403.21;PF00403.21;PF00403.21;PF00403.21;PF00403.21;PF00403.21;PF00403.21;PF00403.21;PF00403.21;PF00403.21;PF00403.21;PF00403.21;PF00403.21;PF00403.21;PF00403.21;PF00403.21;PF00403.21;PF00403.21;PF00403.21;PF00403.21;PF00403.21;PF00403.21;PF00403.21;PF00403.21;PF00403.21;PF00403.21;PF00403.21;PF00403.21;PF00403.21;PF0…	Heavy-metal-associateddomain	259
Pm000395;Pm001183;Pm001185;Pm002329;Pm028042	PF05577.7;PF05577.7;PF05577.7;PF05577.7;PF05577.7	Serinecarboxypeptidase S28	57
Pm000399	PF09668.5	Aspartylprotease	1
Pm000399	PF13650.1	Aspartyl protease	1
Pm000399;Pm000464;Pm015932;Pm016615;Pm019666;Pm020333;Pm020813;Pm024570;Pm026108	PF00627.26;PF00627.26;PF00627.26;PF00627.26;PF00627.26;PF00627.26;PF00627.26;PF00627.26;PF00627.26	UBA/TS-N domain	17
Pm000399;Pm000399	PF08284.6;PF00077.15	Retroviral aspartyl protease	2
Pm000399;Pm004090;Pm006117;Pm006708;Pm009334;Pm009507;Pm009746;Pm009747;Pm009747;Pm011056;Pm011056;Pm013870;Pm014066;Pm015201;Pm019695;Pm020813;Pm026115;Pm026115;Pm029047;Pm029048;Pm029482;Pm029482;Pm029483;Pm029483;Pm029483;Pm029483;Pm030095;Pm030095	PF11976.3;PF11976.3;PF11976.3;PF11976.3;PF11976.3;PF11976.3;PF11976.3;PF11976.3;PF13881.1;PF11976.3;PF13881.1;PF11976.3;PF11976.3;PF11976.3;PF11976.3;PF11976.3;PF11976.3;PF13881.1;PF11976.3;PF11976.3;PF11976.3;PF13881.1;PF11976.3;PF13881.1;PF11976.3;PF13881.1;PF11976.3;PF13881.1	Ubiquitin-2 like Rad60 SUMO-like	221
Pm000408;Pm000690;Pm001527;Pm002506;Pm002889;Pm003130;Pm003345;Pm004103;Pm004194;Pm004732;Pm005250;Pm005446;Pm006036;Pm006196;Pm007841;Pm008243;Pm010191;Pm010462;Pm013204;Pm013692;Pm013811;Pm014004;Pm015665;Pm016646;Pm016647;Pm016903;Pm017604;Pm018582;Pm019136;Pm019579;Pm020106;Pm020134;Pm020767;Pm020835;Pm020900;Pm024620;Pm024962;Pm025054;Pm025844;Pm025951;Pm026760;Pm027453;Pm027517;Pm029089;Pm0…	PF00226.26;PF00226.26;PF00226.26;PF00226.26;PF00226.26;PF00226.26;PF00226.26;PF00226.26;PF00226.26;PF00226.26;PF00226.26;PF00226.26;PF00226.26;PF00226.26;PF00226.26;PF00226.26;PF00226.26;PF00226.26;PF00226.26;PF00226.26;PF00226.26;PF00226.26;PF00226.26;PF00226.26;PF00226.26;PF00226.26;PF00226.26;PF00226.26;PF00226.26;PF00226.26;PF00226.26;PF00226.26;PF00226.26;PF00226.26;PF00226.26;PF00226.26;PF0…	DnaJdomain	201
Pm000409;Pm000499;Pm000498;Pm000500;Pm000501;Pm000502;Pm000503;Pm000505;Pm000504;Pm000506;Pm005189;Pm005191;Pm015380;Pm015381;Pm018590;Pm018592;Pm031059	PF05056.7;PF05056.7;PF05056.7;PF05056.7;PF05056.7;PF05056.7;PF05056.7;PF05056.7;PF05056.7;PF05056.7;PF05056.7;PF05056.7;PF05056.7;PF05056.7;PF05056.7;PF05056.7;PF05056.7	Proteinof unknown function (DUF674)	54
Pm000414;Pm009649;Pm012936;Pm015657;Pm024385;Pm027365	PF05691.7;PF05691.7;PF05691.7;PF05691.7;PF05691.7;PF05691.7	Raffinosesynthase or seed imbibition protein Sip1	25
Pm000414;Pm006072;Pm006743;Pm009956	PF02065.13;PF02065.13;PF02065.13;PF02065.13	Melibiase	31
Pm000415;Pm005202;Pm015650;Pm019547;Pm024310;Pm030211	PF01277.12;PF01277.12;PF01277.12;PF01277.12;PF01277.12;PF01277.12	Oleosin	24
Pm000416;Pm000562;Pm002929;Pm003369;Pm011365;Pm014255;Pm014542;Pm014912;Pm020031;Pm028688;Pm028689	PF01699.19;PF01699.19;PF01699.19;PF01699.19;PF01699.19;PF01699.19;PF01699.19;PF01699.19;PF01699.19;PF01699.19;PF01699.19	Sodium/calciumexchanger protein	72
Pm000418;Pm000419;Pm002673;Pm004256;Pm004302;Pm004733;Pm004734;Pm004735;Pm004736;Pm005183;Pm005443;Pm005740;Pm006111;Pm006112;Pm006495;Pm011050;Pm014379;Pm015425;Pm015887;Pm016211;Pm017202;Pm018897;Pm019012;Pm019087;Pm020214;Pm020838;Pm020851;Pm020946;Pm020947;Pm020948;Pm020954;Pm024076;Pm024383;Pm024384;Pm026097;Pm026788;Pm030372;Pm028933;Pm029022;Pm030680	PF01490.13;PF01490.13;PF01490.13;PF01490.13;PF01490.13;PF01490.13;PF01490.13;PF01490.13;PF01490.13;PF01490.13;PF01490.13;PF01490.13;PF01490.13;PF01490.13;PF01490.13;PF01490.13;PF01490.13;PF01490.13;PF01490.13;PF01490.13;PF01490.13;PF01490.13;PF01490.13;PF01490.13;PF01490.13;PF01490.13;PF01490.13;PF01490.13;PF01490.13;PF01490.13;PF01490.13;PF01490.13;PF01490.13;PF01490.13;PF01490.13;PF01490.13;PF0…	Transmembraneamino acid transporter protein	208
Pm000418;Pm000419;Pm004256;Pm005443;Pm011050;Pm014379;Pm015425;Pm016211;Pm019012;Pm029022	PF03222.8;PF03222.8;PF03222.8;PF03222.8;PF03222.8;PF03222.8;PF03222.8;PF03222.8;PF03222.8;PF03222.8	Tryptophan/tyrosine permease family	68
Pm000421	PF11919.3	Domainof unknown function (DUF3437)	18
Pm000420;Pm000529;Pm000541;Pm000693;Pm000809;Pm001072;Pm001924;Pm002011;Pm002290;Pm002536;Pm002699;Pm002840;Pm002861;Pm003267;Pm004199;Pm004406;Pm004407;Pm004557;Pm005124;Pm005451;Pm005460;Pm005490;Pm005570;Pm005571;Pm005572;Pm005573;Pm005577;Pm005824;Pm005944;Pm006046;Pm006358;Pm006464;Pm006483;Pm006678;Pm007174;Pm008425;Pm008668;Pm008813;Pm009364;Pm009656;Pm009748;Pm009880;Pm009892;Pm010236;Pm0…	PF00249.26;PF00249.26;PF00249.26;PF00249.26;PF00249.26;PF13921.1;PF00249.26;PF00249.26;PF13921.1;PF00249.26;PF00249.26;PF00249.26;PF00249.26;PF00249.26;PF00249.26;PF00249.26;PF00249.26;PF00249.26;PF00249.26;PF00249.26;PF00249.26;PF00249.26;PF00249.26;PF00249.26;PF00249.26;PF00249.26;PF00249.26;PF00249.26;PF00249.26;PF00249.26;PF00249.26;PF00249.26;PF00249.26;PF00249.26;PF00249.26;PF00249.26;PF002…	Myb-likeDNA-binding domain	722
Pm000420;Pm000529;Pm000541;Pm000809;Pm001072;Pm001889;Pm001924;Pm002011;Pm002290;Pm002536;Pm002699;Pm003267;Pm003502;Pm003587;Pm003587;Pm003600;Pm003647;Pm004199;Pm004406;Pm004557;Pm005124;Pm005451;Pm005570;Pm005571;Pm005572;Pm005573;Pm005577;Pm005710;Pm005877;Pm006464;Pm006483;Pm006487;Pm006678;Pm006885;Pm007174;Pm008148;Pm008425;Pm008668;Pm009364;Pm009478;Pm009657;Pm009880;Pm009892;Pm010847;Pm0…	PF13921.1;PF13921.1;PF13921.1;PF13921.1;PF00249.26;PF13921.1;PF13921.1;PF13921.1;PF00249.26;PF13921.1;PF13921.1;PF13921.1;PF13921.1;PF13921.1;PF00249.26;PF00249.26;PF00249.26;PF13921.1;PF13921.1;PF13921.1;PF13921.1;PF13921.1;PF13921.1;PF13921.1;PF13921.1;PF13921.1;PF13921.1;PF00249.26;PF00249.26;PF13921.1;PF13921.1;PF00249.26;PF13921.1;PF13921.1;PF13921.1;PF00249.26;PF13921.1;PF13921.1;PF13921.1;…	Myb-like DNA-binding domain	845
Pm000424;Pm001774;Pm002035;Pm002072;Pm002302;Pm002444;Pm002907;Pm003765;Pm006074;Pm009944;Pm014780;Pm016495;Pm017473;Pm018824;Pm019625;Pm020482;Pm025003;Pm025104;Pm025854;Pm026116;Pm026168;Pm027583;Pm028239	PF08662.6;PF08662.6;PF08662.6;PF08662.6;PF08662.6;PF08662.6;PF08662.6;PF08662.6;PF08662.6;PF08662.6;PF08662.6;PF08662.6;PF08662.6;PF08662.6;PF08662.6;PF08662.6;PF08662.6;PF08662.6;PF08662.6;PF08662.6;PF08662.6;PF08662.6;PF08662.6	Eukaryotic translation initiation factor eIF2A	110
Pm000424;Pm009910;Pm026168	PF12894.2;PF12894.2;PF12894.2	Anaphase-promoting complex subunit 4 WD40 domain	14
Pm000425	PF04506.8	Rftprotein	2
Pm000430;Pm000847;Pm004185;Pm004186;Pm005811;Pm005863;Pm005880;Pm009323;Pm009632;Pm011083;Pm019201;Pm021798;Pm023501;Pm025471;Pm026677;Pm029281	PF00650.15;PF00650.15;PF00650.15;PF00650.15;PF00650.15;PF00650.15;PF00650.15;PF00650.15;PF00650.15;PF00650.15;PF00650.15;PF00650.15;PF00650.15;PF00650.15;PF00650.15;PF00650.15	CRAL/TRIOdomain	59
Pm000430;Pm004186;Pm005811;Pm005863;Pm009632;Pm011083;Pm019201;Pm021798;Pm025471;Pm026677;Pm029281	PF03765.10;PF03765.10;PF03765.10;PF03765.10;PF03765.10;PF03765.10;PF03765.10;PF03765.10;PF03765.10;PF03765.10;PF03765.10	CRAL/TRIO, N-terminal domain	33
Pm000430;Pm004186;Pm005811;Pm005863;Pm005880;Pm019201;Pm021798;Pm026677	PF13716.1;PF13716.1;PF13716.1;PF13716.1;PF13716.1;PF13716.1;PF13716.1;PF13716.1	Divergent CRAL/TRIO domain	30
Pm000432;Pm000870;Pm002717;Pm006812;Pm009410;Pm011274;Pm016127;Pm016269;Pm018825;Pm020956	PF00022.14;PF00022.14;PF00022.14;PF00022.14;PF00022.14;PF00022.14;PF00022.14;PF00022.14;PF00022.14;PF00022.14	Actin	59
Pm000432;Pm001318;Pm001515;Pm001626;Pm001858;Pm001969;Pm002194;Pm002195;Pm002198;Pm002557;Pm002894;Pm003173;Pm003174;Pm003175;Pm003313;Pm003323;Pm003334;Pm004048;Pm004100;Pm004195;Pm004462;Pm004618;Pm004774;Pm004828;Pm005340;Pm005402;Pm005581;Pm005617;Pm005837;Pm006087;Pm006403;Pm007011;Pm007558;Pm007590;Pm007735;Pm007737;Pm007739;Pm007762;Pm007766;Pm007937;Pm008049;Pm008060;Pm008061;Pm008151;Pm0…	PF12937.2;PF12937.2;PF12937.2;PF12937.2;PF12937.2;PF12937.2;PF12937.2;PF12937.2;PF12937.2;PF12937.2;PF12937.2;PF12937.2;PF12937.2;PF12937.2;PF12937.2;PF12937.2;PF12937.2;PF12937.2;PF12937.2;PF12937.2;PF12937.2;PF12937.2;PF12937.2;PF12937.2;PF12937.2;PF12937.2;PF12937.2;PF12937.2;PF12937.2;PF12937.2;PF12937.2;PF12937.2;PF12937.2;PF12937.2;PF12937.2;PF12937.2;PF12937.2;PF12937.2;PF12937.2;PF12937.2…	F-box-like	760
Pm000442;Pm000443;Pm001702;Pm001753;Pm001759;Pm001762;Pm001764;Pm002615;Pm002616;Pm004621;Pm004897;Pm005335;Pm005337;Pm009858;Pm009860;Pm009862;Pm009863;Pm009864;Pm009867;Pm009869;Pm009870;Pm009871;Pm009873;Pm010963;Pm011066;Pm011067;Pm011072;Pm011073;Pm011075;Pm011078;Pm011240;Pm011510;Pm011666;Pm011668;Pm011669;Pm011679;Pm011682;Pm011683;Pm011686;Pm012058;Pm012372;Pm013517;Pm014046;Pm014063;Pm0…	PF01453.19;PF01453.19;PF01453.19;PF01453.19;PF01453.19;PF01453.19;PF01453.19;PF01453.19;PF01453.19;PF01453.19;PF01453.19;PF01453.19;PF01453.19;PF01453.19;PF01453.19;PF01453.19;PF01453.19;PF01453.19;PF01453.19;PF01453.19;PF01453.19;PF01453.19;PF01453.19;PF01453.19;PF01453.19;PF01453.19;PF01453.19;PF01453.19;PF01453.19;PF01453.19;PF01453.19;PF01453.19;PF01453.19;PF01453.19;PF01453.19;PF01453.19;PF0…	D-mannose binding lectin	402
Pm000442;Pm001702;Pm001744;Pm001753;Pm001759;Pm001762;Pm001764;Pm002615;Pm005335;Pm005336;Pm005337;Pm009858;Pm009860;Pm009862;Pm009863;Pm009864;Pm009867;Pm009869;Pm009870;Pm009871;Pm009873;Pm010963;Pm011075;Pm011240;Pm011241;Pm011668;Pm011669;Pm011679;Pm011680;Pm011682;Pm011683;Pm011686;Pm012058;Pm012372;Pm013517;Pm014046;Pm014047;Pm014063;Pm015173;Pm015231;Pm015277;Pm015278;Pm015299;Pm016350;Pm0…	PF00954.15;PF00954.15;PF00954.15;PF00954.15;PF00954.15;PF00954.15;PF00954.15;PF00954.15;PF00954.15;PF00954.15;PF00954.15;PF00954.15;PF00954.15;PF00954.15;PF00954.15;PF00954.15;PF00954.15;PF00954.15;PF00954.15;PF00954.15;PF00954.15;PF00954.15;PF00954.15;PF00954.15;PF00954.15;PF00954.15;PF00954.15;PF00954.15;PF00954.15;PF00954.15;PF00954.15;PF00954.15;PF00954.15;PF00954.15;PF00954.15;PF00954.15;PF0…	S-locus glycoprotein family	360
Pm000442;Pm000443;Pm004621;Pm004896;Pm004897;Pm005336;Pm009858;Pm009860;Pm009862;Pm009863;Pm009864;Pm009867;Pm009869;Pm009870;Pm009871;Pm009873;Pm010963;Pm011066;Pm011073;Pm011078;Pm011240;Pm011241;Pm011483;Pm011510;Pm011668;Pm011669;Pm011679;Pm011679;Pm011682;Pm011683;Pm011686;Pm011686;Pm012058;Pm012372;Pm013517;Pm014046;Pm014063;Pm015074;Pm015173;Pm015231;Pm015277;Pm015278;Pm015280;Pm015299;Pm0…	PF08276.6;PF08276.6;PF08276.6;PF08276.6;PF08276.6;PF08276.6;PF08276.6;PF08276.6;PF08276.6;PF08276.6;PF08276.6;PF08276.6;PF08276.6;PF08276.6;PF08276.6;PF08276.6;PF08276.6;PF08276.6;PF08276.6;PF08276.6;PF08276.6;PF08276.6;PF08276.6;PF08276.6;PF08276.6;PF08276.6;PF08276.6;PF08277.7;PF08276.6;PF08276.6;PF08276.6;PF08277.7;PF08276.6;PF08276.6;PF08276.6;PF08276.6;PF08276.6;PF08276.6;PF08276.6;PF08276.6…	PAN-like domain	256
Pm000444;Pm000822;Pm000828;Pm000829;Pm000832;Pm000835;Pm000843;Pm001173;Pm002093;Pm002738;Pm002754;Pm003299;Pm003418;Pm005009;Pm006248;Pm010785;Pm018398;Pm018700;Pm018773;Pm019923;Pm020237;Pm028187;Pm029457;Pm031354;Pm029256	PF00125.19;PF00125.19;PF00125.19;PF00125.19;PF00125.19;PF00125.19;PF00125.19;PF00125.19;PF00125.19;PF00125.19;PF00125.19;PF00125.19;PF00125.19;PF00125.19;PF00125.19;PF00125.19;PF00125.19;PF00125.19;PF00125.19;PF00125.19;PF00125.19;PF00125.19;PF00125.19;PF00125.19;PF00125.19	Corehistone H2A/H2B/H3/H4	132
Pm000447;Pm001154;Pm001707;Pm002111;Pm002160;Pm002283;Pm002304;Pm002305;Pm002868;Pm004181;Pm004330;Pm004489;Pm005293;Pm005302;Pm005303;Pm005392;Pm005441;Pm006526;Pm006527;Pm006609;Pm007208;Pm007619;Pm007777;Pm008014;Pm008898;Pm009457;Pm009474;Pm009852;Pm010210;Pm010610;Pm014068;Pm014359;Pm014785;Pm015864;Pm016093;Pm016406;Pm017800;Pm019417;Pm019418;Pm019784;Pm020229;Pm021172;Pm021173;Pm021290;Pm0…	PF00010.21;PF00010.21;PF00010.21;PF00010.21;PF00010.21;PF00010.21;PF00010.21;PF00010.21;PF00010.21;PF00010.21;PF00010.21;PF00010.21;PF00010.21;PF00010.21;PF00010.21;PF00010.21;PF00010.21;PF00010.21;PF00010.21;PF00010.21;PF00010.21;PF00010.21;PF00010.21;PF00010.21;PF00010.21;PF00010.21;PF00010.21;PF00010.21;PF00010.21;PF00010.21;PF00010.21;PF00010.21;PF00010.21;PF00010.21;PF00010.21;PF00010.21;PF0…	Helix-loop-helixDNA-binding domain	308
Pm000449;Pm016322	PF01198.14;PF01198.14	Ribosomalprotein L31e	6
Pm000448;Pm007819;Pm010274;Pm013106;Pm020742;Pm020918;Pm021159;Pm021323;Pm021404;Pm021405;Pm022611;Pm025643;Pm025999;Pm030001	PF00560.28;PF00560.28;PF00560.28;PF00560.28;PF00560.28;PF00560.28;PF07723.8;PF07723.8;PF00560.28;PF00560.28;PF00560.28;PF00560.28;PF00560.28;PF00560.28	LeucineRich Repeat	89
Pm000450;Pm000453	PF07944.7;PF07944.7	Putativeglycosyl hydrolase of unknown function (DUF1680)	8
Pm000450;Pm007724;Pm014198;Pm016293	PF00078.22;PF00078.22;PF00078.22;PF00078.22	Reverse transcriptase (RNA-dependent DNA polymerase)	23
Pm000450;Pm000453	PF05270.8;PF05270.8	Alpha-L-arabinofuranosidase B (ABFB)	8
Pm000454;Pm018609;Pm027753	PF02854.14;PF02854.14;PF02854.14	MIF4Gdomain	19
Pm000454;Pm027753	PF02847.12;PF02847.12	MA3 domain	18
Pm000456;Pm004943;Pm008958;Pm009272;Pm013167;Pm014673;Pm017569;Pm019189;Pm020278;Pm020288;Pm027115	PF04570.9;PF04570.9;PF04570.9;PF04570.9;PF04570.9;PF04570.9;PF04570.9;PF04570.9;PF04570.9;PF04570.9;PF04570.9	Proteinof unknown function (DUF581)	80
Pm000457;Pm001694;Pm002254;Pm002257;Pm002259;Pm002261;Pm002263;Pm002264;Pm002265;Pm002266;Pm004008;Pm006116;Pm006164;Pm012776;Pm014932;Pm015718;Pm019393;Pm019578;Pm021179;Pm021180;Pm021214;Pm021215;Pm022682;Pm022684;Pm024263;Pm024279;Pm029862;Pm029865	PF08240.7;PF08240.7;PF08240.7;PF08240.7;PF08240.7;PF08240.7;PF08240.7;PF08240.7;PF08240.7;PF08240.7;PF08240.7;PF08240.7;PF08240.7;PF08240.7;PF08240.7;PF08240.7;PF08240.7;PF08240.7;PF08240.7;PF08240.7;PF08240.7;PF08240.7;PF08240.7;PF08240.7;PF08240.7;PF08240.7;PF08240.7;PF08240.7	Alcoholdehydrogenase GroES-like domain	138
Pm000462;Pm012244;Pm015064;Pm015580;Pm015587;Pm020325	PF05627.6;PF05627.6;PF05627.6;PF05627.6;PF05627.6;PF05627.6	Cleavagesite for pathogenic type III effector avirulence factor Avr	18
Pm000463;Pm000732;Pm000735;Pm000759;Pm000782;Pm000840;Pm000850;Pm000890;Pm000934;Pm000937;Pm003029;Pm005683;Pm005873;Pm005969;Pm007799;Pm007802;Pm007809;Pm007890;Pm009558;Pm013032;Pm013966;Pm015045;Pm016770;Pm017369;Pm018586;Pm020293;Pm021899;Pm026730;Pm030331	PF10037.4;PF10037.4;PF10037.4;PF10037.4;PF10037.4;PF10037.4;PF10037.4;PF10037.4;PF10037.4;PF10037.4;PF10037.4;PF10037.4;PF10037.4;PF10037.4;PF10037.4;PF10037.4;PF10037.4;PF10037.4;PF10037.4;PF10037.4;PF10037.4;PF10037.4;PF10037.4;PF10037.4;PF10037.4;PF10037.4;PF10037.4;PF10037.4;PF10037.4	Mitochondrial 28S ribosomal protein S27	125
Pm000464	PF06025.7	Domainof Unknown Function (DUF913)	1
Pm000464	PF00632.20	HECT-domain (ubiquitin-transferase)	1
Pm000464	PF06012.7	Domain of Unknown Function (DUF908)	1
Pm000464	PF14377.1	Domain of unknown function (DUF4414)	1
Pm000465;Pm002082;Pm005549;Pm014756;Pm022515	PF01189.12;PF01189.12;PF01189.12;PF01189.12;PF01189.12	NOL1/NOP2/sunfamily	30
Pm000465	PF01029.13	NusB family	14
Pm000465;Pm000465;Pm000465;Pm001019;Pm001019;Pm003381;Pm003816;Pm003816;Pm003816;Pm003888;Pm003888;Pm004025;Pm004025;Pm004025;Pm004025;Pm004707;Pm004707;Pm005535;Pm005535;Pm005535;Pm005535;Pm005535;Pm005535;Pm005535;Pm005549;Pm005549;Pm005549;Pm005997;Pm006051;Pm006051;Pm006051;Pm006051;Pm006051;Pm006147;Pm006147;Pm006147;Pm006147;Pm006147;Pm006147;Pm006238;Pm006392;Pm006392;Pm006998;Pm006998;Pm0…	PF13659.1;PF12847.2;PF13847.1;PF13847.1;PF13659.1;PF13659.1;PF12847.2;PF13659.1;PF13847.1;PF08242.7;PF13847.1;PF13659.1;PF12847.2;PF13847.1;PF08241.7;PF08241.7;PF13847.1;PF08242.7;PF13489.1;PF13847.1;PF12847.2;PF13659.1;PF08241.7;PF13649.1;PF13847.1;PF13659.1;PF13649.1;PF08241.7;PF12847.2;PF08241.7;PF13847.1;PF13659.1;PF13489.1;PF13847.1;PF13489.1;PF13649.1;PF08242.7;PF12847.2;PF13659.1;PF08241.7…	Methyltransferase domain	904
Pm000465;Pm014756;Pm021777	PF01728.14;PF01728.14;PF01728.14	FtsJ-like methyltransferase	16
Pm000465;Pm006051;Pm013867;Pm030887	PF02475.11;PF02475.11;PF02475.11;PF02475.11	Met-10+ like-protein	56
Pm000465;Pm030887	PF09445.5;PF09445.5	RNA cap guanine-N2 methyltransferase	16
Pm000465;Pm001019;Pm003816;Pm005535;Pm006051;Pm006147;Pm007895;Pm009148;Pm011093;Pm011387;Pm011610;Pm012691;Pm014474;Pm014552;Pm014922;Pm016665;Pm020119;Pm021595;Pm024595;Pm025080;Pm026769;Pm030887	PF05175.9;PF05175.9;PF05175.9;PF05175.9;PF05175.9;PF05175.9;PF05175.9;PF05175.9;PF05175.9;PF05175.9;PF05175.9;PF05175.9;PF05175.9;PF05175.9;PF05175.9;PF05175.9;PF05175.9;PF05175.9;PF05175.9;PF05175.9;PF05175.9;PF05175.9	Methyltransferase small domain	134
Pm000467;Pm001436;Pm005706;Pm007555;Pm007592;Pm007596;Pm013769;Pm013861;Pm013865;Pm020766;Pm031032;Pm028344	PF04857.15;PF04857.15;PF04857.15;PF04857.15;PF04857.15;PF04857.15;PF04857.15;PF04857.15;PF04857.15;PF04857.15;PF04857.15;PF04857.15	CAF1family ribonuclease	55
Pm000469;Pm002269;Pm002569;Pm002639;Pm002640;Pm002652;Pm002654;Pm002655;Pm002657;Pm002656;Pm002856;Pm002857;Pm004604;Pm011319;Pm011321;Pm011398;Pm011399;Pm011410;Pm011544;Pm014071;Pm018864;Pm019655;Pm020707;Pm023743;Pm024332;Pm024335;Pm025474;Pm025948;Pm026974	PF00139.14;PF00139.14;PF00139.14;PF00139.14;PF00139.14;PF00139.14;PF00139.14;PF00139.14;PF00139.14;PF00139.14;PF00139.14;PF00139.14;PF00139.14;PF00139.14;PF00139.14;PF00139.14;PF00139.14;PF00139.14;PF00139.14;PF00139.14;PF00139.14;PF00139.14;PF00139.14;PF00139.14;PF00139.14;PF00139.14;PF00139.14;PF00139.14;PF00139.14	Legumelectin domain	115
Pm000470;Pm000689;Pm001476;Pm018964;Pm018965	PF01103.18;PF01103.18;PF01103.18;PF01103.18;PF01103.18	Surfaceantigen	23
Pm000470;Pm000689	PF07244.10;PF07244.10	Surface antigen variable number repeat	5
Pm000470	PF08479.6	POTRA domain, ShlB-type	2
Pm000472;Pm000603;Pm000698;Pm002988;Pm005505;Pm010700;Pm010810;Pm010811;Pm010955;Pm014849;Pm014853;Pm030471;Pm030515;Pm030800;Pm030803;Pm030804	PF02535.17;PF02535.17;PF02535.17;PF02535.17;PF02535.17;PF02535.17;PF02535.17;PF02535.17;PF02535.17;PF02535.17;PF02535.17;PF02535.17;PF02535.17;PF02535.17;PF02535.17;PF02535.17	ZIPZinc transporter	101
Pm000473	PF03100.10	CcmE	1
Pm000480;Pm001020;Pm002041;Pm012615;Pm014905;Pm015884;Pm018861;Pm021305;Pm030104;Pm029582	PF12906.2;PF12906.2;PF12906.2;PF12906.2;PF12906.2;PF12906.2;PF12906.2;PF12906.2;PF12906.2;PF12906.2	RING-variantdomain	88
Pm000485;Pm000488;Pm000550;Pm001817;Pm002578;Pm003676;Pm004188;Pm006106;Pm006466;Pm007782;Pm008361;Pm008631;Pm008942;Pm010623;Pm011314;Pm013102;Pm014423;Pm014513;Pm014550;Pm014787;Pm016387;Pm018373;Pm019726;Pm019755;Pm020374;Pm020610;Pm020747;Pm021482;Pm023291;Pm023823;Pm024415;Pm024722;Pm024851;Pm025075;Pm028054;Pm029881;Pm029889;Pm030101	PF13414.1;PF13414.1;PF13414.1;PF13414.1;PF13414.1;PF13414.1;PF13414.1;PF13414.1;PF13414.1;PF13414.1;PF13414.1;PF13414.1;PF13414.1;PF13414.1;PF13414.1;PF13414.1;PF13414.1;PF13414.1;PF13414.1;PF13414.1;PF13414.1;PF13414.1;PF13414.1;PF13414.1;PF13414.1;PF13414.1;PF13414.1;PF13414.1;PF13414.1;PF13414.1;PF13414.1;PF13414.1;PF13414.1;PF13414.1;PF13414.1;PF13414.1;PF13414.1;PF13414.1	TPR repeat	189
Pm000489;Pm022848	PF14360.1;PF14360.1	PAP2superfamily C-terminal	9
Pm000490;Pm023815;Pm028237	PF12043.3;PF12043.3;PF12043.3	Domainof unknown function (DUF3527)	25
Pm000491;Pm000493;Pm000492;Pm000624;Pm001606;Pm003367;Pm005551;Pm006843;Pm010917;Pm016979;Pm017758;Pm018853;Pm018859;Pm019685;Pm022547;Pm023503;Pm024805;Pm025379;Pm025380;Pm025381;Pm030480;Pm029460	PF00011.16;PF00011.16;PF00011.16;PF00011.16;PF00011.16;PF00011.16;PF00011.16;PF00011.16;PF00011.16;PF00011.16;PF00011.16;PF00011.16;PF00011.16;PF00011.16;PF00011.16;PF00011.16;PF00011.16;PF00011.16;PF00011.16;PF00011.16;PF00011.16;PF00011.16	Hsp20/alphacrystallin family	132
Pm000495;Pm004085;Pm017352;Pm025083	PF10644.4;PF10644.4;PF10644.4;PF10644.4	Misato Segment II tubulin-like domain	30
Pm000508;Pm002561;Pm006115	PF04734.8;PF04734.8;PF04734.8	Neutral/alkalinenon-lysosomal ceramidase	9
Pm000509;Pm019451;Pm026248	PF00113.17;PF00113.17;PF00113.17	Enolase,C-terminal TIM barrel domain	7
Pm000509;Pm019451;Pm026248	PF03952.11;PF03952.11;PF03952.11	Enolase, N-terminal domain	7
Pm000515;Pm006353	PF08148.7;PF08148.7	DSHCT(NUC185) domain	6
Pm000515	PF13234.1	rRNA-processing arch domain	3
Pm000521;Pm000523;Pm010656;Pm014730;Pm024421	PF03061.17;PF03061.17;PF03061.17;PF03061.17;PF03061.17	Thioesterasesuperfamily	15
Pm000524;Pm002542	PF05340.7;PF05340.7	Proteinof unknown function (DUF740)	7
Pm000526;Pm000963;Pm000965;Pm002529;Pm002538;Pm002539;Pm003270;Pm003825;Pm005939;Pm005940;Pm006272;Pm006582;Pm006584;Pm006587;Pm006588;Pm007105;Pm009146;Pm011735;Pm015141;Pm016595;Pm016693;Pm016747;Pm017471;Pm017888;Pm018605;Pm018606;Pm019025;Pm020535;Pm020536;Pm022814;Pm023527;Pm024616;Pm024618;Pm025443;Pm027366;Pm027367;Pm028197;Pm028199;Pm029046;Pm029895	PF00854.16;PF00854.16;PF00854.16;PF00854.16;PF00854.16;PF00854.16;PF00854.16;PF00854.16;PF00854.16;PF00854.16;PF00854.16;PF00854.16;PF00854.16;PF00854.16;PF00854.16;PF00854.16;PF00854.16;PF00854.16;PF00854.16;PF00854.16;PF00854.16;PF00854.16;PF00854.16;PF00854.16;PF00854.16;PF00854.16;PF00854.16;PF00854.16;PF00854.16;PF00854.16;PF00854.16;PF00854.16;PF00854.16;PF00854.16;PF00854.16;PF00854.16;PF0…	POTfamily	224
Pm000526;Pm000965;Pm002491;Pm002538;Pm002539;Pm003676;Pm003834;Pm004027;Pm004027;Pm004855;Pm004866;Pm005678;Pm005828;Pm007583;Pm007951;Pm007952;Pm007955;Pm007972;Pm008088;Pm008089;Pm008862;Pm008863;Pm009058;Pm009293;Pm009370;Pm009371;Pm009977;Pm010441;Pm010931;Pm010934;Pm010937;Pm012499;Pm013131;Pm013554;Pm013852;Pm014292;Pm015143;Pm016664;Pm016693;Pm017471;Pm018106;Pm018462;Pm019274;Pm019524;Pm0…	PF07690.11;PF07690.11;PF07690.11;PF07690.11;PF07690.11;PF07690.11;PF07690.11;PF07690.11;PF07690.11;PF07690.11;PF07690.11;PF07690.11;PF07690.11;PF07690.11;PF07690.11;PF07690.11;PF07690.11;PF07690.11;PF07690.11;PF07690.11;PF07690.11;PF07690.11;PF07690.11;PF07690.11;PF07690.11;PF07690.11;PF07690.11;PF07690.11;PF07690.11;PF07690.11;PF07690.11;PF07690.11;PF07690.11;PF07690.11;PF07690.11;PF07690.11;PF0…	Major Facilitator Superfamily	311
Pm000530;Pm001582;Pm001587;Pm001592;Pm001593;Pm001595;Pm002282;Pm004087;Pm008297;Pm019204;Pm020111;Pm021169;Pm021911;Pm025366;Pm025367;Pm029568;Pm029695;Pm027966	PF00933.16;PF00933.16;PF00933.16;PF00933.16;PF00933.16;PF00933.16;PF00933.16;PF00933.16;PF00933.16;PF00933.16;PF00933.16;PF00933.16;PF00933.16;PF00933.16;PF00933.16;PF00933.16;PF00933.16;PF00933.16	Glycosylhydrolase family 3 N terminal domain	117
Pm000530;Pm001582;Pm001587;Pm001592;Pm001595;Pm002282;Pm004087;Pm008297;Pm019204;Pm020111;Pm021169;Pm025365;Pm025367;Pm029568;Pm029695;Pm027966	PF01915.17;PF01915.17;PF01915.17;PF01915.17;PF01915.17;PF01915.17;PF01915.17;PF01915.17;PF01915.17;PF01915.17;PF01915.17;PF01915.17;PF01915.17;PF01915.17;PF01915.17;PF01915.17	Glycosyl hydrolase family 3 C-terminal domain	104
Pm000532	PF01964.13	ThiCfamily	21
Pm000532;Pm003615;Pm011100;Pm013444;Pm016403;Pm024138	PF01434.13;PF01434.13;PF01434.13;PF01434.13;PF01434.13;PF01434.13	Peptidase family M41	74
Pm000532;Pm000707;Pm002680;Pm015463	PF06480.10;PF06480.10;PF06480.10;PF06480.10	FtsH Extracellular	57
Pm000532	PF13667.1	ThiC-associated domain	21
Pm000533;Pm008927;Pm009704;Pm016702	PF00573.17;PF00573.17;PF00573.17;PF00573.17	Ribosomalprotein L4/L1 family	53
Pm000536	PF11493.3	Thylakoidsoluble phosphoprotein TSP9	7
Pm000534	PF02099.12	Josephin	3
Pm000538;Pm001080;Pm001081;Pm001966;Pm002544;Pm004316;Pm004836;Pm006146;Pm006529;Pm015667;Pm016830;Pm018461;Pm019499;Pm020909;Pm021904;Pm023350;Pm026570;Pm028852	PF07690.11;PF07690.11;PF07690.11;PF07690.11;PF07690.11;PF07690.11;PF07690.11;PF07690.11;PF07690.11;PF07690.11;PF07690.11;PF07690.11;PF07690.11;PF07690.11;PF07690.11;PF07690.11;PF07690.11;PF07690.11	MajorFacilitator Superfamily	182
Pm000543;Pm001074;Pm004002;Pm005965;Pm007316;Pm007319;Pm007321;Pm007323;Pm007330;Pm007334;Pm007337;Pm007402;Pm007415;Pm007824;Pm008194;Pm008665;Pm008853;Pm008856;Pm009914;Pm012981;Pm013098;Pm013389;Pm018466;Pm019202;Pm019508;Pm021719;Pm024802;Pm025864;Pm031221	PF13401.1;PF13207.1;PF13086.1;PF13087.1;PF13087.1;PF13087.1;PF13087.1;PF13087.1;PF13087.1;PF13087.1;PF13087.1;PF13238.1;PF13238.1;PF13476.1;PF13087.1;PF13500.1;PF13086.1;PF13086.1;PF13671.1;PF13087.1;PF13086.1;PF13481.1;PF13238.1;PF13086.1;PF13207.1;PF13238.1;PF13671.1;PF13087.1;PF13087.1	AAAdomain	196
Pm000543	PF09079.6	CDC6, C terminal	8
Pm000545;Pm011691;Pm016722;Pm016731;Pm016733;Pm016735;Pm016736	PF03358.10;PF03358.10;PF03358.10;PF03358.10;PF03358.10;PF03358.10;PF03358.10	NADPH-dependentFMN reductase	52
Pm000545;Pm004405;Pm011691	PF00258.20;PF00258.20;PF00258.20	Flavodoxin	12
Pm000545;Pm011691;Pm016731;Pm016733;Pm016735;Pm016736	PF02525.12;PF02525.12;PF02525.12;PF02525.12;PF02525.12;PF02525.12	Flavodoxin-like fold	29
Pm000544;Pm018900	PF00425.13;PF00425.13	chorismatebinding enzyme	14
Pm000544;Pm018900	PF04715.8;PF04715.8	Anthranilate synthase component I, N terminal region	14
Pm000547;Pm018901	PF00169.24;PF00169.24	PHdomain	6
Pm000547;Pm018901	PF15413.1;PF15413.1	Pleckstrin homology domain	6
Pm000548;Pm003376;Pm005079;Pm005666;Pm006421;Pm015971;Pm017146;Pm017147;Pm017153;Pm017159;Pm017161;Pm025150;Pm027622	PF13528.1;PF13528.1;PF13528.1;PF13528.1;PF13528.1;PF13528.1;PF13528.1;PF13528.1;PF13528.1;PF13528.1;PF13528.1;PF13528.1;PF13528.1	Glycosyl transferase family 1	68
Pm000548;Pm005666;Pm014889;Pm027622	PF04101.11;PF04101.11;PF04101.11;PF04101.11	Glycosyltransferase family 28 C-terminal domain	16
Pm000554;Pm006961;Pm008751	PF00626.17;PF00626.17;PF00626.17	Gelsolinrepeat	7
Pm000554;Pm006961;Pm008751	PF02209.14;PF02209.14;PF02209.14	Villin headpiece domain	7
Pm000557;Pm000568;Pm001018;Pm001172;Pm002437;Pm002924;Pm002933;Pm004361;Pm005296;Pm006014;Pm006176;Pm006711;Pm008016;Pm008065;Pm009165;Pm009719;Pm009878;Pm010032;Pm010078;Pm010701;Pm010855;Pm011027;Pm011565;Pm014155;Pm014275;Pm014676;Pm015562;Pm017230;Pm017607;Pm017813;Pm019360;Pm019898;Pm020216;Pm020344;Pm020866;Pm021608;Pm022519;Pm023273;Pm023663;Pm025934;Pm026562;Pm030987	PF13920.1;PF13920.1;PF13920.1;PF13920.1;PF13920.1;PF13920.1;PF13920.1;PF13920.1;PF13920.1;PF13920.1;PF13920.1;PF13920.1;PF13920.1;PF13920.1;PF00097.20;PF13920.1;PF13923.1;PF13923.1;PF00097.20;PF13920.1;PF13920.1;PF13920.1;PF13923.1;PF00097.20;PF13923.1;PF13920.1;PF00097.20;PF13920.1;PF13920.1;PF13923.1;PF13920.1;PF13920.1;PF13923.1;PF13920.1;PF13920.1;PF13923.1;PF13920.1;PF13920.1;PF13920.1;PF139…	Zincfinger, C3HC4 type (RING finger)	246
Pm000557;Pm000696;Pm002933;Pm003124;Pm003985;Pm004327;Pm005567;Pm007095;Pm008016;Pm008128;Pm009413;Pm009723;Pm010032;Pm010489;Pm011347;Pm011565;Pm012314;Pm012315;Pm013731;Pm014155;Pm014275;Pm015473;Pm015562;Pm016219;Pm016286;Pm017215;Pm017813;Pm018830;Pm019960;Pm021608;Pm022519;Pm023180;Pm023181;Pm023663;Pm024136;Pm024624;Pm024851;Pm025007;Pm025171;Pm025232;Pm025934;Pm026095;Pm026329;Pm026562;Pm0…	PF13639.1;PF13639.1;PF13639.1;PF13639.1;PF13639.1;PF13639.1;PF13639.1;PF13639.1;PF13639.1;PF13639.1;PF13639.1;PF13639.1;PF13639.1;PF13639.1;PF13639.1;PF13639.1;PF13639.1;PF13639.1;PF13639.1;PF13639.1;PF13639.1;PF13639.1;PF13639.1;PF13639.1;PF13639.1;PF13639.1;PF13639.1;PF13639.1;PF13639.1;PF13639.1;PF13639.1;PF13639.1;PF13639.1;PF13639.1;PF13639.1;PF13639.1;PF13639.1;PF13639.1;PF13639.1;PF13639.1…	Ring finger domain	315
Pm000556;Pm003628;Pm009062;Pm012809;Pm020241;Pm020476	PF00909.16;PF00909.16;PF00909.16;PF00909.16;PF00909.16;PF00909.16	AmmoniumTransporter Family	32
Pm000558;Pm026818	PF01255.14;PF01255.14	Putativeundecaprenyl diphosphate synthase	9
Pm000560;Pm001085;Pm001262;Pm001265;Pm001266;Pm001268;Pm002079;Pm002270;Pm002805;Pm003236;Pm004997;Pm005000;Pm006084;Pm008470;Pm008471;Pm011453;Pm011602;Pm012152;Pm012268;Pm012323;Pm012435;Pm013428;Pm013430;Pm013431;Pm013611;Pm013612;Pm013613;Pm015826;Pm018704;Pm019825;Pm020483;Pm020485;Pm020486;Pm020488;Pm022015;Pm022642;Pm026080;Pm027460;Pm028979;Pm029175;Pm029605;Pm029750	PF01061.19;PF01061.19;PF01061.19;PF01061.19;PF01061.19;PF01061.19;PF01061.19;PF01061.19;PF01061.19;PF01061.19;PF01061.19;PF01061.19;PF01061.19;PF01061.19;PF01061.19;PF01061.19;PF01061.19;PF01061.19;PF01061.19;PF01061.19;PF01061.19;PF01061.19;PF01061.19;PF01061.19;PF01061.19;PF01061.19;PF01061.19;PF01061.19;PF01061.19;PF01061.19;PF01061.19;PF01061.19;PF01061.19;PF01061.19;PF01061.19;PF01061.19;PF0…	ABC-2type transporter	356
Pm000560;Pm001265;Pm001266;Pm003236;Pm004997;Pm005000;Pm008470;Pm008471;Pm013428;Pm013430;Pm013431;Pm013611;Pm013613;Pm015826;Pm020483;Pm020485;Pm020488;Pm027460	PF08370.6;PF08370.6;PF08370.6;PF08370.6;PF08370.6;PF08370.6;PF08370.6;PF08370.6;PF08370.6;PF08370.6;PF08370.6;PF08370.6;PF08370.6;PF08370.6;PF08370.6;PF08370.6;PF08370.6;PF08370.6	Plant PDR ABC transporter associated	103
Pm000560;Pm001262;Pm001265;Pm001266;Pm001268;Pm003236;Pm004997;Pm005000;Pm008470;Pm008471;Pm013428;Pm013430;Pm013611;Pm013613;Pm015826;Pm020483;Pm020485;Pm020486;Pm020488;Pm027460	PF14510.1;PF14510.1;PF14510.1;PF14510.1;PF14510.1;PF14510.1;PF14510.1;PF14510.1;PF14510.1;PF14510.1;PF14510.1;PF14510.1;PF14510.1;PF14510.1;PF14510.1;PF14510.1;PF14510.1;PF14510.1;PF14510.1;PF14510.1	ABC-transporter extracellular N-terminal	131
Pm000560;Pm001093;Pm001265;Pm001266;Pm001268;Pm004997;Pm006183;Pm006805;Pm006877;Pm008507;Pm008648;Pm008650;Pm008652;Pm010322;Pm012882;Pm013029;Pm013036;Pm013213;Pm013299;Pm013364;Pm013365;Pm013613;Pm015802;Pm015865;Pm015885;Pm020493;Pm022065;Pm022104;Pm023190;Pm023958;Pm026360;Pm027317;Pm029605;Pm029769;Pm029770;Pm029401;Pm027952	PF13555.1;PF13555.1;PF13555.1;PF13555.1;PF13555.1;PF13555.1;PF13555.1;PF13555.1;PF13555.1;PF13555.1;PF13555.1;PF13555.1;PF13555.1;PF13555.1;PF13555.1;PF13555.1;PF13555.1;PF13555.1;PF13555.1;PF13555.1;PF13555.1;PF13555.1;PF13555.1;PF13555.1;PF13555.1;PF13555.1;PF13555.1;PF13555.1;PF13555.1;PF13555.1;PF13555.1;PF13555.1;PF13555.1;PF13555.1;PF13555.1;PF13555.1;PF13555.1	P-loop containing region of AAA domain	264
Pm000560;Pm003236;Pm004997;Pm006183;Pm006222;Pm006805;Pm008470;Pm008471;Pm008507;Pm008648;Pm008650;Pm008652;Pm010322;Pm012882;Pm013036;Pm013037;Pm013299;Pm013626;Pm013795;Pm015802;Pm015826;Pm015865;Pm020010;Pm022014;Pm022065;Pm022104;Pm023190;Pm025750;Pm025877;Pm026360;Pm027317;Pm029769;Pm029770	PF03193.11;PF03193.11;PF03193.11;PF03193.11;PF03193.11;PF03193.11;PF03193.11;PF03193.11;PF03193.11;PF03193.11;PF03193.11;PF03193.11;PF03193.11;PF03193.11;PF03193.11;PF03193.11;PF03193.11;PF03193.11;PF03193.11;PF03193.11;PF03193.11;PF03193.11;PF03193.11;PF03193.11;PF03193.11;PF03193.11;PF03193.11;PF03193.11;PF03193.11;PF03193.11;PF03193.11;PF03193.11;PF03193.11	Protein of unknown function, DUF258	221
Pm000564;Pm007366;Pm011272;Pm014346;Pm017762;Pm019407;Pm019581;Pm022802	PF00294.19;PF00294.19;PF00294.19;PF00294.19;PF00294.19;PF00294.19;PF00294.19;PF00294.19	pfkBfamily carbohydrate kinase	26
Pm000567;Pm001279;Pm002382;Pm003576;Pm005021;Pm005538;Pm006525;Pm007056;Pm008358;Pm011043;Pm011608;Pm016649;Pm017468;Pm017634;Pm018926;Pm020243;Pm020844;Pm021482;Pm027655;Pm029726;Pm030217	PF00160.16;PF00160.16;PF00160.16;PF00160.16;PF00160.16;PF00160.16;PF00160.16;PF00160.16;PF00160.16;PF00160.16;PF00160.16;PF00160.16;PF00160.16;PF00160.16;PF00160.16;PF00160.16;PF00160.16;PF00160.16;PF00160.16;PF00160.16;PF00160.16	Cyclophilintype peptidyl-prolyl cis-trans isomerase/CLD	69
Pm000565;Pm010022	PF08590.5;PF08590.5	Domainof unknown function (DUF1771)	3
Pm000565;Pm010019	PF01713.16;PF01713.16	Smr domain	3
Pm000569;Pm018058;Pm018060;Pm023846;Pm030022;Pm030024;Pm030026	PF05686.7;PF05686.7;PF05686.7;PF05686.7;PF05686.7;PF05686.7;PF05686.7	Glycosyltransferase family 90	30
Pm000570;Pm002923	PF01680.12;PF01680.12	SOR/SNZfamily	5
Pm000570;Pm002923;Pm010429;Pm010951;Pm011185;Pm013220;Pm013221;Pm020230;Pm029537	PF05690.9;PF05690.9;PF05690.9;PF05690.9;PF05690.9;PF05690.9;PF05690.9;PF05690.9;PF05690.9	Thiazole biosynthesis protein ThiG	35
Pm000570;Pm002923	PF01207.12;PF01207.12	Dihydrouridine synthase (Dus)	5
Pm000571;Pm000573;Pm018927;Pm020832;Pm021039	PF00388.14;PF00388.14;PF00388.14;PF00388.14;PF00388.14	Phosphatidylinositol-specificphospholipase C, X domain	16
Pm000571;Pm000573;Pm018927	PF00387.14;PF00387.14;PF00387.14	Phosphatidylinositol-specific phospholipase C, Y domain	13
Pm000571;Pm000573;Pm018927	PF09279.6;PF09279.6;PF09279.6	Phosphoinositide-specific phospholipase C, efhand-like	13
Pm000574;Pm002646;Pm006375;Pm006520;Pm006580;Pm006817;Pm007468;Pm009354;Pm011585;Pm012553;Pm012786;Pm014824;Pm015398;Pm017479;Pm018663;Pm022428;Pm022605;Pm025371;Pm030108	PF13540.1;PF13540.1;PF00415.13;PF13540.1;PF13540.1;PF13540.1;PF13540.1;PF13540.1;PF13540.1;PF13540.1;PF13540.1;PF13540.1;PF13540.1;PF13540.1;PF13540.1;PF13540.1;PF13540.1;PF13540.1;PF13540.1	Regulator of chromosome condensation (RCC1) repeat	97
Pm000575	PF01084.15	Ribosomalprotein S18	9
Pm000576;Pm005704;Pm009768;Pm015989;Pm018933;Pm019757;Pm024969	PF07724.9;PF07724.9;PF07724.9;PF07724.9;PF07724.9;PF07724.9;PF07724.9	AAAdomain (Cdc48 subfamily)	52
Pm000578;Pm006419;Pm007977;Pm012669;Pm026326	PF00023.25;PF00023.25;PF00023.25;PF00023.25;PF00023.25	Ankyrinrepeat	27
Pm000578;Pm000786;Pm001425;Pm001426;Pm001431;Pm003596;Pm003943;Pm004267;Pm005986;Pm006419;Pm006452;Pm007894;Pm007977;Pm008300;Pm008450;Pm009564;Pm009713;Pm009715;Pm009716;Pm009804;Pm010347;Pm010403;Pm010690;Pm010693;Pm012669;Pm014559;Pm014777;Pm015529;Pm016212;Pm016535;Pm017434;Pm018165;Pm019223;Pm019718;Pm020256;Pm020258;Pm020942;Pm022361;Pm023030;Pm026326;Pm026799;Pm026804;Pm027069;Pm027199;Pm0…	PF12796.2;PF12796.2;PF12796.2;PF12796.2;PF12796.2;PF12796.2;PF12796.2;PF12796.2;PF12796.2;PF12796.2;PF12796.2;PF12796.2;PF12796.2;PF12796.2;PF12796.2;PF12796.2;PF12796.2;PF12796.2;PF12796.2;PF12796.2;PF12796.2;PF12796.2;PF12796.2;PF12796.2;PF12796.2;PF12796.2;PF12796.2;PF12796.2;PF12796.2;PF12796.2;PF12796.2;PF12796.2;PF12796.2;PF12796.2;PF12796.2;PF12796.2;PF12796.2;PF12796.2;PF12796.2;PF12796.2…	Ankyrin repeats (3 copies)	241
Pm000578;Pm000786;Pm000867;Pm000867;Pm001425;Pm001425;Pm001426;Pm001426;Pm001431;Pm001431;Pm002723;Pm002723;Pm002798;Pm002798;Pm002799;Pm002799;Pm003596;Pm003943;Pm003943;Pm004267;Pm004267;Pm005012;Pm005012;Pm005374;Pm005374;Pm005554;Pm005554;Pm005986;Pm005986;Pm006333;Pm006333;Pm006419;Pm006419;Pm006452;Pm006915;Pm006915;Pm007894;Pm007894;Pm007977;Pm007977;Pm008300;Pm008474;Pm008580;Pm008580;Pm0…	PF13637.1;PF13857.1;PF13637.1;PF13857.1;PF13857.1;PF13637.1;PF13857.1;PF13637.1;PF13857.1;PF13637.1;PF13637.1;PF13857.1;PF13857.1;PF13637.1;PF13857.1;PF13637.1;PF13857.1;PF13857.1;PF13637.1;PF13857.1;PF13637.1;PF13637.1;PF13857.1;PF13637.1;PF13857.1;PF13637.1;PF13857.1;PF13637.1;PF13857.1;PF13857.1;PF13637.1;PF13637.1;PF13857.1;PF13637.1;PF13857.1;PF13637.1;PF13637.1;PF13857.1;PF13637.1;PF13857.1…	Ankyrin repeats (many copies)	1137
Pm000578;Pm000786;Pm000786;Pm000867;Pm000867;Pm001425;Pm001425;Pm001426;Pm001426;Pm001431;Pm002723;Pm002723;Pm002798;Pm002798;Pm002799;Pm002799;Pm003943;Pm003943;Pm004267;Pm004267;Pm005012;Pm005012;Pm005374;Pm005374;Pm005554;Pm005554;Pm005986;Pm005986;Pm006333;Pm006333;Pm006419;Pm006452;Pm006452;Pm006915;Pm006915;Pm007894;Pm007894;Pm007977;Pm008300;Pm008300;Pm008450;Pm008474;Pm008474;Pm008475;Pm0…	PF13606.1;PF00023.25;PF13606.1;PF00023.25;PF13606.1;PF13606.1;PF00023.25;PF13606.1;PF00023.25;PF13606.1;PF00023.25;PF13606.1;PF00023.25;PF13606.1;PF00023.25;PF13606.1;PF00023.25;PF13606.1;PF13606.1;PF00023.25;PF00023.25;PF13606.1;PF00023.25;PF13606.1;PF00023.25;PF13606.1;PF00023.25;PF13606.1;PF00023.25;PF13606.1;PF13606.1;PF00023.25;PF13606.1;PF00023.25;PF13606.1;PF00023.25;PF13606.1;PF13606.1;PF…	Ankyrin repeat	1162
Pm000580;Pm000581;Pm003043;Pm005513;Pm011975;Pm012184;Pm012418;Pm012420;Pm012426;Pm012433;Pm012648;Pm013674;Pm015152;Pm015155;Pm015156;Pm018923;Pm022681;Pm025960;Pm027724;Pm028203	PF00487.19;PF00487.19;PF00487.19;PF00487.19;PF00487.19;PF00487.19;PF00487.19;PF00487.19;PF00487.19;PF00487.19;PF00487.19;PF00487.19;PF00487.19;PF00487.19;PF00487.19;PF00487.19;PF03405.9;PF00487.19;PF00487.19;PF00487.19	Fattyacid desaturase	123
Pm000580;Pm000581;Pm025960	PF11960.3;PF11960.3;PF11960.3	Domain of unknown function (DUF3474)	25
Pm000582;Pm001519;Pm001521;Pm001717;Pm002362;Pm003645;Pm005424;Pm006942;Pm009857;Pm012673;Pm012938;Pm017456;Pm024709;Pm025288;Pm026026;Pm026027;Pm030545;Pm029429;Pm029886;Pm029889	PF04564.10;PF04564.10;PF04564.10;PF04564.10;PF04564.10;PF04564.10;PF04564.10;PF04564.10;PF04564.10;PF04564.10;PF04564.10;PF04564.10;PF04564.10;PF04564.10;PF04564.10;PF04564.10;PF04564.10;PF04564.10;PF04564.10;PF04564.10	U-boxdomain	105
Pm000582;Pm000863;Pm001952;Pm002514;Pm002858;Pm003181;Pm003632;Pm003955;Pm004182;Pm005114;Pm006088;Pm006308;Pm006331;Pm006782;Pm007963;Pm008288;Pm008946;Pm009473;Pm009764;Pm009926;Pm012296;Pm012501;Pm013034;Pm014119;Pm014282;Pm015158;Pm016447;Pm017864;Pm017941;Pm018126;Pm018325;Pm018488;Pm018492;Pm018958;Pm019621;Pm019638;Pm019706;Pm019720;Pm020178;Pm020433;Pm020584;Pm020812;Pm020836;Pm020855;Pm0…	PF13646.1;PF13646.1;PF13646.1;PF13646.1;PF13646.1;PF13646.1;PF13646.1;PF13646.1;PF13646.1;PF13646.1;PF13646.1;PF13646.1;PF13646.1;PF13646.1;PF13646.1;PF13646.1;PF13646.1;PF13646.1;PF13646.1;PF13646.1;PF13646.1;PF13646.1;PF13646.1;PF13646.1;PF13646.1;PF13646.1;PF13646.1;PF13646.1;PF13646.1;PF13646.1;PF13646.1;PF13646.1;PF13646.1;PF13646.1;PF13646.1;PF13646.1;PF13646.1;PF13646.1;PF13646.1;PF13646.1…	HEAT repeats	393
Pm000584;Pm001456;Pm008304;Pm008434;Pm009936;Pm011627;Pm015340;Pm015693;Pm015912;Pm019945;Pm020220;Pm023567;Pm023940;Pm026210;Pm027362	PF07992.9;PF07992.9;PF07992.9;PF07992.9;PF07992.9;PF07992.9;PF07992.9;PF07992.9;PF13738.1;PF13738.1;PF07992.9;PF07992.9;PF07992.9;PF07992.9;PF07992.9	Pyridinenucleotide-disulphide oxidoreductase	68
Pm000584;Pm001456;Pm001696;Pm002470;Pm004972;Pm004972;Pm004972;Pm005613;Pm005613;Pm006254;Pm007525;Pm007690;Pm008304;Pm008304;Pm008434;Pm008434;Pm009936;Pm011627;Pm012987;Pm012987;Pm014786;Pm014786;Pm014786;Pm015340;Pm015340;Pm015693;Pm015693;Pm015830;Pm015912;Pm016189;Pm016346;Pm016690;Pm016692;Pm019740;Pm019740;Pm019740;Pm019945;Pm019945;Pm020220;Pm020453;Pm020453;Pm020453;Pm020801;Pm021001;Pm0…	PF00070.22;PF00070.22;PF07992.9;PF00070.22;PF13738.1;PF07992.9;PF00070.22;PF13738.1;PF07992.9;PF07992.9;PF07992.9;PF07992.9;PF00070.22;PF13738.1;PF00070.22;PF13738.1;PF00070.22;PF00070.22;PF13738.1;PF00070.22;PF13738.1;PF07992.9;PF00070.22;PF00070.22;PF13738.1;PF00070.22;PF13738.1;PF07992.9;PF07992.9;PF00070.22;PF07992.9;PF00070.22;PF00070.22;PF07992.9;PF13738.1;PF00070.22;PF07992.9;PF00070.22;PF…	Pyridine nucleotide-disulphide oxidoreductase	304
Pm000583;Pm002908	PF10262.4;PF10262.4	Rdxfamily	20
Pm000585;Pm005156;Pm007235;Pm008051;Pm008052;Pm009147;Pm016655;Pm016658;Pm016994;Pm023790;Pm023877;Pm027337	PF05664.6;PF05664.6;PF05664.6;PF05664.6;PF05664.6;PF05664.6;PF05664.6;PF05664.6;PF05664.6;PF05664.6;PF05664.6;PF05664.6	Proteinof unknown function (DUF810)	51
Pm000587	PF03660.9	PHF5-likeprotein	5
Pm000588;Pm002667;Pm002914;Pm004376;Pm004966;Pm005214;Pm005215;Pm006092;Pm006343;Pm007451;Pm008423;Pm009400;Pm009401;Pm009402;Pm009744;Pm010993;Pm011039;Pm011163;Pm012219;Pm012223;Pm012224;Pm012225;Pm012245;Pm012280;Pm012916;Pm013603;Pm013606;Pm014703;Pm015160;Pm016892;Pm017233;Pm019084;Pm019411;Pm020619;Pm022049;Pm022133;Pm022834;Pm022838;Pm022840;Pm023365;Pm026294;Pm026975;Pm027226;Pm027380;Pm0…	PF14226.1;PF14226.1;PF14226.1;PF14226.1;PF14226.1;PF14226.1;PF14226.1;PF14226.1;PF14226.1;PF14226.1;PF14226.1;PF14226.1;PF14226.1;PF14226.1;PF14226.1;PF14226.1;PF14226.1;PF14226.1;PF14226.1;PF14226.1;PF14226.1;PF14226.1;PF14226.1;PF14226.1;PF14226.1;PF14226.1;PF14226.1;PF14226.1;PF14226.1;PF14226.1;PF14226.1;PF14226.1;PF14226.1;PF14226.1;PF14226.1;PF14226.1;PF14226.1;PF14226.1;PF14226.1;PF14226.1…	non-haem dioxygenase in morphine synthesis N-terminal	237
Pm000589;Pm003007;Pm003143;Pm003144;Pm003187;Pm005019;Pm008420;Pm008419;Pm019634;Pm023462;Pm029042	PF05641.7;PF05641.7;PF05641.7;PF05641.7;PF05641.7;PF05641.7;PF05641.7;PF05641.7;PF05641.7;PF05641.7;PF05641.7	Agenetdomain	28
Pm000590;Pm000987;Pm001049;Pm001212;Pm002750;Pm002916;Pm003124;Pm004670;Pm004696;Pm005403;Pm005403;Pm005708;Pm005925;Pm008904;Pm008905;Pm009103;Pm009319;Pm010787;Pm010920;Pm011457;Pm011963;Pm012173;Pm012748;Pm013296;Pm015135;Pm015731;Pm016432;Pm018934;Pm019746;Pm020109;Pm021242;Pm021827;Pm023359;Pm023825;Pm024136;Pm024265;Pm025007;Pm025259;Pm025344;Pm030366;Pm029425;Pm030985	PF00628.24;PF00628.24;PF00628.24;PF00628.24;PF00628.24;PF00628.24;PF00628.24;PF13831.1;PF00628.24;PF00628.24;PF13831.1;PF00628.24;PF00628.24;PF00628.24;PF00628.24;PF00628.24;PF00628.24;PF00628.24;PF00628.24;PF00628.24;PF00628.24;PF00628.24;PF00628.24;PF00628.24;PF00628.24;PF00628.24;PF00628.24;PF00628.24;PF00628.24;PF00628.24;PF00628.24;PF00628.24;PF00628.24;PF00628.24;PF00628.24;PF00628.24;PF006…	PHD-finger	279
Pm000592;Pm001998	PF00733.16;PF00733.16	Asparaginesynthase	5
Pm000592;Pm000592;Pm001998;Pm001998;Pm003709;Pm003709;Pm008001;Pm008001;Pm010020;Pm021661;Pm021661	PF13537.1;PF13522.1;PF13537.1;PF13522.1;PF13522.1;PF13537.1;PF13537.1;PF13522.1;PF13537.1;PF13537.1;PF13522.1	Glutamine amidotransferase domain	43
Pm000592;Pm001998	PF12481.3;PF12481.3	Aluminium induced protein	5
Pm000594;Pm018947	PF00637.15;PF00637.15	Regionin Clathrin and VPS	51
Pm000594;Pm018947	PF01394.15;PF01394.15	Clathrin propeller repeat	51
Pm000594;Pm018947	PF13838.1;PF13838.1	Clathrin-H-link	51
Pm000594;Pm018947	PF09268.5;PF09268.5	Clathrin, heavy-chain linker	51
Pm000595;Pm023780	PF00638.13;PF00638.13	RanBP1domain	3
Pm000595	PF00568.18	WH1 domain	2
Pm000596;Pm005934;Pm006640;Pm006641;Pm007119;Pm007120;Pm010779;Pm011048;Pm016242;Pm019982;Pm022313;Pm023987;Pm025048	PF02705.11;PF02705.11;PF02705.11;PF02705.11;PF02705.11;PF02705.11;PF02705.11;PF02705.11;PF02705.11;PF02705.11;PF02705.11;PF02705.11;PF02705.11	K+potassium transporter	81
Pm000597;Pm002886;Pm010129;Pm014461;Pm022810;Pm023314	PF02776.13;PF02776.13;PF02776.13;PF02776.13;PF02776.13;PF02776.13	Thiaminepyrophosphate enzyme, N-terminal TPP binding domain	42
Pm000597;Pm002886;Pm002887;Pm010129;Pm014461;Pm022810;Pm023314	PF00205.17;PF00205.17;PF00205.17;PF00205.17;PF00205.17;PF00205.17;PF00205.17	Thiamine pyrophosphate enzyme, central domain	45
Pm000597;Pm002886;Pm010129;Pm014461;Pm022810;Pm023314;Pm030516	PF02775.16;PF02775.16;PF02775.16;PF02775.16;PF02775.16;PF02775.16;PF02775.16	Thiamine pyrophosphate enzyme, C-terminal TPP binding domain	47
Pm000600	PF01591.13	6-phosphofructo-2-kinase	11
Pm000600;Pm024718	PF00300.17;PF00300.17	Histidine phosphatase superfamily (branch 1)	19
Pm000600;Pm007706;Pm014940;Pm030250	PF00686.14;PF00686.14;PF00686.14;PF00686.14	Starch binding domain	200
Pm000604;Pm002372;Pm002399;Pm002990;Pm002994;Pm005004;Pm008581;Pm014302;Pm016250;Pm016569;Pm018516;Pm018535;Pm019745;Pm020186;Pm021282;Pm026164;Pm031022	PF00583.19;PF00583.19;PF00583.19;PF00583.19;PF00583.19;PF00583.19;PF00583.19;PF00583.19;PF00583.19;PF00583.19;PF00583.19;PF00583.19;PF00583.19;PF00583.19;PF00583.19;PF00583.19;PF00583.19	Acetyltransferase(GNAT) family	88
Pm000604;Pm000604;Pm002372;Pm002372;Pm002372;Pm002990;Pm002990;Pm002994;Pm002994;Pm003465;Pm003465;Pm003833;Pm005004;Pm005004;Pm005004;Pm009287;Pm009287;Pm009288;Pm009288;Pm014302;Pm014302;Pm014302;Pm014302;Pm016250;Pm016250;Pm016250;Pm016569;Pm016569;Pm018535;Pm018535;Pm020186;Pm020186;Pm020232;Pm026164;Pm026164;Pm026164;Pm026164;Pm030510;Pm031022;Pm031022	PF13508.1;PF13673.1;PF13508.1;PF13673.1;PF13420.1;PF13508.1;PF13673.1;PF13508.1;PF13673.1;PF13523.1;PF13420.1;PF13480.1;PF13508.1;PF13420.1;PF13673.1;PF13523.1;PF13420.1;PF13420.1;PF13523.1;PF13508.1;PF13673.1;PF13523.1;PF13420.1;PF13673.1;PF13508.1;PF13523.1;PF13508.1;PF13673.1;PF13508.1;PF13673.1;PF13508.1;PF13673.1;PF13508.1;PF13508.1;PF13527.1;PF13420.1;PF13673.1;PF13673.1;PF13508.1;PF13673.1	Acetyltransferase (GNAT) domain	215
Pm000604;Pm002399;Pm005004;Pm008581;Pm014302;Pm016250;Pm016569;Pm018516;Pm020186	PF08445.5;PF08445.5;PF08445.5;PF08445.5;PF08445.5;PF08445.5;PF08445.5;PF08445.5;PF08445.5	FR47-like protein	55
Pm000605;Pm007059;Pm010487;Pm019380;Pm023759	PF02179.11;PF02179.11;PF02179.11;PF02179.11;PF02179.11	BAGdomain	38
Pm000606;Pm013731;Pm027578	PF07576.7;PF07576.7;PF07576.7	BRCA1-associatedprotein 2	7
Pm000606;Pm009498;Pm012522;Pm013731;Pm022997;Pm027578	PF02148.14;PF02148.14;PF02148.14;PF02148.14;PF02148.14;PF02148.14	Zn-finger in ubiquitin-hydrolases and other protein	20
Pm000610;Pm012533	PF01148.15;PF01148.15	Cytidylyltransferasefamily	3
Pm000612;Pm014253;Pm016546;Pm016548;Pm020080;Pm020862;Pm022886;Pm028227	PF07716.10;PF07716.10;PF07716.10;PF07716.10;PF07716.10;PF07716.10;PF07716.10;PF07716.10	Basicregion leucine zipper	56
Pm000612;Pm001317;Pm002037;Pm014253;Pm016546;Pm016548;Pm016643;Pm018422;Pm019137;Pm020080;Pm020231;Pm020862;Pm022886;Pm023132;Pm025995;Pm026586;Pm028227	PF00170.16;PF00170.16;PF00170.16;PF00170.16;PF00170.16;PF00170.16;PF00170.16;PF00170.16;PF00170.16;PF00170.16;PF00170.16;PF00170.16;PF00170.16;PF00170.16;PF00170.16;PF00170.16;PF00170.16	bZIP transcription factor	86
Pm000616;Pm002901;Pm003679;Pm004769;Pm005978;Pm006177;Pm006690;Pm007542;Pm008134;Pm008135;Pm008833;Pm009982;Pm009986;Pm010029;Pm010106;Pm010194;Pm016124;Pm016530;Pm017076;Pm017227;Pm019145;Pm019962;Pm019965;Pm019966;Pm020451;Pm022130;Pm025074;Pm025799;Pm026709;Pm028125;Pm028581	PF00462.19;PF00462.19;PF00462.19;PF00462.19;PF00462.19;PF00462.19;PF00462.19;PF00462.19;PF00462.19;PF00462.19;PF00462.19;PF00462.19;PF00462.19;PF00462.19;PF00462.19;PF00462.19;PF00462.19;PF00462.19;PF00462.19;PF00462.19;PF00462.19;PF00462.19;PF00462.19;PF00462.19;PF00462.19;PF00462.19;PF00462.19;PF00462.19;PF00462.19;PF00462.19;PF00462.19	Glutaredoxin	99
Pm000627;Pm001688;Pm004304;Pm004381;Pm007652;Pm008702;Pm009887;Pm022260;Pm030377;Pm030500;Pm028834;Pm030673	PF00075.19;PF00075.19;PF00075.19;PF00075.19;PF00075.19;PF00075.19;PF00075.19;PF00075.19;PF00075.19;PF00075.19;PF00075.19;PF00075.19	RNase H	55
Pm000641;Pm002591;Pm005600	PF04145.10;PF04145.10;PF04145.10	Ctrcopper transporter family	7
Pm000649;Pm002534;Pm004643;Pm006295;Pm008223;Pm012269;Pm013576;Pm017238;Pm018021;Pm018948;Pm023015;Pm023824;Pm026021;Pm026689;Pm027606;Pm030797	PF00534.15;PF00534.15;PF00534.15;PF00534.15;PF00534.15;PF00534.15;PF00534.15;PF00534.15;PF00534.15;PF00534.15;PF00534.15;PF00534.15;PF00534.15;PF00534.15;PF00534.15;PF00534.15	Glycosyltransferases group 1	52
Pm000652;Pm000653;Pm002421;Pm005298;Pm005299;Pm005375;Pm005377;Pm006167;Pm006209;Pm006212;Pm007646;Pm008916;Pm009648;Pm009702;Pm013240;Pm014928;Pm014930;Pm016775;Pm018135;Pm018682;Pm018841;Pm018842;Pm019423;Pm020495;Pm020848;Pm021706;Pm023690;Pm023693;Pm023694;Pm023747;Pm023893;Pm024247;Pm026972;Pm027094;Pm027293;Pm029796;Pm029257	PF02225.17;PF02225.17;PF02225.17;PF02225.17;PF02225.17;PF02225.17;PF02225.17;PF02225.17;PF02225.17;PF02225.17;PF02225.17;PF02225.17;PF02225.17;PF02225.17;PF02225.17;PF02225.17;PF02225.17;PF02225.17;PF02225.17;PF02225.17;PF02225.17;PF02225.17;PF02225.17;PF02225.17;PF02225.17;PF02225.17;PF02225.17;PF02225.17;PF02225.17;PF02225.17;PF02225.17;PF02225.17;PF02225.17;PF02225.17;PF02225.17;PF02225.17;PF0…	PA domain	232
Pm000655;Pm017460;Pm018493	PF03931.10;PF03931.10;PF03931.10	Skp1family, tetramerisation domain	22
Pm000656;Pm000819;Pm002081;Pm002757;Pm003806;Pm003871;Pm005017;Pm005018;Pm006182;Pm010150;Pm010371;Pm010686;Pm011312;Pm011348;Pm012656;Pm013381;Pm014007;Pm014701;Pm016405;Pm016673;Pm017524;Pm018323;Pm018494;Pm018679;Pm018755;Pm020858;Pm022435;Pm022721;Pm023360;Pm025088;Pm025820;Pm026322;Pm026917;Pm027485;Pm029319	PF00071.17;PF00071.17;PF00071.17;PF00071.17;PF00071.17;PF00071.17;PF00071.17;PF00071.17;PF00071.17;PF00071.17;PF00071.17;PF00071.17;PF00071.17;PF00071.17;PF00071.17;PF00071.17;PF00071.17;PF00071.17;PF00071.17;PF00071.17;PF00071.17;PF00071.17;PF00071.17;PF00071.17;PF00071.17;PF00071.17;PF00071.17;PF00071.17;PF00071.17;PF00071.17;PF00071.17;PF00071.17;PF00071.17;PF00071.17;PF00071.17	Rasfamily	232
Pm000656;Pm000819;Pm001093;Pm002081;Pm002473;Pm002757;Pm003141;Pm003806;Pm003871;Pm003958;Pm005017;Pm005018;Pm006182;Pm006698;Pm006863;Pm006877;Pm008394;Pm008689;Pm009207;Pm009649;Pm010150;Pm010371;Pm010686;Pm010814;Pm011312;Pm011348;Pm012438;Pm012656;Pm012901;Pm013021;Pm013299;Pm013364;Pm013365;Pm013381;Pm013626;Pm014007;Pm014701;Pm014728;Pm015691;Pm016405;Pm017524;Pm018323;Pm018494;Pm018679;Pm0…	PF08477.8;PF08477.8;PF08477.8;PF08477.8;PF08477.8;PF08477.8;PF08477.8;PF08477.8;PF08477.8;PF08477.8;PF08477.8;PF08477.8;PF08477.8;PF08477.8;PF08477.8;PF08477.8;PF08477.8;PF08477.8;PF08477.8;PF08477.8;PF08477.8;PF08477.8;PF08477.8;PF08477.8;PF08477.8;PF08477.8;PF08477.8;PF08477.8;PF08477.8;PF08477.8;PF08477.8;PF08477.8;PF08477.8;PF08477.8;PF08477.8;PF08477.8;PF08477.8;PF08477.8;PF08477.8;PF08477.8…	Miro-like protein	447
Pm000656;Pm000819;Pm000876;Pm002081;Pm002757;Pm003806;Pm003871;Pm005017;Pm005018;Pm005592;Pm006182;Pm006275;Pm008144;Pm009649;Pm010150;Pm010371;Pm010686;Pm011312;Pm011348;Pm012438;Pm012656;Pm013381;Pm014007;Pm014701;Pm016405;Pm017524;Pm018323;Pm018494;Pm018679;Pm018755;Pm022435;Pm022721;Pm023179;Pm023360;Pm025088;Pm025820;Pm026322;Pm026917;Pm027485	PF00025.16;PF00025.16;PF00025.16;PF00025.16;PF00025.16;PF00025.16;PF00025.16;PF00025.16;PF00025.16;PF00025.16;PF00025.16;PF00025.16;PF00025.16;PF00025.16;PF00025.16;PF00025.16;PF00025.16;PF00025.16;PF00025.16;PF00025.16;PF00025.16;PF00025.16;PF00025.16;PF00025.16;PF00025.16;PF00025.16;PF00025.16;PF00025.16;PF00025.16;PF00025.16;PF00025.16;PF00025.16;PF00025.16;PF00025.16;PF00025.16;PF00025.16;PF0…	ADP-ribosylation factor family	198
Pm000661;Pm010035;Pm010189;Pm010195;Pm028579	PF12353.3;PF12353.3;PF12353.3;PF12353.3;PF12353.3	Eukaryotictranslation initiation factor 3 subunit G	22
Pm000666;Pm000667;Pm000669;Pm000670;Pm000679;Pm001440;Pm009726;Pm010772;Pm011101;Pm016137;Pm022209;Pm022277;Pm023166;Pm024819;Pm025965;Pm028196;Pm029359	PF13561.1;PF13561.1;PF13561.1;PF13561.1;PF13561.1;PF13561.1;PF13561.1;PF13561.1;PF13561.1;PF13561.1;PF13561.1;PF13561.1;PF13561.1;PF13561.1;PF13561.1;PF13561.1;PF13561.1	Enoyl-(Acylcarrier protein) reductase	140
Pm000668;Pm019023;Pm019896	PF12166.3;PF12166.3;PF12166.3	Proteinof unknown function (DUF3595)	9
Pm000672;Pm000675;Pm000677;Pm001441;Pm001442;Pm001613;Pm001791;Pm002647;Pm002742;Pm002743;Pm003831;Pm004264;Pm005942;Pm006822;Pm006823;Pm006824;Pm006826;Pm006901;Pm007677;Pm010615;Pm011591;Pm012601;Pm012898;Pm012914;Pm012990;Pm016094;Pm018028;Pm018029;Pm018030;Pm018031;Pm018032;Pm018033;Pm018034;Pm018035;Pm018039;Pm018040;Pm018655;Pm019305;Pm020052;Pm022460;Pm024465;Pm024536;Pm024540;Pm025239;Pm0…	PF00106.20;PF00106.20;PF00106.20;PF00106.20;PF00106.20;PF00106.20;PF00106.20;PF00106.20;PF00106.20;PF00106.20;PF00106.20;PF00106.20;PF00106.20;PF00106.20;PF00106.20;PF00106.20;PF00106.20;PF00106.20;PF00106.20;PF00106.20;PF00106.20;PF00106.20;PF00106.20;PF00106.20;PF00106.20;PF00106.20;PF00106.20;PF00106.20;PF00106.20;PF00106.20;PF00106.20;PF00106.20;PF00106.20;PF00106.20;PF00106.20;PF00106.20;PF0…	shortchain dehydrogenase	254
Pm000672;Pm000675;Pm000677;Pm001441;Pm001442;Pm001613;Pm003831;Pm004264;Pm005942;Pm006822;Pm006823;Pm006824;Pm006826;Pm006901;Pm007677;Pm010615;Pm012601;Pm012898;Pm012914;Pm012990;Pm016094;Pm018026;Pm018028;Pm018029;Pm018030;Pm018031;Pm018032;Pm018033;Pm018034;Pm018035;Pm018039;Pm018040;Pm018655;Pm021339;Pm021340;Pm022460;Pm024465;Pm024536;Pm024540;Pm025239;Pm025591;Pm026433;Pm027428;Pm029299;Pm0…	PF13561.1;PF13561.1;PF13561.1;PF13561.1;PF13561.1;PF13561.1;PF13561.1;PF13561.1;PF13561.1;PF13561.1;PF13561.1;PF13561.1;PF13561.1;PF13561.1;PF13561.1;PF13561.1;PF13561.1;PF13561.1;PF13561.1;PF13561.1;PF13561.1;PF13561.1;PF13561.1;PF13561.1;PF13561.1;PF13561.1;PF13561.1;PF13561.1;PF13561.1;PF13561.1;PF13561.1;PF13561.1;PF13561.1;PF13561.1;PF13561.1;PF13561.1;PF13561.1;PF13561.1;PF13561.1;PF13561.1…	Enoyl-(Acyl carrier protein) reductase	272
Pm000673;Pm009882	PF04578.8;PF04578.8	Proteinof unknown function, DUF594	2
Pm000674;Pm000676;Pm009901;Pm009970;Pm010197;Pm010708;Pm013267;Pm013270;Pm013272	PF13968.1;PF13968.1;PF13968.1;PF13968.1;PF13968.1;PF13968.1;PF13968.1;PF13968.1;PF13968.1	Domainof unknown function (DUF4220)	18
Pm000676;Pm009901;Pm010708;Pm013267;Pm013270;Pm013272	PF04578.8;PF04578.8;PF04578.8;PF04578.8;PF04578.8;PF04578.8	Protein of unknown function, DUF594	9
Pm000683	PF03153.8	Transcriptionfactor IIA, alpha/beta subunit	4
Pm000687;Pm006114;Pm020945;Pm021811	PF00257.14;PF00257.14;PF00257.14;PF00257.14	Dehydrin	14
Pm000691;Pm000857;Pm000858;Pm000859;Pm002733;Pm008928;Pm009534;Pm013504;Pm013615;Pm013837;Pm013838;Pm018797;Pm018802;Pm021941;Pm021942;Pm027754;Pm028099;Pm028100;Pm028105;Pm028109;Pm028110;Pm028111;Pm028113;Pm028114;Pm028116;Pm028118	PF00012.15;PF00012.15;PF00012.15;PF00012.15;PF00012.15;PF00012.15;PF00012.15;PF00012.15;PF00012.15;PF00012.15;PF00012.15;PF00012.15;PF00012.15;PF00012.15;PF00012.15;PF00012.15;PF00012.15;PF00012.15;PF00012.15;PF00012.15;PF00012.15;PF00012.15;PF00012.15;PF00012.15;PF00012.15;PF00012.15	Hsp70protein	121
Pm000695;Pm018832	PF07990.7;PF07990.7	Nucleicacid binding protein NABP	24
Pm000695;Pm018832	PF00806.14;PF00806.14	Pumilio-family RNA binding repeat	24
Pm000696;Pm018830	PF06547.7;PF06547.7	Proteinof unknown function (DUF1117)	10
Pm000696;Pm004868;Pm006190;Pm013542;Pm016422;Pm025232	PF14369.1;PF14369.1;PF14369.1;PF14369.1;PF14369.1;PF14369.1	zinc-finger	23
Pm000701;Pm018826	PF08137.7;PF08137.7	DVLfamily	19
Pm000706;Pm013793	PF04191.8;PF04191.8	Phospholipidmethyltransferase	15
Pm000706	PF04140.9	Isoprenylcysteine carboxyl methyltransferase (ICMT) family	5
Pm000706;Pm016969;Pm026242	PF06966.7;PF06966.7;PF06966.7	Protein of unknown function (DUF1295)	30
Pm000707;Pm002680;Pm005516;Pm006107;Pm014014;Pm023128	PF01434.13;PF01434.13;PF01434.13;PF01434.13;PF01434.13;PF01434.13	Peptidasefamily M41	56
Pm000708;Pm000737;Pm002028;Pm002681;Pm003680;Pm006515;Pm008720;Pm009527;Pm009635;Pm010674;Pm013957;Pm014710;Pm017488;Pm017517;Pm018614;Pm023818;Pm024417;Pm024418;Pm027773;Pm031090	PF13419.1;PF13344.1;PF13419.1;PF13419.1;PF13419.1;PF13419.1;PF13419.1;PF13419.1;PF13344.1;PF13419.1;PF13419.1;PF13419.1;PF13419.1;PF13419.1;PF13344.1;PF13419.1;PF13419.1;PF13419.1;PF13344.1;PF13419.1	Haloaciddehalogenase-like hydrolase	64
Pm000708;Pm000737;Pm001490;Pm002028;Pm002681;Pm003170;Pm003680;Pm006515;Pm008720;Pm009061;Pm009527;Pm009635;Pm013957;Pm014580;Pm014710;Pm017488;Pm017517;Pm018614;Pm020276;Pm022345;Pm023818;Pm024417;Pm024418;Pm027773;Pm031090	PF13242.1;PF13242.1;PF13242.1;PF13242.1;PF13242.1;PF13242.1;PF13242.1;PF13242.1;PF13242.1;PF13242.1;PF13242.1;PF13242.1;PF13242.1;PF13242.1;PF13242.1;PF13242.1;PF13242.1;PF13242.1;PF13242.1;PF13242.1;PF13242.1;PF13242.1;PF13242.1;PF13242.1;PF13242.1	HAD-hyrolase-like	125
Pm000710;Pm015126;Pm021668	PF03152.9;PF03152.9;PF03152.9	Ubiquitinfusion degradation protein UFD1	24
Pm000721;Pm002687;Pm008919;Pm019098	PF01237.13;PF01237.13;PF01237.13;PF01237.13	Oxysterol-bindingprotein	17
Pm000723;Pm008413	PF07019.7;PF07019.7	Rab5-interactingprotein (Rab5ip)	6
Pm000725;Pm001126;Pm001986;Pm001987;Pm001988;Pm002239;Pm003683;Pm003686;Pm003873;Pm004641;Pm004642;Pm005150;Pm006996;Pm007099;Pm007151;Pm007810;Pm007811;Pm007814;Pm012767;Pm012771;Pm012772;Pm014924;Pm018670;Pm019435;Pm019596;Pm020955;Pm022307;Pm022691;Pm022736;Pm023420;Pm023829;Pm024908;Pm025360;Pm025415;Pm025861;Pm026275;Pm027342;Pm027603;Pm027604	PF03016.10;PF03016.10;PF03016.10;PF03016.10;PF03016.10;PF03016.10;PF03016.10;PF03016.10;PF03016.10;PF03016.10;PF03016.10;PF03016.10;PF03016.10;PF03016.10;PF03016.10;PF03016.10;PF03016.10;PF03016.10;PF03016.10;PF03016.10;PF03016.10;PF03016.10;PF03016.10;PF03016.10;PF03016.10;PF03016.10;PF03016.10;PF03016.10;PF03016.10;PF03016.10;PF03016.10;PF03016.10;PF03016.10;PF03016.10;PF03016.10;PF03016.10;PF0…	Exostosinfamily	228
Pm000738;Pm002267;Pm002468;Pm004294;Pm006677;Pm006953;Pm009933;Pm011343;Pm015090;Pm015092;Pm015093;Pm015711;Pm015712;Pm015713;Pm015714;Pm015715;Pm015717;Pm015716;Pm015719;Pm019522;Pm020292;Pm020413;Pm021339;Pm021340;Pm022354;Pm023225;Pm027788;Pm027790;Pm027793;Pm029863;Pm029864;Pm029866;Pm029868;Pm029870	PF00107.21;PF00107.21;PF00107.21;PF00107.21;PF13602.1;PF00107.21;PF00107.21;PF13602.1;PF00107.21;PF00107.21;PF00107.21;PF13602.1;PF13602.1;PF13602.1;PF13602.1;PF13602.1;PF13602.1;PF13602.1;PF13602.1;PF00107.21;PF13602.1;PF00107.21;PF00107.21;PF00107.21;PF00107.21;PF00107.21;PF00107.21;PF00107.21;PF00107.21;PF13602.1;PF13602.1;PF13602.1;PF13602.1;PF13602.1	Zinc-bindingdehydrogenase	170
Pm000738;Pm002468;Pm006677;Pm006953;Pm009933;Pm011343;Pm015711;Pm015712;Pm015713;Pm015714;Pm015715;Pm015717;Pm015716;Pm015719;Pm017749;Pm019522;Pm020292;Pm020413;Pm021339;Pm021340;Pm025214;Pm029863;Pm029864;Pm029866;Pm029868;Pm029870	PF08240.7;PF08240.7;PF08240.7;PF08240.7;PF08240.7;PF08240.7;PF08240.7;PF08240.7;PF08240.7;PF08240.7;PF08240.7;PF08240.7;PF08240.7;PF08240.7;PF08240.7;PF08240.7;PF08240.7;PF08240.7;PF08240.7;PF08240.7;PF08240.7;PF08240.7;PF08240.7;PF08240.7;PF08240.7;PF08240.7	Alcohol dehydrogenase GroES-like domain	139
Pm000741;Pm012331;Pm015235;Pm015236;Pm015238;Pm018250;Pm018840;Pm023925	PF04646.7;PF04646.7;PF04646.7;PF04646.7;PF04646.7;PF04646.7;PF04646.7;PF04646.7	Proteinof unknown function, DUF604	36
Pm000741;Pm015236;Pm015238;Pm018250;Pm018840;Pm019122;Pm023925	PF02434.11;PF02434.11;PF02434.11;PF02434.11;PF02434.11;PF02434.11;PF02434.11	Fringe-like	29
Pm000742;Pm003274;Pm005875;Pm006574;Pm008765;Pm010315;Pm015054;Pm020712;Pm023794	PF13426.1;PF13426.1;PF13426.1;PF13188.1;PF13426.1;PF13426.1;PF13426.1;PF13426.1;PF13426.1	PAS domain	62
Pm000742;Pm000742;Pm000742;Pm003274;Pm003274;Pm003274;Pm005875;Pm005875;Pm006574;Pm006574;Pm006574;Pm008765;Pm010315;Pm010315;Pm010315;Pm015054;Pm015054;Pm015054;Pm020712;Pm020712;Pm020712;Pm023794;Pm023794	PF00989.19;PF08447.6;PF08448.5;PF00989.19;PF08446.6;PF08448.5;PF00989.19;PF08447.6;PF00989.19;PF08447.6;PF08448.5;PF00989.19;PF00989.19;PF08446.6;PF08448.5;PF08446.6;PF00989.19;PF08448.5;PF00989.19;PF08447.6;PF08448.5;PF00989.19;PF08448.5	PAS fold	147
Pm000744;Pm014547;Pm016699;Pm025855	PF04998.12;PF04998.12;PF04998.12;PF04998.12	RNApolymerase Rpb1, domain 5	20
Pm000744;Pm000746;Pm016696;Pm023783;Pm025855;Pm026883	PF04983.13;PF04983.13;PF04983.13;PF04983.13;PF04983.13;PF04983.13	RNA polymerase Rpb1, domain 3	28
Pm000744;Pm000746;Pm023783;Pm025855;Pm026883	PF05000.12;PF05000.12;PF05000.12;PF05000.12;PF05000.12	RNA polymerase Rpb1, domain 4	18
Pm000744;Pm000746;Pm025855;Pm026883	PF00623.15;PF00623.15;PF00623.15;PF00623.15	RNA polymerase Rpb1, domain 2	7
Pm000746;Pm014546;Pm026883	PF04997.7;PF04997.7;PF04997.7	RNApolymerase Rpb1, domain 1	3
Pm000746;Pm016696;Pm023783;Pm026883	PF04998.12;PF04998.12;PF04998.12;PF04998.12	RNA polymerase Rpb1, domain 5	23
Pm000748;Pm000762;Pm001238;Pm005711;Pm011497;Pm018214;Pm019804;Pm019808;Pm027691;Pm027695;Pm027696;Pm027698;Pm027697	PF00704.23;PF00704.23;PF00704.23;PF00704.23;PF00704.23;PF00704.23;PF00704.23;PF00704.23;PF00704.23;PF00704.23;PF00704.23;PF00704.23;PF00704.23	Glycosylhydrolases family 18	37
Pm000752	PF06232.6	Embryo-specificprotein 3, (ATS3)	4
Pm000754;Pm003305;Pm007134;Pm015495;Pm019859;Pm023955;Pm027130	PF08030.7;PF08030.7;PF08030.7;PF08030.7;PF08030.7;PF08030.7;PF08030.7	Ferricreductase NAD binding domain	44
Pm000754;Pm003305;Pm007134;Pm023955;Pm027130	PF08414.5;PF08414.5;PF08414.5;PF08414.5;PF08414.5	Respiratory burst NADPH oxidase	36
Pm000754;Pm003305;Pm007134;Pm018251;Pm019859;Pm022987;Pm023955;Pm027130	PF08022.7;PF08022.7;PF08022.7;PF08022.7;PF08022.7;PF08022.7;PF08022.7;PF08022.7	FAD-binding domain	44
Pm000754;Pm003305;Pm007134;Pm015494;Pm018251;Pm019859;Pm022987;Pm023955;Pm027130	PF01794.14;PF01794.14;PF01794.14;PF01794.14;PF01794.14;PF01794.14;PF01794.14;PF01794.14;PF01794.14	Ferric reductase like transmembrane component	56
Pm000753;Pm000854;Pm004476;Pm004594;Pm005455;Pm006578;Pm008838;Pm010370;Pm011328;Pm012761;Pm015729;Pm015861;Pm018890;Pm021242;Pm025084;Pm025458;Pm026270;Pm026578;Pm026748;Pm026793;Pm030054	PF00046.24;PF00046.24;PF00046.24;PF00046.24;PF00046.24;PF00046.24;PF00046.24;PF00046.24;PF00046.24;PF00046.24;PF00046.24;PF00046.24;PF00046.24;PF00046.24;PF00046.24;PF00046.24;PF00046.24;PF00046.24;PF00046.24;PF00046.24;PF00046.24	Homeoboxdomain	86
Pm000763;Pm001192;Pm001385;Pm001444;Pm001447;Pm001675;Pm001677;Pm003840;Pm003841;Pm004502;Pm006398;Pm008421;Pm009305;Pm009761;Pm011481;Pm011599;Pm011700;Pm016357;Pm016823;Pm018589;Pm018740;Pm020865;Pm024455;Pm025106;Pm025925;Pm025927;Pm026136;Pm026138;Pm026139;Pm028089;Pm028092;Pm028093;Pm028161;Pm028162;Pm028163;Pm028164;Pm028165;Pm030287;Pm028327	PF00232.13;PF00232.13;PF00232.13;PF00232.13;PF00232.13;PF00232.13;PF00232.13;PF00232.13;PF00232.13;PF00232.13;PF00232.13;PF00232.13;PF00232.13;PF00232.13;PF00232.13;PF00232.13;PF00232.13;PF00232.13;PF00232.13;PF00232.13;PF00232.13;PF00232.13;PF00232.13;PF00232.13;PF00232.13;PF00232.13;PF00232.13;PF00232.13;PF00232.13;PF00232.13;PF00232.13;PF00232.13;PF00232.13;PF00232.13;PF00232.13;PF00232.13;PF0…	Glycosylhydrolase family 1	227
Pm000765	PF01876.11	RNaseP subunit p30	5
Pm000767;Pm000775;Pm002496;Pm004740;Pm005247;Pm005248;Pm007962;Pm008364;Pm010082;Pm010522;Pm012031;Pm013384;Pm014877;Pm014878;Pm014880;Pm014881;Pm015431;Pm016056;Pm016064;Pm016077;Pm018251;Pm018707;Pm018749;Pm019594;Pm019855;Pm020353;Pm021815;Pm023124;Pm024853;Pm029014;Pm030867;Pm030875;Pm030876;Pm030882	PF12819.2;PF12819.2;PF12819.2;PF12819.2;PF12819.2;PF12819.2;PF12819.2;PF12819.2;PF12819.2;PF12819.2;PF12819.2;PF12819.2;PF12819.2;PF12819.2;PF12819.2;PF12819.2;PF12819.2;PF12819.2;PF12819.2;PF12819.2;PF12819.2;PF12819.2;PF12819.2;PF12819.2;PF12819.2;PF12819.2;PF12819.2;PF12819.2;PF12819.2;PF12819.2;PF12819.2;PF12819.2;PF12819.2;PF12819.2	Carbohydrate-bindingprotein of the ER	262
Pm000767;Pm001306;Pm001341;Pm002456;Pm002458;Pm002461;Pm002462;Pm007962;Pm008364;Pm010082;Pm010522;Pm011285;Pm015431;Pm015432;Pm016056;Pm016064;Pm016074;Pm016077;Pm016081;Pm016082;Pm018251;Pm018706;Pm018749;Pm019855;Pm021815;Pm024853;Pm029014;Pm030882	PF11721.3;PF11721.3;PF11721.3;PF11721.3;PF11721.3;PF11721.3;PF11721.3;PF11721.3;PF11721.3;PF11721.3;PF11721.3;PF11721.3;PF11721.3;PF11721.3;PF11721.3;PF11721.3;PF11721.3;PF11721.3;PF11721.3;PF11721.3;PF11721.3;PF11721.3;PF11721.3;PF11721.3;PF11721.3;PF11721.3;PF11721.3;PF11721.3	Di-glucose binding within endoplasmic reticulum	165
Pm000786;Pm016212;Pm023030;Pm026804;Pm029388	PF13637.1;PF13857.1;PF13637.1;PF13637.1;PF13857.1	Ankyrinrepeats (many copies)	13
Pm000786;Pm002798;Pm002799;Pm005554;Pm006333;Pm007977;Pm009483;Pm011221;Pm011224;Pm013448;Pm013452;Pm014307;Pm015527;Pm015528;Pm015537;Pm016435;Pm019221;Pm020257;Pm021562;Pm022655;Pm023401;Pm026087;Pm026801;Pm026802;Pm026806;Pm027070;Pm029386;Pm029520;Pm029431;Pm029476;Pm029477;Pm029481;Pm030315	PF13962.1;PF13962.1;PF13962.1;PF13962.1;PF13962.1;PF13962.1;PF13962.1;PF13962.1;PF13962.1;PF13962.1;PF13962.1;PF13962.1;PF13962.1;PF13962.1;PF13962.1;PF13962.1;PF13962.1;PF13962.1;PF13962.1;PF13962.1;PF13962.1;PF13962.1;PF13962.1;PF13962.1;PF13962.1;PF13962.1;PF13962.1;PF13962.1;PF13962.1;PF13962.1;PF13962.1;PF13962.1;PF13962.1	Domain of unknown function	191
Pm000787;Pm006339;Pm007112;Pm009620;Pm009621;Pm012271;Pm013024;Pm016243;Pm023380;Pm025052;Pm025950;Pm027502;Pm028929;Pm028957;Pm028981;Pm028982;Pm028984;Pm028986;Pm029210	PF00293.23;PF00293.23;PF00293.23;PF00293.23;PF00293.23;PF00293.23;PF00293.23;PF00293.23;PF00293.23;PF00293.23;PF00293.23;PF00293.23;PF00293.23;PF00293.23;PF00293.23;PF00293.23;PF00293.23;PF00293.23;PF00293.23	NUDIXdomain	114
Pm000788;Pm003965;Pm003966;Pm005612;Pm008198;Pm009551;Pm018299;Pm018714;Pm018715;Pm018718;Pm018719;Pm021760;Pm022457;Pm029055	PF08392.7;PF08392.7;PF08392.7;PF08392.7;PF08392.7;PF08392.7;PF08392.7;PF08392.7;PF08392.7;PF08392.7;PF08392.7;PF08392.7;PF08392.7;PF08392.7	FAE1/TypeIII polyketide synthase-like protein	98
Pm000788;Pm003965;Pm003966;Pm005612;Pm008198;Pm009551;Pm009565;Pm009566;Pm009568;Pm012349;Pm018299;Pm018714;Pm018715;Pm018718;Pm018719;Pm021760;Pm022457;Pm023750;Pm029055	PF08541.5;PF08541.5;PF08541.5;PF08541.5;PF08541.5;PF08541.5;PF08541.5;PF08541.5;PF08541.5;PF08541.5;PF08541.5;PF08541.5;PF08541.5;PF08541.5;PF08541.5;PF08541.5;PF08541.5;PF08541.5;PF08541.5	3-Oxoacyl-[acyl-carrier-protein (ACP)] synthase III C terminal	107
Pm000788;Pm003965;Pm003966;Pm005612;Pm008198;Pm009551;Pm009565;Pm009566;Pm009568;Pm012348;Pm012349;Pm017616;Pm018299;Pm018714;Pm018715;Pm018718;Pm018719;Pm021760;Pm022457;Pm029055	PF02797.10;PF02797.10;PF02797.10;PF02797.10;PF02797.10;PF02797.10;PF02797.10;PF02797.10;PF02797.10;PF02797.10;PF02797.10;PF02797.10;PF02797.10;PF02797.10;PF02797.10;PF02797.10;PF02797.10;PF02797.10;PF02797.10;PF02797.10	Chalcone and stilbene synthases, C-terminal domain	113
Pm000791;Pm002009;Pm018722	PF00831.18;PF00831.18;PF00831.18	RibosomalL29 protein	14
Pm000793;Pm000850;Pm000972;Pm001946;Pm004249;Pm005118;Pm005683;Pm005873;Pm006097;Pm006947;Pm008414;Pm009268;Pm010754;Pm010896;Pm010897;Pm012952;Pm013225;Pm014788;Pm015028;Pm015358;Pm015654;Pm015824;Pm016380;Pm016916;Pm017369;Pm020117;Pm020818;Pm021255;Pm024622;Pm026250;Pm027434;Pm028947;Pm029178;Pm030331;Pm030960	PF06239.6;PF06239.6;PF06239.6;PF06239.6;PF06239.6;PF06239.6;PF06239.6;PF06239.6;PF06239.6;PF06239.6;PF06239.6;PF06239.6;PF06239.6;PF06239.6;PF06239.6;PF06239.6;PF06239.6;PF06239.6;PF06239.6;PF06239.6;PF06239.6;PF06239.6;PF06239.6;PF06239.6;PF06239.6;PF06239.6;PF06239.6;PF06239.6;PF06239.6;PF06239.6;PF06239.6;PF06239.6;PF06239.6;PF06239.6;PF06239.6	Evolutionarily conserved signalling intermediate in Toll pathway	217
Pm000797;Pm000975;Pm001599;Pm002064;Pm007289;Pm009224;Pm017889;Pm027001;Pm029661;Pm029703	PF08423.6;PF08423.6;PF08423.6;PF08423.6;PF08423.6;PF08423.6;PF08423.6;PF08423.6;PF08423.6;PF08423.6	Rad51	54
Pm000797;Pm000975;Pm009224;Pm027001	PF00154.16;PF00154.16;PF00154.16;PF00154.16	recA bacterial DNA recombination protein	21
Pm000797;Pm000975;Pm001599;Pm007289;Pm012056;Pm013389;Pm027001;Pm029661	PF06745.8;PF06745.8;PF06745.8;PF06745.8;PF06745.8;PF06745.8;PF06745.8;PF06745.8	KaiC	65
Pm000799;Pm000800;Pm000920;Pm001413;Pm001414;Pm001415;Pm003273;Pm003958;Pm003959;Pm006350;Pm009274;Pm009277;Pm010527;Pm010564;Pm010565;Pm010567;Pm010568;Pm010569;Pm010572;Pm010573;Pm013273;Pm017108;Pm017474;Pm020589;Pm020591;Pm020591;Pm022334;Pm022523;Pm022524;Pm022525;Pm024641;Pm024640;Pm026589;Pm027062;Pm027064;Pm028219;Pm028220	PF00190.17;PF00190.17;PF00190.17;PF00190.17;PF00190.17;PF00190.17;PF00190.17;PF00190.17;PF00190.17;PF00190.17;PF00190.17;PF00190.17;PF00190.17;PF00190.17;PF00190.17;PF00190.17;PF00190.17;PF00190.17;PF00190.17;PF00190.17;PF00190.17;PF00190.17;PF00190.17;PF00190.17;PF00190.17;PF12852.2;PF00190.17;PF00190.17;PF00190.17;PF00190.17;PF00190.17;PF00190.17;PF00190.17;PF00190.17;PF00190.17;PF00190.17;PF00…	Cupin	263
Pm000799;Pm000800;Pm000920;Pm001413;Pm001414;Pm001415;Pm003273;Pm003488;Pm003958;Pm006350;Pm009238;Pm009239;Pm009274;Pm009277;Pm010527;Pm010564;Pm010565;Pm010567;Pm010568;Pm010569;Pm010572;Pm010573;Pm013273;Pm017108;Pm017474;Pm019893;Pm020589;Pm020591;Pm022334;Pm022523;Pm022524;Pm022525;Pm023363;Pm024641;Pm024640;Pm026589;Pm027062;Pm027064;Pm028219;Pm028220	PF07883.6;PF07883.6;PF07883.6;PF07883.6;PF07883.6;PF07883.6;PF07883.6;PF07883.6;PF07883.6;PF07883.6;PF07883.6;PF07883.6;PF07883.6;PF07883.6;PF07883.6;PF07883.6;PF07883.6;PF07883.6;PF07883.6;PF07883.6;PF07883.6;PF07883.6;PF07883.6;PF07883.6;PF07883.6;PF07883.6;PF07883.6;PF07883.6;PF07883.6;PF07883.6;PF07883.6;PF07883.6;PF07883.6;PF07883.6;PF07883.6;PF07883.6;PF07883.6;PF07883.6;PF07883.6;PF07883.6	Cupin domain	251
Pm000801;Pm018116;Pm023779	PF08449.6;PF08449.6;PF08449.6	UAAtransporter family	9
Pm000801;Pm005667;Pm009761;Pm011188;Pm011525;Pm018116;Pm020365;Pm020613;Pm022920;Pm023779	PF03151.11;PF03151.11;PF03151.11;PF03151.11;PF03151.11;PF03151.11;PF03151.11;PF03151.11;PF03151.11;PF03151.11	Triose-phosphate Transporter family	45
Pm000802	PF00925.15	GTPcyclohydrolase II	8
Pm000802	PF00926.14	3,4-dihydroxy-2-butanone 4-phosphate synthase	8
Pm000805;Pm002766;Pm018455	PF07795.6;PF07795.6;PF07795.6	Proteinof unknown function (DUF1635)	20
Pm000803;Pm018743	PF03939.8;PF03939.8	Ribosomalprotein L23, N-terminal domain	8
Pm000803;Pm018743	PF00276.15;PF00276.15	Ribosomal protein L23	8
Pm000808;Pm002205	PF04387.9;PF04387.9	Proteintyrosine phosphatase-like protein, PTPLA	3
Pm000806;Pm001031;Pm004560;Pm005146;Pm008002;Pm010177;Pm013473;Pm013765;Pm014362;Pm014898;Pm014899;Pm015097;Pm015886;Pm018133;Pm018538;Pm018892;Pm021023;Pm021024;Pm023440;Pm023441;Pm024293;Pm025316;Pm026328;Pm029198;Pm030112;Pm030271	PF00230.15;PF00230.15;PF00230.15;PF00230.15;PF00230.15;PF00230.15;PF00230.15;PF00230.15;PF00230.15;PF00230.15;PF00230.15;PF00230.15;PF00230.15;PF00230.15;PF00230.15;PF00230.15;PF00230.15;PF00230.15;PF00230.15;PF00230.15;PF00230.15;PF00230.15;PF00230.15;PF00230.15;PF00230.15;PF00230.15	Majorintrinsic protein	147
Pm000810;Pm000888;Pm002289;Pm002729;Pm003379;Pm004727;Pm004757;Pm005567;Pm006540;Pm008138;Pm009385;Pm009878;Pm010032;Pm011558;Pm011565;Pm012315;Pm014015;Pm014148;Pm014275;Pm014939;Pm015401;Pm015473;Pm015984;Pm016219;Pm016286;Pm016554;Pm016638;Pm016902;Pm017308;Pm017607;Pm017813;Pm018221;Pm019268;Pm019960;Pm020045;Pm020323;Pm020457;Pm020710;Pm021608;Pm022519;Pm023205;Pm023648;Pm023920;Pm024034;Pm0…	PF14634.1;PF14634.1;PF14634.1;PF14634.1;PF14634.1;PF14634.1;PF14634.1;PF14634.1;PF14634.1;PF14634.1;PF14634.1;PF14634.1;PF14634.1;PF14634.1;PF14634.1;PF14634.1;PF14634.1;PF14634.1;PF14634.1;PF14634.1;PF14634.1;PF14634.1;PF14634.1;PF14634.1;PF14634.1;PF14634.1;PF14634.1;PF14634.1;PF14634.1;PF14634.1;PF14634.1;PF14634.1;PF14634.1;PF14634.1;PF14634.1;PF14634.1;PF14634.1;PF14634.1;PF14634.1;PF14634.1…	zinc-RING finger domain	329
Pm000811;Pm001152;Pm002067;Pm030310	PF06136.8;PF06136.8;PF06136.8;PF06136.8	Domainof unknown function (DUF966)	27
Pm000814;Pm001290;Pm002701;Pm004568;Pm013666;Pm018016;Pm019241;Pm023880	PF01429.14;PF01429.14;PF01429.14;PF01429.14;PF01429.14;PF01429.14;PF01429.14;PF01429.14	Methyl-CpGbinding domain	43
Pm000820;Pm011997;Pm022549	PF00410.14;PF00410.14;PF00410.14	Ribosomalprotein S8	25
Pm000824;Pm000824;Pm000825;Pm000825;Pm001113;Pm001116;Pm001118;Pm001615;Pm001615;Pm001917;Pm001917;Pm004020;Pm004020;Pm004023;Pm004023;Pm004028;Pm004028;Pm004047;Pm004047;Pm004060;Pm004060;Pm004073;Pm004073;Pm004077;Pm004077;Pm004112;Pm004116;Pm004116;Pm004162;Pm004162;Pm004165;Pm004165;Pm004167;Pm004167;Pm004205;Pm004206;Pm004206;Pm004254;Pm004254;Pm004483;Pm004483;Pm004484;Pm004484;Pm005506;Pm0…	PF01582.15;PF13676.1;PF01582.15;PF13676.1;PF13676.1;PF13676.1;PF13676.1;PF01582.15;PF13676.1;PF01582.15;PF13676.1;PF01582.15;PF13676.1;PF01582.15;PF13676.1;PF01582.15;PF13676.1;PF01582.15;PF13676.1;PF01582.15;PF13676.1;PF01582.15;PF13676.1;PF01582.15;PF13676.1;PF13676.1;PF01582.15;PF13676.1;PF01582.15;PF13676.1;PF01582.15;PF13676.1;PF01582.15;PF13676.1;PF13676.1;PF01582.15;PF13676.1;PF01582.15;PF…	TIR domain	1334
Pm000832;Pm001173;Pm002754;Pm003418;Pm019923;Pm023865;Pm029457	PF00808.18;PF00808.18;PF00808.18;PF00808.18;PF00808.18;PF00808.18;PF00808.18	Histone-like transcription factor (CBF/NF-Y) and archaeal histone	23
Pm000833;Pm002749;Pm019333;Pm020847;Pm030021	PF00241.15;PF00241.15;PF00241.15;PF00241.15;PF00241.15	Cofilin/tropomyosin-typeactin-binding protein	12
Pm000834;Pm002541;Pm003556;Pm003593;Pm004249;Pm005118;Pm005873;Pm005969;Pm007802;Pm007809;Pm007890;Pm008414;Pm010896;Pm012497;Pm013966;Pm016542;Pm016852;Pm017369;Pm018586;Pm020818;Pm025086;Pm026730;Pm030459;Pm028947	PF08542.6;PF08542.6;PF08542.6;PF08542.6;PF08542.6;PF08542.6;PF08542.6;PF08542.6;PF08542.6;PF08542.6;PF08542.6;PF08542.6;PF08542.6;PF08542.6;PF08542.6;PF08542.6;PF08542.6;PF08542.6;PF08542.6;PF08542.6;PF08542.6;PF08542.6;PF08542.6;PF08542.6	Replication factor C C-terminal domain	92
Pm000842;Pm002357;Pm004640;Pm007055;Pm013890;Pm017106;Pm018467;Pm018772;Pm022795;Pm023627;Pm026339;Pm030570	PF01842.20;PF01842.20;PF01842.20;PF01842.20;PF01842.20;PF01842.20;PF01842.20;PF01842.20;PF01842.20;PF01842.20;PF01842.20;PF01842.20	ACTdomain	38
Pm000842;Pm000959;Pm002357;Pm002357;Pm004640;Pm004640;Pm006143;Pm007055;Pm007055;Pm007214;Pm007214;Pm009805;Pm010159;Pm010159;Pm010159;Pm014538;Pm018467;Pm020916;Pm021204;Pm022763;Pm022763;Pm022795;Pm022795;Pm022929;Pm022929;Pm023627;Pm023627;Pm026339;Pm027787;Pm027787;Pm027787;Pm030570;Pm030570	PF13291.1;PF01842.20;PF13291.1;PF13740.1;PF13291.1;PF13740.1;PF01842.20;PF13740.1;PF13291.1;PF01842.20;PF13840.1;PF01842.20;PF13710.1;PF01842.20;PF13291.1;PF01842.20;PF13291.1;PF01842.20;PF01842.20;PF01842.20;PF13840.1;PF13291.1;PF13740.1;PF01842.20;PF13840.1;PF13291.1;PF13740.1;PF13291.1;PF13710.1;PF01842.20;PF13291.1;PF13291.1;PF13740.1	ACT domain	140
Pm000845;Pm001361;Pm002794;Pm003195;Pm005057;Pm005608;Pm007282;Pm007829;Pm008196;Pm008598;Pm008623;Pm010622;Pm011258;Pm014569;Pm017892;Pm018778;Pm019462;Pm020026;Pm020493;Pm023787;Pm024118;Pm026739	PF04321.12;PF04321.12;PF04321.12;PF04321.12;PF04321.12;PF04321.12;PF04321.12;PF04321.12;PF04321.12;PF04321.12;PF04321.12;PF04321.12;PF04321.12;PF04321.12;PF04321.12;PF04321.12;PF04321.12;PF04321.12;PF04321.12;PF04321.12;PF04321.12;PF04321.12	RmlD substrate binding domain	133
Pm000846;Pm002747	PF13515.1;PF13515.1	Fusaricacid resistance protein-like	10
Pm000846;Pm002747;Pm020163;Pm023275;Pm023985;Pm029034	PF04632.7;PF04632.7;PF04632.7;PF04632.7;PF04632.7;PF04632.7	Fusaric acid resistance protein family	22
Pm000848;Pm005036;Pm009302;Pm016564;Pm023966;Pm030448	PF12681.2;PF12681.2;PF12681.2;PF12681.2;PF12681.2;PF12681.2	Glyoxalase-likedomain	30
Pm000848;Pm005145;Pm009302;Pm009302;Pm009806;Pm011802;Pm011805;Pm016564;Pm016564;Pm027353;Pm030448	PF00903.20;PF13669.1;PF13669.1;PF00903.20;PF13669.1;PF13669.1;PF13669.1;PF00903.20;PF13669.1;PF13669.1;PF00903.20	Glyoxalase/Bleomycin resistance protein/Dioxygenase superfamily	49
Pm000852;Pm004423;Pm006679;Pm015705;Pm022115;Pm028215;Pm028216	PF00484.14;PF00484.14;PF00484.14;PF00484.14;PF00484.14;PF00484.14;PF00484.14	Carbonicanhydrase	48
Pm000853;Pm006818;Pm018381;Pm024046	PF02096.15;PF02096.15;PF02096.15;PF02096.15	60Kdinner membrane protein	44
Pm000857;Pm013837;Pm013838;Pm017326	PF01968.13;PF01968.13;PF01968.13;PF01968.13	Hydantoinase/oxoprolinase	17
Pm000857;Pm013615;Pm013837;Pm013837;Pm013838;Pm013838;Pm018797;Pm018802;Pm028099;Pm028109;Pm028109;Pm028110;Pm028113;Pm028116;Pm028118	PF10712.4;PF10712.4;PF10712.4;PF10712.4;PF10712.4;PF10712.4;PF10712.4;PF10712.4;PF10712.4;PF10712.4;PF10712.4;PF10712.4;PF10712.4;PF10712.4;PF10712.4	NAD-specific glutamate dehydrogenase	71
Pm000861;Pm012498;Pm017581;Pm018329;Pm019709;Pm024858	PF03226.9;PF03226.9;PF03226.9;PF03226.9;PF03226.9;PF03226.9	Yippeezinc-binding/DNA-binding /Mis18, centromere assembly	35
Pm000863;Pm001952;Pm002514;Pm003166;Pm003181;Pm005400;Pm005703;Pm006088;Pm006308;Pm006652;Pm006782;Pm007963;Pm008288;Pm009926;Pm010212;Pm012296;Pm012501;Pm014942;Pm015158;Pm015632;Pm015773;Pm016447;Pm016743;Pm017968;Pm018126;Pm018325;Pm018492;Pm018958;Pm019706;Pm020178;Pm020584;Pm020812;Pm020836;Pm024575;Pm024676;Pm026762;Pm029186;Pm029525	PF00514.18;PF00514.18;PF00514.18;PF00514.18;PF00514.18;PF00514.18;PF00514.18;PF00514.18;PF00514.18;PF00514.18;PF00514.18;PF00514.18;PF00514.18;PF00514.18;PF00514.18;PF00514.18;PF00514.18;PF00514.18;PF00514.18;PF00514.18;PF00514.18;PF00514.18;PF00514.18;PF00514.18;PF00514.18;PF00514.18;PF00514.18;PF00514.18;PF00514.18;PF00514.18;PF00514.18;PF00514.18;PF00514.18;PF00514.18;PF00514.18;PF00514.18;PF0…	Armadillo/beta-catenin-likerepeat	235
Pm000863;Pm000871;Pm002223;Pm002224;Pm006088;Pm006200;Pm006652;Pm009191;Pm015587;Pm015773;Pm015980;Pm018136;Pm018325;Pm018492;Pm018958;Pm019311;Pm019537;Pm019706;Pm020584;Pm020812;Pm022944;Pm024676;Pm027008;Pm027364;Pm029186	PF04564.10;PF04564.10;PF04564.10;PF04564.10;PF04564.10;PF04564.10;PF04564.10;PF04564.10;PF04564.10;PF04564.10;PF04564.10;PF04564.10;PF04564.10;PF04564.10;PF04564.10;PF04564.10;PF04564.10;PF04564.10;PF04564.10;PF04564.10;PF04564.10;PF04564.10;PF04564.10;PF04564.10;PF04564.10	U-box domain	138
Pm000863;Pm002362;Pm004672;Pm006088;Pm006652;Pm020812	PF05536.6;PF05536.6;PF05536.6;PF05536.6;PF05536.6;PF05536.6	Neurochondrin	68
Pm000863;Pm003181;Pm006088;Pm006308;Pm006652;Pm006942;Pm008288;Pm014942;Pm016447;Pm018126;Pm018492;Pm018958;Pm020178;Pm020812;Pm022944;Pm023636;Pm029186	PF04826.8;PF04826.8;PF04826.8;PF04826.8;PF04826.8;PF04826.8;PF04826.8;PF04826.8;PF04826.8;PF04826.8;PF04826.8;PF04826.8;PF04826.8;PF04826.8;PF04826.8;PF04826.8;PF04826.8	Armadillo-like	95
Pm000866;Pm003420;Pm005999;Pm006440;Pm017903;Pm017904;Pm018302;Pm018496;Pm022496;Pm022926;Pm023612;Pm025489;Pm026851;Pm028494	PF01529.15;PF01529.15;PF01529.15;PF01529.15;PF01529.15;PF01529.15;PF01529.15;PF01529.15;PF01529.15;PF01529.15;PF01529.15;PF01529.15;PF01529.15;PF01529.15	DHHCpalmitoyltransferase	109
Pm000867;Pm002723;Pm002798;Pm002799;Pm005012;Pm005374;Pm005554;Pm006333;Pm006915;Pm008580;Pm009353;Pm009483;Pm011218;Pm011221;Pm011224;Pm011856;Pm011860;Pm012294;Pm013448;Pm013452;Pm014081;Pm014307;Pm015526;Pm015527;Pm015528;Pm015537;Pm015874;Pm016190;Pm016433;Pm016435;Pm016638;Pm017118;Pm017131;Pm017946;Pm019221;Pm019921;Pm020257;Pm020722;Pm021562;Pm021900;Pm022317;Pm022562;Pm022655;Pm023401;Pm0…	PF12796.2;PF12796.2;PF12796.2;PF12796.2;PF12796.2;PF12796.2;PF12796.2;PF12796.2;PF12796.2;PF12796.2;PF12796.2;PF12796.2;PF12796.2;PF12796.2;PF12796.2;PF12796.2;PF12796.2;PF12796.2;PF12796.2;PF12796.2;PF12796.2;PF12796.2;PF12796.2;PF12796.2;PF12796.2;PF12796.2;PF12796.2;PF12796.2;PF12796.2;PF12796.2;PF12796.2;PF12796.2;PF12796.2;PF12796.2;PF12796.2;PF12796.2;PF12796.2;PF12796.2;PF12796.2;PF12796.2…	Ankyrinrepeats (3 copies)	359
Pm000872;Pm005462;Pm007602;Pm009344;Pm013466	PF01417.15;PF01417.15;PF01417.15;PF01417.15;PF01417.15	ENTHdomain	27
Pm000874;Pm001005;Pm001006;Pm001008;Pm004003;Pm004770;Pm004818;Pm004915;Pm008619;Pm010629;Pm012112;Pm013875;Pm013876;Pm014989;Pm015060;Pm016156;Pm017947;Pm018887;Pm018888;Pm019598;Pm026066;Pm027525;Pm029169;Pm030102	PF02469.17;PF02469.17;PF02469.17;PF02469.17;PF02469.17;PF02469.17;PF02469.17;PF02469.17;PF02469.17;PF02469.17;PF02469.17;PF02469.17;PF02469.17;PF02469.17;PF02469.17;PF02469.17;PF02469.17;PF02469.17;PF02469.17;PF02469.17;PF02469.17;PF02469.17;PF02469.17;PF02469.17	Fasciclindomain	151
Pm000875;Pm002710;Pm002789;Pm003136;Pm005433;Pm005810;Pm008293;Pm016051;Pm020239;Pm024945;Pm026794;Pm027439;Pm029529	PF14309.1;PF14309.1;PF14309.1;PF14309.1;PF14309.1;PF14309.1;PF14309.1;PF14309.1;PF14309.1;PF14309.1;PF14309.1;PF14309.1;PF14309.1	Domainof unknown function (DUF4378)	96
Pm000875;Pm002789	PF12552.3;PF12552.3	Protein of unknown function (DUF3741)	29
Pm000876;Pm006275;Pm008144;Pm008143	PF01018.17;PF01018.17;PF01018.17;PF01018.17	GTP1/OBG	23
Pm000876;Pm000914;Pm001835;Pm002081;Pm002473;Pm002757;Pm003141;Pm003806;Pm003871;Pm003941;Pm003958;Pm004217;Pm004997;Pm005874;Pm006698;Pm006863;Pm006877;Pm006989;Pm008144;Pm008689;Pm009207;Pm009514;Pm009725;Pm010150;Pm010371;Pm010676;Pm010677;Pm010679;Pm010770;Pm010982;Pm011017;Pm011031;Pm011312;Pm011348;Pm011579;Pm011914;Pm012438;Pm012656;Pm012901;Pm013021;Pm013287;Pm013299;Pm013349;Pm013350;Pm0…	PF01926.18;PF01926.18;PF01926.18;PF01926.18;PF01926.18;PF01926.18;PF01926.18;PF01926.18;PF01926.18;PF01926.18;PF01926.18;PF01926.18;PF01926.18;PF01926.18;PF01926.18;PF01926.18;PF01926.18;PF01926.18;PF01926.18;PF01926.18;PF01926.18;PF01926.18;PF01926.18;PF01926.18;PF01926.18;PF01926.18;PF01926.18;PF01926.18;PF01926.18;PF01926.18;PF01926.18;PF01926.18;PF01926.18;PF01926.18;PF01926.18;PF01926.18;PF0…	50S ribosome-binding GTPase	519
Pm000877;Pm002707	PF01439.13;PF01439.13	Metallothionein	4
Pm000880;Pm008307;Pm011996;Pm012797;Pm019644;Pm020316;Pm022973;Pm025989	PF02466.14;PF02466.14;PF02466.14;PF02466.14;PF02466.14;PF02466.14;PF02466.14;PF02466.14	Tim17/Tim22/Tim23/Pmp24family	26
Pm000885;Pm001329;Pm001929;Pm006085;Pm008308;Pm008756;Pm008887;Pm013075;Pm013550;Pm018771;Pm019086;Pm021698;Pm022551;Pm028491;Pm028645;Pm029736	PF13917.1;PF14392.1;PF00098.18;PF15288.1;PF13917.1;PF14392.1;PF13917.1;PF14392.1;PF14392.1;PF00098.18;PF00098.18;PF00098.18;PF00098.18;PF14392.1;PF00098.18;PF00098.18	Zincknuckle	126
Pm000893;Pm000895	PF00121.13;PF00121.13	Triosephosphateisomerase	21
Pm000899;Pm000900	PF03469.9;PF03469.9	XHdomain	19
Pm000899;Pm012740	PF03468.9;PF03468.9	XS domain	9
Pm000899	PF03470.9	XS zinc finger domain	7
Pm000905;Pm006940;Pm007969;Pm009161;Pm010406;Pm012923;Pm014700;Pm029616;Pm028298	PF00078.22;PF07727.9;PF00078.22;PF07727.9;PF00078.22;PF00078.22;PF00078.22;PF00078.22;PF00078.22	Reversetranscriptase (RNA-dependent DNA polymerase)	77
Pm000907;Pm003139;Pm010333;Pm016627;Pm017807;Pm021968;Pm021972;Pm023483;Pm024828;Pm026245	PF12874.2;PF12874.2;PF12874.2;PF12874.2;PF12874.2;PF12874.2;PF12874.2;PF12874.2;PF12874.2;PF12874.2	Zinc-fingerof C2H2 type	59
Pm000914;Pm005029;Pm008197;Pm009514;Pm010957;Pm010982;Pm011031;Pm011035;Pm013212;Pm017303;Pm017775;Pm018577;Pm019878;Pm022584;Pm023566;Pm024106;Pm024349;Pm025116;Pm025892;Pm026910;Pm029318;Pm029321;Pm029322	PF00009.22;PF00009.22;PF00009.22;PF00009.22;PF00009.22;PF00009.22;PF00009.22;PF00009.22;PF00009.22;PF00009.22;PF00009.22;PF00009.22;PF00009.22;PF00009.22;PF00009.22;PF00009.22;PF00009.22;PF00009.22;PF00009.22;PF00009.22;PF00009.22;PF00009.22;PF00009.22	Elongationfactor Tu GTP binding domain	154
Pm000914;Pm005029;Pm009514;Pm018577;Pm019878;Pm024349;Pm025116	PF03143.12;PF03143.12;PF03143.12;PF03143.12;PF03143.12;PF03143.12;PF03143.12	Elongation factor Tu C-terminal domain	16
Pm000914;Pm005029;Pm008197;Pm009514;Pm010957;Pm011035;Pm013212;Pm017303;Pm017775;Pm018577;Pm019878;Pm022584;Pm023566;Pm024349;Pm025116;Pm025892;Pm026910;Pm029322	PF03144.20;PF03144.20;PF03144.20;PF03144.20;PF03144.20;PF03144.20;PF03144.20;PF03144.20;PF03144.20;PF03144.20;PF03144.20;PF03144.20;PF03144.20;PF03144.20;PF03144.20;PF03144.20;PF03144.20;PF03144.20	Elongation factor Tu domain 2	107
Pm000917	PF01502.13	Phosphoribosyl-AMPcyclohydrolase	5
Pm000917	PF01503.12	Phosphoribosyl-ATP pyrophosphohydrolase	5
Pm000917	PF03819.12	MazG nucleotide pyrophosphohydrolase domain	5
Pm000919;Pm001594;Pm003138;Pm003170;Pm003708;Pm004769;Pm004833;Pm005279;Pm005722;Pm006001;Pm006035;Pm006158;Pm006280;Pm006280;Pm006283;Pm006284;Pm006593;Pm006689;Pm006690;Pm006690;Pm006691;Pm006691;Pm006693;Pm006693;Pm009664;Pm009665;Pm009982;Pm009986;Pm010029;Pm010796;Pm011459;Pm011564;Pm011564;Pm013539;Pm013965;Pm014276;Pm014276;Pm014959;Pm014959;Pm014959;Pm016745;Pm019273;Pm021247;Pm021433;Pm0…	PF00085.15;PF00085.15;PF00085.15;PF00085.15;PF00085.15;PF00085.15;PF00085.15;PF00085.15;PF00085.15;PF00085.15;PF00085.15;PF13462.1;PF00085.15;PF14595.1;PF00085.15;PF00085.15;PF00085.15;PF00085.15;PF00085.15;PF14595.1;PF00085.15;PF14595.1;PF00085.15;PF14595.1;PF00085.15;PF00085.15;PF00085.15;PF00085.15;PF00085.15;PF00085.15;PF00085.15;PF00085.15;PF14595.1;PF00085.15;PF00085.15;PF00085.15;PF13462.1…	Thioredoxin	261
Pm000922	PF08302.6	FungaltRNA ligase phosphodiesterase domain	10
Pm000921	PF09810.4	ExonucleaseV - a 5' deoxyribonuclease	5
Pm000921;Pm004109	PF01575.14;PF01575.14	MaoC like domain	10
Pm000921;Pm017491	PF12705.2;PF12705.2	PD-(D/E)XK nuclease superfamily	12
Pm000924;Pm000936;Pm023181	PF01485.16;PF01485.16;PF01485.16	IBR domain	62
Pm000927;Pm006299;Pm008249;Pm008250;Pm008251;Pm008252;Pm008253;Pm008263;Pm008258;Pm008266;Pm008269;Pm008268;Pm008270;Pm008273;Pm020065;Pm029223;Pm029224;Pm029225;Pm029226;Pm029227;Pm029230;Pm029231;Pm029232;Pm031014	PF00407.14;PF00407.14;PF00407.14;PF00407.14;PF00407.14;PF00407.14;PF00407.14;PF00407.14;PF00407.14;PF00407.14;PF00407.14;PF00407.14;PF00407.14;PF00407.14;PF00407.14;PF00407.14;PF00407.14;PF00407.14;PF00407.14;PF00407.14;PF00407.14;PF00407.14;PF00407.14;PF00407.14	Pathogenesis-relatedprotein Bet v I family	120
Pm000931;Pm003135;Pm014380;Pm020019;Pm021615;Pm023871;Pm023917;Pm024965;Pm026031;Pm029202;Pm029395	PF00271.26;PF00271.26;PF00271.26;PF00271.26;PF00271.26;PF00271.26;PF13625.1;PF00271.26;PF00271.26;PF00271.26;PF00271.26	Helicaseconserved C-terminal domain	82
Pm000931;Pm000982;Pm005964;Pm027120;Pm030226	PF13959.1;PF13959.1;PF13959.1;PF13959.1;PF13959.1	Domain of unknown function (DUF4217)	31
Pm000936;Pm003244;Pm003560;Pm003652;Pm004638;Pm008503;Pm012203;Pm014857;Pm014858;Pm014859;Pm015052;Pm015995;Pm019586;Pm020203;Pm020996;Pm022953;Pm026687;Pm026968	PF04434.12;PF04434.12;PF04434.12;PF04434.12;PF04434.12;PF04434.12;PF04434.12;PF04434.12;PF04434.12;PF04434.12;PF04434.12;PF04434.12;PF04434.12;PF04434.12;PF04434.12;PF04434.12;PF04434.12;PF04434.12	SWIM zinc finger	55
Pm000939;Pm012180;Pm020270	PF02786.12;PF02786.12;PF02786.12	Carbamoyl-phosphatesynthase L chain, ATP binding domain	43
Pm000939;Pm000939;Pm000939;Pm003562;Pm003882;Pm003882;Pm012180;Pm012180;Pm019187;Pm019187;Pm019187;Pm019587;Pm020270;Pm020270;Pm029304	PF13535.1;PF02222.17;PF08442.5;PF13535.1;PF13535.1;PF02222.17;PF13535.1;PF02222.17;PF13535.1;PF02655.9;PF02222.17;PF13535.1;PF13535.1;PF02222.17;PF13535.1	ATP-grasp domain	122
Pm000939	PF02787.14	Carbamoyl-phosphate synthetase large chain, oligomerisation domain	4
Pm000939;Pm012180;Pm019187;Pm020270	PF00289.17;PF00289.17;PF00289.17;PF00289.17	Carbamoyl-phosphate synthase L chain, N-terminal domain	47
Pm000939;Pm022930	PF02142.17;PF02142.17	MGS-like domain	9
Pm000939;Pm003562;Pm012180;Pm019187;Pm020270;Pm029304	PF07478.8;PF07478.8;PF07478.8;PF07478.8;PF07478.8;PF07478.8	D-ala D-ala ligase C-terminus	55
Pm000939;Pm012180	PF08443.6;PF08443.6	RimK-like ATP-grasp domain	7
Pm000940;Pm000942	PF01249.13;PF01249.13	Ribosomalprotein S21e	2
Pm000943	PF02121.13	Phosphatidylinositoltransfer protein	1
Pm000949;Pm003236;Pm006084;Pm008471;Pm011602;Pm022015;Pm022642;Pm024785;Pm024789;Pm024790;Pm025115	PF12698.2;PF12698.2;PF12698.2;PF12698.2;PF12698.2;PF12698.2;PF12698.2;PF12698.2;PF12698.2;PF12698.2;PF12698.2	ABC-2 family transporter protein	90
Pm000950;Pm000951;Pm000952;Pm001515;Pm002697;Pm006332;Pm007425;Pm007763;Pm018924;Pm018940;Pm018941;Pm027034;Pm027036;Pm030592;Pm028960	PF08268.7;PF08268.7;PF08268.7;PF08268.7;PF08268.7;PF08268.7;PF08268.7;PF08268.7;PF08268.7;PF08268.7;PF08268.7;PF08268.7;PF08268.7;PF08268.7;PF08268.7	F-boxassociated domain	94
Pm000950;Pm001515;Pm002697;Pm002894;Pm003313;Pm003323;Pm006332;Pm007735;Pm007737;Pm007762;Pm007763;Pm008059;Pm008061;Pm011154;Pm011157;Pm011256;Pm011825;Pm011898;Pm011926;Pm012049;Pm012055;Pm012983;Pm013469;Pm013929;Pm014993;Pm016773;Pm017644;Pm018924;Pm018940;Pm018941;Pm019074;Pm019485;Pm020491;Pm030592	PF07734.8;PF07734.8;PF07734.8;PF07734.8;PF07734.8;PF07734.8;PF07734.8;PF07734.8;PF07734.8;PF07734.8;PF07734.8;PF07734.8;PF07734.8;PF07734.8;PF07734.8;PF07734.8;PF07734.8;PF07734.8;PF07734.8;PF07734.8;PF07734.8;PF07734.8;PF07734.8;PF07734.8;PF07734.8;PF07734.8;PF07734.8;PF07734.8;PF07734.8;PF07734.8;PF07734.8;PF07734.8;PF07734.8;PF07734.8	F-box associated	183
Pm000954;Pm005127;Pm008592;Pm008593;Pm008594;Pm018561;Pm023216;Pm023327;Pm027224;Pm030238	PF00335.15;PF00335.15;PF00335.15;PF00335.15;PF00335.15;PF00335.15;PF00335.15;PF00335.15;PF00335.15;PF00335.15	Tetraspaninfamily	59
Pm000954;Pm004941;Pm005012;Pm010403;Pm012883;Pm021741;Pm024391;Pm027216	PF00520.26;PF00520.26;PF00520.26;PF00520.26;PF00520.26;PF00520.26;PF00520.26;PF00520.26	Ion transport protein	41
Pm000953	PF01974.12	tRNAintron endonuclease, catalytic C-terminal domain	9
Pm000953	PF02778.9	tRNA intron endonuclease, N-terminal domain	9
Pm000958;Pm002726;Pm006485;Pm010073;Pm010074;Pm010225;Pm013373;Pm015896;Pm018337;Pm019710;Pm022643;Pm024191;Pm024734;Pm024898;Pm025460;Pm026029;Pm026481	PF02701.10;PF02701.10;PF02701.10;PF02701.10;PF02701.10;PF02701.10;PF02701.10;PF02701.10;PF02701.10;PF02701.10;PF02701.10;PF02701.10;PF02701.10;PF02701.10;PF02701.10;PF02701.10;PF02701.10	Dofdomain, zinc finger	116
Pm000957;Pm018597	PF00164.20;PF00164.20	Ribosomalprotein S12/S23	8
Pm000960;Pm001446;Pm001570;Pm001601;Pm001820;Pm001872;Pm001933;Pm002065;Pm002140;Pm006658;Pm007328;Pm007659;Pm008185;Pm012318;Pm012343;Pm012444;Pm012682;Pm012834;Pm013915;Pm014209;Pm016522;Pm016870;Pm021686;Pm021926;Pm021999;Pm022197;Pm022388;Pm023007;Pm023713;Pm025522;Pm025608;Pm025628;Pm026093;Pm031283;Pm030284;Pm030403;Pm029783;Pm030326;Pm030916;Pm031061	PF02902.14;PF02902.14;PF02902.14;PF02902.14;PF02902.14;PF02902.14;PF02902.14;PF02902.14;PF02902.14;PF02902.14;PF02902.14;PF02902.14;PF02902.14;PF02902.14;PF02902.14;PF02902.14;PF02902.14;PF02902.14;PF02902.14;PF02902.14;PF02902.14;PF02902.14;PF02902.14;PF02902.14;PF02902.14;PF02902.14;PF02902.14;PF02902.14;PF02902.14;PF02902.14;PF02902.14;PF02902.14;PF02902.14;PF02902.14;PF02902.14;PF02902.14;PF0…	Ulp1protease family, C-terminal catalytic domain	161
Pm000959;Pm009805	PF00800.13;PF00800.13	Prephenatedehydratase	13
Pm000961;Pm006267;Pm007348;Pm013795;Pm021840;Pm025434	PF01496.14;PF01496.14;PF01496.14;PF01496.14;PF01496.14;PF01496.14	V-typeATPase 116kDa subunit family	63
Pm000962;Pm000999;Pm001146;Pm001157;Pm001156;Pm001403;Pm001404;Pm001409;Pm003866;Pm004078;Pm004758;Pm005306;Pm005783;Pm006396;Pm006470;Pm007070;Pm008481;Pm008657;Pm008951;Pm010673;Pm010750;Pm010926;Pm011037;Pm011128;Pm011130;Pm011146;Pm011148;Pm011234;Pm011397;Pm011603;Pm011604;Pm012091;Pm012336;Pm012630;Pm012993;Pm013492;Pm013577;Pm014102;Pm015914;Pm016114;Pm017547;Pm018292;Pm018442;Pm018443;Pm0…	PF02365.10;PF02365.10;PF02365.10;PF02365.10;PF02365.10;PF02365.10;PF02365.10;PF02365.10;PF02365.10;PF02365.10;PF02365.10;PF02365.10;PF02365.10;PF02365.10;PF02365.10;PF02365.10;PF02365.10;PF02365.10;PF02365.10;PF02365.10;PF02365.10;PF02365.10;PF02365.10;PF02365.10;PF02365.10;PF02365.10;PF02365.10;PF02365.10;PF02365.10;PF02365.10;PF02365.10;PF02365.10;PF02365.10;PF02365.10;PF02365.10;PF02365.10;PF0…	Noapical meristem (NAM) protein	480
Pm000964;Pm007162	PF00854.16;PF00854.16	POT family	41
Pm000966;Pm003009;Pm004511;Pm004844;Pm005869;Pm007589;Pm010054;Pm011269;Pm012379;Pm013203;Pm014593;Pm017091;Pm018310;Pm020274;Pm021491;Pm022189;Pm023423;Pm023429;Pm023676;Pm025893;Pm026435;Pm027774;Pm028776;Pm029207	PF06293.9;PF06293.9;PF06293.9;PF06293.9;PF06293.9;PF06293.9;PF06293.9;PF06293.9;PF06293.9;PF06293.9;PF06293.9;PF06293.9;PF06293.9;PF06293.9;PF06293.9;PF06293.9;PF06293.9;PF06293.9;PF06293.9;PF06293.9;PF06293.9;PF06293.9;PF06293.9;PF06293.9	Lipopolysaccharide kinase (Kdo/WaaP) family	125
Pm000971;Pm002493;Pm015800;Pm024655	PF14570.1;PF14570.1;PF14570.1;PF14570.1	RING/Uboxlike zinc-binding domain	14
Pm000983;Pm000992;Pm012796	PF09786.4;PF09786.4;PF09786.4	CytochromeB561, N terminal	33
Pm000985;Pm004027;Pm004756;Pm005846;Pm006944;Pm007570;Pm009981;Pm010374;Pm010753;Pm010820;Pm012792;Pm013237;Pm014826;Pm014827;Pm015604;Pm017926;Pm018113;Pm025485;Pm026926;Pm028580	PF00227.21;PF00227.21;PF00227.21;PF00227.21;PF00227.21;PF00227.21;PF00227.21;PF00227.21;PF00227.21;PF00227.21;PF00227.21;PF00227.21;PF00227.21;PF00227.21;PF00227.21;PF00227.21;PF00227.21;PF00227.21;PF00227.21;PF00227.21	Proteasomesubunit	132
Pm000987;Pm023951	PF02891.15;PF02891.15	MIZ/SP-RINGzinc finger	5
Pm000987;Pm007675;Pm020035;Pm030351	PF02037.22;PF02037.22;PF02037.22;PF02037.22	SAP domain	35
Pm000988	PF04056.9	Ssl1-like	2
Pm000988	PF07975.7	TFIIH C1-like domain	2
Pm000988;Pm001047;Pm001047;Pm001047;Pm004327;Pm004327;Pm012172;Pm013235;Pm013235;Pm027105;Pm027105	PF13519.1;PF13519.1;PF00092.23;PF13768.1;PF00092.23;PF13768.1;PF00092.23;PF00092.23;PF13519.1;PF13519.1;PF13768.1	von Willebrand factor type A domain	112
Pm000993;Pm002906;Pm008229	PF00441.19;PF00441.19;PF00441.19	Acyl-CoAdehydrogenase, C-terminal domain	8
Pm000993;Pm002906;Pm008229	PF02771.11;PF02771.11;PF02771.11	Acyl-CoA dehydrogenase, N-terminal domain	8
Pm000993;Pm002055;Pm008229;Pm023414;Pm025862	PF08028.6;PF00441.19;PF08028.6;PF00441.19;PF00441.19	Acyl-CoA dehydrogenase, C-terminal domain	20
Pm000993;Pm002055;Pm002906;Pm008229;Pm023414;Pm025862;Pm029324	PF02770.14;PF02770.14;PF02770.14;PF02770.14;PF02770.14;PF02770.14;PF02770.14	Acyl-CoA dehydrogenase, middle domain	60
Pm000994;Pm003827;Pm006237;Pm012968;Pm014818;Pm018352;Pm018533;Pm019941;Pm027119;Pm030120;Pm031275;Pm031349	PF06507.8;PF06507.8;PF06507.8;PF06507.8;PF06507.8;PF06507.8;PF06507.8;PF06507.8;PF06507.8;PF06507.8;PF06507.8;PF06507.8	Auxinresponse factor	53
Pm000994;Pm004338;Pm006237;Pm012968;Pm014818;Pm018352;Pm018533;Pm019941;Pm027119;Pm030120;Pm031275;Pm031349	PF02362.16;PF02362.16;PF02362.16;PF02362.16;PF02362.16;PF02362.16;PF02362.16;PF02362.16;PF02362.16;PF02362.16;PF02362.16;PF02362.16	B3 DNA binding domain	55
Pm000994;Pm003827;Pm004627;Pm006237;Pm010467;Pm014818;Pm018352;Pm019941;Pm027119;Pm030120;Pm031275	PF02309.11;PF02309.11;PF02309.11;PF02309.11;PF02309.11;PF02309.11;PF02309.11;PF02309.11;PF02309.11;PF02309.11;PF02309.11	AUX/IAA family	52
Pm000995;Pm000996;Pm001253;Pm001254;Pm002523;Pm002524;Pm010108;Pm011577;Pm013889;Pm019995;Pm022925;Pm026935;Pm027816;Pm029786;Pm030092	PF03094.10;PF03094.10;PF03094.10;PF03094.10;PF03094.10;PF03094.10;PF03094.10;PF03094.10;PF03094.10;PF03094.10;PF03094.10;PF03094.10;PF03094.10;PF03094.10;PF03094.10	Mlofamily	132
Pm001000;Pm003126;Pm004952;Pm006408;Pm009416;Pm009905;Pm011933;Pm015196;Pm018262;Pm018896;Pm020632;Pm021773;Pm024831;Pm025318;Pm025364;Pm026034;Pm026035;Pm027373;Pm030098	PF05739.14;PF05739.14;PF05739.14;PF05739.14;PF05739.14;PF05739.14;PF05739.14;PF05739.14;PF05739.14;PF05739.14;PF05739.14;PF05739.14;PF05739.14;PF05739.14;PF05739.14;PF05739.14;PF05739.14;PF05739.14;PF05739.14	SNAREdomain	86
Pm001010;Pm001940;Pm001945;Pm003368;Pm007003;Pm008000;Pm008165;Pm009618;Pm009624;Pm012126;Pm012134;Pm014451;Pm015059;Pm018602;Pm018603;Pm019981;Pm023866;Pm024513;Pm030230;Pm031197	PF00808.18;PF00808.18;PF00808.18;PF00808.18;PF00808.18;PF00808.18;PF00808.18;PF00808.18;PF00808.18;PF00808.18;PF00808.18;PF00808.18;PF00808.18;PF00808.18;PF00808.18;PF00808.18;PF00808.18;PF00808.18;PF00808.18;PF00808.18	Histone-liketranscription factor (CBF/NF-Y) and archaeal histone	158
Pm001011;Pm004755;Pm006281;Pm009932;Pm012641;Pm013341;Pm013355;Pm015576;Pm020856;Pm021826;Pm026703;Pm027116	PF01301.14;PF01301.14;PF01301.14;PF01301.14;PF01301.14;PF01301.14;PF01301.14;PF01301.14;PF01301.14;PF01301.14;PF01301.14;PF01301.14	Glycosylhydrolases family 35	101
Pm001011;Pm004755;Pm006281;Pm009932;Pm012641;Pm013355;Pm015576;Pm020856;Pm021826;Pm026703;Pm027116	PF02140.13;PF02140.13;PF02140.13;PF02140.13;PF02140.13;PF02140.13;PF02140.13;PF02140.13;PF02140.13;PF02140.13;PF02140.13	Galactose binding lectin domain	98
Pm001011;Pm004755;Pm006281;Pm009932;Pm012641;Pm013341;Pm013355;Pm015576;Pm020856;Pm021826;Pm026703;Pm027116	PF02449.10;PF02449.10;PF02449.10;PF02449.10;PF02449.10;PF02449.10;PF02449.10;PF02449.10;PF02449.10;PF02449.10;PF02449.10;PF02449.10	Beta-galactosidase	101
Pm001011;Pm003339;Pm003340;Pm004755;Pm006281;Pm009932;Pm012632;Pm013355;Pm016697;Pm016701;Pm020856;Pm021826	PF02837.13;PF02837.13;PF02837.13;PF02837.13;PF02837.13;PF02837.13;PF02837.13;PF02837.13;PF02837.13;PF02837.13;PF02837.13;PF02837.13	Glycosyl hydrolases family 2, sugar binding domain	109
Pm001011;Pm004755;Pm006281;Pm013355;Pm020856;Pm021826;Pm026703;Pm027116	PF13364.1;PF13364.1;PF13364.1;PF13364.1;PF13364.1;PF13364.1;PF13364.1;PF13364.1	Beta-galactosidase jelly roll domain	77
Pm001012;Pm001013;Pm001014;Pm001305;Pm021419	PF06830.6;PF06830.6;PF06830.6;PF06830.6;PF06830.6	Rootcap	58
Pm001015	PF01174.14	SNOglutamine amidotransferase family	11
Pm001015;Pm011787;Pm012970;Pm012978;Pm012979	PF07685.9;PF07685.9;PF07685.9;PF07685.9;PF07685.9	CobB/CobQ-like glutamine amidotransferase domain	46
Pm001015;Pm010885;Pm011298;Pm011787;Pm012970;Pm012976;Pm012978;Pm012979;Pm013076;Pm014681;Pm020101;Pm022938;Pm023804;Pm028189;Pm029108	PF00117.23;PF00117.23;PF00117.23;PF00117.23;PF00117.23;PF00117.23;PF00117.23;PF00117.23;PF00117.23;PF00117.23;PF00117.23;PF00117.23;PF00117.23;PF00117.23;PF00117.23	Glutamine amidotransferase class-I	78
Pm001015	PF03575.12	Peptidase family S51	11
Pm001019	PF05958.6	tRNA(Uracil-5-)-methyltransferase	7
Pm001019;Pm003225;Pm003829;Pm012161;Pm012162;Pm012294;Pm017645;Pm018108;Pm020019;Pm021662;Pm025875;Pm027171;Pm031104	PF00642.19;PF00642.19;PF00642.19;PF00642.19;PF00642.19;PF00642.19;PF00642.19;PF00642.19;PF00642.19;PF00642.19;PF00642.19;PF00642.19;PF00642.19	Zinc finger C-x8-C-x5-C-x3-H type (and similar)	74
Pm001019;Pm005549;Pm006147;Pm009211;Pm011610;Pm014552;Pm016485;Pm021595;Pm025080;Pm026243	PF01209.13;PF01209.13;PF01209.13;PF01209.13;PF01209.13;PF01209.13;PF01209.13;PF01209.13;PF01209.13;PF01209.13	ubiE/COQ5 methyltransferase family	52
Pm001021;Pm001191;Pm001193;Pm005764;Pm005768;Pm007444;Pm013169;Pm013885;Pm021594;Pm027005;Pm027006;Pm027141;Pm027144;Pm027153;Pm031231	PF01485.16;PF01485.16;PF01485.16;PF01485.16;PF01485.16;PF01485.16;PF01485.16;PF01485.16;PF01485.16;PF01485.16;PF01485.16;PF01485.16;PF01485.16;PF01485.16;PF01485.16	IBRdomain	63
Pm001022;Pm016157	PF01300.13;PF01300.13	Telomererecombination	5
Pm001023;Pm001025;Pm027935	PF04551.9;PF04551.9;PF04551.9	GcpEprotein	3
Pm001032;Pm007702;Pm023315;Pm030114	PF03946.9;PF03946.9;PF03946.9;PF03946.9	Ribosomalprotein L11, N-terminal domain	33
Pm001032;Pm030114	PF00298.14;PF00298.14	Ribosomal protein L11, RNA binding domain	21
Pm001033;Pm001969;Pm002902;Pm006135;Pm006368;Pm006993;Pm006994;Pm007161;Pm007227;Pm007937;Pm008086;Pm008911;Pm009040;Pm009068;Pm009070;Pm009078;Pm009505;Pm010756;Pm010760;Pm010759;Pm013533;Pm015257;Pm019375;Pm019470;Pm019534;Pm021083;Pm021963;Pm023878;Pm024794;Pm026854;Pm026856;Pm026858;Pm026859;Pm026861;Pm026863;Pm027376;Pm029285;Pm029287;Pm029288;Pm029915;Pm029918;Pm031116	PF03478.13;PF03478.13;PF03478.13;PF03478.13;PF03478.13;PF03478.13;PF03478.13;PF03478.13;PF03478.13;PF03478.13;PF03478.13;PF03478.13;PF03478.13;PF03478.13;PF03478.13;PF03478.13;PF03478.13;PF03478.13;PF03478.13;PF03478.13;PF03478.13;PF03478.13;PF03478.13;PF03478.13;PF03478.13;PF03478.13;PF03478.13;PF03478.13;PF03478.13;PF03478.13;PF03478.13;PF03478.13;PF03478.13;PF03478.13;PF03478.13;PF03478.13;PF0…	Proteinof unknown function (DUF295)	239
Pm001034;Pm001408;Pm009789;Pm010332;Pm011817;Pm030115	PF04520.8;PF04520.8;PF04520.8;PF04520.8;PF04520.8;PF04520.8	Senescenceregulator	48
Pm001035	PF03164.9	Traffickingprotein Mon1	9
Pm001036;Pm008166;Pm009998;Pm011763;Pm014106;Pm014109;Pm016116	PF00035.20;PF00035.20;PF00035.20;PF00035.20;PF00035.20;PF00035.20;PF00035.20	Double-strandedRNA binding motif	36
Pm001037;Pm010515	PF08670.6;PF08670.6	MEKHLAdomain	6
Pm001037;Pm010515;Pm016741;Pm018531;Pm023082;Pm028270	PF01852.14;PF01852.14;PF01852.14;PF01852.14;PF01852.14;PF01852.14	START domain	36
Pm001037;Pm001057;Pm001514;Pm002097;Pm002327;Pm003159;Pm005456;Pm006530;Pm006717;Pm008905;Pm009705;Pm009758;Pm010098;Pm010515;Pm013001;Pm013141;Pm015136;Pm015192;Pm021823;Pm023161;Pm023405;Pm023742;Pm025254;Pm025933;Pm027656;Pm028537	PF00046.24;PF00046.24;PF00046.24;PF00046.24;PF00046.24;PF00046.24;PF00046.24;PF00046.24;PF00046.24;PF00046.24;PF00046.24;PF00046.24;PF00046.24;PF00046.24;PF00046.24;PF00046.24;PF00046.24;PF00046.24;PF00046.24;PF00046.24;PF00046.24;PF00046.24;PF00046.24;PF00046.24;PF00046.24;PF00046.24	Homeobox domain	152
Pm001040;Pm003689;Pm006752	PF05212.7;PF05212.7;PF05212.7	Proteinof unknown function (DUF707)	10
Pm001040;Pm001217;Pm005063;Pm005442;Pm006356;Pm010858;Pm014525;Pm015563;Pm017196;Pm017199;Pm017288;Pm020670;Pm022875;Pm022956;Pm026251;Pm027313	PF00535.21;PF00535.21;PF00535.21;PF00535.21;PF13704.1;PF13704.1;PF00535.21;PF13704.1;PF00535.21;PF00535.21;PF00535.21;PF00535.21;PF13704.1;PF13704.1;PF00535.21;PF00535.21	Glycosyl transferase family 2	156
Pm001041;Pm006231;Pm028014	PF03641.9;PF03641.9;PF03641.9	Possiblelysine decarboxylase	41
Pm001042;Pm003943;Pm004261;Pm005062;Pm013800;Pm014143;Pm015739;Pm019769;Pm019770;Pm024707;Pm025994	PF00520.26;PF00520.26;PF00520.26;PF00520.26;PF00520.26;PF00520.26;PF00520.26;PF00520.26;PF00520.26;PF00520.26;PF00520.26	Iontransport protein	94
Pm001042;Pm003943;Pm004941;Pm005012;Pm005062;Pm005933;Pm007481;Pm010403;Pm013800;Pm015739;Pm018153;Pm018627;Pm018694;Pm019769;Pm019770;Pm021741;Pm024707;Pm027352	PF00027.24;PF00027.24;PF00027.24;PF00027.24;PF00027.24;PF00027.24;PF00027.24;PF00027.24;PF00027.24;PF00027.24;PF00027.24;PF00027.24;PF00027.24;PF00027.24;PF00027.24;PF00027.24;PF00027.24;PF00027.24	Cyclic nucleotide-binding domain	137
Pm001043;Pm001044;Pm005149;Pm009529;Pm012153;Pm015046;Pm015674;Pm028684;Pm028685	PF01138.16;PF01138.16;PF01138.16;PF01138.16;PF01138.16;PF01138.16;PF01138.16;PF01138.16;PF01138.16	3'exoribonuclease family, domain 1	101
Pm001043;Pm001044;Pm009529;Pm012153;Pm015046;Pm015674;Pm028684;Pm028685	PF03725.10;PF03725.10;PF03725.10;PF03725.10;PF03725.10;PF03725.10;PF03725.10;PF03725.10	3' exoribonuclease family, domain 2	70
Pm001047	PF14624.1	VWA/ Hh protein intein-like	22
Pm001047;Pm004327	PF05762.9;PF05762.9	VWA domain containing CoxE-like protein	32
Pm001048;Pm018524;Pm030127	PF00221.14;PF00221.14;PF00221.14	Aromaticamino acid lyase	21
Pm001049;Pm012199;Pm017414;Pm020942	PF00385.19;PF00385.19;PF00385.19;PF00385.19	Chromo(CHRromatin Organisation MOdifier) domain	25
Pm001055;Pm012228;Pm012229;Pm012249;Pm017066;Pm017067;Pm026330;Pm026332;Pm029651	PF00194.16;PF00194.16;PF00194.16;PF00194.16;PF00194.16;PF00194.16;PF00194.16;PF00194.16;PF00194.16	Eukaryotic-typecarbonic anhydrase	102
Pm001054;Pm003334;Pm006733;Pm009175;Pm015128;Pm015129;Pm022870;Pm024309;Pm026553;Pm026556;Pm027023	PF01476.15;PF01476.15;PF01476.15;PF01476.15;PF01476.15;PF01476.15;PF01476.15;PF01476.15;PF01476.15;PF01476.15;PF01476.15	LysM domain	48
Pm001057;Pm001514;Pm021823;Pm023924;Pm026549	PF07526.6;PF07526.6;PF07526.6;PF07526.6;PF07526.6	Associatedwith HOX	27
Pm001057;Pm001514;Pm003159;Pm005456;Pm006717;Pm008905;Pm009705;Pm012761;Pm015136;Pm018677;Pm021242;Pm021823;Pm023742;Pm027656;Pm028537	PF05920.6;PF05920.6;PF05920.6;PF05920.6;PF05920.6;PF05920.6;PF05920.6;PF05920.6;PF05920.6;PF05920.6;PF05920.6;PF05920.6;PF05920.6;PF05920.6;PF05920.6	Homeobox KN domain	86
Pm001058;Pm013516;Pm015541;Pm022092;Pm022098;Pm022291;Pm026848;Pm027415;Pm029038	PF03398.9;PF03398.9;PF03398.9;PF03398.9;PF03398.9;PF03398.9;PF03398.9;PF03398.9;PF03398.9	Regulatorof Vps4 activity in the MVB pathway	60
Pm001063;Pm001064;Pm004547;Pm004550;Pm004600;Pm008576;Pm008577;Pm026316;Pm030017	PF03330.13;PF03330.13;PF03330.13;PF03330.13;PF03330.13;PF03330.13;PF03330.13;PF03330.13;PF03330.13	Rarelipoprotein A (RlpA)-like double-psi beta-barrel	41
Pm001064	PF00967.12	Barwin family	3
Pm001069;Pm005226;Pm005978;Pm013134;Pm018816;Pm019145;Pm022872;Pm026431;Pm026543	PF04784.9;PF04784.9;PF04784.9;PF04784.9;PF04784.9;PF04784.9;PF04784.9;PF04784.9;PF04784.9	Proteinof unknown function, DUF547	63
Pm001069;Pm004440;Pm005226;Pm012257;Pm013134;Pm022872;Pm026431;Pm026543	PF14389.1;PF14389.1;PF14389.1;PF14389.1;PF14389.1;PF14389.1;PF14389.1;PF14389.1	Leucine-zipper of ternary complex factor MIP1	62
Pm001079;Pm009615;Pm015057	PF04739.10;PF04739.10;PF04739.10	5'-AMP-activatedprotein kinase beta subunit, interation domain	10
Pm001084;Pm006654;Pm010045;Pm012056	PF02359.13;PF02359.13;PF02359.13;PF02359.13	Cell division protein 48 (CDC48), N-terminal domain	18
Pm001084;Pm010045;Pm012056	PF02933.12;PF02933.12;PF02933.12	Cell division protein 48 (CDC48), domain 2	16
Pm001084;Pm004997;Pm005516;Pm010045;Pm012056;Pm012598;Pm013461;Pm013462;Pm014014	PF06068.8;PF06068.8;PF06068.8;PF06068.8;PF06068.8;PF06068.8;PF06068.8;PF06068.8;PF06068.8	TIP49 C-terminus	64
Pm001084;Pm001084;Pm005704;Pm010045;Pm012056;Pm012056;Pm012172;Pm013299;Pm013299;Pm015989;Pm022179;Pm024969;Pm028672	PF14532.1;PF00158.21;PF00158.21;PF00158.21;PF14532.1;PF00158.21;PF00158.21;PF14532.1;PF00158.21;PF00158.21;PF14532.1;PF00158.21;PF14532.1	Sigma-54 interaction domain	96
Pm001084;Pm012056;Pm012598;Pm015028	PF01057.12;PF01057.12;PF01057.12;PF01057.12	Parvovirus non-structural protein NS1	23
Pm001088;Pm001089;Pm001090;Pm005082;Pm006234;Pm006236;Pm008828;Pm010835;Pm013100;Pm013099;Pm013101;Pm013200;Pm013199;Pm017849;Pm018312;Pm019691;Pm021010;Pm021011;Pm021012;Pm021014;Pm021015;Pm021653;Pm021657;Pm021658;Pm021876;Pm021875;Pm021877;Pm021879;Pm021882;Pm021884;Pm021886;Pm021885;Pm021890;Pm021889;Pm021891;Pm021894;Pm021895;Pm021896;Pm021975;Pm021977;Pm023561;Pm024547;Pm025735;Pm026263;Pm0…	PF02519.9;PF02519.9;PF02519.9;PF02519.9;PF02519.9;PF02519.9;PF02519.9;PF02519.9;PF02519.9;PF02519.9;PF02519.9;PF02519.9;PF02519.9;PF02519.9;PF02519.9;PF02519.9;PF02519.9;PF02519.9;PF02519.9;PF02519.9;PF02519.9;PF02519.9;PF02519.9;PF02519.9;PF02519.9;PF02519.9;PF02519.9;PF02519.9;PF02519.9;PF02519.9;PF02519.9;PF02519.9;PF02519.9;PF02519.9;PF02519.9;PF02519.9;PF02519.9;PF02519.9;PF02519.9;PF02519.9…	Auxinresponsive protein	188
Pm001091;Pm001220;Pm001580;Pm003742;Pm007141;Pm007392;Pm007578;Pm007694;Pm008179;Pm008550;Pm009264;Pm011350;Pm012188;Pm012545;Pm012595;Pm013581;Pm014890;Pm017337;Pm019302;Pm021236;Pm022077;Pm022095;Pm023032;Pm023811;Pm024193;Pm025418;Pm025563;Pm025586;Pm026072;Pm027198;Pm027326;Pm029826;Pm030255	PF06839.7;PF06839.7;PF06839.7;PF06839.7;PF06839.7;PF06839.7;PF06839.7;PF06839.7;PF06839.7;PF06839.7;PF06839.7;PF06839.7;PF06839.7;PF06839.7;PF06839.7;PF06839.7;PF06839.7;PF06839.7;PF06839.7;PF06839.7;PF06839.7;PF06839.7;PF06839.7;PF06839.7;PF06839.7;PF06839.7;PF06839.7;PF06839.7;PF06839.7;PF06839.7;PF06839.7;PF06839.7;PF06839.7	GRFzinc finger	206
Pm001095;Pm003324;Pm004196;Pm006490;Pm007155;Pm009312;Pm009365	PF00861.17;PF00861.17;PF00861.17;PF00861.17;PF00861.17;PF00861.17;PF00861.17	RibosomalL18p/L5e family	20
Pm001099;Pm004607	PF13976.1;PF13976.1	GAG-pre-integrasedomain	11
Pm001103;Pm003338;Pm005830;Pm006110;Pm007022;Pm007734;Pm007744;Pm007958;Pm008736;Pm010520;Pm012960;Pm012962;Pm013494;Pm013887;Pm014946;Pm016229;Pm017325;Pm017552;Pm019600;Pm021572;Pm023838;Pm023842;Pm024047;Pm024403;Pm024473;Pm026124;Pm026357;Pm026836;Pm026839;Pm026842;Pm028170	PF00501.23;PF00501.23;PF00501.23;PF00501.23;PF00501.23;PF00501.23;PF00501.23;PF00501.23;PF00501.23;PF00501.23;PF00501.23;PF00501.23;PF00501.23;PF00501.23;PF00501.23;PF00501.23;PF00501.23;PF00501.23;PF00501.23;PF00501.23;PF00501.23;PF00501.23;PF00501.23;PF00501.23;PF00501.23;PF00501.23;PF00501.23;PF00501.23;PF00501.23;PF00501.23;PF00501.23	AMP-bindingenzyme	195
Pm001103;Pm006110;Pm007022;Pm008736;Pm010520;Pm012960;Pm012962;Pm012963;Pm013494;Pm013887;Pm016229;Pm017325;Pm017552;Pm019600;Pm021572;Pm023838;Pm023842;Pm024403;Pm024473;Pm026124;Pm026357;Pm026836;Pm026842	PF13193.1;PF13193.1;PF13193.1;PF13193.1;PF13193.1;PF13193.1;PF13193.1;PF13193.1;PF13193.1;PF13193.1;PF13193.1;PF13193.1;PF13193.1;PF13193.1;PF13193.1;PF13193.1;PF13193.1;PF13193.1;PF13193.1;PF13193.1;PF13193.1;PF13193.1;PF13193.1	AMP-binding enzyme C-terminal domain	146
Pm001107;Pm002927;Pm003385;Pm005092;Pm007800;Pm012691;Pm023476;Pm025214;Pm026623;Pm026769;Pm026899	PF10294.4;PF10294.4;PF10294.4;PF02390.12;PF10294.4;PF10294.4;PF10294.4;PF10294.4;PF10294.4;PF10294.4;PF10294.4	Putativemethyltransferase	60
Pm001106	PF01120.12	Alpha-L-fucosidase	1
Pm001106;Pm006089	PF00754.20;PF00754.20	F5/8 type C domain	25
Pm001110;Pm004209;Pm010640;Pm012465;Pm018479;Pm020560;Pm027268;Pm030894	PF03357.16;PF03357.16;PF03357.16;PF03357.16;PF03357.16;PF03357.16;PF03357.16;PF03357.16	Snf7	37
Pm001113;Pm001116;Pm001118;Pm004112;Pm004205;Pm004210;Pm007519;Pm007539;Pm007624;Pm008327;Pm011597;Pm011949;Pm012591;Pm012942;Pm016822;Pm016949;Pm017646;Pm017661;Pm020727;Pm020785;Pm021438;Pm021506;Pm021513;Pm021517;Pm021529;Pm022371;Pm022392;Pm022632;Pm022739;Pm023451;Pm025880;Pm030659;Pm028230;Pm028233;Pm028496;Pm028654;Pm029804;Pm028597	PF01582.15;PF01582.15;PF01582.15;PF01582.15;PF01582.15;PF01582.15;PF01582.15;PF01582.15;PF01582.15;PF01582.15;PF13676.1;PF01582.15;PF01582.15;PF01582.15;PF01582.15;PF01582.15;PF01582.15;PF01582.15;PF01582.15;PF01582.15;PF01582.15;PF01582.15;PF01582.15;PF01582.15;PF01582.15;PF01582.15;PF01582.15;PF01582.15;PF01582.15;PF01582.15;PF01582.15;PF01582.15;PF01582.15;PF01582.15;PF01582.15;PF01582.15;PF01…	TIRdomain	240
Pm001113;Pm001116;Pm001118	PF12315.3;PF12315.3;PF12315.3	Protein of unknown function (DUF3633)	12
Pm001113;Pm001116;Pm001118;Pm002204;Pm002834;Pm004112;Pm004232;Pm007519;Pm007539;Pm007624;Pm007819;Pm009266;Pm011949;Pm012591;Pm012683;Pm012764;Pm012942;Pm013272;Pm013713;Pm014624;Pm014735;Pm016676;Pm016720;Pm016822;Pm016949;Pm017646;Pm020727;Pm020785;Pm021438;Pm021506;Pm021513;Pm021572;Pm022435;Pm022632;Pm022739;Pm023958;Pm025881;Pm025880;Pm025946;Pm026461;Pm030659;Pm028230;Pm028496;Pm028654;Pm0…	PF00931.17;PF00931.17;PF00931.17;PF00931.17;PF00931.17;PF00931.17;PF00931.17;PF00931.17;PF00931.17;PF00931.17;PF00931.17;PF00931.17;PF00931.17;PF00931.17;PF00931.17;PF00931.17;PF00931.17;PF00931.17;PF00931.17;PF00931.17;PF00931.17;PF00931.17;PF00931.17;PF00931.17;PF00931.17;PF00931.17;PF00931.17;PF00931.17;PF00931.17;PF00931.17;PF00931.17;PF00931.17;PF00931.17;PF00931.17;PF00931.17;PF00931.17;PF0…	NB-ARC domain	294
Pm001113;Pm001116;Pm001118;Pm005772;Pm026551	PF00412.17;PF00412.17;PF00412.17;PF00412.17;PF00412.17	LIM domain	32
Pm001120;Pm001195;Pm002325;Pm005907;Pm007135;Pm007757;Pm008655;Pm008656;Pm008658;Pm008659;Pm008661;Pm008662;Pm008850;Pm009750;Pm010323;Pm014581;Pm014582;Pm014587;Pm015261;Pm018124;Pm020338;Pm021065;Pm023148;Pm026343;Pm027356	PF00722.16;PF00722.16;PF00722.16;PF00722.16;PF00722.16;PF00722.16;PF00722.16;PF00722.16;PF00722.16;PF00722.16;PF00722.16;PF00722.16;PF00722.16;PF00722.16;PF00722.16;PF00722.16;PF00722.16;PF00722.16;PF00722.16;PF00722.16;PF00722.16;PF00722.16;PF00722.16;PF00722.16;PF00722.16	Glycosylhydrolases family 16	168
Pm001120;Pm001195;Pm002325;Pm005907;Pm007135;Pm007757;Pm008655;Pm008656;Pm008658;Pm008659;Pm008662;Pm008850;Pm009750;Pm010323;Pm014581;Pm014582;Pm014587;Pm015261;Pm020338;Pm021065;Pm023148;Pm026343;Pm027356	PF06955.7;PF06955.7;PF06955.7;PF06955.7;PF06955.7;PF06955.7;PF06955.7;PF06955.7;PF06955.7;PF06955.7;PF06955.7;PF06955.7;PF06955.7;PF06955.7;PF06955.7;PF06955.7;PF06955.7;PF06955.7;PF06955.7;PF06955.7;PF06955.7;PF06955.7;PF06955.7	Xyloglucan endo-transglycosylase (XET) C-terminus	127
Pm001135;Pm013283;Pm018925;Pm027042	PF07011.6;PF07011.6;PF07011.6;PF07011.6	Proteinof unknown function (DUF1313)	7
Pm001140;Pm001143;Pm001654;Pm004039;Pm004481;Pm005686;Pm011750;Pm011752;Pm012731;Pm012939;Pm013668;Pm013669;Pm013803;Pm014162;Pm015581;Pm015588;Pm015940;Pm015942;Pm016899;Pm017957;Pm019231;Pm020180;Pm020181;Pm021484;Pm021489;Pm023422;Pm023430;Pm023670;Pm023673;Pm023674;Pm023681;Pm024095;Pm024238;Pm025384;Pm025916;Pm026157;Pm026158;Pm026160;Pm027569;Pm027570;Pm027571;Pm029497;Pm030224;Pm028450	PF02298.12;PF02298.12;PF02298.12;PF02298.12;PF02298.12;PF02298.12;PF02298.12;PF02298.12;PF02298.12;PF02298.12;PF02298.12;PF02298.12;PF02298.12;PF02298.12;PF02298.12;PF02298.12;PF02298.12;PF02298.12;PF02298.12;PF02298.12;PF02298.12;PF02298.12;PF02298.12;PF02298.12;PF02298.12;PF02298.12;PF02298.12;PF02298.12;PF02298.12;PF02298.12;PF02298.12;PF02298.12;PF02298.12;PF02298.12;PF02298.12;PF02298.12;PF0…	Plastocyanin-likedomain	183
Pm001145;Pm001149;Pm018456	PF07557.6;PF07557.6;PF07557.6	ShugoshinC terminus	14
Pm001148	PF01137.16	RNA3'-terminal phosphate cyclase	3
Pm001151;Pm008900	PF01068.16;PF01068.16	ATPdependent DNA ligase domain	14
Pm001151;Pm008900	PF04675.9;PF04675.9	DNA ligase N terminus	14
Pm001151	PF04679.10	ATP dependent DNA ligase C terminal region	1
Pm001158;Pm025396	PF00080.15;PF00080.15	Copper/zincsuperoxide dismutase (SODC)	5
Pm001159;Pm001620;Pm022012	PF09790.4;PF09790.4;PF09790.4	Hyccin	11
Pm001161	PF03948.9	Ribosomalprotein L9, C-terminal domain	11
Pm001161;Pm019724	PF01281.14;PF01281.14	Ribosomal protein L9, N-terminal domain	14
Pm001162;Pm026361	PF12171.3;PF12171.3	Zinc-fingerdouble-stranded RNA-binding	4
Pm001170;Pm029643	PF08145.7;PF08145.7	BOP1NT(NUC169) domain	3
Pm001170;Pm001279;Pm004137;Pm004392;Pm004727;Pm005147;Pm006206;Pm006436;Pm007313;Pm007766;Pm008456;Pm008950;Pm010531;Pm013481;Pm017331;Pm018348;Pm019542;Pm019915;Pm020248;Pm025204;Pm026432;Pm026796;Pm027392;Pm029643	PF00400.27;PF00400.27;PF00400.27;PF00400.27;PF00400.27;PF00400.27;PF00400.27;PF00400.27;PF00400.27;PF00400.27;PF00400.27;PF00400.27;PF00400.27;PF00400.27;PF00400.27;PF00400.27;PF00400.27;PF00400.27;PF00400.27;PF00400.27;PF00400.27;PF00400.27;PF00400.27;PF00400.27	WD domain, G-beta repeat	149
Pm001175;Pm005894;Pm010795;Pm017841;Pm022874;Pm023220;Pm026291	PF04640.9;PF04640.9;PF04640.9;PF04640.9;PF04640.9;PF04640.9;PF04640.9	PLATZtranscription factor	65
Pm001177;Pm002364;Pm003705;Pm004032;Pm005227;Pm005228;Pm006028;Pm006030;Pm006032;Pm011029;Pm016025;Pm016572;Pm016573;Pm016574;Pm018480;Pm018562;Pm020769;Pm021120;Pm021121;Pm021122;Pm021123;Pm021124;Pm021126;Pm021128;Pm021219;Pm021311;Pm023102;Pm024584;Pm025625;Pm025926;Pm027746;Pm027765;Pm029203	PF00450.17;PF00450.17;PF00450.17;PF00450.17;PF00450.17;PF00450.17;PF00450.17;PF00450.17;PF00450.17;PF00450.17;PF00450.17;PF00450.17;PF00450.17;PF00450.17;PF00450.17;PF00450.17;PF00450.17;PF00450.17;PF00450.17;PF00450.17;PF00450.17;PF00450.17;PF00450.17;PF00450.17;PF00450.17;PF00450.17;PF00450.17;PF00450.17;PF00450.17;PF00450.17;PF00450.17;PF00450.17;PF00450.17	Serinecarboxypeptidase	377
Pm001179	PF10475.4	Proteinof unknown function N-terminal domain (DUF2450)	7
Pm001179	PF10474.4	Protein of unknown function C-terminus (DUF2451)	7
Pm001185	PF05176.9	ATP10 protein	23
Pm001186;Pm001655;Pm006445;Pm014951;Pm016827;Pm016828;Pm025248	PF02171.12;PF02171.12;PF02171.12;PF02171.12;PF02171.12;PF02171.12;PF02171.12	Piwidomain	53
Pm001186;Pm001655;Pm005606;Pm006445;Pm014951;Pm016827;Pm016828;Pm020349;Pm025248;Pm028726	PF02170.17;PF02170.17;PF02170.17;PF02170.17;PF02170.17;PF02170.17;PF02170.17;PF02170.17;PF02170.17;PF02170.17	PAZ domain	79
Pm001186;Pm001655;Pm006445;Pm014951;Pm016827;Pm016828;Pm025248	PF08699.5;PF08699.5;PF08699.5;PF08699.5;PF08699.5;PF08699.5;PF08699.5	Domain of unknown function (DUF1785)	53
Pm001190;Pm001951;Pm002674;Pm003446;Pm003707;Pm004762;Pm005643;Pm005644;Pm005647;Pm005655;Pm006052;Pm008010;Pm008732;Pm010901;Pm012925;Pm014009;Pm014754;Pm016742;Pm017370;Pm019178;Pm019875;Pm019956;Pm023018;Pm023254;Pm025356;Pm026869;Pm026895;Pm026896;Pm030368	PF14543.1;PF14543.1;PF14543.1;PF14543.1;PF14543.1;PF14543.1;PF14543.1;PF14543.1;PF14543.1;PF14543.1;PF14543.1;PF14543.1;PF14543.1;PF14543.1;PF14543.1;PF14543.1;PF14543.1;PF14543.1;PF14543.1;PF14543.1;PF14543.1;PF14543.1;PF14543.1;PF14543.1;PF14543.1;PF14543.1;PF14543.1;PF14543.1;PF14543.1	Xylanaseinhibitor N-terminal	120
Pm001190;Pm001951;Pm002674;Pm003446;Pm003557;Pm003707;Pm004434;Pm004762;Pm005362;Pm005643;Pm005644;Pm005647;Pm005655;Pm006052;Pm008124;Pm008732;Pm010687;Pm010901;Pm011412;Pm012925;Pm014009;Pm014754;Pm016742;Pm017370;Pm018829;Pm019178;Pm019875;Pm019955;Pm019958;Pm022269;Pm023018;Pm023254;Pm023445;Pm023492;Pm025356;Pm025357;Pm025370;Pm025592;Pm026869;Pm026895;Pm026896;Pm030368;Pm028012;Pm029003;Pm0…	PF00026.18;PF00026.18;PF00026.18;PF00026.18;PF00026.18;PF00026.18;PF00026.18;PF00026.18;PF00026.18;PF00026.18;PF00026.18;PF00026.18;PF00026.18;PF00026.18;PF00026.18;PF00026.18;PF00026.18;PF00026.18;PF00026.18;PF00026.18;PF00026.18;PF00026.18;PF00026.18;PF00026.18;PF00026.18;PF00026.18;PF00026.18;PF00026.18;PF00026.18;PF00026.18;PF00026.18;PF00026.18;PF00026.18;PF00026.18;PF00026.18;PF00026.18;PF0…	Eukaryotic aspartyl protease	227
Pm001190;Pm001951;Pm002674;Pm003446;Pm003707;Pm004762;Pm005643;Pm005644;Pm005647;Pm005655;Pm006052;Pm008732;Pm008926;Pm010901;Pm012925;Pm014009;Pm014754;Pm016742;Pm017370;Pm019178;Pm019875;Pm023018;Pm023254;Pm026285;Pm026869;Pm026895;Pm026896;Pm030368	PF14541.1;PF14541.1;PF14541.1;PF14541.1;PF14541.1;PF14541.1;PF14541.1;PF14541.1;PF14541.1;PF14541.1;PF14541.1;PF14541.1;PF14541.1;PF14541.1;PF14541.1;PF14541.1;PF14541.1;PF14541.1;PF14541.1;PF14541.1;PF14541.1;PF14541.1;PF14541.1;PF14541.1;PF14541.1;PF14541.1;PF14541.1;PF14541.1	Xylanase inhibitor C-terminal	134
Pm001197;Pm003930;Pm009167;Pm010308;Pm014606;Pm020217;Pm021129;Pm030622	PF01544.13;PF01544.13;PF01544.13;PF01544.13;PF01544.13;PF01544.13;PF01544.13;PF01544.13	CorA-likeMg2+ transporter protein	61
Pm001201;Pm003473;Pm006809;Pm008640;Pm009310;Pm012036;Pm013300;Pm015466;Pm023843;Pm025258;Pm025435;Pm028865;Pm029078;Pm030789	PF00291.20;PF00291.20;PF00291.20;PF00291.20;PF00291.20;PF00291.20;PF00291.20;PF00291.20;PF00291.20;PF00291.20;PF00291.20;PF00291.20;PF00291.20;PF00291.20	Pyridoxal-phosphatedependent enzyme	99
Pm001203;Pm005423;Pm010740;Pm017615;Pm020539;Pm027029;Pm027341	PF02450.10;PF02450.10;PF02450.10;PF02450.10;PF02450.10;PF02450.10;PF02450.10	Lecithin:cholesterolacyltransferase	29
Pm001205	PF03435.13	Saccharopine dehydrogenase	2
Pm001206;Pm002001;Pm002398;Pm002410;Pm002995;Pm005690;Pm005992;Pm006757;Pm009640;Pm009847;Pm013620;Pm015017;Pm017328;Pm018530;Pm019968;Pm020360;Pm021283;Pm026532;Pm030121	PF03000.9;PF03000.9;PF03000.9;PF03000.9;PF03000.9;PF03000.9;PF03000.9;PF03000.9;PF03000.9;PF03000.9;PF03000.9;PF03000.9;PF03000.9;PF03000.9;PF03000.9;PF03000.9;PF03000.9;PF03000.9;PF03000.9	NPH3family	84
Pm001207;Pm002614;Pm003986;Pm012332;Pm014452;Pm016516;Pm021476	PF11891.3;PF11891.3;PF11891.3;PF11891.3;PF11891.3;PF11891.3;PF11891.3	Domainof unknown function (DUF3411)	66
Pm001209	PF00450.17	Serine carboxypeptidase	7
Pm001210;Pm005114;Pm013034;Pm018817;Pm021738;Pm023916;Pm025170	PF01602.15;PF01602.15;PF01602.15;PF01602.15;PF01602.15;PF01602.15;PF01602.15	AdaptinN terminal region	40
Pm001210	PF02296.11	Alpha adaptin AP2, C-terminal domain	12
Pm001210;Pm023916	PF02883.15;PF02883.15	Adaptin C-terminal domain	19
Pm001212;Pm010098;Pm012772	PF02791.12;PF02791.12;PF02791.12	DDT domain	5
Pm001212;Pm012173	PF15612.1;PF15612.1	WSTF, HB1, Itc1p, MBD9 motif 1	8
Pm001215;Pm003573;Pm004430;Pm009417;Pm012662;Pm014604;Pm017441;Pm017930;Pm017940;Pm018836;Pm019447;Pm022899;Pm023252;Pm023256;Pm023626;Pm023635;Pm023826;Pm026256;Pm030007	PF03479.10;PF03479.10;PF03479.10;PF03479.10;PF03479.10;PF03479.10;PF03479.10;PF03479.10;PF03479.10;PF03479.10;PF03479.10;PF03479.10;PF03479.10;PF03479.10;PF03479.10;PF03479.10;PF03479.10;PF03479.10;PF03479.10	Domainof unknown function (DUF296)	68
Pm001215;Pm004568;Pm006314;Pm014341;Pm026256;Pm029743	PF02178.14;PF02178.14;PF02178.14;PF02178.14;PF02178.14;PF02178.14	AT hook motif	40
Pm001217;Pm005063;Pm005442;Pm014525;Pm017196;Pm017199;Pm017288;Pm026251	PF13641.1;PF13641.1;PF13641.1;PF13641.1;PF13641.1;PF13641.1;PF13641.1;PF13641.1	Glycosyltransferaselike family 2	95
Pm001217;Pm001784;Pm004596;Pm004597;Pm005063;Pm005442;Pm009574;Pm011667;Pm014525;Pm015115;Pm015116;Pm016264;Pm017196;Pm017199;Pm017288;Pm019597;Pm023143;Pm023145;Pm024157;Pm026251	PF13632.1;PF13632.1;PF13632.1;PF13632.1;PF13632.1;PF13632.1;PF13632.1;PF13632.1;PF13632.1;PF13632.1;PF13632.1;PF13632.1;PF13632.1;PF13632.1;PF13632.1;PF13632.1;PF13632.1;PF13632.1;PF13632.1;PF13632.1	Glycosyl transferase family group 2	174
Pm001217;Pm005063;Pm005442;Pm014525;Pm017196;Pm017199;Pm017288	PF13506.1;PF13506.1;PF13506.1;PF13506.1;PF13506.1;PF13506.1;PF13506.1	Glycosyl transferase family 21	68
Pm001218	PF08373.5	RAPdomain	6
Pm001221;Pm001706;Pm003082;Pm003691;Pm005459;Pm010081;Pm014450;Pm014952;Pm015205;Pm016286;Pm019969;Pm022132;Pm023204;Pm024429;Pm024430;Pm024431;Pm024434;Pm024435;Pm024436;Pm026013;Pm026247;Pm027195;Pm027273;Pm028200;Pm029133	PF00642.19;PF00642.19;PF00642.19;PF00642.19;PF00642.19;PF00642.19;PF00642.19;PF00642.19;PF00642.19;PF00642.19;PF00642.19;PF00642.19;PF00642.19;PF00642.19;PF00642.19;PF00642.19;PF00642.19;PF00642.19;PF00642.19;PF00642.19;PF00642.19;PF00642.19;PF00642.19;PF00642.19;PF00642.19	Zincfinger C-x8-C-x5-C-x3-H type (and similar)	160
Pm001225;Pm004867;Pm005949	PF02493.15;PF02493.15;PF02493.15	MORNrepeat	41
Pm001228;Pm017282;Pm025323;Pm026241	PF15628.1;PF15628.1;PF15628.1;PF15628.1	RRMin Demeter	63
Pm001229;Pm002355;Pm030512	PF06404.7;PF06404.7;PF06404.7	Phytosulfokineprecursor protein (PSK)	11
Pm001232;Pm001233;Pm001261;Pm001292;Pm002166;Pm002271;Pm002317;Pm003257;Pm003258;Pm004174;Pm004239;Pm004396;Pm004416;Pm004417;Pm004418;Pm004419;Pm004420;Pm005355;Pm006266;Pm006479;Pm007034;Pm007728;Pm010493;Pm010767;Pm013170;Pm013886;Pm014444;Pm014563;Pm015394;Pm015397;Pm016140;Pm016160;Pm016579;Pm017475;Pm017638;Pm019181;Pm019409;Pm021017;Pm021018;Pm021071;Pm021962;Pm022002;Pm023734;Pm024895;Pm0…	PF00319.13;PF00319.13;PF00319.13;PF00319.13;PF00319.13;PF00319.13;PF00319.13;PF00319.13;PF00319.13;PF00319.13;PF00319.13;PF00319.13;PF00319.13;PF00319.13;PF00319.13;PF00319.13;PF00319.13;PF00319.13;PF00319.13;PF00319.13;PF00319.13;PF00319.13;PF00319.13;PF00319.13;PF00319.13;PF00319.13;PF00319.13;PF00319.13;PF00319.13;PF00319.13;PF00319.13;PF00319.13;PF00319.13;PF00319.13;PF00319.13;PF00319.13;PF0…	SRF-typetranscription factor (DNA-binding and dimerisation domain)	294
Pm001234;Pm002217;Pm005416;Pm015145;Pm019035;Pm019872;Pm021136;Pm021422;Pm021423;Pm024443;Pm024688;Pm031019	PF00860.15;PF00860.15;PF00860.15;PF00860.15;PF00860.15;PF00860.15;PF00860.15;PF00860.15;PF00860.15;PF00860.15;PF00860.15;PF00860.15	Permeasefamily	91
Pm001237;Pm023792;Pm026271;Pm028489	PF01246.15;PF01246.15;PF01246.15;PF01246.15	Ribosomalprotein L24e	22
Pm001243;Pm002059;Pm003397;Pm003399;Pm004331;Pm016095;Pm019192;Pm020806;Pm021927;Pm023923;Pm026436;Pm026437	PF00300.17;PF00300.17;PF00300.17;PF00300.17;PF00300.17;PF00300.17;PF00300.17;PF00300.17;PF00300.17;PF00300.17;PF00300.17;PF00300.17	Histidinephosphatase superfamily (branch 1)	78
Pm001245;Pm003486;Pm003496;Pm005716;Pm006748;Pm014917;Pm020191;Pm024352	PF05910.7;PF05910.7;PF05910.7;PF05910.7;PF05910.7;PF05910.7;PF05910.7;PF05910.7	Plantprotein of unknown function (DUF868)	38
Pm001255;Pm008023;Pm011415;Pm014708;Pm020146;Pm029074	PF01715.12;PF01715.12;PF01715.12;PF01715.12;PF01715.12;PF01715.12	IPPtransferase	45
Pm001255;Pm008023;Pm011415;Pm014708;Pm020146;Pm029074	PF01745.11;PF01745.11;PF01745.11;PF01745.11;PF01745.11;PF01745.11	Isopentenyl transferase	45
Pm001256;Pm002827;Pm004771;Pm005710;Pm005877;Pm008283;Pm009418;Pm016594;Pm017445;Pm019675;Pm020088;Pm020432;Pm024660;Pm024864;Pm029128;Pm031086;Pm028504;Pm028891	PF00072.19;PF00072.19;PF00072.19;PF00072.19;PF00072.19;PF00072.19;PF00072.19;PF00072.19;PF00072.19;PF00072.19;PF00072.19;PF00072.19;PF00072.19;PF00072.19;PF00072.19;PF00072.19;PF00072.19;PF00072.19	Responseregulator receiver domain	58
Pm001257;Pm017142;Pm026219	PF04949.8;PF04949.8;PF04949.8	Transcriptionalactivator	9
Pm001267;Pm010919;Pm022082;Pm022328	PF00656.17;PF00656.17;PF00656.17;PF00656.17	Caspasedomain	30
Pm001270	PF02238.10	Cytochromec oxidase subunit VIIa	1
Pm001282;Pm001288;Pm003414;Pm007665;Pm019916;Pm027318	PF01627.18;PF01627.18;PF01627.18;PF01627.18;PF01627.18;PF01627.18	Hptdomain	10
Pm001289;Pm014358	PF00428.14;PF00428.14	60sAcidic ribosomal protein	7
Pm001308;Pm002337;Pm002339;Pm003099;Pm003100;Pm003164;Pm004437;Pm004438;Pm005839;Pm007673;Pm008228;Pm008372;Pm008493;Pm009754;Pm013157;Pm013158;Pm014855;Pm015925;Pm017007;Pm017008;Pm017298;Pm017356;Pm017362;Pm017363;Pm017854;Pm017858;Pm018506;Pm018555;Pm019249;Pm019252;Pm019486;Pm019487;Pm019751;Pm020047;Pm020048;Pm020049;Pm023481;Pm026996;Pm026997;Pm026998;Pm027000;Pm027132;Pm027135;Pm027294;Pm0…	PF01095.14;PF01095.14;PF01095.14;PF01095.14;PF01095.14;PF01095.14;PF01095.14;PF01095.14;PF01095.14;PF01095.14;PF01095.14;PF01095.14;PF01095.14;PF01095.14;PF01095.14;PF01095.14;PF01095.14;PF01095.14;PF01095.14;PF01095.14;PF01095.14;PF01095.14;PF01095.14;PF01095.14;PF01095.14;PF01095.14;PF01095.14;PF01095.14;PF01095.14;PF01095.14;PF01095.14;PF01095.14;PF01095.14;PF01095.14;PF01095.14;PF01095.14;PF0…	Pectinesterase	183
Pm001309;Pm002867;Pm003733;Pm019359;Pm025099;Pm026188	PF01161.15;PF01161.15;PF01161.15;PF01161.15;PF01161.15;PF01161.15	Phosphatidylethanolamine-bindingprotein	20
Pm001315;Pm005087;Pm011353;Pm014253;Pm018422;Pm020231;Pm023132;Pm026185	PF03131.12;PF03131.12;PF03131.12;PF03131.12;PF03131.12;PF03131.12;PF03131.12;PF03131.12	bZIP Maf transcription factor	44
Pm001317;Pm002037;Pm004313;Pm010239;Pm012607;Pm016643;Pm019137;Pm025995;Pm030042	PF14144.1;PF14144.1;PF14144.1;PF14144.1;PF14144.1;PF14144.1;PF14144.1;PF14144.1;PF14144.1	Seeddormancy control	25
Pm001320;Pm005689;Pm005932;Pm013353;Pm014909	PF02990.11;PF02990.11;PF02990.11;PF02990.11;PF02990.11	Endomembraneprotein 70	11
Pm001322;Pm026165	PF00687.16;PF00687.16	Ribosomalprotein L1p/L10e family	26
Pm001328;Pm001962;Pm001963;Pm004961;Pm007007;Pm009311;Pm013208;Pm013474;Pm015579;Pm023269;Pm025319	PF00111.22;PF13085.1;PF13085.1;PF00111.22;PF00111.22;PF00111.22;PF00111.22;PF00111.22;PF13085.1;PF00111.22;PF00111.22	2Fe-2Siron-sulfur cluster binding domain	69
Pm001333	PF13629.1	Pilus formation protein N terminal region	1
Pm001334;Pm003228;Pm005947;Pm009104;Pm009166	PF04811.10;PF04811.10;PF04811.10;PF04811.10;PF04811.10	Sec23/Sec24trunk domain	26
Pm001334;Pm003228;Pm005947;Pm009104;Pm009166	PF04815.10;PF04815.10;PF04815.10;PF04815.10;PF04815.10	Sec23/Sec24 helical domain	26
Pm001334;Pm003228;Pm005947;Pm009104;Pm009166	PF04810.10;PF04810.10;PF04810.10;PF04810.10;PF04810.10	Sec23/Sec24 zinc finger	26
Pm001339;Pm021322	PF06102.7;PF06102.7	Domainof unknown function (DUF947)	11
Pm001341;Pm002456;Pm002458;Pm002461;Pm002462;Pm004627;Pm010353;Pm011051;Pm015432;Pm016074;Pm016081;Pm016082;Pm018706;Pm028316;Pm030872	PF12819.2;PF12819.2;PF12819.2;PF12819.2;PF12819.2;PF12819.2;PF12819.2;PF12819.2;PF12819.2;PF12819.2;PF12819.2;PF12819.2;PF12819.2;PF12819.2;PF12819.2	Carbohydrate-binding protein of the ER	99
Pm001343;Pm007919	PF01588.15;PF01588.15	Putative tRNA binding domain	2
Pm001352	PF11977.3	Zc3h12a-likeRibonuclease NYN domain	7
Pm001356;Pm001360;Pm001361;Pm026126	PF03015.14;PF07993.7;PF07993.7;PF07993.7	Malesterility protein	64
Pm001361;Pm001441;Pm002743;Pm003195;Pm003831;Pm005370;Pm005608;Pm005632;Pm005841;Pm007282;Pm008117;Pm010156;Pm010384;Pm012202;Pm012360;Pm013775;Pm013781;Pm015485;Pm015698;Pm016499;Pm018025;Pm018030;Pm018031;Pm018039;Pm018040;Pm020493;Pm020977;Pm021596;Pm021674;Pm021775;Pm021776;Pm022209;Pm022277;Pm022460;Pm023085;Pm023086;Pm023087;Pm023091;Pm023134;Pm023202;Pm026126;Pm028033;Pm029006;Pm030803	PF01370.16;PF01370.16;PF01370.16;PF01370.16;PF01370.16;PF01370.16;PF01370.16;PF01370.16;PF01370.16;PF01370.16;PF01370.16;PF01370.16;PF01370.16;PF01370.16;PF01370.16;PF01370.16;PF01370.16;PF01370.16;PF01370.16;PF01370.16;PF01370.16;PF01370.16;PF01370.16;PF01370.16;PF01370.16;PF01370.16;PF01370.16;PF01370.16;PF01370.16;PF01370.16;PF01370.16;PF01370.16;PF01370.16;PF01370.16;PF01370.16;PF01370.16;PF0…	NAD dependent epimerase/dehydratase family	263
Pm001367;Pm017918	PF01754.11;PF01754.11	A20-likezinc finger	6
Pm001367	PF01428.11	AN1-like Zinc finger	3
Pm001370;Pm020035;Pm020630;Pm030351	PF00644.15;PF00644.15;PF00644.15;PF00644.15	Poly(ADP-ribose)polymerase catalytic domain	24
Pm001370;Pm020630	PF08063.7;PF08063.7	PADR1 (NUC008) domain	5
Pm001370;Pm020035;Pm020630;Pm030351	PF02877.9;PF02877.9;PF02877.9;PF02877.9	Poly(ADP-ribose) polymerase, regulatory domain	24
Pm001370;Pm020035;Pm020630;Pm030351	PF05406.10;PF05406.10;PF05406.10;PF05406.10	WGR domain	24
Pm001370;Pm004721;Pm005607;Pm007209;Pm010340;Pm015473;Pm015646;Pm020085;Pm021232;Pm022122;Pm027720	PF00533.21;PF00533.21;PF00533.21;PF00533.21;PF00533.21;PF00533.21;PF00533.21;PF00533.21;PF00533.21;PF00533.21;PF00533.21	BRCA1 C Terminus (BRCT) domain	75
Pm001369	PF00777.13	Glycosyltransferasefamily 29 (sialyltransferase)	4
Pm001372;Pm001449;Pm001577;Pm001612;Pm001909;Pm001992;Pm002169;Pm002178;Pm002530;Pm006126;Pm007407;Pm007552;Pm007686;Pm007727;Pm008408;Pm011879;Pm012086;Pm012114;Pm012142;Pm012216;Pm012251;Pm012344;Pm012354;Pm012413;Pm012574;Pm012743;Pm012836;Pm014197;Pm014384;Pm016787;Pm016989;Pm017010;Pm017122;Pm017320;Pm017322;Pm018651;Pm021990;Pm022112;Pm022131;Pm022714;Pm022730;Pm023320;Pm025491;Pm028784;Pm0…	PF10536.4;PF10536.4;PF10536.4;PF10536.4;PF10536.4;PF10536.4;PF10536.4;PF10536.4;PF10536.4;PF10536.4;PF10536.4;PF10536.4;PF10536.4;PF10536.4;PF10536.4;PF10536.4;PF10536.4;PF10536.4;PF10536.4;PF10536.4;PF10536.4;PF10536.4;PF10536.4;PF10536.4;PF10536.4;PF10536.4;PF10536.4;PF10536.4;PF10536.4;PF10536.4;PF10536.4;PF10536.4;PF10536.4;PF10536.4;PF10536.4;PF10536.4;PF10536.4;PF10536.4;PF10536.4;PF10536.4…	Plantmobile domain	240
Pm001391;Pm028048	PF06058.8;PF06058.8	Dcp1-likedecapping family	24
Pm001393;Pm002550;Pm006918;Pm007051;Pm011841;Pm014870;Pm017201;Pm017287;Pm019964	PF02338.14;PF02338.14;PF02338.14;PF02338.14;PF02338.14;PF02338.14;PF02338.14;PF02338.14;PF02338.14	OTU-likecysteine protease	52
Pm001393;Pm017201;Pm019964	PF10275.4;PF10275.4;PF10275.4	Peptidase C65 Otubain	30
Pm001400;Pm015132;Pm025710;Pm027210;Pm027212	PF05834.7;PF05834.7;PF05834.7;PF05834.7;PF05834.7	Lycopenecyclase protein	25
Pm001400;Pm002470;Pm011627	PF04820.9;PF04820.9;PF04820.9	Tryptophan halogenase	14
Pm001402;Pm010703;Pm019343;Pm019763;Pm029681	PF13774.1;PF13774.1;PF13774.1;PF13774.1;PF13774.1	Regulated-SNARE-likedomain	37
Pm001402;Pm002907;Pm004637;Pm008156;Pm009573;Pm010703;Pm018938;Pm019817;Pm019819;Pm020372;Pm029681	PF00957.16;PF00957.16;PF00957.16;PF00957.16;PF00957.16;PF00957.16;PF00957.16;PF00957.16;PF00957.16;PF00957.16;PF00957.16	Synaptobrevin	56
Pm001407;Pm002062;Pm007063;Pm007608;Pm008199;Pm008203;Pm009617;Pm010058;Pm010223;Pm010229;Pm011461;Pm015403;Pm015405;Pm016120;Pm018967;Pm019191;Pm021045;Pm021050;Pm026134;Pm026288	PF01190.12;PF01190.12;PF01190.12;PF01190.12;PF01190.12;PF01190.12;PF01190.12;PF01190.12;PF01190.12;PF01190.12;PF01190.12;PF01190.12;PF01190.12;PF01190.12;PF01190.12;PF01190.12;PF01190.12;PF01190.12;PF01190.12;PF01190.12	Pollenproteins Ole e I like	119
Pm001413;Pm009238;Pm009239;Pm029714	PF02311.14;PF02311.14;PF02311.14;PF02311.14	AraC-like ligand binding domain	12
Pm001413	PF05523.6	WxcM-like, C-terminal	2
Pm001412;Pm010398;Pm021936;Pm028065	PF00411.14;PF00411.14;PF00411.14;PF00411.14	Ribosomalprotein S11	17
Pm001420;Pm004440;Pm012257;Pm018308;Pm019529;Pm019931;Pm019933	PF00620.22;PF00620.22;PF00620.22;PF00620.22;PF00620.22;PF00620.22;PF00620.22	RhoGAPdomain	28
Pm001420;Pm003693;Pm018308;Pm019931;Pm019933	PF00786.23;PF00786.23;PF00786.23;PF00786.23;PF00786.23	P21-Rho-binding domain	23
Pm001422;Pm001489;Pm003400;Pm007982;Pm008572;Pm019160;Pm020171	PF11250.3;PF11250.3;PF11250.3;PF11250.3;PF11250.3;PF11250.3;PF11250.3	Proteinof unknown function (DUF3049)	33
Pm001425;Pm001427;Pm001426;Pm001432;Pm001431;Pm001462;Pm002193;Pm004267;Pm007894;Pm009484;Pm009713;Pm009715;Pm009716;Pm014304;Pm015529;Pm016532;Pm016535;Pm017183;Pm017434;Pm017435;Pm017629;Pm019223;Pm020256;Pm020258;Pm020602;Pm022361;Pm026799;Pm026803;Pm026813;Pm027069;Pm030854	PF13962.1;PF13962.1;PF13962.1;PF13962.1;PF13962.1;PF13962.1;PF13962.1;PF13962.1;PF13962.1;PF13962.1;PF13962.1;PF13962.1;PF13962.1;PF13962.1;PF13962.1;PF13962.1;PF13962.1;PF13962.1;PF13962.1;PF13962.1;PF13962.1;PF13962.1;PF13962.1;PF13962.1;PF13962.1;PF13962.1;PF13962.1;PF13962.1;PF13962.1;PF13962.1;PF13962.1	Domainof unknown function	193
Pm001437;Pm003633;Pm006225;Pm028019;Pm031036	PF02319.15;PF02319.15;PF02319.15;PF02319.15;PF02319.15	E2F/DPfamily winged-helix DNA-binding domain	36
Pm001452;Pm004281	PF06068.8;PF06068.8	TIP49C-terminus	26
Pm001456;Pm004972;Pm005112;Pm005613;Pm008304;Pm019945;Pm020453;Pm022712;Pm023539;Pm023540;Pm023542;Pm027422	PF13434.1;PF13434.1;PF13434.1;PF13434.1;PF13434.1;PF13434.1;PF13434.1;PF13434.1;PF13434.1;PF13434.1;PF13434.1;PF13434.1	L-lysine 6-monooxygenase (NADPH-requiring)	53
Pm001460;Pm002935;Pm004108;Pm004790;Pm007012;Pm008558;Pm009229;Pm009232;Pm009234;Pm010289;Pm010290;Pm011643;Pm014613;Pm014908;Pm018912;Pm021286;Pm022883;Pm024571;Pm024894;Pm027109	PF00504.16;PF00504.16;PF00504.16;PF00504.16;PF00504.16;PF00504.16;PF00504.16;PF00504.16;PF00504.16;PF00504.16;PF00504.16;PF00504.16;PF00504.16;PF00504.16;PF00504.16;PF00504.16;PF00504.16;PF00504.16;PF00504.16;PF00504.16	ChlorophyllA-B binding protein	88
Pm001464;Pm005559;Pm011712;Pm013289;Pm021992;Pm028040	PF00795.17;PF00795.17;PF00795.17;PF00795.17;PF00795.17;PF00795.17	Carbon-nitrogenhydrolase	23
Pm001470;Pm005523;Pm006243;Pm013319;Pm013321;Pm018581	PF00612.22;PF00612.22;PF00612.22;PF00612.22;PF00612.22;PF00612.22	IQcalmodulin-binding motif	26
Pm001490;Pm022345	PF01687.12;PF01687.12	Riboflavinkinase	38
Pm001490;Pm002208;Pm003170;Pm008601;Pm009061;Pm009635;Pm011535;Pm013368;Pm013369;Pm021996;Pm022345;Pm024958;Pm027235;Pm027773	PF13419.1;PF13419.1;PF13419.1;PF13419.1;PF13419.1;PF13419.1;PF13419.1;PF13419.1;PF13419.1;PF13419.1;PF13419.1;PF13419.1;PF13419.1;PF13419.1	Haloacid dehalogenase-like hydrolase	86
Pm001490;Pm002028;Pm002114;Pm002114;Pm002389;Pm002389;Pm002389;Pm002469;Pm002469;Pm002804;Pm002804;Pm002804;Pm003012;Pm003012;Pm003170;Pm003619;Pm003680;Pm004071;Pm005034;Pm005034;Pm005187;Pm005187;Pm005193;Pm005193;Pm005397;Pm005397;Pm005397;Pm005419;Pm005419;Pm005419;Pm005586;Pm005885;Pm006639;Pm008720;Pm008760;Pm008760;Pm008797;Pm008797;Pm008880;Pm008880;Pm008880;Pm009216;Pm009216;Pm009217;Pm0…	PF00702.21;PF00702.21;PF00702.21;PF12710.2;PF00702.21;PF12710.2;PF08282.7;PF00702.21;PF12710.2;PF00702.21;PF12710.2;PF08282.7;PF12710.2;PF08282.7;PF00702.21;PF12710.2;PF00702.21;PF12710.2;PF00702.21;PF12710.2;PF12710.2;PF00702.21;PF00702.21;PF12710.2;PF00702.21;PF12710.2;PF08282.7;PF00702.21;PF12710.2;PF08282.7;PF12710.2;PF08282.7;PF08282.7;PF00702.21;PF00702.21;PF12710.2;PF00702.21;PF12710.2;PF0…	haloacid dehalogenase-like hydrolase	781
Pm001491	PF05236.9	Transcriptioninitiation factor TFIID component TAF4 family	15
Pm001491	PF12174.3	RCD1-SRO-TAF4 (RST) plant domain	15
Pm001496;Pm005492;Pm012683;Pm017060;Pm020717;Pm024963;Pm030196	PF00850.14;PF00850.14;PF00850.14;PF00850.14;PF00850.14;PF00850.14;PF00850.14	Histonedeacetylase domain	33
Pm001497;Pm001498;Pm001502;Pm020163;Pm023275;Pm023985;Pm026022;Pm029034;Pm029036	PF11744.3;PF11744.3;PF11744.3;PF11744.3;PF11744.3;PF11744.3;PF11744.3;PF11744.3;PF11744.3	Aluminiumactivated malate transporter	89
Pm001497;Pm001498;Pm001502;Pm002735;Pm020163;Pm023275;Pm023985;Pm026022;Pm029034;Pm029036	PF13515.1;PF13515.1;PF13515.1;PF13515.1;PF13515.1;PF13515.1;PF13515.1;PF13515.1;PF13515.1;PF13515.1	Fusaric acid resistance protein-like	97
Pm001503;Pm005323;Pm006686;Pm011384;Pm018148;Pm018306;Pm018472;Pm020164;Pm020615;Pm020642;Pm020878;Pm020879;Pm023237;Pm023735;Pm023737;Pm023738;Pm023805;Pm028604;Pm028606;Pm029399	PF14215.1;PF14215.1;PF14215.1;PF14215.1;PF14215.1;PF14215.1;PF14215.1;PF14215.1;PF14215.1;PF14215.1;PF14215.1;PF14215.1;PF14215.1;PF14215.1;PF14215.1;PF14215.1;PF14215.1;PF14215.1;PF14215.1;PF14215.1	bHLH-MYCand R2R3-MYB transcription factors N-terminal	110
Pm001508;Pm005106;Pm010429;Pm011185;Pm013220;Pm013221	PF01070.13;PF01070.13;PF01070.13;PF01070.13;PF01070.13;PF01070.13	FMN-dependentdehydrogenase	29
Pm001519;Pm001521;Pm002362;Pm005424;Pm006200;Pm006652;Pm009857;Pm012673;Pm018325;Pm018958;Pm020457;Pm020710;Pm020812;Pm022944;Pm023951;Pm026026;Pm026027;Pm027364;Pm030545;Pm029429	PF11789.3;PF11789.3;PF11789.3;PF11789.3;PF11789.3;PF11789.3;PF11789.3;PF11789.3;PF11789.3;PF11789.3;PF11789.3;PF11789.3;PF11789.3;PF11789.3;PF11789.3;PF11789.3;PF11789.3;PF11789.3;PF11789.3;PF11789.3	Zinc-finger of the MIZ type in Nse subunit	122
Pm001522;Pm030521	PF13966.1;PF13966.1	zinc-bindingin reverse transcriptase	9
Pm001527;Pm013692;Pm016903;Pm017604;Pm020106;Pm024620;Pm025054	PF01556.13;PF01556.13;PF01556.13;PF01556.13;PF01556.13;PF01556.13;PF01556.13	DnaJ C terminal domain	22
Pm001527;Pm004506;Pm013692;Pm016386;Pm016903;Pm017604;Pm025054	PF00684.14;PF00684.14;PF00684.14;PF00684.14;PF00684.14;PF00684.14;PF00684.14	DnaJ central domain	23
Pm001531;Pm015934	PF08063.7;PF08063.7	PADR1(NUC008) domain	15
Pm001547;Pm023555;Pm030598	PF04690.8;PF04690.8;PF04690.8	YABBYprotein	47
Pm001551;Pm026822	PF01743.15;PF01743.15	PolyA polymerase head domain	9
Pm001553;Pm007104;Pm007430;Pm021866;Pm024998;Pm026838;Pm026840;Pm030499;Pm031087;Pm031089	PF03088.11;PF03088.11;PF03088.11;PF03088.11;PF03088.11;PF03088.11;PF03088.11;PF03088.11;PF03088.11;PF03088.11	Strictosidinesynthase	57
Pm001553;Pm003170;Pm007104;Pm007430;Pm026838;Pm026840;Pm030499;Pm031087;Pm031089	PF08450.7;PF08450.7;PF08450.7;PF08450.7;PF08450.7;PF08450.7;PF08450.7;PF08450.7;PF08450.7	SMP-30/Gluconolaconase/LRE-like region	32
Pm001553;Pm026838;Pm026840;Pm029193;Pm031089	PF01436.16;PF01436.16;PF01436.16;PF01436.16;PF01436.16	NHL repeat	19
Pm001567;Pm007778;Pm008449	PF12711.2;PF12711.2;PF12711.2	Kinesin motor	21
Pm001568;Pm003417;Pm004613;Pm005245;Pm006847;Pm007965;Pm007967;Pm007968;Pm007973;Pm012351;Pm015487;Pm015517;Pm015560;Pm016764;Pm016766;Pm018075;Pm018077;Pm018216;Pm019412;Pm019414;Pm019413;Pm019920;Pm021004;Pm021358;Pm021360;Pm021361;Pm021362;Pm021364;Pm021365;Pm021366;Pm021441;Pm021449;Pm021451;Pm021450;Pm021453;Pm021455;Pm021456;Pm021818;Pm022833;Pm026090;Pm031175;Pm028285;Pm028975	PF07859.8;PF07859.8;PF07859.8;PF07859.8;PF07859.8;PF07859.8;PF07859.8;PF07859.8;PF07859.8;PF07859.8;PF07859.8;PF07859.8;PF07859.8;PF07859.8;PF07859.8;PF07859.8;PF07859.8;PF00561.15;PF07859.8;PF07859.8;PF07859.8;PF07859.8;PF00561.15;PF07859.8;PF07859.8;PF07859.8;PF07859.8;PF07859.8;PF07859.8;PF07859.8;PF07859.8;PF07859.8;PF07859.8;PF07859.8;PF07859.8;PF07859.8;PF07859.8;PF07859.8;PF07859.8;PF07859…	alpha/betahydrolase fold	182
Pm001568;Pm003417;Pm004613;Pm005245;Pm006847;Pm007965;Pm007967;Pm007968;Pm007973;Pm012351;Pm015487;Pm015517;Pm015560;Pm016764;Pm016766;Pm018075;Pm018077;Pm019412;Pm019414;Pm019413;Pm019920;Pm021360;Pm021361;Pm021364;Pm021365;Pm021449;Pm021451;Pm021450;Pm021453;Pm021455;Pm021456;Pm021818;Pm022833;Pm026090;Pm031175;Pm028285;Pm028975	PF00135.23;PF00135.23;PF00135.23;PF00135.23;PF00135.23;PF00135.23;PF00135.23;PF00135.23;PF00135.23;PF00135.23;PF00135.23;PF00135.23;PF00135.23;PF00135.23;PF00135.23;PF00135.23;PF00135.23;PF00135.23;PF00135.23;PF00135.23;PF00135.23;PF00135.23;PF00135.23;PF00135.23;PF00135.23;PF00135.23;PF00135.23;PF00135.23;PF00135.23;PF00135.23;PF00135.23;PF00135.23;PF00135.23;PF00135.23;PF00135.23;PF00135.23;PF0…	Carboxylesterase family	157
Pm001568;Pm004613;Pm015517;Pm020259;Pm021365;Pm022833;Pm026090;Pm029645	PF12740.2;PF12740.2;PF12740.2;PF12740.2;PF12740.2;PF12740.2;PF12740.2;PF12740.2	Chlorophyllase enzyme	30
Pm001581;Pm015885	PF02463.14;PF02463.14	RecF/RecN/SMCN terminal domain	26
Pm001581;Pm015885	PF06470.8;PF06470.8	SMC proteins Flexible Hinge Domain	26
Pm001598;Pm012096	PF02738.13;PF02738.13	Molybdopterin-bindingdomain of aldehyde dehydrogenase	19
Pm001598;Pm012096	PF00941.16;PF00941.16	FAD binding domain in molybdopterin dehydrogenase	19
Pm001598;Pm012096	PF01315.17;PF01315.17	Aldehyde oxidase and xanthine dehydrogenase, a/b hammerhead domain	19
Pm001598;Pm012096	PF01799.15;PF01799.15	[2Fe-2S] binding domain	19
Pm001598;Pm012096	PF03450.12;PF03450.12	CO dehydrogenase flavoprotein C-terminal domain	19
Pm001598;Pm012096	PF00111.22;PF00111.22	2Fe-2S iron-sulfur cluster binding domain	19
Pm001603;Pm001604;Pm025679;Pm025928	PF04130.8;PF04130.8;PF04130.8;PF04130.8	Spc97/ Spc98 family	143
Pm001609;Pm022167	PF01717.13;PF01717.13	Cobalamin-independentsynthase, Catalytic domain	11
Pm001609;Pm022167	PF08267.7;PF08267.7	Cobalamin-independent synthase, N-terminal domain	11
Pm001608;Pm008616	PF01883.14;PF01883.14	Domainof unknown function DUF59	4
Pm001614;Pm004105;Pm005936;Pm007018;Pm007647;Pm011789;Pm011966;Pm014428;Pm014429;Pm016241;Pm016392;Pm016409;Pm016415;Pm018844;Pm018845;Pm018846;Pm019188;Pm019253;Pm019373;Pm020283;Pm020284;Pm020285;Pm020778;Pm023571;Pm025199;Pm029110	PF14368.1;PF14368.1;PF14368.1;PF14368.1;PF14368.1;PF14368.1;PF14368.1;PF14368.1;PF14368.1;PF14368.1;PF14368.1;PF14368.1;PF14368.1;PF14368.1;PF14368.1;PF14368.1;PF14368.1;PF14368.1;PF14368.1;PF14368.1;PF14368.1;PF14368.1;PF14368.1;PF14368.1;PF14368.1;PF14368.1	Probablelipid transfer	152
Pm001614;Pm004105;Pm004636;Pm005936;Pm007018;Pm007647;Pm011789;Pm011966;Pm014428;Pm014429;Pm014818;Pm014829;Pm016241;Pm016392;Pm016409;Pm016415;Pm017825;Pm018844;Pm018845;Pm018846;Pm019188;Pm019373;Pm020284;Pm020285;Pm020778;Pm023521;Pm023523;Pm023526;Pm024046;Pm025199	PF00234.17;PF00234.17;PF00234.17;PF00234.17;PF00234.17;PF00234.17;PF00234.17;PF00234.17;PF00234.17;PF00234.17;PF00234.17;PF00234.17;PF00234.17;PF00234.17;PF00234.17;PF00234.17;PF00234.17;PF00234.17;PF00234.17;PF00234.17;PF00234.17;PF00234.17;PF00234.17;PF00234.17;PF00234.17;PF00234.17;PF00234.17;PF00234.17;PF00234.17;PF00234.17	Protease inhibitor/seed storage/LTP family	224
Pm001621;Pm019379;Pm027808	PF01113.15;PF01113.15;PF01113.15	Dihydrodipicolinatereductase, N-terminus	23
Pm001621;Pm019379;Pm027808	PF05173.9;PF05173.9;PF05173.9	Dihydrodipicolinate reductase, C-terminus	23
Pm001623;Pm001881;Pm002046;Pm003901;Pm006825;Pm007682;Pm016855;Pm021678;Pm022182;Pm025619;Pm030278;Pm029822	PF03004.9;PF03004.9;PF03004.9;PF03004.9;PF03004.9;PF03004.9;PF03004.9;PF03004.9;PF03004.9;PF03004.9;PF03004.9;PF03004.9	Planttransposase (Ptta/En/Spm family)	65
Pm001634;Pm006078;Pm006500;Pm025315;Pm028529	PF01150.12;PF01150.12;PF01150.12;PF01150.12;PF01150.12	GDA1/CD39(nucleoside phosphatase) family	88
Pm001639	PF07574.8	Nse1non-SMC component of SMC5-6 complex	4
Pm001639	PF08746.6	RING-like domain	4
Pm001646	PF12066.3	Domainof unknown function (DUF3546)	3
Pm001646	PF04959.8	Arsenite-resistance protein 2	3
Pm001647	PF00994.19	Probablemolybdopterin binding domain	4
Pm001647	PF03453.12	MoeA N-terminal region (domain I and II)	4
Pm001647	PF03454.10	MoeA C-terminal region (domain IV)	4
Pm001648;Pm009639;Pm011745;Pm017944;Pm020085;Pm020317;Pm026371	PF00498.21;PF00498.21;PF00498.21;PF00498.21;PF00498.21;PF00498.21;PF00498.21	FHAdomain	36
Pm001649;Pm025416;Pm027504	PF00970.19;PF00970.19;PF00970.19	OxidoreductaseFAD-binding domain	41
Pm001649;Pm004405;Pm019110;Pm019859;Pm025416;Pm027504	PF00175.16;PF00175.16;PF00175.16;PF00175.16;PF00175.16;PF00175.16	Oxidoreductase NAD-binding domain	60
Pm001658;Pm002218;Pm003223;Pm003224;Pm004608;Pm004609;Pm006701;Pm006722;Pm006739;Pm007219;Pm007740;Pm008232;Pm008246;Pm009139;Pm009141;Pm009140;Pm011120;Pm011487;Pm011767;Pm012204;Pm012206;Pm012417;Pm012707;Pm012908;Pm014926;Pm014999;Pm014998;Pm015001;Pm015002;Pm015005;Pm015689;Pm016268;Pm016314;Pm016397;Pm016400;Pm016401;Pm016829;Pm020053;Pm020064;Pm020541;Pm024055;Pm025397;Pm025580;Pm025585;Pm0…	PF00295.12;PF00295.12;PF00295.12;PF00295.12;PF00295.12;PF00295.12;PF00295.12;PF00295.12;PF00295.12;PF00295.12;PF00295.12;PF00295.12;PF00295.12;PF00295.12;PF00295.12;PF00295.12;PF00295.12;PF00295.12;PF00295.12;PF00295.12;PF00295.12;PF00295.12;PF00295.12;PF00295.12;PF00295.12;PF00295.12;PF00295.12;PF00295.12;PF00295.12;PF00295.12;PF00295.12;PF00295.12;PF00295.12;PF00295.12;PF00295.12;PF00295.12;PF0…	Glycosylhydrolases family 28	285
Pm001658;Pm002218;Pm003223;Pm004608;Pm004609;Pm006701;Pm006722;Pm008232;Pm008246;Pm011120;Pm011487;Pm011767;Pm012204;Pm012206;Pm012417;Pm012707;Pm012908;Pm015689;Pm016268;Pm016829;Pm020064;Pm024055;Pm025397;Pm025585;Pm025676;Pm025831;Pm027794;Pm027795;Pm030445;Pm028950;Pm030849	PF12708.2;PF12708.2;PF12708.2;PF12708.2;PF12708.2;PF12708.2;PF12708.2;PF12708.2;PF12708.2;PF12708.2;PF12708.2;PF12708.2;PF12708.2;PF12708.2;PF12708.2;PF12708.2;PF12708.2;PF12708.2;PF12708.2;PF12708.2;PF12708.2;PF12708.2;PF12708.2;PF12708.2;PF12708.2;PF12708.2;PF12708.2;PF12708.2;PF12708.2;PF12708.2;PF12708.2	Pectate lyase superfamily protein	175
Pm001662;Pm004768;Pm005099;Pm006105;Pm008801;Pm010501;Pm017724;Pm020891;Pm020976;Pm024302;Pm026890;Pm026891;Pm026921;Pm027961	PF04782.7;PF04782.7;PF04782.7;PF04782.7;PF04782.7;PF04782.7;PF04782.7;PF04782.7;PF04782.7;PF04782.7;PF04782.7;PF04782.7;PF04782.7;PF04782.7	Proteinof unknown function (DUF632)	30
Pm001662;Pm004768;Pm005099;Pm008801;Pm010501;Pm020891;Pm020976;Pm026890	PF04783.7;PF04783.7;PF04783.7;PF04783.7;PF04783.7;PF04783.7;PF04783.7;PF04783.7	Protein of unknown function (DUF630)	12
Pm001666;Pm006165;Pm010400;Pm021480;Pm026901;Pm027800	PF05383.12;PF05383.12;PF05383.12;PF05383.12;PF05383.12;PF05383.12	Ladomain	27
Pm001675;Pm001677;Pm003007;Pm006398;Pm008421;Pm028327	PF00150.13;PF00150.13;PF00150.13;PF00150.13;PF00150.13;PF00150.13	Cellulase (glycosyl hydrolase family 5)	25
Pm001685;Pm003118;Pm016055;Pm023119;Pm031260	PF01399.22;PF01399.22;PF01399.22;PF01399.22;PF01399.22	PCIdomain	17
Pm001685;Pm018702;Pm024160	PF10075.4;PF10075.4;PF10075.4	COP9 signalosome, subunit CSN8	5
Pm001694;Pm002254;Pm002257;Pm002259;Pm002261;Pm002263;Pm002264;Pm002265;Pm002266;Pm006116;Pm006164;Pm006374;Pm006374;Pm006677;Pm006953;Pm009933;Pm011343;Pm012776;Pm012776;Pm014932;Pm015711;Pm015712;Pm015713;Pm015714;Pm015715;Pm015717;Pm015716;Pm015718;Pm015718;Pm015719;Pm017749;Pm017749;Pm019393;Pm019393;Pm019522;Pm019578;Pm020292;Pm021179;Pm021180;Pm021214;Pm021215;Pm021339;Pm021340;Pm022354;Pm0…	PF00107.21;PF00107.21;PF00107.21;PF00107.21;PF00107.21;PF00107.21;PF00107.21;PF00107.21;PF00107.21;PF00107.21;PF00107.21;PF00107.21;PF13602.1;PF00107.21;PF13602.1;PF13602.1;PF00107.21;PF00107.21;PF13602.1;PF00107.21;PF00107.21;PF00107.21;PF00107.21;PF00107.21;PF00107.21;PF00107.21;PF00107.21;PF13602.1;PF00107.21;PF00107.21;PF00107.21;PF13602.1;PF00107.21;PF13602.1;PF13602.1;PF00107.21;PF00107.21;…	Zinc-binding dehydrogenase	422
Pm001696;Pm002343;Pm002343;Pm003879;Pm004972;Pm005056;Pm005111;Pm005445;Pm005445;Pm005580;Pm006113;Pm006254;Pm006254;Pm006287;Pm007690;Pm007690;Pm008304;Pm008434;Pm008434;Pm009329;Pm010588;Pm012987;Pm014786;Pm014786;Pm015830;Pm015912;Pm015912;Pm016189;Pm016346;Pm019740;Pm019945;Pm020453;Pm020551;Pm020551;Pm020765;Pm020884;Pm020887;Pm021001;Pm021001;Pm021002;Pm021002;Pm021132;Pm022712;Pm022878;Pm0…	PF00890.19;PF01494.14;PF00890.19;PF00890.19;PF01494.14;PF00890.19;PF01494.14;PF01494.14;PF00890.19;PF01565.18;PF00890.19;PF01494.14;PF00890.19;PF01565.18;PF00890.19;PF01494.14;PF00890.19;PF00890.19;PF01494.14;PF00890.19;PF01565.18;PF00890.19;PF00890.19;PF01494.14;PF00890.19;PF01494.14;PF00890.19;PF00890.19;PF00890.19;PF00890.19;PF01494.14;PF01494.14;PF00890.19;PF01494.14;PF00890.19;PF01494.14;PF0…	FAD binding domain	304
Pm001697;Pm011950;Pm031106	PF06991.6;PF06991.6;PF06991.6	Splicingfactor, Prp19-binding domain	24
Pm001721;Pm005175;Pm005408;Pm006914;Pm008761;Pm017113;Pm021614;Pm027256;Pm027547;Pm029790	PF07717.11;PF07717.11;PF07717.11;PF07717.11;PF07717.11;PF07717.11;PF07717.11;PF07717.11;PF07717.11;PF07717.11	Oligonucleotide/oligosaccharide-binding(OB)-fold	31
Pm001721;Pm005175;Pm005408;Pm006914;Pm008761;Pm017113;Pm021614;Pm027256;Pm029790	PF04408.18;PF04408.18;PF04408.18;PF04408.18;PF04408.18;PF04408.18;PF04408.18;PF04408.18;PF04408.18	Helicase associated domain (HA2)	27
Pm001721;Pm004997;Pm008761;Pm010892;Pm011371;Pm013299;Pm013364;Pm013365;Pm014779;Pm018466;Pm020493;Pm022806;Pm023958;Pm025134;Pm025864	PF00437.15;PF00437.15;PF00437.15;PF00437.15;PF00437.15;PF00437.15;PF00437.15;PF00437.15;PF00437.15;PF00437.15;PF00437.15;PF00437.15;PF00437.15;PF00437.15;PF00437.15	Type II/IV secretion system protein	114
Pm001722;Pm022510	PF02867.10;PF02867.10	Ribonucleotidereductase, barrel domain	17
Pm001722;Pm022510	PF00317.16;PF00317.16	Ribonucleotide reductase, all-alpha domain	17
Pm001722;Pm022510	PF03477.11;PF03477.11	ATP cone domain	17
Pm001730;Pm022512;Pm027437	PF04367.8;PF04367.8;PF04367.8	Proteinof unknown function (DUF502)	25
Pm001734;Pm031043	PF02496.11;PF02496.11	ABA/WDSinduced protein	10
Pm001736;Pm001773;Pm008565;Pm013066;Pm013067;Pm013071;Pm017168;Pm017170;Pm017171;Pm017172;Pm018311;Pm022541;Pm022542;Pm024164;Pm030320;Pm028547	PF05617.6;PF05617.6;PF05617.6;PF05617.6;PF05617.6;PF05617.6;PF05617.6;PF05617.6;PF05617.6;PF05617.6;PF05617.6;PF05617.6;PF05617.6;PF05617.6;PF05617.6;PF05617.6	Prolamin-like	87
Pm001740;Pm020885;Pm020887;Pm020888	PF15519.1;PF15519.1;PF15519.1;PF15519.1	linker between RRM2 and RRM3 domains in RBM39 protein	41
Pm001741;Pm003549;Pm004598;Pm009451;Pm020375;Pm022517;Pm030449	PF01918.16;PF01918.16;PF01918.16;PF01918.16;PF01918.16;PF01918.16;PF01918.16	Alba	39
Pm001741	PF12328.3	Rpp20 subunit of nuclear RNase MRP and P	12
Pm001744	PF03291.11	mRNA capping enzyme	3
Pm001754;Pm001763;Pm007584;Pm031070	PF02594.11;PF02594.11;PF02594.11;PF02594.11	UncharacterisedACR, YggU family COG1872	28
Pm001760;Pm003024;Pm003025;Pm003076;Pm004895;Pm004896;Pm005336;Pm008932;Pm011241;Pm011474;Pm011477;Pm011478;Pm011482;Pm011483;Pm011666;Pm011680;Pm014047;Pm015286;Pm020480;Pm024070;Pm026232;Pm027401;Pm028138;Pm028184	PF01453.19;PF01453.19;PF01453.19;PF01453.19;PF01453.19;PF01453.19;PF01453.19;PF01453.19;PF01453.19;PF01453.19;PF01453.19;PF01453.19;PF01453.19;PF01453.19;PF01453.19;PF01453.19;PF01453.19;PF01453.19;PF01453.19;PF01453.19;PF01453.19;PF01453.19;PF01453.19;PF01453.19	D-mannosebinding lectin	141
Pm001762	PF03947.13	Ribosomal Proteins L2, C-terminal domain	16
Pm001775	PF02900.13	CatalyticLigB subunit of aromatic ring-opening dioxygenase	1
Pm001779;Pm001782;Pm009845;Pm009849;Pm009850;Pm010905;Pm010908;Pm010911;Pm011645;Pm011644;Pm011672;Pm011675;Pm011677;Pm011703;Pm011704;Pm011714;Pm011719;Pm011722;Pm011724;Pm011725;Pm011726;Pm015248;Pm015249;Pm015366;Pm015368;Pm030816;Pm030980;Pm029243	PF03936.11;PF03936.11;PF03936.11;PF03936.11;PF03936.11;PF03936.11;PF03936.11;PF03936.11;PF03936.11;PF03936.11;PF03936.11;PF03936.11;PF03936.11;PF03936.11;PF03936.11;PF03936.11;PF03936.11;PF03936.11;PF03936.11;PF03936.11;PF03936.11;PF03936.11;PF03936.11;PF03936.11;PF03936.11;PF03936.11;PF03936.11;PF03936.11	Terpenesynthase family, metal binding domain	124
Pm001779;Pm001782;Pm009845;Pm009849;Pm009850;Pm010252;Pm010905;Pm010908;Pm011645;Pm011644;Pm011672;Pm011675;Pm011677;Pm011722;Pm011726;Pm015248;Pm015249;Pm015366;Pm015368;Pm030816;Pm030980;Pm029243	PF01397.16;PF01397.16;PF01397.16;PF01397.16;PF01397.16;PF01397.16;PF01397.16;PF01397.16;PF01397.16;PF01397.16;PF01397.16;PF01397.16;PF01397.16;PF01397.16;PF01397.16;PF01397.16;PF01397.16;PF01397.16;PF01397.16;PF01397.16;PF01397.16;PF01397.16	Terpene synthase, N-terminal domain	75
Pm001784;Pm004597;Pm016264	PF14569.1;PF14569.1;PF14569.1	Zinc-binding RING-finger	40
Pm001792;Pm016384;Pm025996	PF01159.14;PF01159.14;PF01159.14	Ribosomalprotein L6e	9
Pm001796;Pm006890;Pm019468	PF01432.15;PF01432.15;PF01432.15	Peptidasefamily M3	10
Pm001798;Pm002274;Pm004341;Pm007823;Pm019132;Pm022726;Pm029244	PF00464.14;PF00464.14;PF00464.14;PF00464.14;PF00464.14;PF00464.14;PF00464.14	Serinehydroxymethyltransferase	16
Pm001813	PF14649.1	SpatacsinC-terminus	86
Pm001815;Pm002102;Pm022225	PF00925.15;PF00925.15;PF00925.15	GTP cyclohydrolase II	11
Pm001817;Pm008361;Pm008942;Pm010529;Pm011314;Pm013102;Pm014423;Pm014513;Pm014787;Pm016774;Pm019613;Pm019726;Pm020374;Pm020610;Pm024415;Pm024722;Pm028054;Pm029892	PF13428.1;PF07719.12;PF00515.23;PF00515.23;PF07719.12;PF13432.1;PF13424.1;PF13424.1;PF07719.12;PF13424.1;PF13428.1;PF13424.1;PF00515.23;PF13424.1;PF00515.23;PF13424.1;PF00515.23;PF13428.1	Tetratricopeptiderepeat	65
Pm001821	PF13718.1	GNATacetyltransferase 2	9
Pm001821;Pm025864	PF05127.9;PF05127.9	Helicase	10
Pm001821	PF08351.6	Domain of unknown function (DUF1726)	9
Pm001821	PF13725.1	Possible tRNA binding domain	9
Pm001831;Pm012298;Pm028389	PF03870.10;PF03870.10;PF03870.10	RNApolymerase Rpb8	3
Pm001832	PF09731.4	Mitochondrialinner membrane protein	1
Pm001835;Pm013287	PF02824.16;PF02824.16	TGSdomain	6
Pm001835;Pm005874;Pm009725;Pm010676;Pm010814;Pm013021;Pm013287;Pm013350;Pm013364;Pm013795;Pm014707;Pm016749;Pm016751;Pm017516;Pm020493;Pm022104;Pm022160;Pm024119;Pm024121;Pm026654	PF00350.18;PF00350.18;PF00350.18;PF00350.18;PF00350.18;PF00350.18;PF00350.18;PF00350.18;PF00350.18;PF00350.18;PF00350.18;PF00350.18;PF00350.18;PF00350.18;PF00350.18;PF00350.18;PF00350.18;PF00350.18;PF00350.18;PF00350.18	Dynamin family	132
Pm001836	PF00682.14	HMGL-like	4
Pm001838;Pm008625;Pm016447;Pm026622	PF10366.4;PF10366.4;PF10366.4;PF10366.4	Vacuolar sorting protein 39 domain 1	21
Pm001839	PF01202.17	Shikimatekinase	3
Pm001846;Pm030250	PF02446.12;PF02446.12	4-alpha-glucanotransferase	15
Pm001862;Pm002360;Pm003184;Pm004468;Pm004835;Pm010059;Pm010798;Pm011176;Pm011536;Pm012830;Pm013658;Pm014622;Pm014856;Pm016424;Pm022641;Pm023249;Pm025959;Pm026078;Pm028925;Pm029075	PF05678.9;PF05678.9;PF05678.9;PF05678.9;PF05678.9;PF05678.9;PF05678.9;PF05678.9;PF05678.9;PF05678.9;PF05678.9;PF05678.9;PF05678.9;PF05678.9;PF05678.9;PF05678.9;PF05678.9;PF05678.9;PF05678.9;PF05678.9	VQmotif	140
Pm001864	PF03416.14	Peptidasefamily C54	53
Pm001865	PF01843.14	DILdomain	52
Pm001868	PF10033.4	Autophagy-relatedprotein 13	11
Pm001883;Pm006777;Pm010630;Pm015638;Pm020043;Pm021718;Pm029068	PF00828.14;PF00828.14;PF00828.14;PF00828.14;PF00828.14;PF00828.14;PF00828.14	Ribosomalprotein L18e/L15	27
Pm001888;Pm025235;Pm030688	PF01722.13;PF01722.13;PF01722.13	BolA-likeprotein	24
Pm001889;Pm002066;Pm003370;Pm003502;Pm005075;Pm005574;Pm005675;Pm005767;Pm005769;Pm006229;Pm006885;Pm009623;Pm010685;Pm011793;Pm012110;Pm012727;Pm013209;Pm014635;Pm015748;Pm016744;Pm017166;Pm018873;Pm020087;Pm021844;Pm022155;Pm022570;Pm022572;Pm022574;Pm023466;Pm024596;Pm024597;Pm025828;Pm026058;Pm026228;Pm026268;Pm026920;Pm028175;Pm029803;Pm029723;Pm028435	PF13837.1;PF12776.2;PF12776.2;PF13837.1;PF13837.1;PF13837.1;PF12776.2;PF12776.2;PF12776.2;PF12776.2;PF13837.1;PF13837.1;PF13837.1;PF12776.2;PF13837.1;PF12776.2;PF13837.1;PF12776.2;PF12776.2;PF13837.1;PF13837.1;PF12776.2;PF12776.2;PF12776.2;PF12776.2;PF13837.1;PF13837.1;PF13837.1;PF12776.2;PF13837.1;PF13837.1;PF12776.2;PF12776.2;PF13837.1;PF13837.1;PF12776.2;PF12776.2;PF12776.2;PF13837.1;PF12776.2	Myb/SANT-likeDNA-binding domain	196
Pm001889;Pm003502;Pm017166;Pm022570;Pm022572;Pm026265;Pm029723	PF10545.4;PF10545.4;PF10545.4;PF10545.4;PF10545.4;PF10545.4;PF10545.4	Alcohol dehydrogenase transcription factor Myb/SANT-like	25
Pm001889;Pm003502;Pm005675;Pm006229;Pm006885;Pm009623;Pm016214;Pm016214;Pm017166;Pm017210;Pm020087;Pm022570;Pm022572;Pm024597;Pm026265	PF13873.1;PF13873.1;PF13837.1;PF13837.1;PF13873.1;PF13873.1;PF13837.1;PF13873.1;PF13873.1;PF13837.1;PF13837.1;PF13873.1;PF13873.1;PF13873.1;PF13837.1	Myb/SANT-like DNA-binding domain	62
Pm001912;Pm003212;Pm004007;Pm004050;Pm004646;Pm004823;Pm004874;Pm004875;Pm005530;Pm005667;Pm006083;Pm006247;Pm006271;Pm006623;Pm006624;Pm006627;Pm006628;Pm006629;Pm006631;Pm008590;Pm009388;Pm014823;Pm015144;Pm015750;Pm015751;Pm015752;Pm015753;Pm016637;Pm019656;Pm020613;Pm022569;Pm023467;Pm024269;Pm024693;Pm025813;Pm025814;Pm029222	PF00892.15;PF00892.15;PF00892.15;PF00892.15;PF00892.15;PF00892.15;PF00892.15;PF00892.15;PF00892.15;PF00892.15;PF00892.15;PF00892.15;PF00892.15;PF00892.15;PF00892.15;PF00892.15;PF00892.15;PF00892.15;PF00892.15;PF00892.15;PF00892.15;PF00892.15;PF00892.15;PF00892.15;PF00892.15;PF00892.15;PF00892.15;PF00892.15;PF00892.15;PF00892.15;PF00892.15;PF00892.15;PF00892.15;PF00892.15;PF00892.15;PF00892.15;PF0…	EamA-liketransporter family	169
Pm001913;Pm005313;Pm021434;Pm023603	PF01936.13;PF01936.13;PF01936.13;PF01936.13	NYNdomain	52
Pm001913;Pm015874;Pm021434	PF12872.2;PF12872.2;PF12872.2	OST-HTH/LOTUS domain	49
Pm001913	PF14418.1	OST-HTH Associated domain	47
Pm001914;Pm012964;Pm016452;Pm018333;Pm026019;Pm031051	PF04970.8;PF04970.8;PF04970.8;PF04970.8;PF04970.8;PF04970.8	Lecithinretinol acyltransferase	18
Pm001922;Pm004831;Pm009598;Pm009601;Pm010460;Pm011080;Pm011081;Pm013114;Pm013315;Pm016192;Pm016614;Pm016641;Pm016709;Pm016713;Pm016714;Pm016715;Pm019677;Pm020708;Pm021755;Pm022294;Pm024460;Pm025037;Pm025978;Pm025979;Pm027332;Pm029551;Pm029668;Pm029670;Pm029673;Pm029845;Pm029847	PF02536.9;PF02536.9;PF02536.9;PF02536.9;PF02536.9;PF02536.9;PF02536.9;PF02536.9;PF02536.9;PF02536.9;PF02536.9;PF02536.9;PF02536.9;PF02536.9;PF02536.9;PF02536.9;PF02536.9;PF02536.9;PF02536.9;PF02536.9;PF02536.9;PF02536.9;PF02536.9;PF02536.9;PF02536.9;PF02536.9;PF02536.9;PF02536.9;PF02536.9;PF02536.9;PF02536.9	mTERF	88
Pm001928;Pm002115;Pm003816;Pm004099;Pm004864;Pm005125;Pm005126;Pm005315;Pm005448;Pm005720;Pm006787;Pm011324;Pm013159;Pm013991;Pm014100;Pm016100;Pm018222;Pm019148;Pm020095;Pm020995;Pm023003;Pm023942;Pm027242;Pm027243	PF00155.16;PF00155.16;PF00155.16;PF00155.16;PF00155.16;PF00155.16;PF00155.16;PF00155.16;PF00155.16;PF00155.16;PF00155.16;PF00155.16;PF00155.16;PF00155.16;PF00155.16;PF00155.16;PF00155.16;PF00155.16;PF00155.16;PF00155.16;PF00155.16;PF00155.16;PF00155.16;PF00155.16	Aminotransferaseclass I and II	141
Pm001928;Pm002321;Pm003588;Pm003996;Pm004864;Pm008964;Pm020095	PF01041.12;PF01041.12;PF01041.12;PF01041.12;PF01041.12;PF01041.12;PF01041.12	DegT/DnrJ/EryC1/StrS aminotransferase family	41
Pm001930;Pm005188;Pm013617;Pm018591;Pm018732;Pm019184;Pm019185;Pm020265;Pm027393;Pm027394;Pm030285	PF00916.15;PF00916.15;PF00916.15;PF00916.15;PF00916.15;PF00916.15;PF00916.15;PF00916.15;PF00916.15;PF00916.15;PF00916.15	Sulfatetransporter family	74
Pm001930;Pm018732;Pm019184;Pm019185;Pm020265;Pm027393	PF13792.1;PF13792.1;PF13792.1;PF13792.1;PF13792.1;PF13792.1	Sulfate transporter N-terminal domain with GLY motif	59
Pm001930;Pm005188;Pm014896;Pm018591;Pm018732;Pm019015;Pm019184;Pm019185;Pm020265;Pm020267;Pm027393;Pm030285	PF01740.16;PF01740.16;PF01740.16;PF01740.16;PF01740.16;PF01740.16;PF01740.16;PF01740.16;PF01740.16;PF01740.16;PF01740.16;PF01740.16	STAS domain	87
Pm001938;Pm005026;Pm005640;Pm009563;Pm013004;Pm015062;Pm018646;Pm018917;Pm022364;Pm024456	PF03109.11;PF03109.11;PF03109.11;PF03109.11;PF03109.11;PF03109.11;PF03109.11;PF03109.11;PF03109.11;PF03109.11	ABC1family	91
Pm001942;Pm003941;Pm014728	PF08155.6;PF08155.6;PF08155.6	NOGCT(NUC087) domain	4
Pm001946;Pm004188;Pm004833;Pm005683;Pm006097;Pm006260;Pm006889;Pm006947;Pm007809;Pm008137;Pm008922;Pm010614;Pm010897;Pm011046;Pm011152;Pm011314;Pm012497;Pm012616;Pm012759;Pm015365;Pm016852;Pm018586;Pm019726;Pm019755;Pm020542;Pm020610;Pm021994;Pm023565;Pm023619;Pm024415;Pm026597;Pm029889;Pm030960	PF12895.2;PF12895.2;PF12895.2;PF12895.2;PF12895.2;PF12895.2;PF12895.2;PF12895.2;PF12895.2;PF12895.2;PF12895.2;PF12895.2;PF12895.2;PF12895.2;PF12895.2;PF12895.2;PF12895.2;PF12895.2;PF12895.2;PF12895.2;PF12895.2;PF12895.2;PF12895.2;PF12895.2;PF12895.2;PF12895.2;PF12895.2;PF12895.2;PF12895.2;PF12895.2;PF12895.2;PF12895.2;PF12895.2	Anaphase-promoting complex, cyclosome, subunit 3	142
Pm001946;Pm003853;Pm005683;Pm005873;Pm005969;Pm006097;Pm009180;Pm010463;Pm012497;Pm012952;Pm013225;Pm014356;Pm014516;Pm015337;Pm015358;Pm015824;Pm018279;Pm019016;Pm020346;Pm026622;Pm028947;Pm030960	PF00637.15;PF00637.15;PF00637.15;PF00637.15;PF00637.15;PF00637.15;PF00637.15;PF00637.15;PF00637.15;PF00637.15;PF00637.15;PF00637.15;PF00637.15;PF00637.15;PF00637.15;PF00637.15;PF00637.15;PF00637.15;PF00637.15;PF00637.15;PF00637.15;PF00637.15	Region in Clathrin and VPS	100
Pm001948;Pm001949;Pm002714;Pm003058;Pm010538;Pm010540;Pm010711;Pm010712;Pm010714;Pm010717;Pm010718;Pm010721;Pm011649;Pm013946;Pm015983;Pm018629;Pm018631;Pm018632;Pm018691;Pm019548;Pm019731;Pm024391;Pm024393;Pm024394;Pm027155;Pm027156;Pm027159;Pm027213;Pm027214;Pm027216	PF00027.24;PF00027.24;PF00027.24;PF00027.24;PF00027.24;PF00027.24;PF00027.24;PF00027.24;PF00027.24;PF00027.24;PF00027.24;PF00027.24;PF00027.24;PF00027.24;PF00027.24;PF00027.24;PF00027.24;PF00027.24;PF00027.24;PF00027.24;PF00027.24;PF00027.24;PF00027.24;PF00027.24;PF00027.24;PF00027.24;PF00027.24;PF00027.24;PF00027.24;PF00027.24	Cyclicnucleotide-binding domain	179
Pm001953;Pm018144	PF09497.5;PF09497.5	Transcriptionmediator complex subunit Med12	12
Pm001959;Pm003314	PF01477.18;PF01477.18	PLAT/LH2domain	5
Pm001959;Pm030469	PF06232.6;PF06232.6	Embryo-specific protein 3, (ATS3)	8
Pm001961;Pm006689;Pm006690;Pm006691;Pm006693;Pm023828	PF02630.9;PF02630.9;PF02630.9;PF02630.9;PF02630.9;PF02630.9	SCO1/SenC	11
Pm001962;Pm001962;Pm001962;Pm001963;Pm001963;Pm008365;Pm008365;Pm015579;Pm015579;Pm021752;Pm021752;Pm021752;Pm021752;Pm021752;Pm021752;Pm021752	PF13534.1;PF13183.1;PF13746.1;PF13534.1;PF13183.1;PF12838.2;PF13237.1;PF13534.1;PF13183.1;PF12838.2;PF14697.1;PF13187.1;PF13237.1;PF13183.1;PF13746.1;PF13534.1	4Fe-4S dicluster domain	32
Pm001966;Pm002544;Pm004836;Pm016830;Pm028852	PF00083.19;PF00083.19;PF00083.19;PF00083.19;PF00083.19	Sugar (and other) transporter	67
Pm001967;Pm001972;Pm001974;Pm001976;Pm001977;Pm004973;Pm004980;Pm004994;Pm006328;Pm007697;Pm009020;Pm009814;Pm009817;Pm009819;Pm009822;Pm009825;Pm009829;Pm009831;Pm009833;Pm013023;Pm013912;Pm014412;Pm020509;Pm021542;Pm021863;Pm021865;Pm022485;Pm029901	PF01657.12;PF01657.12;PF01657.12;PF01657.12;PF01657.12;PF01657.12;PF01657.12;PF01657.12;PF01657.12;PF01657.12;PF01657.12;PF01657.12;PF01657.12;PF01657.12;PF01657.12;PF01657.12;PF01657.12;PF01657.12;PF01657.12;PF01657.12;PF01657.12;PF01657.12;PF01657.12;PF01657.12;PF01657.12;PF01657.12;PF01657.12;PF01657.12	Saltstress response/antifungal	104
Pm001976;Pm015513	PF03478.13;PF03478.13	Protein of unknown function (DUF295)	10
Pm001981;Pm001982;Pm001983;Pm001984;Pm001985;Pm003452;Pm005426;Pm014868;Pm021937	PF12734.2;PF12734.2;PF12734.2;PF12734.2;PF12734.2;PF12734.2;PF12734.2;PF12734.2;PF12734.2	Cysteine-richTM module stress tolerance	31
Pm001994;Pm004464;Pm004841;Pm005915;Pm022091	PF00191.15;PF00191.15;PF00191.15;PF00191.15;PF00191.15	Annexin	19
Pm001993	PF13266.1	Proteinof unknown function (DUF4057)	2
Pm001998;Pm003709;Pm003709;Pm021661;Pm028937	PF00310.16;PF00310.16;PF13230.1;PF13230.1;PF00310.16	Glutamine amidotransferases class-II	13
Pm001999;Pm024091	PF04142.10;PF04142.10	Nucleotide-sugartransporter	9
Pm002000	PF00276.15	Ribosomalprotein L23	4
Pm002007;Pm008300;Pm008450	PF03859.11;PF03859.11;PF03859.11	CG-1domain	7
Pm002007;Pm005588;Pm006040;Pm007059;Pm007379;Pm008300;Pm008450;Pm009081;Pm009249;Pm013401;Pm015874;Pm016407;Pm016540;Pm019686;Pm019761;Pm020454;Pm020635;Pm022317;Pm024791;Pm027021;Pm027295	PF00612.22;PF00612.22;PF00612.22;PF00612.22;PF00612.22;PF00612.22;PF00612.22;PF00612.22;PF00612.22;PF00612.22;PF00612.22;PF00612.22;PF00612.22;PF00612.22;PF00612.22;PF00612.22;PF00612.22;PF00612.22;PF00612.22;PF00612.22;PF00612.22	IQ calmodulin-binding motif	256
Pm002007;Pm008450	PF01833.19;PF01833.19	IPT/TIG domain	6
Pm002012;Pm005517;Pm005795;Pm005926;Pm005951;Pm013340;Pm020252;Pm022201;Pm026593;Pm030100	PF00096.21;PF00096.21;PF00096.21;PF00096.21;PF00096.21;PF00096.21;PF00096.21;PF00096.21;PF00096.21;PF00096.21	Zincfinger, C2H2 type	67
Pm002021;Pm002642;Pm003120;Pm008448;Pm013967;Pm014801;Pm014804;Pm014809;Pm017246;Pm017263;Pm017285;Pm025609;Pm029136;Pm031029;Pm031241;Pm028541	PF13947.1;PF13947.1;PF13947.1;PF13947.1;PF13947.1;PF13947.1;PF13947.1;PF13947.1;PF13947.1;PF13947.1;PF13947.1;PF13947.1;PF13947.1;PF13947.1;PF13947.1;PF13947.1	Wall-associatedreceptor kinase galacturonan-binding	76
Pm002021;Pm004788;Pm008448;Pm013967;Pm014406;Pm014409;Pm014414;Pm025166;Pm025164;Pm029098;Pm029103;Pm029547;Pm028621	PF14380.1;PF14380.1;PF14380.1;PF14380.1;PF14380.1;PF14380.1;PF14380.1;PF14380.1;PF14380.1;PF14380.1;PF14380.1;PF14380.1;PF14380.1	Wall-associated receptor kinase C-terminal	48
Pm002020;Pm004563;Pm005516;Pm015597;Pm016108;Pm030516	PF08840.6;PF08840.6;PF08840.6;PF08840.6;PF08840.6;PF08840.6	BAAT / Acyl-CoA thioester hydrolase C terminal	25
Pm002020;Pm004563;Pm013622	PF08386.5;PF08386.5;PF08386.5	TAP-like protein	3
Pm002020;Pm004563;Pm005132;Pm006057;Pm006058;Pm006061;Pm006124;Pm006127;Pm009952;Pm012540;Pm014410;Pm015419;Pm015487;Pm015597;Pm019753;Pm020027;Pm021122;Pm021353;Pm022301;Pm023142;Pm026510;Pm030550;Pm028975;Pm029072;Pm029645	PF00326.16;PF00326.16;PF00326.16;PF00326.16;PF00326.16;PF00326.16;PF00326.16;PF00326.16;PF00326.16;PF00326.16;PF00326.16;PF00326.16;PF00326.16;PF00326.16;PF00326.16;PF00326.16;PF00326.16;PF00326.16;PF00326.16;PF00326.16;PF00326.16;PF00326.16;PF00326.16;PF00326.16;PF00326.16	Prolyl oligopeptidase family	133
Pm002020;Pm004563;Pm005132;Pm005222;Pm005223;Pm005224;Pm009177;Pm009179;Pm012540;Pm015419;Pm015597;Pm020027;Pm020259;Pm028285	PF01738.13;PF01738.13;PF01738.13;PF01738.13;PF01738.13;PF01738.13;PF01738.13;PF01738.13;PF01738.13;PF01738.13;PF01738.13;PF01738.13;PF01738.13;PF01738.13	Dienelactone hydrolase family	41
Pm002026;Pm015298	PF02731.10;PF02731.10	SKIP/SNWdomain	9
Pm002035;Pm003765	PF04158.9;PF04158.9	Sof1-like domain	11
Pm002048;Pm004291;Pm004592;Pm004885;Pm004888;Pm004909;Pm004910;Pm004967;Pm007137;Pm008354;Pm009118;Pm009467;Pm013661;Pm013723;Pm013724;Pm014054;Pm014266;Pm014268;Pm014320;Pm014528;Pm016184;Pm016935;Pm016934;Pm017584;Pm017587;Pm017592;Pm017648;Pm017650;Pm017653;Pm021934;Pm021935;Pm023162;Pm023163;Pm023164;Pm025702;Pm025703;Pm025705;Pm025707;Pm026007;Pm026010;Pm026208;Pm026224;Pm026579;Pm026581;Pm0…	PF03140.10;PF03140.10;PF03140.10;PF03140.10;PF03140.10;PF03140.10;PF03140.10;PF03140.10;PF03140.10;PF03140.10;PF03140.10;PF03140.10;PF03140.10;PF03140.10;PF03140.10;PF03140.10;PF03140.10;PF03140.10;PF03140.10;PF03140.10;PF03140.10;PF03140.10;PF03140.10;PF03140.10;PF03140.10;PF03140.10;PF03140.10;PF03140.10;PF03140.10;PF03140.10;PF03140.10;PF03140.10;PF03140.10;PF03140.10;PF03140.10;PF03140.10;PF0…	Plantprotein of unknown function	236
Pm002049;Pm005908;Pm022147	PF00117.23;PF00117.23;PF00117.23	Glutamineamidotransferase class-I	14
Pm002055;Pm023414;Pm025862;Pm029324	PF01756.14;PF01756.14;PF01756.14;PF01756.14	Acyl-CoAoxidase	52
Pm002058;Pm002760;Pm005006;Pm005916;Pm015807;Pm017006;Pm019658;Pm019899;Pm020275;Pm022458;Pm023326;Pm025194;Pm026132;Pm026759;Pm030191	PF03372.18;PF03372.18;PF03372.18;PF03372.18;PF03372.18;PF03372.18;PF03372.18;PF03372.18;PF03372.18;PF03372.18;PF03372.18;PF03372.18;PF03372.18;PF03372.18;PF03372.18	Endonuclease/Exonuclease/phosphatasefamily	85
Pm002057;Pm017009;Pm017011;Pm028171	PF04873.8;PF04873.8;PF04873.8;PF04873.8	Ethyleneinsensitive 3	32
Pm002072	PF02239.11	Cytochrome D1 heme domain	7
Pm002077;Pm004461;Pm022067	PF01474.11;PF01474.11;PF01474.11	Class-IIDAHP synthetase family	45
Pm002094;Pm017304	PF12070.3;PF12070.3	Proteinof unknown function (DUF3550/UPF0682)	12
Pm002095;Pm002925	PF04791.11;PF04791.11	LMBR1-likemembrane protein	11
Pm002097;Pm002327;Pm006530;Pm010853;Pm025933	PF02183.13;PF02183.13;PF02183.13;PF02183.13;PF02183.13	Homeoboxassociated leucine zipper	20
Pm002102;Pm022225	PF00926.14;PF00926.14	3,4-dihydroxy-2-butanone4-phosphate synthase	9
Pm002113;Pm014078;Pm019190;Pm021612;Pm030313;Pm030433;Pm030664;Pm028817	PF00150.13;PF00150.13;PF00150.13;PF00150.13;PF00150.13;PF00150.13;PF00150.13;PF00150.13	Cellulase(glycosyl hydrolase family 5)	75
Pm002113;Pm006596;Pm015827;Pm015828	PF06268.8;PF06268.8;PF06268.8;PF06268.8	Fascin domain	10
Pm002114;Pm002389;Pm002469;Pm002804;Pm005034;Pm005397;Pm005419;Pm008760;Pm008797;Pm008874;Pm008880;Pm009216;Pm009217;Pm013039;Pm013751;Pm016893;Pm017165;Pm017689;Pm020246;Pm022315;Pm022716;Pm023379;Pm023834;Pm024619;Pm028970;Pm029630;Pm029636	PF00122.15;PF00122.15;PF00122.15;PF00122.15;PF00122.15;PF00122.15;PF00122.15;PF00122.15;PF00122.15;PF00122.15;PF00122.15;PF00122.15;PF00122.15;PF00122.15;PF00122.15;PF00122.15;PF00122.15;PF00122.15;PF00122.15;PF00122.15;PF00122.15;PF00122.15;PF00122.15;PF00122.15;PF00122.15;PF00122.15;PF00122.15	E1-E2ATPase	179
Pm002114;Pm002389;Pm002804;Pm005034;Pm005397;Pm005419;Pm008760;Pm008874;Pm008880;Pm009216;Pm009217;Pm009219;Pm013039;Pm013751;Pm017165;Pm017689;Pm020246;Pm023379;Pm024619;Pm029630;Pm029636	PF00690.21;PF00690.21;PF00690.21;PF00690.21;PF00690.21;PF00690.21;PF00690.21;PF00690.21;PF00690.21;PF00690.21;PF00690.21;PF00690.21;PF00690.21;PF00690.21;PF00690.21;PF00690.21;PF00690.21;PF00690.21;PF00690.21;PF00690.21;PF00690.21	Cation transporter/ATPase, N-terminus	147
Pm002114;Pm002389;Pm002804;Pm005397;Pm005419;Pm008874;Pm008880;Pm009216;Pm009217;Pm013039;Pm017165;Pm020246;Pm029630;Pm029636	PF00689.16;PF00689.16;PF00689.16;PF00689.16;PF00689.16;PF00689.16;PF00689.16;PF00689.16;PF00689.16;PF00689.16;PF00689.16;PF00689.16;PF00689.16;PF00689.16	Cation transporting ATPase, C-terminus	127
Pm002114;Pm002389;Pm002804;Pm003012;Pm004071;Pm005397;Pm005419;Pm008880;Pm009216;Pm009217;Pm009219;Pm010670;Pm013039;Pm013316;Pm013751;Pm014104;Pm015702;Pm016893;Pm017165;Pm020246;Pm028970;Pm029630;Pm029636	PF13246.1;PF13246.1;PF13246.1;PF13246.1;PF13246.1;PF13246.1;PF13246.1;PF13246.1;PF13246.1;PF13246.1;PF13246.1;PF13246.1;PF13246.1;PF13246.1;PF13246.1;PF13246.1;PF13246.1;PF13246.1;PF13246.1;PF13246.1;PF13246.1;PF13246.1;PF13246.1	Putative hydrolase of sodium-potassium ATPase alpha subunit	156
Pm002116;Pm002612;Pm005221;Pm016688;Pm028989;Pm027889	PF04759.8;PF04759.8;PF04759.8;PF04759.8;PF04759.8;PF04759.8	Proteinof unknown function, DUF617	22
Pm002123;Pm004072;Pm004491;Pm005898;Pm005923;Pm006310;Pm008614;Pm008907;Pm008910;Pm015157;Pm027577	PF07651.11;PF07651.11;PF07651.11;PF07651.11;PF07651.11;PF07651.11;PF07651.11;PF07651.11;PF07651.11;PF07651.11;PF07651.11	ANTHdomain	46
Pm002129;Pm004271;Pm004317;Pm004492;Pm004500;Pm004501;Pm005770;Pm006778;Pm008211;Pm008674;Pm008675;Pm008677;Pm008678;Pm009782;Pm009783;Pm009784;Pm009785;Pm011376;Pm011514;Pm011520;Pm011521;Pm011522;Pm011523;Pm011527;Pm011756;Pm011757;Pm012293;Pm012378;Pm014458;Pm014460;Pm014789;Pm014793;Pm014802;Pm015182;Pm015183;Pm016298;Pm016306;Pm018267;Pm019287;Pm019288;Pm019289;Pm019290;Pm019381;Pm019864;Pm0…	PF01554.13;PF01554.13;PF01554.13;PF01554.13;PF01554.13;PF01554.13;PF01554.13;PF01554.13;PF01554.13;PF01554.13;PF01554.13;PF01554.13;PF01554.13;PF01554.13;PF01554.13;PF01554.13;PF01554.13;PF01554.13;PF01554.13;PF01554.13;PF01554.13;PF01554.13;PF01554.13;PF01554.13;PF01554.13;PF01554.13;PF01554.13;PF01554.13;PF01554.13;PF01554.13;PF01554.13;PF01554.13;PF01554.13;PF01554.13;PF01554.13;PF01554.13;PF0…	MatE	348
Pm002130	PF02711.9	E4protein	7
Pm002132;Pm004521;Pm006044;Pm007187;Pm007386;Pm016103	PF02893.15;PF02893.15;PF02893.15;PF02893.15;PF02893.15;PF02893.15	GRAMdomain	93
Pm002135;Pm005198;Pm009645;Pm009646;Pm009710;Pm012364;Pm013390;Pm015139;Pm019543;Pm027278	PF00365.15;PF00365.15;PF00365.15;PF00365.15;PF00365.15;PF00365.15;PF00365.15;PF00365.15;PF00365.15;PF00365.15	Phosphofructokinase	59
Pm002137;Pm002475;Pm003288;Pm003421;Pm004529;Pm004741;Pm005326;Pm005349;Pm005350;Pm005396;Pm005892;Pm005917;Pm007959;Pm011044;Pm011045;Pm011121;Pm012408;Pm015304;Pm020298;Pm020811;Pm021135;Pm021410;Pm026102;Pm026823;Pm028305	PF00134.18;PF00134.18;PF00134.18;PF00134.18;PF00134.18;PF00134.18;PF00134.18;PF00134.18;PF00134.18;PF00134.18;PF00134.18;PF00134.18;PF00134.18;PF00134.18;PF00134.18;PF00134.18;PF00134.18;PF00134.18;PF00134.18;PF00134.18;PF00134.18;PF00134.18;PF00134.18;PF00134.18;PF00134.18	Cyclin,N-terminal domain	180
Pm002137;Pm002475;Pm004529;Pm004740;Pm004741;Pm005326;Pm005349;Pm005350;Pm005892;Pm011044;Pm011045;Pm011121;Pm012408;Pm015304;Pm020811;Pm021135;Pm021410;Pm026823;Pm028305	PF02984.14;PF02984.14;PF02984.14;PF02984.14;PF02984.14;PF02984.14;PF02984.14;PF02984.14;PF02984.14;PF02984.14;PF02984.14;PF02984.14;PF02984.14;PF02984.14;PF02984.14;PF02984.14;PF02984.14;PF02984.14;PF02984.14	Cyclin, C-terminal domain	165
Pm002138;Pm004531;Pm004565;Pm006373;Pm010221;Pm013956;Pm015514;Pm022212	PF00244.15;PF00244.15;PF00244.15;PF00244.15;PF00244.15;PF00244.15;PF00244.15;PF00244.15	14-3-3protein	34
Pm002142;Pm018426	PF14159.1;PF14159.1	CAADdomains of cyanobacterial aminoacyl-tRNA synthetase	2
Pm002145;Pm002810;Pm004431;Pm004924;Pm005618;Pm009498;Pm011188;Pm012522;Pm016589;Pm022997;Pm023233;Pm023475;Pm024268;Pm026054;Pm031154;Pm028830	PF00443.24;PF00443.24;PF00443.24;PF00443.24;PF00443.24;PF00443.24;PF00443.24;PF00443.24;PF00443.24;PF00443.24;PF00443.24;PF00443.24;PF00443.24;PF00443.24;PF00443.24;PF00443.24	Ubiquitincarboxyl-terminal hydrolase	89
Pm002145;Pm004431;Pm004924;Pm005618;Pm009498;Pm011188;Pm012522;Pm016589;Pm016972;Pm016972;Pm022997;Pm023233;Pm024268;Pm026054;Pm026104;Pm026104;Pm031154;Pm028830	PF13423.1;PF13423.1;PF13423.1;PF13423.1;PF13423.1;PF13423.1;PF13423.1;PF13423.1;PF00443.24;PF13423.1;PF13423.1;PF13423.1;PF13423.1;PF13423.1;PF00443.24;PF13423.1;PF13423.1;PF13423.1	Ubiquitin carboxyl-terminal hydrolase	137
Pm002145;Pm004431;Pm005618;Pm011117;Pm015206;Pm017856	PF01753.13;PF01753.13;PF01753.13;PF01753.13;PF01753.13;PF01753.13	MYND finger	44
Pm002146	PF01205.14	Uncharacterizedprotein family UPF0029	1
Pm002148;Pm003204;Pm006723;Pm008352;Pm008393;Pm012926;Pm014694;Pm014699;Pm017362;Pm017529;Pm017865;Pm019475;Pm019476;Pm020025;Pm020046;Pm022501;Pm022504;Pm022508;Pm023568;Pm023569;Pm023960;Pm024776;Pm027124	PF04043.10;PF04043.10;PF04043.10;PF04043.10;PF04043.10;PF04043.10;PF04043.10;PF04043.10;PF04043.10;PF04043.10;PF04043.10;PF04043.10;PF04043.10;PF04043.10;PF04043.10;PF04043.10;PF04043.10;PF04043.10;PF04043.10;PF04043.10;PF04043.10;PF04043.10;PF04043.10	Plantinvertase/pectin methylesterase inhibitor	87
Pm002162;Pm027219	PF01663.17;PF01663.17	TypeI phosphodiesterase / nucleotide pyrophosphatase	8
Pm002166;Pm002271;Pm004239;Pm004416;Pm004417;Pm004418;Pm004419;Pm004420;Pm006266;Pm007034;Pm007908;Pm010767;Pm015394;Pm015397;Pm016579;Pm019409;Pm022002;Pm023734;Pm026712;Pm030595;Pm029612	PF01486.12;PF01486.12;PF01486.12;PF01486.12;PF01486.12;PF01486.12;PF01486.12;PF01486.12;PF01486.12;PF01486.12;PF01486.12;PF01486.12;PF01486.12;PF01486.12;PF01486.12;PF01486.12;PF01486.12;PF01486.12;PF01486.12;PF01486.12;PF01486.12	K-box region	194
Pm002175;Pm003470;Pm009303;Pm020197	PF04927.7;PF04927.7;PF04927.7;PF04927.7	Seedmaturation protein	22
Pm002194;Pm002195;Pm002198;Pm002553;Pm003000;Pm003173;Pm003174;Pm003175;Pm003313;Pm003323;Pm004195;Pm005340;Pm005402;Pm005407;Pm005771;Pm007024;Pm007558;Pm007735;Pm007737;Pm007739;Pm007762;Pm007813;Pm007949;Pm007950;Pm008061;Pm008820;Pm009202;Pm009200;Pm009583;Pm009923;Pm010492;Pm010817;Pm011154;Pm011159;Pm011256;Pm011759;Pm011761;Pm011825;Pm011898;Pm011906;Pm011911;Pm011926;Pm012049;Pm012055;Pm0…	PF00646.28;PF00646.28;PF00646.28;PF00646.28;PF00646.28;PF00646.28;PF00646.28;PF00646.28;PF00646.28;PF00646.28;PF00646.28;PF00646.28;PF00646.28;PF00646.28;PF00646.28;PF00646.28;PF00646.28;PF00646.28;PF00646.28;PF00646.28;PF00646.28;PF00646.28;PF00646.28;PF00646.28;PF00646.28;PF00646.28;PF00646.28;PF00646.28;PF00646.28;PF00646.28;PF00646.28;PF00646.28;PF00646.28;PF00646.28;PF00646.28;PF00646.28;PF0…	F-boxdomain	548
Pm002196;Pm005829;Pm007442;Pm012829;Pm026630	PF00730.20;PF00730.20;PF00730.20;PF00730.20;PF00730.20	HhH-GPDsuperfamily base excision DNA repair protein	14
Pm002196;Pm015061;Pm018537;Pm027278	PF14815.1;PF00293.23;PF00293.23;PF00293.23	NUDIX domain	20
Pm002201;Pm003384;Pm005130;Pm005454;Pm011325;Pm018601;Pm020986;Pm020988;Pm020990	PF01063.14;PF01063.14;PF01063.14;PF01063.14;PF01063.14;PF01063.14;PF01063.14;PF01063.14;PF01063.14	Aminotransferaseclass IV	36
Pm002204;Pm003405;Pm007374;Pm022001;Pm026815	PF00996.13;PF00996.13;PF00996.13;PF00996.13;PF00996.13	GDPdissociation inhibitor	109
Pm002207;Pm004413;Pm006141;Pm017353;Pm018242;Pm018249;Pm020915	PF00924.13;PF00924.13;PF00924.13;PF00924.13;PF00924.13;PF00924.13;PF00924.13	Mechanosensitiveion channel	43
Pm002206;Pm004198;Pm004473;Pm006099;Pm006742;Pm009701;Pm010260;Pm013035;Pm013150;Pm015413;Pm016358;Pm020779;Pm020950;Pm023150;Pm023412;Pm025010;Pm025361;Pm027066;Pm030563;Pm029216	PF10250.4;PF10250.4;PF10250.4;PF10250.4;PF10250.4;PF10250.4;PF10250.4;PF10250.4;PF10250.4;PF10250.4;PF10250.4;PF10250.4;PF10250.4;PF10250.4;PF10250.4;PF10250.4;PF10250.4;PF10250.4;PF10250.4;PF10250.4	GDP-fucoseprotein O-fucosyltransferase	81
Pm002208;Pm021996	PF12689.2;PF12689.2	AcidPhosphatase	4
Pm002214;Pm006034;Pm013490	PF00857.15;PF00857.15;PF00857.15	Isochorismatasefamily	113
Pm002215	PF07093.6	SGT1protein	18
Pm002219;Pm004068;Pm005938;Pm010475;Pm010476;Pm010480;Pm010485;Pm012963;Pm013006;Pm013007;Pm015306;Pm020492;Pm025260;Pm028224	PF00282.14;PF00282.14;PF00282.14;PF00282.14;PF00282.14;PF00282.14;PF00282.14;PF00282.14;PF00282.14;PF00282.14;PF00282.14;PF00282.14;PF00282.14;PF00282.14	Pyridoxal-dependentdecarboxylase conserved domain	90
Pm002240;Pm008067;Pm016318;Pm027312;Pm028490	PF00588.14;PF00588.14;PF00588.14;PF00588.14;PF00588.14	SpoUrRNA Methylase family	26
Pm002257;Pm002261;Pm002263;Pm002264;Pm006164;Pm007821;Pm010525;Pm013655;Pm020413;Pm021215;Pm029325	PF02826.14;PF02826.14;PF02826.14;PF02826.14;PF02826.14;PF02826.14;PF02826.14;PF02826.14;PF02826.14;PF02826.14;PF02826.14	D-isomer specific 2-hydroxyacid dehydrogenase, NAD binding domain	54
Pm002268;Pm004359;Pm004366	PF06045.6;PF06045.6;PF06045.6	Rhamnogalacturonatelyase family	31
Pm002268;Pm004359;Pm004366	PF14683.1;PF14683.1;PF14683.1	Polysaccharide lyase family 4, domain III	31
Pm002268;Pm004359;Pm004366;Pm012953	PF14686.1;PF14686.1;PF14686.1;PF14686.1	Polysaccharide lyase family 4, domain II	32
Pm002274;Pm002321;Pm004864;Pm005501;Pm008964;Pm011324;Pm014100;Pm015918;Pm016100;Pm018222;Pm022726;Pm027242	PF01212.16;PF01212.16;PF01212.16;PF01212.16;PF01212.16;PF01212.16;PF01212.16;PF01212.16;PF01212.16;PF01212.16;PF01212.16;PF01212.16	Beta-eliminating lyase	65
Pm002274;Pm003247;Pm003588;Pm006727;Pm008964;Pm022465;Pm022466;Pm022467;Pm024228;Pm024306;Pm025810	PF00155.16;PF00155.16;PF00155.16;PF00155.16;PF00155.16;PF00155.16;PF00155.16;PF00155.16;PF00155.16;PF00155.16;PF00155.16	Aminotransferase class I and II	122
Pm002280;Pm003101	PF07173.7;PF07173.7	Proteinof unknown function (DUF1399)	7
Pm002282;Pm004087;Pm008297;Pm019204;Pm020111;Pm021169;Pm027966	PF14310.1;PF14310.1;PF14310.1;PF14310.1;PF14310.1;PF14310.1;PF14310.1	Fibronectin type III-like domain	28
Pm002286;Pm003529;Pm003530;Pm004328;Pm005182;Pm007165;Pm008719;Pm009170;Pm013416;Pm013596;Pm020227;Pm027456;Pm027585;Pm029117	PF02309.11;PF02309.11;PF02309.11;PF02309.11;PF02309.11;PF02309.11;PF02309.11;PF02309.11;PF02309.11;PF02309.11;PF02309.11;PF02309.11;PF02309.11;PF02309.11	AUX/IAAfamily	81
Pm002289;Pm004191;Pm006277;Pm009950;Pm018627;Pm021921	PF10607.4;PF10607.4;PF10607.4;PF10607.4;PF10607.4;PF10607.4	CTLH/CRAC-terminal to LisH motif domain	22
Pm002289;Pm007095;Pm011565;Pm014275;Pm020710;Pm021921;Pm022519	PF13445.1;PF13445.1;PF13445.1;PF13445.1;PF13445.1;PF13445.1;PF13445.1	RING-type zinc-finger	20
Pm002292;Pm002293;Pm004325;Pm019585	PF01293.15;PF01293.15;PF01293.15;PF01293.15	Phosphoenolpyruvatecarboxykinase	14
Pm002295;Pm008839;Pm008840	PF08243.6;PF08243.6;PF08243.6	SPT2chromatin protein	10
Pm002296;Pm010291;Pm014357;Pm018281;Pm029336	PF08323.6;PF08323.6;PF08323.6;PF08323.6;PF08323.6	Starchsynthase catalytic domain	17
Pm002302;Pm004240;Pm013481;Pm016495;Pm017331;Pm017642;Pm017645;Pm018108;Pm021561;Pm022292;Pm024674;Pm025854;Pm026319	PF11715.3;PF11715.3;PF11715.3;PF11715.3;PF11715.3;PF11715.3;PF11715.3;PF11715.3;PF11715.3;PF11715.3;PF11715.3;PF11715.3;PF11715.3	Nucleoporin Nup120/160	45
Pm002306;Pm002306;Pm006218;Pm006218;Pm012138;Pm012138	PF03727.11;PF00349.16;PF03727.11;PF00349.16;PF03727.11;PF00349.16	Hexokinase	110
Pm002310;Pm005937;Pm011414;Pm014936	PF00056.18;PF00056.18;PF00056.18;PF00056.18	lactate/malatedehydrogenase, NAD binding domain	56
Pm002310;Pm005937;Pm011414;Pm014936	PF02866.13;PF02866.13;PF02866.13;PF02866.13	lactate/malate dehydrogenase, alpha/beta C-terminal domain	56
Pm002318	PF02046.10	Cytochromec oxidase subunit VIa	1
Pm002321;Pm003246;Pm003247;Pm003248;Pm003996;Pm011038;Pm012441;Pm012618;Pm019397;Pm026824;Pm026827;Pm028679	PF00266.14;PF00266.14;PF00266.14;PF00266.14;PF00266.14;PF00266.14;PF00266.14;PF00266.14;PF00266.14;PF00266.14;PF00266.14;PF00266.14	Aminotransferaseclass-V	56
Pm002324;Pm006552;Pm024570;Pm024795;Pm024796	PF14461.1;PF14461.1;PF14461.1;PF14461.1;PF14461.1	Prokaryotic E2 family B	15
Pm002326	PF11793.3	FANCLC-terminal domain	9
Pm002326	PF09765.4	WD-repeat region	9
Pm002330;Pm002812;Pm007428;Pm008683;Pm008682;Pm010664;Pm020985;Pm021055;Pm021056;Pm021058;Pm021059;Pm021060;Pm021061;Pm021062;Pm021063;Pm026541;Pm026666;Pm028354	PF00188.21;PF00188.21;PF00188.21;PF00188.21;PF00188.21;PF00188.21;PF00188.21;PF00188.21;PF00188.21;PF00188.21;PF00188.21;PF00188.21;PF00188.21;PF00188.21;PF00188.21;PF00188.21;PF00188.21;PF00188.21	Cysteine-richsecretory protein family	109
Pm002335	PF07021.7	Methioninebiosynthesis protein MetW	5
Pm002343;Pm005445;Pm021001;Pm021002	PF08491.5;PF08491.5;PF08491.5;PF08491.5	Squaleneepoxidase	50
Pm002343;Pm002470;Pm004972;Pm005054;Pm005056;Pm005445;Pm008304;Pm008434;Pm014786;Pm021001;Pm021002;Pm022712;Pm026081	PF01134.17;PF01134.17;PF01134.17;PF01134.17;PF01134.17;PF01134.17;PF01134.17;PF01134.17;PF01134.17;PF01134.17;PF01134.17;PF01134.17;PF01134.17	Glucose inhibited division protein A	88
Pm002343;Pm004972;Pm005054;Pm005056;Pm005445;Pm006113;Pm006254;Pm007525;Pm007690;Pm008434;Pm011232;Pm012987;Pm016189;Pm019945;Pm020453;Pm020551;Pm021001;Pm021002;Pm022360;Pm022712;Pm023539;Pm023540;Pm026081;Pm026625;Pm027422;Pm028170	PF01946.12;PF01946.12;PF01946.12;PF01946.12;PF01946.12;PF01946.12;PF01946.12;PF01946.12;PF01946.12;PF01946.12;PF01946.12;PF01946.12;PF01946.12;PF01946.12;PF01946.12;PF01946.12;PF01946.12;PF01946.12;PF01946.12;PF01946.12;PF01946.12;PF01946.12;PF01946.12;PF01946.12;PF01946.12;PF01946.12	Thi4 family	156
Pm002342	PF13842.1	DDE_Tnp_1-like zinc-ribbon	1
Pm002348	PF01680.12	SOR/SNZ family	1
Pm002349;Pm002831	PF13911.1;PF13911.1	AhpC/TSAantioxidant enzyme	15
Pm002349;Pm002831;Pm003138;Pm003170;Pm004769;Pm005679;Pm006689;Pm006690;Pm006691;Pm006693;Pm007498;Pm007992;Pm016745;Pm020140;Pm023827;Pm023828;Pm026249;Pm026528;Pm027368	PF00578.16;PF00578.16;PF00578.16;PF00578.16;PF00578.16;PF00578.16;PF00578.16;PF00578.16;PF00578.16;PF00578.16;PF00578.16;PF00578.16;PF00578.16;PF00578.16;PF00578.16;PF00578.16;PF00578.16;PF00578.16;PF00578.16	AhpC/TSA family	57
Pm002351;Pm003293;Pm005437;Pm018261;Pm019573;Pm023072;Pm025936;Pm027054	PF08879.5;PF08879.5;PF08879.5;PF08879.5;PF08879.5;PF08879.5;PF08879.5;PF08879.5	WRC	73
Pm002351;Pm005437;Pm018270;Pm019573;Pm023072;Pm027054	PF08880.6;PF08880.6;PF08880.6;PF08880.6;PF08880.6;PF08880.6	QLQ	71
Pm002358;Pm005425;Pm008047;Pm020361	PF03909.12;PF03909.12;PF03909.12;PF03909.12	BSDdomain	28
Pm002365;Pm002366;Pm008175;Pm011015;Pm020001;Pm020005	PF05637.7;PF05637.7;PF05637.7;PF05637.7;PF05637.7;PF05637.7	galactosyltransferase GMA12/MNN10 family	18
Pm002367;Pm027605	PF03006.15;PF03006.15	Haemolysin-IIIrelated	17
Pm002372;Pm022763;Pm022929;Pm031022	PF00696.23;PF00696.23;PF00696.23;PF00696.23	Amino acid kinase family	24
Pm002373;Pm019831	PF04800.7;PF04716.9	ETCcomplex I subunit conserved region	3
Pm002378	PF04616.9	Glycosylhydrolases family 43	6
Pm002385;Pm021151;Pm025332	PF01583.15;PF01583.15;PF01583.15	Adenylylsulphatekinase	5
Pm002386;Pm002527;Pm004698;Pm004699;Pm004700;Pm004701;Pm004702;Pm004703;Pm004704;Pm004705;Pm004706;Pm004777;Pm004778;Pm006089;Pm008037;Pm011012;Pm018394;Pm018395;Pm018427;Pm018659;Pm023907;Pm023963;Pm024405;Pm026212;Pm026547;Pm029372	PF00651.26;PF02214.17;PF00651.26;PF00651.26;PF00651.26;PF00651.26;PF00651.26;PF00651.26;PF00651.26;PF00651.26;PF00651.26;PF00651.26;PF00651.26;PF00651.26;PF00651.26;PF00651.26;PF00651.26;PF00651.26;PF00651.26;PF00651.26;PF02214.17;PF00651.26;PF00651.26;PF00651.26;PF00651.26;PF00651.26	BTB/POZdomain	139
Pm002386	PF03000.9	NPH3 family	8
Pm002388;Pm006050;Pm006568;Pm007643;Pm008727;Pm015839	PF01459.17;PF01459.17;PF01459.17;PF01459.17;PF01459.17;PF01459.17	Eukaryoticporin	39
Pm002387;Pm029454	PF00467.24;PF00467.24	KOWmotif	2
Pm002389;Pm005397;Pm008880;Pm013039;Pm029630;Pm029636	PF12515.3;PF12515.3;PF12515.3;PF12515.3;PF12515.3;PF12515.3	Ca2+-ATPase N terminal autoinhibitory domain	44
Pm002391	PF12422.3	CondensinII non structural maintenance of chromosomes subunit	5
Pm002395;Pm003240;Pm006369;Pm009499;Pm010450;Pm010453;Pm010495;Pm010952;Pm011133;Pm012486;Pm012889;Pm014598;Pm015022;Pm015151;Pm024967	PF07983.8;PF07983.8;PF07983.8;PF07983.8;PF07983.8;PF07983.8;PF07983.8;PF07983.8;PF07983.8;PF07983.8;PF07983.8;PF07983.8;PF07983.8;PF07983.8;PF07983.8	X8domain	78
Pm002395	PF00332.13	Glycosyl hydrolases family 17	17
Pm002400;Pm002414;Pm002947;Pm003377;Pm003467;Pm004980;Pm005384;Pm005640;Pm007435;Pm008529;Pm009563;Pm009862;Pm009873;Pm010054;Pm010285;Pm011066;Pm011668;Pm011679;Pm011686;Pm012372;Pm013203;Pm014541;Pm015110;Pm017541;Pm018310;Pm018646;Pm019690;Pm020274;Pm021285;Pm022461;Pm022483;Pm022490;Pm023676;Pm024504;Pm025044;Pm025092;Pm025699;Pm027511;Pm029098;Pm028571;Pm027916	PF01636.18;PF01636.18;PF01636.18;PF01636.18;PF01636.18;PF01636.18;PF01636.18;PF01636.18;PF01636.18;PF01636.18;PF01636.18;PF01636.18;PF01636.18;PF01636.18;PF01636.18;PF01636.18;PF01636.18;PF01636.18;PF01636.18;PF01636.18;PF01636.18;PF01636.18;PF01636.18;PF01636.18;PF01636.18;PF01636.18;PF01636.18;PF01636.18;PF01636.18;PF01636.18;PF01636.18;PF01636.18;PF01636.18;PF01636.18;PF01636.18;PF01636.18;PF0…	Phosphotransferase enzyme family	303
Pm002402;Pm002403	PF03069.10;PF03069.10	Acetamidase/Formamidasefamily	5
Pm002401	PF10343.4	Proteinof unknown function (DUF2419)	1
Pm002407;Pm005038;Pm021273;Pm021274	PF12767.2;PF12767.2;PF12767.2;PF12767.2	Transcriptionalregulator of RNA polII, SAGA, subunit	20
Pm002411;Pm003105;Pm003650;Pm009576;Pm009577;Pm010692;Pm010736;Pm010735;Pm017982;Pm019377;Pm022553;Pm026269;Pm030453	PF14299.1;PF14299.1;PF14299.1;PF14299.1;PF14299.1;PF14299.1;PF14299.1;PF14299.1;PF14299.1;PF14299.1;PF14299.1;PF14299.1;PF14299.1	Phloemprotein 2	77
Pm002413;Pm005606;Pm011763;Pm011762;Pm011764;Pm015127;Pm020349;Pm028726	PF14622.1;PF14622.1;PF14622.1;PF14622.1;PF14622.1;PF14622.1;PF14622.1;PF14622.1	Ribonuclease-III-like	49
Pm002413;Pm011763	PF00636.21;PF00636.21	Ribonuclease III domain	10
Pm002415;Pm005383;Pm021270	PF12907.2;PF12907.2;PF12907.2	Zinc-binding	8
Pm002415;Pm005383;Pm021270	PF04419.9;PF04419.9;PF04419.9	4F5 protein family	8
Pm002416;Pm019718;Pm023051;Pm027043	PF00887.14;PF00887.14;PF00887.14;PF00887.14	AcylCoA binding protein	18
Pm002417;Pm019704	PF05631.9;PF05631.9	Proteinof unknown function (DUF791)	11
Pm002422	PF10714.4	Lateembryogenesis abundant protein 18	5
Pm002438;Pm011694;Pm015364;Pm018409;Pm019999;Pm021243	PF03321.8;PF03321.8;PF03321.8;PF03321.8;PF03321.8;PF03321.8	GH3auxin-responsive promoter	58
Pm002444;Pm004971;Pm005348;Pm009597;Pm009950;Pm010064;Pm027462	PF08513.6;PF08513.6;PF08513.6;PF08513.6;PF08513.6;PF08513.6;PF08513.6	LisH	29
Pm002470;Pm005054;Pm005056;Pm020765;Pm025479;Pm026625;Pm027758	PF01266.19;PF01266.19;PF01266.19;PF01266.19;PF01266.19;PF01266.19;PF01266.19	FADdependent oxidoreductase	62
Pm002473;Pm003141;Pm003958;Pm006698;Pm008689;Pm009207;Pm012901;Pm013021;Pm015691;Pm021142;Pm021201;Pm023243	PF00025.16;PF00025.16;PF00025.16;PF00025.16;PF00025.16;PF00025.16;PF00025.16;PF00025.16;PF00025.16;PF00025.16;PF00025.16;PF00025.16	ADP-ribosylationfactor family	42
Pm002473;Pm003141;Pm003958;Pm006698;Pm008689;Pm009207;Pm012901;Pm013021;Pm013299;Pm013381;Pm014701;Pm015691;Pm017524;Pm021142;Pm021201;Pm023243;Pm023360	PF09439.5;PF09439.5;PF09439.5;PF09439.5;PF09439.5;PF09439.5;PF09439.5;PF09439.5;PF09439.5;PF09439.5;PF09439.5;PF09439.5;PF09439.5;PF09439.5;PF09439.5;PF09439.5;PF09439.5	Signal recognition particle receptor beta subunit	56
Pm002473;Pm003141;Pm003958;Pm006698;Pm008689;Pm009207;Pm009649;Pm011742;Pm012498;Pm012901;Pm013021;Pm015691;Pm020170;Pm021142;Pm021201;Pm023243	PF00071.17;PF00071.17;PF00071.17;PF00071.17;PF00071.17;PF00071.17;PF00071.17;PF00071.17;PF00071.17;PF00071.17;PF00071.17;PF00071.17;PF00071.17;PF00071.17;PF00071.17;PF00071.17	Ras family	109
Pm002473;Pm002757;Pm003806;Pm003871;Pm003958;Pm006698;Pm008689;Pm009207;Pm010686;Pm011348;Pm012438;Pm012656;Pm012901;Pm013021;Pm013381;Pm014701;Pm015691;Pm017524;Pm018494;Pm021142;Pm021201;Pm022721;Pm023179;Pm023243;Pm023360;Pm026322	PF04670.7;PF04670.7;PF04670.7;PF04670.7;PF04670.7;PF04670.7;PF04670.7;PF04670.7;PF04670.7;PF04670.7;PF04670.7;PF04670.7;PF04670.7;PF04670.7;PF04670.7;PF04670.7;PF04670.7;PF04670.7;PF04670.7;PF04670.7;PF04670.7;PF04670.7;PF04670.7;PF04670.7;PF04670.7;PF04670.7	Gtr1/RagA G protein conserved region	110
Pm002477;Pm004121;Pm006208;Pm008424;Pm017214;Pm018344;Pm021035;Pm029368	PF12899.2;PF12899.2;PF12899.2;PF12899.2;PF12899.2;PF12899.2;PF12899.2;PF12899.2	Alkalineand neutral invertase	34
Pm002481;Pm005843;Pm021778;Pm026649	PF03248.8;PF03248.8;PF03248.8;PF03248.8	Rer1family	9
Pm002481	PF03248.8	Rer1 family	3
Pm002484;Pm002517;Pm004319;Pm005138	PF03360.11;PF03360.11;PF03360.11;PF03360.11	Glycosyltransferasefamily 43	7
Pm002485;Pm003544;Pm005052;Pm005321;Pm020211;Pm023533	PF10533.4;PF10533.4;PF10533.4;PF10533.4;PF10533.4;PF10533.4	Plant zinc cluster domain	14
Pm002486;Pm016272;Pm021662;Pm022998	PF01207.12;PF01207.12;PF01207.12;PF01207.12	Dihydrouridinesynthase (Dus)	33
Pm002498;Pm008427;Pm020855;Pm026277	PF00632.20;PF00632.20;PF00632.20;PF00632.20	HECT-domain(ubiquitin-transferase)	58
Pm002501;Pm003295;Pm004422;Pm006019;Pm019623;Pm020139;Pm024736	PF00855.12;PF00855.12;PF00855.12;PF00855.12;PF00855.12;PF00855.12;PF00855.12	PWWPdomain	39
Pm002513;Pm014443;Pm023530;Pm025148;Pm026656;Pm029121;Pm029122	PF01569.16;PF01569.16;PF01569.16;PF01569.16;PF01569.16;PF01569.16;PF01569.16	PAP2superfamily	62
Pm002515;Pm023111	PF06862.7;PF06862.7	Protein of unknown function (DUF1253)	19
Pm002522;Pm007582;Pm010278;Pm014005;Pm021428;Pm026367	PF07939.6;PF07939.6;PF07939.6;PF07939.6;PF07939.6;PF07939.6	Proteinof unknown function (DUF1685)	25
Pm002526;Pm003012;Pm004071;Pm005187;Pm005193;Pm005586;Pm006604;Pm009061;Pm010670;Pm012127;Pm013316;Pm014104;Pm015702;Pm018131;Pm023840;Pm024958	PF12710.2;PF00702.21;PF00702.21;PF08282.7;PF08282.7;PF00702.21;PF12710.2;PF00702.21;PF12710.2;PF00702.21;PF12710.2;PF00702.21;PF12710.2;PF12710.2;PF00702.21;PF12710.2	haloaciddehalogenase-like hydrolase	90
Pm002526;Pm003312;Pm005776;Pm005789;Pm006604;Pm012094;Pm012095;Pm012924;Pm014596;Pm018090;Pm018131;Pm018831;Pm020790;Pm021624;Pm023138;Pm025857;Pm026977;Pm027739	PF01553.16;PF01553.16;PF01553.16;PF01553.16;PF01553.16;PF01553.16;PF01553.16;PF01553.16;PF01553.16;PF01553.16;PF01553.16;PF01553.16;PF01553.16;PF01553.16;PF01553.16;PF01553.16;PF01553.16;PF01553.16	Acyltransferase	90
Pm002535;Pm003510;Pm003732;Pm005001;Pm005709;Pm005867;Pm006096;Pm006848;Pm006849;Pm006850;Pm006854;Pm006855;Pm006857;Pm006858;Pm006862;Pm006868;Pm006869;Pm006874;Pm006876;Pm006894;Pm007839;Pm008812;Pm010122;Pm010964;Pm010966;Pm010965;Pm010968;Pm010969;Pm010971;Pm010972;Pm010974;Pm010975;Pm010979;Pm010984;Pm010986;Pm010988;Pm010990;Pm010992;Pm010994;Pm010996;Pm011001;Pm011010;Pm011011;Pm011033;Pm0…	PF02458.10;PF02458.10;PF02458.10;PF02458.10;PF02458.10;PF02458.10;PF02458.10;PF02458.10;PF02458.10;PF02458.10;PF02458.10;PF02458.10;PF02458.10;PF02458.10;PF02458.10;PF02458.10;PF02458.10;PF02458.10;PF02458.10;PF02458.10;PF02458.10;PF02458.10;PF02458.10;PF02458.10;PF02458.10;PF02458.10;PF02458.10;PF02458.10;PF02458.10;PF02458.10;PF02458.10;PF02458.10;PF02458.10;PF02458.10;PF02458.10;PF02458.10;PF0…	Transferasefamily	492
Pm002534	PF13477.1	Glycosyl transferase 4-like	3
Pm002546	PF13517.1	Repeatdomain in Vibrio, Colwellia, Bradyrhizobium and Shewanella	2
Pm002546	PF01839.18	FG-GAP repeat	2
Pm002546;Pm005137;Pm015856;Pm015856;Pm015857;Pm015857;Pm017325;Pm017325;Pm021561	PF13570.1;PF13360.1;PF13360.1;PF13570.1;PF13360.1;PF13570.1;PF13570.1;PF13360.1;PF13570.1	PQQ-like domain	50
Pm002547;Pm020155	PF01331.14;PF01331.14	mRNAcapping enzyme, catalytic domain	7
Pm002547;Pm020155	PF03919.10;PF03919.10	mRNA capping enzyme, C-terminal domain	7
Pm002547;Pm015982;Pm020155	PF00782.15;PF00782.15;PF00782.15	Dual specificity phosphatase, catalytic domain	12
Pm002547;Pm020155	PF01068.16;PF01068.16	ATP dependent DNA ligase domain	7
Pm002549;Pm018053	PF03255.9;PF03255.9	Acetylco-enzyme A carboxylase carboxyltransferase alpha subunit	14
Pm002549;Pm018053;Pm019187	PF01039.17;PF01039.17;PF01039.17	Carboxyl transferase domain	18
Pm002548;Pm016969;Pm016973;Pm018804;Pm021673	PF02544.11;PF02544.11;PF02544.11;PF02544.11;PF02544.11	3-oxo-5-alpha-steroid4-dehydrogenase	19
Pm002548;Pm006038;Pm016969	PF04191.8;PF04191.8;PF04191.8	Phospholipid methyltransferase	12
Pm002557;Pm002824;Pm003636;Pm004195;Pm004784;Pm004856;Pm005578;Pm005771;Pm011289;Pm011290;Pm011309;Pm011308;Pm011310;Pm011743;Pm011744;Pm012471;Pm012474;Pm014273;Pm014935;Pm015271;Pm015275;Pm015447;Pm016001;Pm020895;Pm020999;Pm021028;Pm021112;Pm021113;Pm021114;Pm021115;Pm021118;Pm021912;Pm022497;Pm023075;Pm024653;Pm025836;Pm025837;Pm030504	PF08387.5;PF08387.5;PF08387.5;PF08387.5;PF08387.5;PF08387.5;PF08387.5;PF08387.5;PF08387.5;PF08387.5;PF08387.5;PF08387.5;PF08387.5;PF08387.5;PF08387.5;PF08387.5;PF08387.5;PF08387.5;PF08387.5;PF08387.5;PF08387.5;PF08387.5;PF08387.5;PF08387.5;PF08387.5;PF08387.5;PF08387.5;PF08387.5;PF08387.5;PF08387.5;PF08387.5;PF08387.5;PF08387.5;PF08387.5;PF08387.5;PF08387.5;PF08387.5;PF08387.5	FBD	231
Pm002557	PF09372.5	PRANC domain	10
Pm002562	PF01247.13	Ribosomalprotein L35Ae	1
Pm002567;Pm011160;Pm027476;Pm028130;Pm028511	PF04832.7;PF04832.7;PF04832.7;PF04832.7;PF04832.7	SOULheme-binding protein	24
Pm002566	PF08571.5	Yos1-like	4
Pm002570	PF02357.14	Transcriptiontermination factor nusG	12
Pm002572;Pm004055;Pm011052;Pm018875;Pm021986	PF00316.15;PF00316.15;PF00316.15;PF00316.15;PF00316.15	Fructose-1-6-bisphosphatase	20
Pm002599;Pm004253;Pm004509;Pm006139;Pm006177;Pm006505;Pm006599;Pm006601;Pm007637;Pm009086;Pm009087;Pm009088;Pm009095;Pm009096;Pm009097;Pm009098;Pm010744;Pm011189;Pm011193;Pm011192;Pm011195;Pm011194;Pm011203;Pm011205;Pm011206;Pm011207;Pm012985;Pm012994;Pm014330;Pm014768;Pm017336;Pm017338;Pm017915;Pm018729;Pm019988;Pm020443;Pm020444;Pm020446;Pm020445;Pm020447;Pm020450;Pm022984;Pm023831;Pm024917;Pm0…	PF13417.1;PF13417.1;PF13417.1;PF02798.15;PF13417.1;PF13417.1;PF13417.1;PF13417.1;PF13417.1;PF13417.1;PF13417.1;PF13417.1;PF13417.1;PF13417.1;PF13417.1;PF13417.1;PF13409.1;PF13417.1;PF02798.15;PF02798.15;PF02798.15;PF13417.1;PF13417.1;PF02798.15;PF02798.15;PF13417.1;PF02798.15;PF13417.1;PF13417.1;PF02798.15;PF13417.1;PF13417.1;PF13417.1;PF13417.1;PF02798.15;PF13417.1;PF13417.1;PF13417.1;PF13417.1;…	GlutathioneS-transferase, N-terminal domain	246
Pm002621	PF12300.3	Protein of unknown function (DUF3628)	8
Pm002626;Pm015610;Pm016176	PF14681.1;PF14681.1;PF14681.1	Uracilphosphoribosyltransferase	12
Pm002626;Pm017472;Pm021661;Pm023316;Pm030995	PF00156.22;PF00156.22;PF00156.22;PF00156.22;PF00156.22	Phosphoribosyl transferase domain	35
Pm002627;Pm006437;Pm007214;Pm017210;Pm026265;Pm030347	PF00696.23;PF00696.23;PF00696.23;PF00696.23;PF00696.23;PF00696.23	Aminoacid kinase family	26
Pm002628;Pm002629;Pm002630;Pm003511;Pm003513;Pm003512;Pm003514;Pm005929;Pm005930;Pm005974;Pm006760;Pm006768;Pm007715;Pm007717;Pm007718;Pm008986;Pm009222;Pm009227;Pm009228;Pm009357;Pm014784;Pm015314;Pm015316;Pm016758;Pm017027;Pm019507;Pm019694;Pm019924;Pm020833;Pm021009;Pm021672;Pm026356;Pm030390;Pm027977	PF00248.16;PF00248.16;PF00248.16;PF00248.16;PF00248.16;PF00248.16;PF00248.16;PF00248.16;PF00248.16;PF00248.16;PF00248.16;PF00248.16;PF00248.16;PF00248.16;PF00248.16;PF00248.16;PF00248.16;PF00248.16;PF00248.16;PF00248.16;PF00248.16;PF00248.16;PF00248.16;PF00248.16;PF00248.16;PF00248.16;PF00248.16;PF00248.16;PF00248.16;PF00248.16;PF00248.16;PF00248.16;PF00248.16;PF00248.16	Aldo/ketoreductase family	191
Pm002628	PF02330.11	Mitochondrial glycoprotein	10
Pm002643;Pm003672;Pm005212;Pm007559;Pm007562;Pm010539;Pm010541;Pm010544;Pm010543;Pm010546;Pm010550;Pm010552;Pm010554;Pm010555;Pm010558;Pm010563;Pm010562;Pm014409;Pm014414;Pm014415;Pm014665;Pm014794;Pm014798;Pm014806;Pm014805;Pm014810;Pm014813;Pm014814;Pm014816;Pm014817;Pm014841;Pm017261;Pm017271;Pm017374;Pm018378;Pm019614;Pm019738;Pm024034;Pm024039;Pm024045;Pm028729;Pm029103;Pm029104;Pm029547;Pm0…	PF13947.1;PF13947.1;PF13947.1;PF13947.1;PF13947.1;PF13947.1;PF13947.1;PF13947.1;PF13947.1;PF13947.1;PF13947.1;PF13947.1;PF13947.1;PF13947.1;PF13947.1;PF13947.1;PF13947.1;PF13947.1;PF13947.1;PF13947.1;PF13947.1;PF13947.1;PF13947.1;PF13947.1;PF13947.1;PF13947.1;PF13947.1;PF13947.1;PF13947.1;PF13947.1;PF13947.1;PF13947.1;PF13947.1;PF13947.1;PF13947.1;PF13947.1;PF13947.1;PF13947.1;PF13947.1;PF13947.1…	Wall-associated receptor kinase galacturonan-binding	240
Pm002646;Pm006244;Pm006375;Pm006520;Pm006580;Pm006817;Pm009354;Pm011585;Pm012553;Pm012786;Pm014824;Pm015398;Pm017479;Pm018663;Pm022428;Pm022605;Pm025371	PF00415.13;PF00415.13;PF13540.1;PF00415.13;PF00415.13;PF00415.13;PF00415.13;PF00415.13;PF00415.13;PF00415.13;PF00415.13;PF00415.13;PF00415.13;PF00415.13;PF00415.13;PF00415.13;PF00415.13	Regulatorof chromosome condensation (RCC1) repeat	94
Pm002662;Pm005777;Pm006193;Pm006194;Pm009145;Pm014435;Pm015816;Pm019088;Pm019646;Pm020839;Pm020840;Pm023785;Pm023886;Pm023887;Pm025085;Pm025775;Pm025777;Pm025779;Pm025781;Pm026310;Pm026768;Pm029535;Pm029536	PF00314.12;PF00314.12;PF00314.12;PF00314.12;PF00314.12;PF00314.12;PF00314.12;PF00314.12;PF00314.12;PF00314.12;PF00314.12;PF00314.12;PF00314.12;PF00314.12;PF00314.12;PF00314.12;PF00314.12;PF00314.12;PF00314.12;PF00314.12;PF00314.12;PF00314.12;PF00314.12	Thaumatinfamily	104
Pm002688;Pm003985;Pm005119;Pm007157;Pm019134;Pm023793;Pm025038;Pm026108;Pm030467;Pm030468;Pm029787;Pm028279	PF01694.17;PF01694.17;PF01694.17;PF01694.17;PF01694.17;PF01694.17;PF01694.17;PF01694.17;PF01694.17;PF01694.17;PF01694.17;PF01694.17	Rhomboidfamily	62
Pm002689;Pm004859;Pm026932;Pm026984	PF00773.14;PF00773.14;PF00773.14;PF00773.14	RNBdomain	14
Pm002692;Pm003296;Pm003603;Pm004644;Pm005995;Pm006185;Pm006302;Pm007125;Pm008161;Pm008160;Pm009030;Pm009637;Pm010387;Pm011142;Pm012663;Pm014324;Pm016235;Pm018008;Pm018015;Pm018073;Pm018146;Pm018432;Pm018525;Pm018526;Pm019291;Pm020854;Pm021409;Pm023789;Pm023882;Pm025182;Pm027610	PF00168.25;PF00168.25;PF00168.25;PF00168.25;PF00168.25;PF00168.25;PF00168.25;PF00168.25;PF00168.25;PF00168.25;PF00168.25;PF00168.25;PF00168.25;PF00168.25;PF00168.25;PF00168.25;PF00168.25;PF00168.25;PF00168.25;PF00168.25;PF00168.25;PF00168.25;PF00168.25;PF00168.25;PF00168.25;PF00168.25;PF00168.25;PF00168.25;PF00168.25;PF00168.25;PF00168.25	C2domain	183
Pm002693;Pm007020;Pm007035;Pm008092;Pm008474;Pm008475;Pm010075;Pm011381;Pm014154;Pm016138;Pm017777;Pm017778;Pm022881;Pm024528;Pm030597	PF03110.9;PF03110.9;PF03110.9;PF03110.9;PF03110.9;PF03110.9;PF03110.9;PF03110.9;PF03110.9;PF03110.9;PF03110.9;PF03110.9;PF03110.9;PF03110.9;PF03110.9	SBPdomain	93
Pm002703;Pm024033	PF02207.15;PF02207.15	Putativezinc finger in N-recognin (UBR box)	8
Pm002706;Pm007442;Pm019313;Pm030260	PF12836.2;PF00633.18;PF12836.2;PF14635.1	Helix-hairpin-helix motif	19
Pm002715;Pm007162;Pm019326;Pm022991;Pm027923	PF03283.8;PF03283.8;PF03283.8;PF03283.8;PF03283.8	Pectinacetylesterase	46
Pm002716	PF04922.7	DIE2/ALG10family	2
Pm002716	PF04922.7	DIE2/ALG10 family	2
Pm002724	PF01158.13	Ribosomalprotein L36e	3
Pm002727	PF08781.5	Transcriptionfactor DP	3
Pm002727	PF02319.15	E2F/DP family winged-helix DNA-binding domain	3
Pm002729;Pm021265;Pm022921;Pm028591	PF11793.3;PF11793.3;PF11793.3;PF11793.3	FANCL C-terminal domain	14
Pm002735	PF04632.7	Fusaricacid resistance protein family	8
Pm002737;Pm007554	PF09133.5;PF09133.5	SANTA(SANT Associated)	19
Pm002738;Pm011934;Pm014981;Pm018700;Pm018773;Pm029256	PF02969.12;PF02969.12;PF02969.12;PF02969.12;PF02969.12;PF02969.12	TATA box binding protein associated factor (TAF)	27
Pm002740;Pm008529;Pm008956;Pm012801;Pm017075;Pm019311;Pm019537;Pm023969;Pm027008	PF00582.21;PF00582.21;PF00582.21;PF00582.21;PF00582.21;PF00582.21;PF00582.21;PF00582.21;PF00582.21	Universal stress protein family	50
Pm002745;Pm002746;Pm019653	PF05978.11;PF05978.11;PF05978.11	Ionchannel regulatory protein UNC-93	18
Pm002747	PF06081.6	Bacterial protein of unknown function (DUF939)	3
Pm002751;Pm004115;Pm014225;Pm028770	PF01960.13;PF01960.13;PF01960.13;PF01960.13	ArgJfamily	9
Pm002764	PF01678.14	Diaminopimelateepimerase	1
Pm002787;Pm009194;Pm013069;Pm017977;Pm019220;Pm023147;Pm030874	PF08263.7;PF08263.7;PF08263.7;PF08263.7;PF08263.7;PF08263.7;PF08263.7	Leucinerich repeat N-terminal domain	31
Pm002789;Pm003136;Pm008293;Pm020239;Pm024945;Pm026794;Pm029529	PF14383.1;PF14383.1;PF14383.1;PF14383.1;PF14383.1;PF14383.1;PF14383.1	DUF761-associated sequence motif	57
Pm002797;Pm004005;Pm004009;Pm006562;Pm006564;Pm006816;Pm008984;Pm015592;Pm015841;Pm018720;Pm020410;Pm024400;Pm026333	PF00544.14;PF00544.14;PF00544.14;PF00544.14;PF00544.14;PF00544.14;PF00544.14;PF00544.14;PF00544.14;PF00544.14;PF00544.14;PF00544.14;PF00544.14	Pectatelyase	55
Pm002797;Pm003223;Pm004005;Pm004009;Pm006722;Pm008984;Pm010803;Pm012707;Pm013117;Pm014999;Pm014998;Pm015002;Pm015005;Pm025831;Pm026333;Pm027794;Pm027795;Pm030848	PF13229.1;PF13229.1;PF13229.1;PF13229.1;PF13229.1;PF13229.1;PF13229.1;PF13229.1;PF13229.1;PF13229.1;PF13229.1;PF13229.1;PF13229.1;PF13229.1;PF13229.1;PF13229.1;PF13229.1;PF13229.1	Right handed beta helix region	67
Pm002801;Pm005260	PF08235.8;PF08235.8	LNS2(Lipin/Ned1/Smp2)	7
Pm002801;Pm005260	PF04571.9;PF04571.9	lipin, N-terminal conserved region	7
Pm002802;Pm003018;Pm004037;Pm013231;Pm019075;Pm024255	PF06814.8;PF06814.8;PF06814.8;PF06814.8;PF06814.8;PF06814.8	Lungseven transmembrane receptor	27
Pm002802;Pm024255	PF10192.4;PF10192.4	Rhodopsin-like GPCR transmembrane domain	5
Pm002807	PF03692.10	Putativezinc- or iron-chelating domain	1
Pm002811;Pm021277;Pm021279	PF02148.14;PF02148.14;PF02148.14	Zn-fingerin ubiquitin-hydrolases and other protein	14
Pm002813	PF03649.8	Uncharacterisedprotein family (UPF0014)	1
Pm002822	PF03741.11	Integralmembrane protein TerC family	7
Pm002823;Pm007239;Pm007309;Pm011530;Pm014986;Pm018620;Pm019697;Pm020563;Pm024223;Pm029495	PF00566.13;PF00566.13;PF00566.13;PF00566.13;PF00566.13;PF00566.13;PF00566.13;PF00566.13;PF00566.13;PF00566.13	Rab-GTPase-TBCdomain	142
Pm002827;Pm008903;Pm019675;Pm028504	PF06203.9;PF06203.9;PF06203.9;PF06203.9	CCT motif	15
Pm002831;Pm003138;Pm003170;Pm004769;Pm005679;Pm006280;Pm006689;Pm006690;Pm006691;Pm006693;Pm007498;Pm007992;Pm008447;Pm011564;Pm014276;Pm020140;Pm022646;Pm023827;Pm023828;Pm026249;Pm026528;Pm027128;Pm027368	PF08534.5;PF08534.5;PF08534.5;PF08534.5;PF08534.5;PF08534.5;PF08534.5;PF08534.5;PF08534.5;PF08534.5;PF08534.5;PF08534.5;PF08534.5;PF08534.5;PF08534.5;PF08534.5;PF08534.5;PF08534.5;PF08534.5;PF08534.5;PF08534.5;PF08534.5;PF08534.5	Redoxin	86
Pm002835;Pm030794	PF04406.9;PF04406.9	TypeIIB DNA topoisomerase	19
Pm002844;Pm005168;Pm005281;Pm005489;Pm010233;Pm011259;Pm018396;Pm018876;Pm019775;Pm023250	PF10604.4;PF10604.4;PF03364.15;PF10604.4;PF10604.4;PF03364.15;PF10604.4;PF10604.4;PF10604.4;PF10604.4	Polyketidecyclase / dehydrase and lipid transport	27
Pm002844;Pm005489;Pm010233	PF00407.14;PF00407.14;PF00407.14	Pathogenesis-related protein Bet v I family	4
Pm002844;Pm006299;Pm018876;Pm023250;Pm029224;Pm029231;Pm029232;Pm031014	PF03364.15;PF10604.4;PF03364.15;PF03364.15;PF10604.4;PF10604.4;PF10604.4;PF10604.4	Polyketide cyclase / dehydrase and lipid transport	31
Pm002850	PF14237.1	Domainof unknown function (DUF4339)	5
Pm002858	PF13513.1	HEAT-likerepeat	3
Pm002872;Pm010394;Pm015975;Pm024026	PF01775.12;PF01775.12;PF01775.12;PF01775.12	RibosomalL18ae/LX protein domain	6
Pm002874;Pm003378;Pm009224;Pm027001	PF14520.1;PF14520.1;PF14520.1;PF14520.1	Helix-hairpin-helix domain	9
Pm002885;Pm023469	PF11969.3;PF11969.3	ScavengermRNA decapping enzyme C-term binding	7
Pm002885;Pm025341	PF01230.18;PF01230.18	HIT domain	2
Pm002885	PF01661.16	Macro domain	1
Pm002887;Pm002888	PF02775.16;PF02775.16	Thiaminepyrophosphate enzyme, C-terminal TPP binding domain	7
Pm002889;Pm003138;Pm003138;Pm004769;Pm004769;Pm006001;Pm006280;Pm006593;Pm006689;Pm006690;Pm006691;Pm006693;Pm011564;Pm013539;Pm013539;Pm014276;Pm014959;Pm014959;Pm016745;Pm026528	PF13848.1;PF13098.1;PF13848.1;PF13848.1;PF13098.1;PF13098.1;PF13098.1;PF13098.1;PF13098.1;PF13098.1;PF13098.1;PF13098.1;PF13098.1;PF13848.1;PF13098.1;PF13098.1;PF13098.1;PF13848.1;PF13098.1;PF13098.1	Thioredoxin-like domain	90
Pm002894;Pm003102;Pm003122;Pm007590;Pm007735;Pm007737;Pm007739;Pm007766;Pm008059;Pm008060;Pm010750;Pm011154;Pm011157;Pm011256;Pm011759;Pm011761;Pm011898;Pm012983;Pm012984;Pm013325;Pm013327;Pm013929;Pm014017;Pm014018;Pm014024;Pm014993;Pm015518;Pm016773;Pm017240;Pm017241;Pm017242;Pm017644;Pm018491;Pm018922;Pm019074;Pm020491;Pm022481	PF08268.7;PF08268.7;PF08268.7;PF08268.7;PF08268.7;PF08268.7;PF08268.7;PF08268.7;PF08268.7;PF08268.7;PF08268.7;PF08268.7;PF08268.7;PF08268.7;PF08268.7;PF08268.7;PF08268.7;PF08268.7;PF08268.7;PF08268.7;PF08268.7;PF08268.7;PF08268.7;PF08268.7;PF08268.7;PF08268.7;PF08268.7;PF08268.7;PF08268.7;PF08268.7;PF08268.7;PF08268.7;PF08268.7;PF08268.7;PF08268.7;PF08268.7;PF08268.7	F-box associated domain	173
Pm002893;Pm002896;Pm018945	PF00477.12;PF00477.12;PF00477.12	Smallhydrophilic plant seed protein	21
Pm002897;Pm003947;Pm006006;Pm006007;Pm008763;Pm012564;Pm022211;Pm026113	PF01040.13;PF01040.13;PF01040.13;PF01040.13;PF01040.13;PF01040.13;PF01040.13;PF01040.13	UbiAprenyltransferase family	88
Pm002898;Pm006590;Pm009763	PF00962.17;PF00962.17;PF00962.17	Adenosine/AMPdeaminase	12
Pm002901;Pm010029	PF04908.10;PF04908.10	SH3-binding, glutamic acid-rich protein	11
Pm002909;Pm018937	PF11960.3;PF11960.3	Domainof unknown function (DUF3474)	4
Pm002909;Pm010012;Pm018937	PF00487.19;PF00487.19;PF00487.19	Fatty acid desaturase	5
Pm002916;Pm013296;Pm018934	PF12165.3;PF12165.3;PF12165.3	Domainof unknown function (DUF3594)	6
Pm002921;Pm006785;Pm027513	PF08238.7;PF08238.7;PF08238.7	Sel1repeat	10
Pm002926;Pm010126	PF13472.1;PF13472.1	GDSL-like Lipase/Acylhydrolase family	4
Pm002931;Pm003821;Pm006079;Pm020597	PF04884.9;PF04884.9;PF04884.9;PF04884.9	VitaminB6 photo-protection and homoeostasis	29
Pm002934;Pm006054;Pm010381;Pm018913;Pm019031;Pm024077;Pm026798	PF00505.14;PF00505.14;PF00505.14;PF00505.14;PF00505.14;PF00505.14;PF00505.14	HMG(high mobility group) box	22
Pm002936;Pm004737;Pm030461	PF00717.18;PF00717.18;PF00717.18	PeptidaseS24-like	14
Pm002936;Pm004737	PF10502.4;PF10502.4	Signal peptidase, peptidase S26	9
Pm002938;Pm004188;Pm005683	PF08579.6;PF08579.6;PF08579.6	Mitochondrial ribonuclease P subunit (RPM2)	11
Pm002955;Pm003350;Pm003618;Pm005269;Pm005774;Pm006351;Pm006697;Pm008054;Pm008430;Pm009651;Pm012900;Pm014565;Pm015346;Pm015799;Pm015992;Pm018085;Pm019887;Pm020004;Pm020218;Pm020308;Pm020821;Pm022666;Pm022667;Pm023479;Pm025023;Pm026561;Pm029013	PF01501.15;PF01501.15;PF01501.15;PF01501.15;PF01501.15;PF01501.15;PF01501.15;PF01501.15;PF01501.15;PF01501.15;PF01501.15;PF01501.15;PF01501.15;PF01501.15;PF01501.15;PF01501.15;PF01501.15;PF01501.15;PF01501.15;PF01501.15;PF01501.15;PF01501.15;PF01501.15;PF01501.15;PF01501.15;PF01501.15;PF01501.15	Glycosyltransferase family 8	157
Pm002984;Pm018425;Pm023731;Pm023962	PF06697.7;PF06697.7;PF06697.7;PF06697.7	Proteinof unknown function (DUF1191)	19
Pm003007;Pm014078;Pm030664	PF12876.2;PF12876.2;PF12876.2	Sugar-binding cellulase-like	21
Pm003009;Pm005541;Pm010617;Pm020573;Pm027012	PF00433.19;PF00433.19;PF00433.19;PF00433.19;PF00433.19	Protein kinase C terminal domain	32
Pm003016;Pm003017;Pm005083;Pm011340;Pm019649;Pm023012;Pm025140;Pm031152;Pm031351;Pm031352	PF04654.7;PF04654.7;PF04654.7;PF04654.7;PF04654.7;PF04654.7;PF04654.7;PF04654.7;PF04654.7;PF04654.7	Proteinof unknown function, DUF599	44
Pm003020;Pm021171;Pm026773	PF02225.17;PF02225.17;PF02225.17	PAdomain	14
Pm003026;Pm011855;Pm018099	PF03647.8;PF03647.8;PF03647.8	Transmembraneproteins 14C	9
Pm003030	PF08207.7	Elongationfactor P (EF-P) KOW-like domain	1
Pm003030	PF09285.6	Elongation factor P, C-terminal	1
Pm003040;Pm024042	PF00234.17;PF00234.17	Proteaseinhibitor/seed storage/LTP family	5
Pm003040;Pm004636;Pm005937;Pm014829;Pm023526;Pm024042	PF14368.1;PF14368.1;PF14368.1;PF14368.1;PF14368.1;PF14368.1	Probable lipid transfer	45
Pm003045;Pm005884;Pm010087;Pm010351;Pm012818	PF01823.14;PF01823.14;PF01823.14;PF01823.14;PF01823.14	MAC/Perforindomain	18
Pm003069;Pm003252;Pm008642;Pm009678;Pm011784;Pm015111	PF05184.10;PF05184.10;PF05184.10;PF05184.10;PF05184.10;PF05184.10	Saposin-like type B, region 1	25
Pm003069;Pm003252;Pm008642;Pm009678;Pm011784;Pm015111	PF03489.12;PF03489.12;PF03489.12;PF03489.12;PF03489.12;PF03489.12	Saposin-like type B, region 2	25
Pm003078;Pm003766;Pm011047;Pm013733;Pm024551	PF00202.16;PF00202.16;PF00202.16;PF00202.16;PF00202.16	Aminotransferaseclass-III	27
Pm003079;Pm003080;Pm005292;Pm007614;Pm007617;Pm008130;Pm008242;Pm009079;Pm010134;Pm010473;Pm012334;Pm012559;Pm012561;Pm013010;Pm013146;Pm013238;Pm015767;Pm015769;Pm015770;Pm020107;Pm020626;Pm023364;Pm023382;Pm023383;Pm023384;Pm024120;Pm024122;Pm024656;Pm024657;Pm026375;Pm026376;Pm026377;Pm026378;Pm026379;Pm029899;Pm029416	PF01764.20;PF01764.20;PF01764.20;PF01764.20;PF01764.20;PF01764.20;PF01764.20;PF01764.20;PF01764.20;PF01764.20;PF01764.20;PF01764.20;PF01764.20;PF01764.20;PF01764.20;PF01764.20;PF01764.20;PF01764.20;PF01764.20;PF01764.20;PF01764.20;PF01764.20;PF01764.20;PF01764.20;PF01764.20;PF01764.20;PF01764.20;PF01764.20;PF01764.20;PF01764.20;PF01764.20;PF01764.20;PF01764.20;PF01764.20;PF01764.20;PF01764.20	Lipase(class 3)	196
Pm003084	PF14538.1	RaptorN-terminal CASPase like domain	2
Pm003085	PF03024.9	Folatereceptor family	22
Pm003086	PF01472.15	PUAdomain	7
Pm003099;Pm003100;Pm004437;Pm004438;Pm007673;Pm008228;Pm008493;Pm009754;Pm013157;Pm013158;Pm017007;Pm017008;Pm017298;Pm017356;Pm017854;Pm017858;Pm018506;Pm019486;Pm019487;Pm019751;Pm020047;Pm020048;Pm020049;Pm026996;Pm026997;Pm026998;Pm027000;Pm027135;Pm028278;Pm028332	PF04043.10;PF04043.10;PF04043.10;PF04043.10;PF04043.10;PF04043.10;PF04043.10;PF04043.10;PF04043.10;PF04043.10;PF04043.10;PF04043.10;PF04043.10;PF04043.10;PF04043.10;PF04043.10;PF04043.10;PF04043.10;PF04043.10;PF04043.10;PF04043.10;PF04043.10;PF04043.10;PF04043.10;PF04043.10;PF04043.10;PF04043.10;PF04043.10;PF04043.10;PF04043.10	Plant invertase/pectin methylesterase inhibitor	101
Pm003098	PF00828.14	Ribosomal protein L18e/L15	1
Pm003102;Pm003122;Pm003987;Pm008060;Pm011900;Pm012984;Pm013136;Pm013916;Pm014017;Pm014018;Pm014024;Pm015518;Pm018491;Pm018922;Pm020472;Pm022481;Pm023630;Pm028961	PF07734.8;PF07734.8;PF07734.8;PF07734.8;PF07734.8;PF07734.8;PF07734.8;PF07734.8;PF07734.8;PF07734.8;PF07734.8;PF07734.8;PF07734.8;PF07734.8;PF07734.8;PF07734.8;PF07734.8;PF07734.8	F-boxassociated	63
Pm003108;Pm008239	PF00614.17;PF00614.17	PhospholipaseD Active site motif	2
Pm003108;Pm003787;Pm004617;Pm006145;Pm008239;Pm013360;Pm023744;Pm026881;Pm030476	PF13091.1;PF13091.1;PF13091.1;PF13091.1;PF13091.1;PF13091.1;PF13091.1;PF13091.1;PF13091.1	PLD-like domain	69
Pm003114;Pm006852;Pm008845	PF03371.10;PF03371.10;PF03371.10	PRP38family	31
Pm003125;Pm008278;Pm008279;Pm010089;Pm024348	PF14571.1;PF14571.1;PF14571.1;PF14571.1;PF14571.1	Stress-inducedprotein Di19, C-terminal	7
Pm003125;Pm008278;Pm008279;Pm010089	PF05605.7;PF05605.7;PF05605.7;PF05605.7	Drought induced 19 protein (Di19), zinc-binding	6
Pm003127;Pm008282;Pm011330;Pm011346;Pm016801;Pm019870;Pm022703;Pm024865;Pm024866	PF00929.19;PF00929.19;PF00929.19;PF00929.19;PF00929.19;PF00929.19;PF00929.19;PF00929.19;PF00929.19	Exonuclease	42
Pm003127	PF13482.1	RNase_H superfamily	3
Pm003126;Pm004952;Pm009905;Pm015196;Pm015347;Pm016237;Pm018896;Pm021773;Pm023171;Pm025318;Pm025364;Pm026034;Pm026035;Pm027373	PF00804.20;PF00804.20;PF00804.20;PF00804.20;PF00804.20;PF00804.20;PF00804.20;PF00804.20;PF00804.20;PF00804.20;PF00804.20;PF00804.20;PF00804.20;PF00804.20	Syntaxin	50
Pm003126	PF09724.4	Uncharacterized conserved protein (DUF2036)	1
Pm003131;Pm025166	PF07887.6;PF07887.6	Calmodulinbinding protein-like	10
Pm003132	PF02541.11	Ppx/GppAphosphatase family	1
Pm003132;Pm008496;Pm008600;Pm028967	PF01966.17;PF13328.1;PF01966.17;PF01966.17	HD domain	13
Pm003133;Pm005463;Pm007828;Pm011525;Pm011581;Pm012929;Pm015176;Pm026142;Pm028631	PF01612.15;PF01612.15;PF01612.15;PF01612.15;PF01612.15;PF01612.15;PF01612.15;PF01612.15;PF01612.15	3'-5'exonuclease	61
Pm003134;Pm013313;Pm027204	PF12023.3;PF12023.3;PF12023.3	Domainof unknown function (DUF3511)	7
Pm003138	PF07749.7	Endoplasmic reticulum protein ERp29, C-terminal domain	5
Pm003138;Pm003138;Pm003170;Pm003708;Pm004769;Pm004769;Pm005954;Pm006280;Pm006593;Pm006689;Pm006689;Pm006690;Pm006690;Pm006691;Pm006691;Pm006693;Pm006693;Pm007343;Pm009109;Pm009112;Pm011564;Pm014276;Pm014959;Pm014959;Pm019970;Pm023828;Pm026528;Pm026528	PF13899.1;PF13905.1;PF13905.1;PF13905.1;PF13905.1;PF13899.1;PF13899.1;PF13905.1;PF13905.1;PF13905.1;PF13899.1;PF13905.1;PF13899.1;PF13905.1;PF13899.1;PF13905.1;PF13899.1;PF13905.1;PF13905.1;PF13905.1;PF13905.1;PF13905.1;PF13905.1;PF13899.1;PF13899.1;PF13905.1;PF13899.1;PF13905.1	Thioredoxin-like	104
Pm003137;Pm006681;Pm015703;Pm021464;Pm029084	PF07816.6;PF07816.6;PF07816.6;PF07816.6;PF07816.6	Proteinof unknown function (DUF1645)	16
Pm003145;Pm010348	PF07823.6;PF07823.6	Cyclicphosphodiesterase-like protein	5
Pm003146;Pm004130;Pm005619;Pm006751;Pm007062;Pm015669;Pm019760;Pm020062;Pm020118;Pm024549;Pm026705;Pm026927;Pm030362;Pm030363	PF02518.21;PF02518.21;PF02518.21;PF02518.21;PF13589.1;PF13589.1;PF13589.1;PF02518.21;PF02518.21;PF13589.1;PF13589.1;PF02518.21;PF13589.1;PF13589.1	Histidinekinase-, DNA gyrase B-, and HSP90-like ATPase	180
Pm003146;Pm004130;Pm005619;Pm005901;Pm007027;Pm014733;Pm015023;Pm019383;Pm024862;Pm026927	PF00072.19;PF00072.19;PF00072.19;PF00072.19;PF00072.19;PF00072.19;PF00072.19;PF00072.19;PF00072.19;PF00072.19	Response regulator receiver domain	111
Pm003146;Pm003274;Pm004130;Pm005619;Pm005901;Pm007027;Pm008368;Pm009418;Pm010315;Pm015023;Pm015054;Pm020062;Pm026927	PF00512.20;PF00512.20;PF00512.20;PF00512.20;PF00512.20;PF00512.20;PF00512.20;PF00512.20;PF00512.20;PF00512.20;PF00512.20;PF00512.20;PF00512.20	His Kinase A (phospho-acceptor) domain	137
Pm003147;Pm007128;Pm007275;Pm029355	PF00262.13;PF00262.13;PF00262.13;PF00262.13	Calreticulinfamily	32
Pm003151;Pm013109;Pm013656	PF03030.11;PF03030.11;PF03030.11	InorganicH+ pyrophosphatase	19
Pm003152;Pm018489;Pm018564;Pm021216;Pm024117;Pm024553	PF00849.17;PF00849.17;PF00849.17;PF00849.17;PF00849.17;PF00849.17	RNApseudouridylate synthase	23
Pm003156;Pm014679;Pm016740	PF05362.8;PF05362.8;PF05362.8	Lonprotease (S16) C-terminal proteolytic domain	50
Pm003156;Pm016740	PF02190.11;PF02190.11	ATP-dependent protease La (LON) domain	31
Pm003156;Pm014679	PF13541.1;PF13541.1	Subunit ChlI of Mg-chelatase	49
Pm003158;Pm008743	PF03059.11;PF03059.11	Nicotianaminesynthase protein	10
Pm003159;Pm005456;Pm005886;Pm006717;Pm009705;Pm015136;Pm023742;Pm025046;Pm027656;Pm028537	PF03791.8;PF03791.8;PF03791.8;PF03791.8;PF03791.8;PF03791.8;PF03791.8;PF03791.8;PF03791.8;PF03791.8	KNOX2domain	84
Pm003159;Pm005456;Pm006717;Pm009705;Pm015136;Pm023742;Pm027656;Pm028537	PF03790.8;PF03790.8;PF03790.8;PF03790.8;PF03790.8;PF03790.8;PF03790.8;PF03790.8	KNOX1 domain	53
Pm003159;Pm005456;Pm006717;Pm009705;Pm015136;Pm023742;Pm027656;Pm028537	PF03789.8;PF03789.8;PF03789.8;PF03789.8;PF03789.8;PF03789.8;PF03789.8;PF03789.8	ELK domain	53
Pm003161	PF04795.7	PAPA-1-like conserved region	9
Pm003161	PF13877.1	Potential Monad-binding region of RPAP3	9
Pm003162;Pm003294;Pm005875;Pm008136;Pm008765;Pm013058;Pm015061;Pm017143;Pm025040	PF13415.1;PF13415.1;PF13418.1;PF13418.1;PF13418.1;PF13418.1;PF13415.1;PF13415.1;PF13415.1	Galactoseoxidase, central domain	48
Pm003164;Pm029295	PF06963.7;PF06963.7	Ferroportin1(FPN1)	20
Pm003166;Pm003181;Pm008288	PF01749.15;PF01749.15;PF01749.15	Importin beta binding domain	3
Pm003170;Pm011302;Pm015742;Pm020367	PF01436.16;PF01436.16;PF01436.16;PF01436.16	NHLrepeat	28
Pm003170	PF01731.15	Arylesterase	4
Pm003179	PF01749.15	Importinbeta binding domain	4
Pm003181;Pm005424;Pm009857;Pm012296;Pm015158	PF11698.3;PF03224.9;PF03224.9;PF11698.3;PF03224.9	V-ATPase subunit H	22
Pm003181	PF08216.6	Catenin-beta-like, Arm-motif containing nuclear	1
Pm003185;Pm003336;Pm017856;Pm017859;Pm019562;Pm026419;Pm026575;Pm027241;Pm029016	PF00557.19;PF00557.19;PF00557.19;PF00557.19;PF00557.19;PF00557.19;PF00557.19;PF00557.19;PF00557.19	Metallopeptidasefamily M24	30
Pm003185;Pm027241	PF05195.11;PF05195.11	Aminopeptidase P, N-terminal domain	11
Pm003190;Pm003856;Pm004082;Pm009454;Pm012831;Pm021701	PF03126.13;PF03126.13;PF03126.13;PF03126.13;PF03126.13;PF03126.13	Plus-3domain	49
Pm003194;Pm004429;Pm005868;Pm008053;Pm023267;Pm024308	PF00928.16;PF00928.16;PF00928.16;PF00928.16;PF00928.16;PF00928.16	Adaptorcomplexes medium subunit family	23
Pm003193;Pm003390;Pm011838;Pm012563;Pm014781;Pm016287;Pm022692;Pm022906	PF01789.11;PF01789.11;PF01789.11;PF01789.11;PF01789.11;PF01789.11;PF01789.11;PF01789.11	PsbP	47
Pm003205;Pm019827	PF04099.7;PF04099.7	Sybindin-likefamily	5
Pm003205;Pm019827	PF04628.8;PF04628.8	Sedlin, N-terminal conserved region	5
Pm003210;Pm005322;Pm006269;Pm006278;Pm006807;Pm008875;Pm010137;Pm010138;Pm010140;Pm010144;Pm010202;Pm010209;Pm010228;Pm010234;Pm011126;Pm011147;Pm013874;Pm013947;Pm013969;Pm014187;Pm018468;Pm021407;Pm021839;Pm023304;Pm024101;Pm024407;Pm027079;Pm029746;Pm029747;Pm029748;Pm029758;Pm029759	PF00112.18;PF00112.18;PF00112.18;PF00112.18;PF00112.18;PF00112.18;PF00112.18;PF00112.18;PF00112.18;PF00112.18;PF00112.18;PF00112.18;PF00112.18;PF00112.18;PF00112.18;PF00112.18;PF00112.18;PF00112.18;PF00112.18;PF00112.18;PF00112.18;PF00112.18;PF00112.18;PF00112.18;PF00112.18;PF00112.18;PF00112.18;PF00112.18;PF00112.18;PF00112.18;PF00112.18;PF00112.18	Papainfamily cysteine protease	210
Pm003210;Pm006278;Pm008875;Pm011126;Pm013874;Pm013969;Pm014187;Pm024101;Pm024407;Pm027079;Pm029748;Pm029758;Pm029759	PF03051.10;PF03051.10;PF03051.10;PF03051.10;PF03051.10;PF03051.10;PF03051.10;PF03051.10;PF03051.10;PF03051.10;PF03051.10;PF03051.10;PF03051.10	Peptidase C1-like family	82
Pm003221;Pm007053;Pm015050;Pm016218	PF02781.11;PF02781.11;PF02781.11;PF02781.11	Glucose-6-phosphatedehydrogenase, C-terminal domain	24
Pm003221;Pm007053;Pm015050;Pm016218	PF00479.17;PF00479.17;PF00479.17;PF00479.17	Glucose-6-phosphate dehydrogenase, NAD binding domain	24
Pm003222	PF01470.12	Pyroglutamylpeptidase	6
Pm003225;Pm019936;Pm021465	PF06220.7;PF06220.7;PF06220.7	U1zinc finger	9
Pm003227	PF04181.8	Rtr1/RPAP2family	2
Pm003228;Pm005947;Pm009104;Pm009166	PF08033.7;PF08033.7;PF08033.7;PF08033.7	Sec23/Sec24 beta-sandwich domain	23
Pm003228;Pm005947;Pm009104;Pm009166	PF00626.17;PF00626.17;PF00626.17;PF00626.17	Gelsolin repeat	23
Pm003229	PF14826.1	FACTcomplex subunit SPT16 N-terminal lobe domain	4
Pm003229	PF08644.6	FACT complex subunit (SPT16/CDC68)	4
Pm003229	PF00557.19	Metallopeptidase family M24	4
Pm003229	PF08512.7	Histone chaperone Rttp106-like	4
Pm003236;Pm004997;Pm008470;Pm013299;Pm024106	PF10662.4;PF10662.4;PF10662.4;PF10662.4;PF10662.4	Ethanolamine utilisation - propanediol utilisation	20
Pm003239	PF12330.3	Domainof unknown function (DUF3635)	4
Pm003244;Pm003560;Pm003652;Pm008503;Pm020203;Pm020996	PF03108.10;PF03108.10;PF03108.10;PF03108.10;PF03108.10;PF03108.10	MuDRfamily transposase	13
Pm003244;Pm003560;Pm003652;Pm008503;Pm014857;Pm014858;Pm015995;Pm019586;Pm020203;Pm020996;Pm026968	PF10551.4;PF10551.4;PF10551.4;PF10551.4;PF10551.4;PF10551.4;PF10551.4;PF10551.4;PF10551.4;PF10551.4;PF10551.4	MULE transposase domain	28
Pm003244;Pm003560;Pm004638;Pm008503;Pm012203;Pm014857;Pm014859;Pm019586;Pm020996	PF00872.13;PF00872.13;PF00872.13;PF00872.13;PF00872.13;PF00872.13;PF00872.13;PF00872.13;PF00872.13	Transposase, Mutator family	23
Pm003252;Pm008642;Pm009678;Pm011784;Pm015111;Pm026285	PF00026.18;PF00026.18;PF00026.18;PF00026.18;PF00026.18;PF00026.18	Eukaryoticaspartyl protease	30
Pm003252;Pm003557;Pm004434;Pm005362;Pm008005;Pm008006;Pm008012;Pm008124;Pm008926;Pm009678;Pm010687;Pm011412;Pm011784;Pm015111;Pm015369;Pm018829;Pm019955;Pm019958;Pm020153;Pm022269;Pm023445;Pm023492;Pm026285;Pm028012;Pm029003;Pm030215	PF14543.1;PF14543.1;PF14543.1;PF14543.1;PF14543.1;PF14543.1;PF14543.1;PF14543.1;PF14543.1;PF14543.1;PF14543.1;PF14543.1;PF14543.1;PF14543.1;PF14543.1;PF14543.1;PF14543.1;PF14543.1;PF14543.1;PF14543.1;PF14543.1;PF14543.1;PF14543.1;PF14543.1;PF14543.1;PF14543.1	Xylanase inhibitor N-terminal	112
Pm003259;Pm003260;Pm017215	PF12861.2;PF12861.2;PF12861.2	Anaphase-promotingcomplex subunit 11 RING-H2 finger	20
Pm003262;Pm003263	PF01679.12;PF01679.12	Proteolipidmembrane potential modulator	9
Pm003271;Pm010331	PF00867.13;PF00867.13	XPGI-region	12
Pm003271;Pm010331	PF00752.12;PF00752.12	XPG N-terminal domain	12
Pm003274;Pm010315;Pm015054	PF00360.15;PF00360.15;PF00360.15	Phytochromeregion	27
Pm003274;Pm004130;Pm009418;Pm009418;Pm010315;Pm015054;Pm020062;Pm020062	PF01590.21;PF01590.21;PF01590.21;PF13492.1;PF01590.21;PF01590.21;PF01590.21;PF13492.1	GAF domain	56
Pm003278;Pm020807;Pm022661;Pm027106	PF03619.11;PF03619.11;PF03619.11;PF03619.11	Organicsolute transporter Ostalpha	21
Pm003279;Pm019433	PF08152.7;PF08152.7	GUCT (NUC152) domain	3
Pm003288;Pm020298;Pm026102	PF00382.14;PF00382.14;PF00382.14	Transcription factor TFIIB repeat	10
Pm003290;Pm004707;Pm006238;Pm006392;Pm006402;Pm009351;Pm009477;Pm010305;Pm012458;Pm014731;Pm014732;Pm015834;Pm016085;Pm018206;Pm019374;Pm023070;Pm026708;Pm030780	PF03141.11;PF03141.11;PF03141.11;PF03141.11;PF03141.11;PF03141.11;PF02636.12;PF03141.11;PF03141.11;PF03141.11;PF03141.11;PF02636.12;PF03141.11;PF03141.11;PF03141.11;PF03141.11;PF03141.11;PF03141.11	PutativeS-adenosyl-L-methionine-dependent methyltransferase	97
Pm003293;Pm004462;Pm023825;Pm026076;Pm028191;Pm028526	PF02373.17;PF02373.17;PF02373.17;PF02373.17;PF02373.17;PF02373.17	JmjC domain, hydroxylase	51
Pm003293;Pm022989	PF10497.4;PF10497.4	Zinc-finger domain of monoamine-oxidase A repressor R1	7
Pm003294	PF00887.14	Acyl CoA binding protein	8
Pm003299;Pm015754;Pm015877;Pm024692	PF13365.1;PF13365.1;PF13365.1;PF13365.1	Trypsin-like peptidase domain	20
Pm003299;Pm010077;Pm010434;Pm015706;Pm015754;Pm015877;Pm019944;Pm024692	PF00089.21;PF00089.21;PF00089.21;PF00089.21;PF00089.21;PF00089.21;PF00089.21;PF00089.21	Trypsin	51
Pm003299;Pm009065;Pm015095;Pm015706;Pm015754;Pm024692;Pm025852	PF13180.1;PF13180.1;PF13180.1;PF13180.1;PF13180.1;PF13180.1;PF13180.1	PDZ domain	68
Pm003299;Pm009065;Pm015095;Pm025852	PF00595.19;PF00595.19;PF00595.19;PF00595.19	PDZ domain (Also known as DHR or GLGF)	42
Pm003307	PF04139.8	Rad9	10
Pm003308;Pm010060;Pm014969;Pm020002;Pm021781;Pm026381;Pm029874;Pm029875;Pm029877	PF05498.6;PF05498.6;PF05498.6;PF05498.6;PF05498.6;PF05498.6;PF05498.6;PF05498.6;PF05498.6	RapidALkalinization Factor (RALF)	56
Pm003310;Pm006020;Pm010606;Pm021176;Pm022094;Pm023336;Pm023624;Pm028619	PF00574.18;PF00574.18;PF00574.18;PF00574.18;PF00574.18;PF00574.18;PF00574.18;PF00574.18	Clpprotease	34
Pm003315;Pm003316;Pm003329;Pm003331;Pm003332;Pm009524;Pm010048;Pm013242;Pm016360;Pm016361;Pm016362;Pm016364;Pm020763;Pm028166;Pm028589	PF00305.14;PF00305.14;PF00305.14;PF00305.14;PF00305.14;PF00305.14;PF00305.14;PF00305.14;PF00305.14;PF00305.14;PF00305.14;PF00305.14;PF00305.14;PF00305.14;PF00305.14	Lipoxygenase	133
Pm003317	PF01267.12	F-actincapping protein alpha subunit	10
Pm003322;Pm019020;Pm024694	PF04588.8;PF04588.8;PF04588.8	Hypoxiainduced protein conserved region	3
Pm003329;Pm003331;Pm003332;Pm009524;Pm010048;Pm013242;Pm016360;Pm016361;Pm016362;Pm020763;Pm028166;Pm028589	PF01477.18;PF01477.18;PF01477.18;PF01477.18;PF01477.18;PF01477.18;PF01477.18;PF01477.18;PF01477.18;PF01477.18;PF01477.18;PF01477.18	PLAT/LH2 domain	97
Pm003336;Pm026575	PF01321.13;PF01321.13	Creatinase/Prolidase N-terminal domain	3
Pm003339;Pm003340	PF00703.16;PF00703.16	Glycosylhydrolases family 2	15
Pm003339;Pm003340	PF02836.12;PF02836.12	Glycosyl hydrolases family 2, TIM barrel domain	15
Pm003345;Pm004044;Pm004044;Pm006036;Pm006036;Pm006670;Pm015665;Pm015665;Pm021166	PF13459.1;PF13353.1;PF13394.1;PF13459.1;PF13370.1;PF13394.1;PF13459.1;PF13370.1;PF13394.1	4Fe-4S single cluster domain	64
Pm003356;Pm021251;Pm021983	PF00587.20;PF00587.20;PF00587.20	tRNAsynthetase class II core domain (G, H, P, S and T)	25
Pm003356	PF02403.17	Seryl-tRNA synthetase N-terminal domain	4
Pm003354;Pm008726;Pm018669;Pm026190	PF04893.12;PF04893.12;PF04893.12;PF04893.12	Yip1domain	34
Pm003361;Pm005079;Pm008827;Pm012401;Pm015619;Pm017193;Pm023127	PF00288.21;PF00288.21;PF00288.21;PF00288.21;PF00288.21;PF00288.21;PF00288.21	GHMPkinases N terminal domain	21
Pm003361;Pm005079;Pm008402;Pm015619;Pm018332;Pm023127	PF08544.8;PF08544.8;PF08544.8;PF08544.8;PF08544.8;PF08544.8	GHMP kinases C terminal	10
Pm003362;Pm012779;Pm014557;Pm021053;Pm021052;Pm021928;Pm025075;Pm028421;Pm029357	PF01425.16;PF01425.16;PF01425.16;PF01425.16;PF01425.16;PF01425.16;PF01425.16;PF01425.16;PF01425.16	Amidase	35
Pm003368;Pm008000;Pm008165;Pm009624;Pm011934;Pm012126;Pm012134;Pm013280;Pm014451;Pm014981;Pm015059;Pm018602;Pm019981;Pm023866;Pm023865;Pm024513	PF00125.19;PF00125.19;PF00125.19;PF00125.19;PF00125.19;PF00125.19;PF00125.19;PF00125.19;PF00125.19;PF00125.19;PF00125.19;PF00125.19;PF00125.19;PF00125.19;PF00125.19;PF00125.19	Core histone H2A/H2B/H3/H4	151
Pm003376;Pm025150	PF04101.11;PF04101.11	Glycosyltransferasefamily 28 C-terminal domain	8
Pm003378	PF03834.9	Bindingdomain of DNA repair protein Ercc1 (rad10/Swi10)	4
Pm003381	PF01170.13	PutativeRNA methylase family UPF0020	2
Pm003389;Pm030159	PF04536.9;PF04536.9	TLP18.3,Psb32 and MOLO-1 founding proteins of phosphatase	4
Pm003392	PF04280.10	Tim44-likedomain	31
Pm003395;Pm003398	PF03917.12;PF03917.12	Eukaryoticglutathione synthase, ATP binding domain	19
Pm003395;Pm003398	PF03199.10;PF03199.10	Eukaryotic glutathione synthase	19
Pm003403;Pm003902;Pm007482;Pm008068;Pm008069;Pm008072;Pm008073;Pm010100;Pm015890	PF05078.7;PF05078.7;PF05078.7;PF05078.7;PF05078.7;PF05078.7;PF05078.7;PF05078.7;PF05078.7	Proteinof unknown function (DUF679)	25
Pm003402;Pm029017	PF06351.6;PF06351.6	Alleneoxide cyclase	5
Pm003416	PF07629.6	Proteinof unknown function (DUF1590)	1
Pm003423;Pm006797;Pm010921;Pm012443;Pm024379;Pm024602	PF07002.11;PF07002.11;PF07002.11;PF07002.11;PF07002.11;PF07002.11	Copine	15
Pm003425;Pm007083;Pm010748;Pm018304;Pm019242;Pm022819;Pm024601;Pm029280	PF10539.4;PF10539.4;PF10539.4;PF10539.4;PF10539.4;PF10539.4;PF10539.4;PF10539.4	Developmentand cell death domain	25
Pm003429;Pm028834;Pm028835	PF01487.10;PF01487.10;PF01487.10	TypeI 3-dehydroquinase	29
Pm003429;Pm028834;Pm028835	PF08501.6;PF08501.6;PF08501.6	Shikimate dehydrogenase substrate binding domain	29
Pm003429;Pm004326;Pm021001;Pm021920;Pm027310;Pm028834;Pm028835	PF01488.15;PF01488.15;PF01488.15;PF01488.15;PF01488.15;PF01488.15;PF01488.15	Shikimate / quinate 5-dehydrogenase	88
Pm003429;Pm003960;Pm003961;Pm004326;Pm010525;Pm013335;Pm013655;Pm021920;Pm025067;Pm025700;Pm025701;Pm027310;Pm029325	PF03807.12;PF03807.12;PF03807.12;PF03807.12;PF03807.12;PF03807.12;PF03807.12;PF03807.12;PF03807.12;PF03807.12;PF03807.12;PF03807.12;PF03807.12	NADP oxidoreductase coenzyme F420-dependent	72
Pm003430;Pm003431;Pm003432;Pm003434;Pm003435;Pm006779;Pm009313;Pm012016;Pm020746;Pm023069;Pm025410;Pm027404	PF07899.6;PF07899.6;PF07899.6;PF07899.6;PF07899.6;PF07899.6;PF07899.6;PF07899.6;PF07899.6;PF07899.6;PF07899.6;PF07899.6	Frigida-likeprotein	52
Pm003435	PF04051.11	Transport protein particle (TRAPP) component	4
Pm003439;Pm003717;Pm009616;Pm013207;Pm017528	PF00550.20;PF00550.20;PF00550.20;PF00550.20;PF00550.20	Phosphopantetheineattachment site	15
Pm003438	PF10160.4	Predictedmembrane protein	2
Pm003453;Pm024646	PF08389.7;PF08389.7	Exportin1-like protein	3
Pm003456;Pm005606;Pm010526;Pm011764;Pm013749;Pm015127;Pm020349;Pm025134;Pm028726;Pm029145	PF00035.20;PF00035.20;PF00035.20;PF00035.20;PF00035.20;PF00035.20;PF00035.20;PF00035.20;PF00035.20;PF00035.20	Double-stranded RNA binding motif	111
Pm003456;Pm008166;Pm011763;Pm011764;Pm014106;Pm014109;Pm016116;Pm028726	PF14709.1;PF14709.1;PF14709.1;PF14709.1;PF14709.1;PF14709.1;PF14709.1;PF14709.1	double strand RNA binding domain from DEAD END PROTEIN 1	60
Pm003459;Pm016108	PF03982.8;PF03982.8	Diacylglycerol acyltransferase	9
Pm003465;Pm009287;Pm009288;Pm030510	PF13302.1;PF13302.1;PF13302.1;PF13508.1	Acetyltransferase(GNAT) domain	10
Pm003465;Pm009287;Pm009288;Pm020232;Pm024446;Pm030510	PF00583.19;PF00583.19;PF00583.19;PF00583.19;PF00583.19;PF00583.19	Acetyltransferase (GNAT) family	16
Pm003465	PF02810.10	SEC-C motif	6
Pm003464;Pm003889;Pm003888;Pm004428;Pm006147;Pm006820;Pm007895;Pm007897;Pm007896;Pm008451;Pm009211;Pm010526;Pm011235;Pm011307;Pm011610;Pm014474;Pm014552;Pm016580;Pm016665;Pm019147;Pm021595;Pm025080;Pm025698;Pm026243;Pm029290;Pm029427	PF13659.1;PF08241.7;PF08241.7;PF08241.7;PF08241.7;PF08241.7;PF08241.7;PF08241.7;PF08241.7;PF08241.7;PF08241.7;PF13489.1;PF13679.1;PF08241.7;PF08241.7;PF13847.1;PF13489.1;PF08241.7;PF12847.2;PF08241.7;PF13847.1;PF08241.7;PF08241.7;PF08241.7;PF08241.7;PF08241.7	Methyltransferasedomain	104
Pm003467;Pm004394;Pm005500;Pm025092	PF14381.1;PF14381.1;PF14381.1;PF14381.1	Ethylene-responsiveprotein kinase Le-CTR1	28
Pm003471	PF12783.2	Guaninenucleotide exchange factor in Golgi transport N-terminal	14
Pm003471;Pm017938;Pm020699;Pm026985	PF09324.5;PF09324.5;PF09324.5;PF09324.5	Domain of unknown function (DUF1981)	31
Pm003478;Pm009839;Pm012841;Pm013320;Pm014335;Pm027956	PF04504.9;PF04504.9;PF04504.9;PF04504.9;PF04504.9;PF04504.9	Proteinof unknown function, DUF573	19
Pm003482	PF07466.6	Proteinof unknown function (DUF1517)	1
Pm003488	PF02502.13	Ribose/GalactoseIsomerase	2
Pm003488	PF12973.2	ChrR Cupin-like domain	2
Pm003497	PF03096.9	Ndrfamily	2
Pm003499;Pm005133;Pm009259;Pm009261;Pm013633;Pm027446	PF03638.10;PF03638.10;PF03638.10;PF03638.10;PF03638.10;PF03638.10	Tesmin/TSO1-likeCXC domain, cysteine-rich domain	32
Pm003501	PF01142.13	tRNApseudouridine synthase D (TruD)	5
Pm003507;Pm010635;Pm029172	PF06026.9;PF06026.9;PF06026.9	Ribose5-phosphate isomerase A (phosphoriboisomerase A)	14
Pm003524;Pm019298	PF02416.11;PF02416.11	mttA/Hcf106family	9
Pm003527	PF08638.6	Mediatorcomplex subunit MED14	1
Pm003531	PF00967.12	Barwinfamily	1
Pm003547;Pm003879;Pm005111;Pm011232;Pm026081	PF13450.1;PF13450.1;PF13450.1;PF13450.1;PF13450.1	NAD(P)-bindingRossmann-like domain	19
Pm003547;Pm003879;Pm011232;Pm012602;Pm019740;Pm023539;Pm023540;Pm026081;Pm026625	PF01593.19;PF01593.19;PF01593.19;PF01593.19;PF01593.19;PF01593.19;PF01593.19;PF01593.19;PF01593.19	Flavin containing amine oxidoreductase	47
Pm003546;Pm006314;Pm013309;Pm014341;Pm020208;Pm025093;Pm026736;Pm029208;Pm029743	PF00538.14;PF00538.14;PF00538.14;PF00538.14;PF00538.14;PF00538.14;PF00538.14;PF00538.14;PF00538.14	linkerhistone H1 and H5 family	39
Pm003550;Pm003550;Pm004301;Pm004301;Pm005210;Pm005210;Pm005210;Pm005463;Pm005566;Pm008902;Pm008902;Pm010814;Pm013050;Pm013050;Pm013285;Pm013481;Pm013481;Pm015524;Pm015524;Pm015524;Pm017223;Pm017223;Pm017223;Pm017224;Pm017224;Pm017659;Pm017659;Pm019724;Pm021474;Pm021474;Pm021474;Pm022166;Pm022166;Pm022166;Pm026654;Pm027041;Pm028200;Pm028200;Pm028684;Pm029802	PF13014.1;PF07650.12;PF13014.1;PF07650.12;PF13014.1;PF13083.1;PF07650.12;PF00013.24;PF07650.12;PF13014.1;PF07650.12;PF07650.12;PF13014.1;PF07650.12;PF07650.12;PF00013.24;PF13014.1;PF13014.1;PF07650.12;PF13083.1;PF13014.1;PF07650.12;PF13083.1;PF13014.1;PF07650.12;PF13014.1;PF07650.12;PF13014.1;PF13014.1;PF07650.12;PF13083.1;PF13014.1;PF07650.12;PF13083.1;PF07650.12;PF07650.12;PF00013.24;PF13014.1;…	KH domain	174
Pm003557;Pm003559;Pm004434;Pm005362;Pm005650;Pm008005;Pm008006;Pm008007;Pm008012;Pm008124;Pm010687;Pm011412;Pm011753;Pm015369;Pm018829;Pm019955;Pm019958;Pm020153;Pm022269;Pm023445;Pm023492;Pm025357;Pm025370;Pm025592;Pm025760;Pm028012;Pm028013;Pm029003;Pm030084;Pm030215;Pm030291;Pm028556	PF14541.1;PF14541.1;PF14541.1;PF14541.1;PF14541.1;PF14541.1;PF14541.1;PF14541.1;PF14541.1;PF14541.1;PF14541.1;PF14541.1;PF14541.1;PF14541.1;PF14541.1;PF14541.1;PF14541.1;PF14541.1;PF14541.1;PF14541.1;PF14541.1;PF14541.1;PF14541.1;PF14541.1;PF14541.1;PF14541.1;PF14541.1;PF14541.1;PF14541.1;PF14541.1;PF14541.1;PF14541.1	Xylanaseinhibitor C-terminal	145
Pm003562;Pm006712;Pm008455	PF02222.17;PF08442.5;PF08442.5	ATP-graspdomain	13
Pm003562	PF00731.15	AIR carboxylase	6
Pm003562;Pm019187	PF02786.12;PF02786.12	Carbamoyl-phosphate synthase L chain, ATP binding domain	10
Pm003570;Pm008947;Pm008949;Pm013122;Pm013126;Pm013127;Pm015259;Pm025146	PF00432.16;PF00432.16;PF00432.16;PF00432.16;PF00432.16;PF00432.16;PF00432.16;PF00432.16	Prenyltransferaseand squalene oxidase repeat	44
Pm003570;Pm008947;Pm008947;Pm008949;Pm008949;Pm013118;Pm013118;Pm013119;Pm013119;Pm013120;Pm013120;Pm013122;Pm013122;Pm013126;Pm013126;Pm013127;Pm013127;Pm015259;Pm015259;Pm020185;Pm020185;Pm025146;Pm025146	PF13249.1;PF13243.1;PF13249.1;PF13249.1;PF13243.1;PF13249.1;PF13243.1;PF13249.1;PF13243.1;PF13249.1;PF13243.1;PF13243.1;PF13249.1;PF13243.1;PF13249.1;PF13243.1;PF13249.1;PF13249.1;PF13243.1;PF13249.1;PF13243.1;PF13249.1;PF13243.1	Prenyltransferase-like	146
Pm003577;Pm005238;Pm005239;Pm009764;Pm010646;Pm013761;Pm013762;Pm020179;Pm022439;Pm026421;Pm026423;Pm026441;Pm026440;Pm030988;Pm027959	PF01734.17;PF01734.17;PF01734.17;PF01734.17;PF01734.17;PF01734.17;PF01734.17;PF01734.17;PF01734.17;PF01734.17;PF01734.17;PF01734.17;PF01734.17;PF01734.17;PF01734.17	Patatin-likephospholipase	160
Pm003583	PF04266.9	ASCHdomain	6
Pm003586;Pm030237	PF11833.3;PF11833.3	Proteinof unknown function (DUF3353)	16
Pm003587	PF11831.3	pre-mRNAsplicing factor component	13
Pm003588;Pm007561;Pm021700	PF01212.16;PF01212.16;PF01212.16	Beta-eliminatinglyase	31
Pm003591;Pm009695;Pm010628;Pm017609;Pm020581;Pm022573;Pm022989;Pm023160;Pm024428	PF02373.17;PF02373.17;PF02373.17;PF02373.17;PF02373.17;PF02373.17;PF02373.17;PF02373.17;PF02373.17	JmjCdomain, hydroxylase	49
Pm003591;Pm010628;Pm015731;Pm030366;Pm030599	PF05965.9;PF05965.9;PF05965.9;PF05965.9;PF05965.9	F/Y rich C-terminus	30
Pm003591;Pm010628;Pm020581;Pm023160;Pm023825;Pm024428	PF02375.12;PF02375.12;PF02375.12;PF02375.12;PF02375.12;PF02375.12	jmjN domain	75
Pm003591;Pm010628;Pm020581;Pm022573;Pm023160;Pm023825	PF02928.11;PF02928.11;PF02928.11;PF02928.11;PF02928.11;PF02928.11	C5HC2 zinc finger	73
Pm003591;Pm010628;Pm015731;Pm030366	PF05964.9;PF05964.9;PF05964.9;PF05964.9	F/Y-rich N-terminus	24
Pm003593	PF01239.17	Protein prenyltransferase alpha subunit repeat	4
Pm003595	PF01902.12	ATP-bindingregion	2
Pm003595	PF01042.16	Endoribonuclease L-PSP	2
Pm003596;Pm009564;Pm009804	PF11904.3;PF11904.3;PF11904.3	GPCR-chaperone	5
Pm003599;Pm005567;Pm013485	PF04757.9;PF04757.9;PF04757.9	Pex2/ Pex12 amino terminal region	14
Pm003600;Pm006487;Pm009478;Pm009657;Pm010939;Pm013132;Pm023092;Pm025303;Pm025973	PF14379.1;PF14379.1;PF14379.1;PF14379.1;PF14379.1;PF14379.1;PF14379.1;PF14379.1;PF14379.1	MYB-CCtype transfactor, LHEQLE motif	36
Pm003602;Pm004106;Pm009160;Pm021813	PF00238.14;PF00238.14;PF00238.14;PF00238.14	Ribosomalprotein L14p/L23e	28
Pm003602;Pm017014;Pm017026;Pm028236	PF10440.4;PF10440.4;PF10440.4;PF10440.4	Ubiquitin-binding WIYLD domain	30
Pm003602;Pm004670;Pm006335;Pm006456;Pm007232;Pm015069;Pm016254;Pm016887;Pm016986;Pm018696;Pm019255;Pm019746;Pm025515;Pm026125;Pm026940;Pm030366;Pm030322	PF00856.23;PF00856.23;PF00856.23;PF00856.23;PF00856.23;PF00856.23;PF00856.23;PF00856.23;PF00856.23;PF00856.23;PF00856.23;PF00856.23;PF00856.23;PF00856.23;PF00856.23;PF00856.23;PF00856.23	SET domain	82
Pm003602;Pm007232;Pm016254;Pm016887;Pm017014;Pm017026;Pm025515;Pm026545;Pm026940;Pm028643;Pm030322;Pm028236	PF05033.11;PF05033.11;PF05033.11;PF05033.11;PF05033.11;PF05033.11;PF05033.11;PF05033.11;PF05033.11;PF05033.11;PF05033.11;PF05033.11	Pre-SET motif	65
Pm003601;Pm006329;Pm009158	PF05042.8;PF05042.8;PF05042.8	Caleosinrelated protein	24
Pm003604;Pm005708;Pm005952;Pm006053;Pm008132;Pm009413;Pm010787;Pm012198;Pm012314;Pm012315;Pm012576;Pm014659;Pm014691;Pm015100;Pm016219;Pm018270;Pm020575;Pm021822;Pm024835;Pm026613;Pm029646	PF00176.18;PF00176.18;PF00176.18;PF00176.18;PF00176.18;PF00176.18;PF00176.18;PF00176.18;PF00176.18;PF00176.18;PF00176.18;PF00176.18;PF00176.18;PF00176.18;PF00176.18;PF00176.18;PF00176.18;PF00176.18;PF00176.18;PF00176.18;PF00176.18	SNF2family N-terminal domain	116
Pm003604;Pm004978;Pm006721;Pm007696;Pm007698;Pm009734;Pm009735;Pm009736;Pm009810;Pm009811;Pm009820;Pm009821;Pm010613;Pm012969;Pm015227;Pm015673;Pm022483;Pm029839;Pm028538	PF01657.12;PF01657.12;PF01657.12;PF01657.12;PF01657.12;PF01657.12;PF01657.12;PF01657.12;PF01657.12;PF01657.12;PF01657.12;PF01657.12;PF01657.12;PF01657.12;PF01657.12;PF01657.12;PF01657.12;PF01657.12;PF01657.12	Salt stress response/antifungal	123
Pm003614;Pm016411;Pm020478;Pm020503	PF06101.6;PF06101.6;PF06101.6;PF06101.6	Plantprotein of unknown function (DUF946)	20
Pm003619;Pm008347;Pm013638;Pm020497	PF03070.11;PF03070.11;PF03070.11;PF03070.11	TENA/THI-4/PQQCfamily	19
Pm003620;Pm015133;Pm020468;Pm023363	PF05899.7;PF05899.7;PF05899.7;PF05899.7	Proteinof unknown function (DUF861)	10
Pm003629;Pm003630;Pm004332;Pm004338;Pm004388;Pm018036;Pm019484;Pm023902	PF03754.8;PF03754.8;PF03754.8;PF03754.8;PF03754.8;PF03754.8;PF03754.8;PF03754.8	Domainof unknown function (DUF313)	36
Pm003632;Pm003955;Pm008946;Pm019720;Pm024286;Pm025203;Pm025353	PF02985.17;PF02985.17;PF02985.17;PF02985.17;PF02985.17;PF02985.17;PF02985.17	HEATrepeat	34
Pm003632;Pm003955;Pm008774;Pm025203	PF12348.3;PF12348.3;PF12348.3;PF12348.3	CLASP N terminal	16
Pm003632	PF12333.3	Rix1 complex component involved in 60S ribosome maturation	1
Pm003632	PF13001.2	Proteasome stabiliser	1
Pm003636;Pm008378;Pm010130;Pm017181;Pm017185	PF00657.17;PF00657.17;PF00657.17;PF00657.17;PF00657.17	GDSL-like Lipase/Acylhydrolase	28
Pm003647	PF07137.6	Violaxanthinde-epoxidase (VDE)	2
Pm003656;Pm003657;Pm011903;Pm011904;Pm012555;Pm015991;Pm019961;Pm020340;Pm024552;Pm029129	PF11976.3;PF11976.3;PF11976.3;PF11976.3;PF11976.3;PF13881.1;PF13881.1;PF11976.3;PF13881.1;PF11976.3	Ubiquitin-2like Rad60 SUMO-like	52
Pm003659	PF07928.7	Vps54-likeprotein	6
Pm003659;Pm014906;Pm018487	PF10475.4;PF10475.4;PF10475.4	Protein of unknown function N-terminal domain (DUF2450)	22
Pm003662	PF03918.9	CytochromeC biogenesis protein	1
Pm003667;Pm020408;Pm022854	PF03033.15;PF03033.15;PF03033.15	Glycosyltransferasefamily 28 N-terminal domain	15
Pm003667;Pm018246;Pm020408;Pm022854	PF00201.13;PF00201.13;PF00201.13;PF00201.13	UDP-glucoronosyl and UDP-glucosyl transferase	19
Pm003670;Pm015670;Pm016003;Pm019015;Pm019834	PF02889.11;PF02889.11;PF02889.11;PF02889.11;PF02889.11	Sec63Brl domain	25
Pm003670;Pm012056;Pm025864	PF02562.11;PF02562.11;PF02562.11	PhoH-like protein	14
Pm003672;Pm005212;Pm010539;Pm010546;Pm010550;Pm010554;Pm010555;Pm010562;Pm014806;Pm014814;Pm021171	PF12662.2;PF12662.2;PF12662.2;PF12662.2;PF12662.2;PF12662.2;PF12662.2;PF12662.2;PF12662.2;PF12662.2;PF12662.2	Complement Clr-like EGF-like	91
Pm003672;Pm005212;Pm010539;Pm010544;Pm010546;Pm010550;Pm010552;Pm010554;Pm010555;Pm010563;Pm010562;Pm014794;Pm014798;Pm014800;Pm014809;Pm014810;Pm014813	PF07645.10;PF07645.10;PF07645.10;PF07645.10;PF07645.10;PF07645.10;PF07645.10;PF07645.10;PF07645.10;PF07645.10;PF07645.10;PF07645.10;PF07645.10;PF07645.10;PF07645.10;PF07645.10;PF07645.10	Calcium-binding EGF domain	81
Pm003673;Pm015389;Pm030599;Pm030601	PF03214.8;PF03214.8;PF03214.8;PF03214.8	Reversiblyglycosylated polypeptide	16
Pm003674;Pm007390;Pm019542	PF08662.6;PF08662.6;PF08662.6	Eukaryotictranslation initiation factor eIF2A	8
Pm003675;Pm007146	PF03464.10;PF03464.10	eRF1domain 2	6
Pm003675;Pm007146;Pm020418	PF03463.10;PF03463.10;PF03463.10	eRF1 domain 1	18
Pm003675;Pm007146	PF03465.10;PF03465.10	eRF1 domain 3	6
Pm003676;Pm003834;Pm004855;Pm004866;Pm005828;Pm007583;Pm007915;Pm007951;Pm007952;Pm007955;Pm007972;Pm008088;Pm008089;Pm008862;Pm008863;Pm009370;Pm009371;Pm009977;Pm010441;Pm010931;Pm010934;Pm010937;Pm011702;Pm012499;Pm012500;Pm013131;Pm013554;Pm014292;Pm015143;Pm016664;Pm019274;Pm019524;Pm019528;Pm019608;Pm019791;Pm019903;Pm019904;Pm019906;Pm020600;Pm020601;Pm020683;Pm021647;Pm022913;Pm022917;Pm0…	PF00083.19;PF00083.19;PF00083.19;PF00083.19;PF00083.19;PF00083.19;PF00083.19;PF00083.19;PF00083.19;PF00083.19;PF00083.19;PF00083.19;PF00083.19;PF00083.19;PF00083.19;PF00083.19;PF00083.19;PF00083.19;PF00083.19;PF00083.19;PF00083.19;PF00083.19;PF00083.19;PF00083.19;PF00083.19;PF00083.19;PF00083.19;PF00083.19;PF00083.19;PF00083.19;PF00083.19;PF00083.19;PF00083.19;PF00083.19;PF00083.19;PF00083.19;PF0…	Sugar(and other) transporter	216
Pm003676	PF02096.15	60Kd inner membrane protein	3
Pm003689	PF03547.13	Membrane transport protein	8
Pm003702;Pm014477;Pm019125	PF02020.13;PF02020.13;PF02020.13	eIF4-gamma/eIF5/eIF2-epsilon	9
Pm003703	PF01872.12	RibDC-terminal domain	9
Pm003703	PF08719.6	Domain of unknown function (DUF1768)	9
Pm003703;Pm027222	PF00383.17;PF00383.17	Cytidine and deoxycytidylate deaminase zinc-binding region	10
Pm003706;Pm011119;Pm018199	PF10184.4;PF10184.4;PF10184.4	Uncharacterizedconserved protein (DUF2358)	14
Pm003709	PF01380.17	SISdomain	1
Pm003710	PF12936.2	KRI1-likefamily C-terminal	2
Pm003710	PF05178.7	KRI1-like family	2
Pm003713;Pm019501;Pm022920	PF03194.10;PF03194.10;PF03194.10	LUC7N_terminus	8
Pm003756	PF05794.8	T-complexprotein 11	1
Pm003767	PF04446.7	tRNAHisguanylyltransferase	1
Pm003767	PF14413.1	Thg1 C terminal domain	1
Pm003786;Pm010037;Pm026777;Pm026783	PF00562.23;PF00562.23;PF00562.23;PF00562.23	RNApolymerase Rpb2, domain 6	19
Pm003786;Pm010037	PF04565.11;PF04565.11	RNA polymerase Rpb2, domain 3	17
Pm003786;Pm010037;Pm026777	PF04560.15;PF04560.15;PF04560.15	RNA polymerase Rpb2, domain 7	18
Pm003786;Pm010037	PF04563.10;PF04563.10	RNA polymerase beta subunit	17
Pm003786	PF06883.7	RNA polymerase I, Rpa2 specific domain	6
Pm003786;Pm010037	PF04561.9;PF04561.9	RNA polymerase Rpb2, domain 2	17
Pm003787;Pm003788	PF11718.3;PF11718.3	Pre-mRNA3'-end-processing endonuclease polyadenylation factor C-term	11
Pm003787;Pm003788;Pm005872	PF10996.3;PF10996.3;PF10996.3	Beta-Casp domain	23
Pm003787;Pm004617	PF12357.3;PF12357.3	Phospholipase D C terminal	22
Pm003787;Pm003788;Pm010464;Pm013339;Pm013475;Pm014976	PF00753.22;PF00753.22;PF00753.22;PF00753.22;PF00753.22;PF00753.22	Metallo-beta-lactamase superfamily	32
Pm003787;Pm004617;Pm006145;Pm013360;Pm023744;Pm026881;Pm030476	PF00614.17;PF00614.17;PF00614.17;PF00614.17;PF00614.17;PF00614.17;PF00614.17	Phospholipase D Active site motif	67
Pm003787;Pm003787;Pm003788;Pm003788;Pm005611	PF12706.2;PF13483.1;PF12706.2;PF13483.1;PF12706.2	Beta-lactamase superfamily domain	27
Pm003787;Pm003788;Pm005872	PF07521.7;PF07521.7;PF07521.7	RNA-metabolising metallo-beta-lactamase	23
Pm003798;Pm005590;Pm006013;Pm006230;Pm006318;Pm011902;Pm015142;Pm017489;Pm017625;Pm019482;Pm019483;Pm021697;Pm023949;Pm024051;Pm025162;Pm030458	PF00759.14;PF00759.14;PF00759.14;PF00759.14;PF00759.14;PF00759.14;PF00759.14;PF00759.14;PF00759.14;PF00759.14;PF00759.14;PF00759.14;PF00759.14;PF00759.14;PF00759.14;PF00759.14	Glycosylhydrolase family 9	108
Pm003804	PF05991.6	YacP-likeNYN domain	3
Pm003807;Pm029007	PF07842.7;PF07842.7	GC-richsequence DNA-binding factor-like protein	35
Pm003807	PF12457.3	Tuftelin interacting protein N terminal	6
Pm003807;Pm016608	PF01585.18;PF01585.18	G-patch domain	8
Pm003807;Pm006063;Pm016316;Pm016608;Pm027645	PF12656.2;PF12656.2;PF12656.2;PF12656.2;PF12656.2	DExH-box splicing factor binding site	17
Pm003813;Pm010165	PF13177.1;PF13177.1	DNApolymerase III, delta subunit	3
Pm003813;Pm010165	PF12169.3;PF12169.3	DNA polymerase III subunits gamma and tau domain III	3
Pm003816;Pm005535;Pm014552;Pm016665;Pm023476	PF06325.8;PF06325.8;PF06325.8;PF06325.8;PF06325.8	Ribosomal protein L11 methyltransferase (PrmA)	14
Pm003819	PF05391.6	Lsminteraction motif	1
Pm003819;Pm008361;Pm010313;Pm024084	PF05843.9;PF05843.9;PF05843.9;PF05843.9	Suppressor of forked protein (Suf)	20
Pm003820;Pm004523;Pm005831;Pm006502;Pm015882;Pm024910;Pm026631	PF04770.7;PF04770.7;PF04770.7;PF04770.7;PF04770.7;PF04770.7;PF04770.7	ZF-HDprotein dimerisation region	23
Pm003826	PF05557.8	Mitoticcheckpoint protein	1
Pm003829	PF13234.1	rRNA-processingarch domain	6
Pm003832;Pm009907;Pm019533;Pm025186	PF00781.19;PF00781.19;PF00781.19;PF00781.19	Diacylglycerolkinase catalytic domain	30
Pm003831;Pm031003	PF08643.5;PF08643.5	Fungal family of unknown function (DUF1776)	9
Pm003833	PF04339.7	Proteinof unknown function, DUF482	3
Pm003853	PF05212.7	Protein of unknown function (DUF707)	2
Pm003856;Pm004082;Pm012831;Pm021701	PF02201.13;PF02201.13;PF02201.13;PF02201.13	SWIB/MDM2 domain	19
Pm003874	PF00647.14	Elongationfactor 1 gamma, conserved domain	28
Pm003879	PF00996.13	GDP dissociation inhibitor	6
Pm003879;Pm004972;Pm012987;Pm014786;Pm023539;Pm023540;Pm027758	PF03486.9;PF03486.9;PF03486.9;PF03486.9;PF03486.9;PF03486.9;PF03486.9	HI0933-like protein	39
Pm003882	PF01071.14	Phosphoribosylglycinamidesynthetase, ATP-grasp (A) domain	3
Pm003882	PF02844.10	Phosphoribosylglycinamide synthetase, N domain	3
Pm003882	PF02843.11	Phosphoribosylglycinamide synthetase, C domain	3
Pm003891	PF04106.7	Autophagyprotein Apg5	3
Pm003896;Pm017417	PF00297.17;PF00297.17	Ribosomalprotein L3	6
Pm003903;Pm011263;Pm020772	PF01758.11;PF01758.11;PF01758.11	SodiumBile acid symporter family	13
Pm003903;Pm011263	PF13593.1;PF13593.1	SBF-like CPA transporter family (DUF4137)	12
Pm003905;Pm007507;Pm010626;Pm011028;Pm016417;Pm017553;Pm019364;Pm020144;Pm022255;Pm022582;Pm022583;Pm026129	PF11955.3;PF11955.3;PF11955.3;PF11955.3;PF11955.3;PF11955.3;PF11955.3;PF11955.3;PF11955.3;PF11955.3;PF11955.3;PF11955.3	Plantorganelle RNA recognition domain	144
Pm003905	PF10189.4	Conserved protein (DUF2356)	7
Pm003911;Pm006326;Pm006982;Pm010116;Pm014779;Pm017518;Pm025134;Pm026032;Pm030613;Pm029145	PF04408.18;PF04408.18;PF04408.18;PF04408.18;PF04408.18;PF04408.18;PF04408.18;PF04408.18;PF04408.18;PF04408.18	Helicaseassociated domain (HA2)	90
Pm003911;Pm006982;Pm010116;Pm014779;Pm017518;Pm025134;Pm026032;Pm030613;Pm029145	PF07717.11;PF07717.11;PF07717.11;PF07717.11;PF07717.11;PF07717.11;PF07717.11;PF07717.11;PF07717.11	Oligonucleotide/oligosaccharide-binding (OB)-fold	89
Pm003912;Pm012593;Pm012729	PF13001.2;PF13001.2;PF13001.2	Proteasomestabiliser	5
Pm003919;Pm012788;Pm016236;Pm021048	PF05653.9;PF05653.9;PF05653.9;PF05653.9	Magnesiumtransporter NIPA	18
Pm003919;Pm004813;Pm006083;Pm012788;Pm021048	PF13536.1;PF13536.1;PF13536.1;PF13536.1;PF13536.1	Multidrug resistance efflux transporter	25
Pm003920	PF08991.5	Domainof unknown function (DUF1903)	2
Pm003921	PF07264.6	Etoposide-inducedprotein 2.4 (EI24)	4
Pm003922;Pm006518;Pm007054;Pm010440;Pm011369;Pm015499;Pm016049;Pm016133;Pm019399;Pm023748;Pm024934;Pm029002;Pm029788;Pm030202	PF03634.8;PF03634.8;PF03634.8;PF03634.8;PF03634.8;PF03634.8;PF03634.8;PF03634.8;PF03634.8;PF03634.8;PF03634.8;PF03634.8;PF03634.8;PF03634.8	TCPfamily transcription factor	100
Pm003923	PF05158.7	RNApolymerase Rpc34 subunit	11
Pm003926;Pm007006;Pm007209;Pm010174;Pm010175;Pm016052;Pm018931;Pm024943;Pm026254;Pm026255;Pm027720;Pm030796	PF03031.13;PF03031.13;PF03031.13;PF03031.13;PF03031.13;PF03031.13;PF03031.13;PF03031.13;PF03031.13;PF03031.13;PF03031.13;PF03031.13	NLIinteracting factor-like phosphatase	47
Pm003927	PF01624.15	MutSdomain I	8
Pm003928;Pm008284;Pm009756;Pm015385;Pm015384;Pm021030;Pm025030;Pm029494	PF04833.10;PF04833.10;PF04833.10;PF04833.10;PF04833.10;PF04833.10;PF04833.10;PF04833.10	COBRA-likeprotein	47
Pm003940	PF08068.7	DKCLD(NUC011) domain	5
Pm003940;Pm014679;Pm014756;Pm022732	PF01472.15;PF01472.15;PF01472.15;PF01472.15	PUA domain	28
Pm003940;Pm014679	PF01509.13;PF01509.13	TruB family pseudouridylate synthase (N terminal domain)	24
Pm003942;Pm004044;Pm016578;Pm018233;Pm022548;Pm023939	PF05633.6;PF05633.6;PF05633.6;PF05633.6;PF05633.6;PF05633.6	Proteinof unknown function (DUF793)	51
Pm003941;Pm014728	PF06858.9;PF06858.9	Nucleolar GTP-binding protein 1 (NOG1)	3
Pm003943;Pm005012	PF11834.3;PF11834.3	Domain of unknown function (DUF3354)	3
Pm003943;Pm004941;Pm005012;Pm010403	PF07885.11;PF07885.11;PF07885.11;PF07885.11	Ion channel	11
Pm003945	PF06427.6	UDP-glucose:GlycoproteinGlucosyltransferase	21
Pm003945	PF01501.15	Glycosyl transferase family 8	21
Pm003949	PF01571.16	Aminomethyltransferasefolate-binding domain	1
Pm003949;Pm023608	PF08669.6;PF08669.6	Glycine cleavage T-protein C-terminal barrel domain	10
Pm003950;Pm004506;Pm004764;Pm004957;Pm016386	PF01556.13;PF01556.13;PF01556.13;PF01556.13;PF01556.13	DnaJC terminal domain	20
Pm003953;Pm005808	PF00342.14;PF00342.14	Phosphoglucose isomerase	13
Pm003957	PF03800.9	Nuf2family	3
Pm003956;Pm022825	PF05875.7;PF05875.7	Ceramidase	6
Pm003960;Pm003961;Pm010525;Pm025320;Pm027310	PF03446.10;PF03446.10;PF03446.10;PF03446.10;PF03446.10	NADbinding domain of 6-phosphogluconate dehydrogenase	32
Pm003960;Pm010525;Pm025067;Pm025320;Pm027310	PF14833.1;PF14833.1;PF14833.1;PF14833.1;PF14833.1	NAD-binding of NADP-dependent 3-hydroxyisobutyrate dehydrogenase	32
Pm003963	PF02290.10	Signalrecognition particle 14kD protein	24
Pm003963;Pm009565;Pm009566;Pm009568;Pm012348;Pm012349;Pm017616	PF08392.7;PF08392.7;PF08392.7;PF08392.7;PF08392.7;PF08392.7;PF08392.7	FAE1/Type III polyketide synthase-like protein	39
Pm003965;Pm003966;Pm008198;Pm009551;Pm018299;Pm029055	PF00195.14;PF00195.14;PF00195.14;PF00195.14;PF00195.14;PF00195.14	Chalcone and stilbene synthases, N-terminal domain	32
Pm003971;Pm003972;Pm003979;Pm031097	PF03587.9;PF03587.9;PF03587.9;PF03587.9	EMG1/NEP1methyltransferase	15
Pm003973	PF15346.1	Arginineand glutamate-rich 1	5
Pm003974	PF15341.1	Ribosomebiogenesis protein SLX9	2
Pm003984;Pm004534;Pm005108;Pm005808;Pm026780	PF00342.14;PF00342.14;PF00342.14;PF00342.14;PF00342.14	Phosphoglucoseisomerase	14
Pm003985;Pm025652;Pm026108	PF04511.10;PF04511.10;PF04511.10	Der1-like family	14
Pm003988;Pm003989;Pm005775;Pm026563	PF01151.13;PF01151.13;PF01151.13;PF01151.13	GNS1/SUR4family	15
Pm003992;Pm006064;Pm025179;Pm028627	PF04842.7;PF04842.7;PF04842.7;PF04842.7	Plantprotein of unknown function (DUF639)	22
Pm003993;Pm006810	PF05285.7;PF05285.7	SDA1	5
Pm003996;Pm004864;Pm011324;Pm020095	PF01053.15;PF01053.15;PF01053.15;PF01053.15	Cys/Met metabolism PLP-dependent enzyme	7
Pm003998	PF04129.7	Vps52/ Sac2 family	2
Pm003998	PF09763.4	Exocyst complex component Sec3	2
Pm004000	PF00809.17	Pterinbinding enzyme	4
Pm004000	PF01288.15	7,8-dihydro-6-hydroxymethylpterin-pyrophosphokinase (HPPK)	4
Pm004002;Pm005965;Pm008194;Pm017491;Pm025864;Pm031221	PF00580.16;PF00580.16;PF00580.16;PF00580.16;PF00580.16;PF00580.16	UvrD/REP helicase N-terminal domain	44
Pm004004;Pm006090;Pm008532;Pm012636;Pm013232;Pm014434;Pm020156;Pm020206;Pm020379;Pm024307;Pm026577;Pm027778;Pm028077	PF01423.17;PF01423.17;PF01423.17;PF01423.17;PF01423.17;PF01423.17;PF01423.17;PF01423.17;PF01423.17;PF01423.17;PF01423.17;PF01423.17;PF01423.17	LSMdomain	60
Pm004010;Pm007502	PF10075.4;PF10075.4	COP9signalosome, subunit CSN8	12
Pm004016	PF04696.8	pinin/SDK/memA/protein conserved region	10
Pm004021;Pm004024	PF03801.8;PF03801.8	HEC/Ndc80pfamily	11
Pm004025;Pm005030;Pm019112;Pm020378	PF07800.7;PF07800.7;PF07800.7;PF07800.7	Proteinof unknown function (DUF1644)	17
Pm004025;Pm005549;Pm010612;Pm021595;Pm025080	PF00398.15;PF00398.15;PF00398.15;PF00398.15;PF00398.15	Ribosomal RNA adenine dimethylase	14
Pm004026	PF00453.13	Ribosomalprotein L20	5
Pm004030;Pm005888;Pm005889;Pm018112;Pm020320;Pm022586	PF01988.14;PF01988.14;PF01988.14;PF01988.14;PF01988.14;PF01988.14	VITfamily	49
Pm004031	PF14693.1	Ribosomalprotein TL5, C-terminal domain	20
Pm004031	PF01386.14	Ribosomal L25p family	20
Pm004033	PF03568.12	Peptidasefamily C50	39
Pm004035	PF09282.5	Magobinding	9
Pm004034;Pm007687	PF00466.15;PF00466.15	Ribosomalprotein L10	16
Pm004036;Pm017514;Pm017572	PF03155.10;PF03155.10;PF03155.10	ALG6,ALG8 glycosyltransferase family	83
Pm004040;Pm005145;Pm009806;Pm011802;Pm011805;Pm016565;Pm027353	PF00903.20;PF00903.20;PF00903.20;PF00903.20;PF00903.20;PF00903.20;PF00903.20	Glyoxalase/Bleomycinresistance protein/Dioxygenase superfamily	25
Pm004044	PF06463.8	Molybdenum Cofactor Synthesis C	16
Pm004044;Pm007496;Pm007573	PF04055.16;PF04055.16;PF04055.16	Radical SAM superfamily	24
Pm004044	PF03087.9	Arabidopsis protein of unknown function	16
Pm004048;Pm004058;Pm005837;Pm008113;Pm011493;Pm013858;Pm022564	PF01167.13;PF01167.13;PF01167.13;PF01167.13;PF01167.13;PF01167.13;PF01167.13	Tubfamily	20
Pm004052	PF05832.7	Eukaryoticprotein of unknown function (DUF846)	8
Pm004064	PF02320.11	Ubiquinol-cytochromeC reductase hinge protein	8
Pm004067;Pm023432	PF02666.10;PF02666.10	Phosphatidylserinedecarboxylase	9
Pm004071;Pm005586;Pm009219;Pm010670;Pm012127;Pm013316;Pm015702	PF00122.15;PF00122.15;PF00122.15;PF00122.15;PF00122.15;PF00122.15;PF00122.15	E1-E2 ATPase	23
Pm004072;Pm006310;Pm008907;Pm027577	PF01417.15;PF01417.15;PF01417.15;PF01417.15	ENTH domain	7
Pm004079;Pm011537;Pm011914;Pm016750;Pm020172;Pm022735;Pm028690;Pm028691;Pm029849;Pm029852;Pm029856;Pm029861	PF00350.18;PF00350.18;PF00350.18;PF00350.18;PF00350.18;PF00350.18;PF00350.18;PF00350.18;PF00350.18;PF00350.18;PF00350.18;PF00350.18	Dynaminfamily	107
Pm004090	PF12157.3	Proteinof unknown function (DUF3591)	6
Pm004090	PF09247.6	TATA box-binding protein binding	6
Pm004099;Pm006727;Pm019148;Pm020995;Pm022465;Pm022466;Pm022467;Pm024306	PF04864.8;PF04864.8;PF04864.8;PF04864.8;PF04864.8;PF04864.8;PF04864.8;PF04864.8	Allinase	101
Pm004109	PF07977.8	FabA-likedomain	5
Pm004110;Pm021426	PF00852.14;PF00852.14	Glycosyltransferasefamily 10 (fucosyltransferase)	3
Pm004122;Pm004123;Pm013540;Pm013541;Pm014538;Pm018079;Pm018080;Pm018081;Pm018082;Pm018225;Pm020868;Pm021204	PF02826.14;PF02826.14;PF02826.14;PF02826.14;PF02826.14;PF02826.14;PF02826.14;PF02826.14;PF02826.14;PF02826.14;PF02826.14;PF02826.14	D-isomerspecific 2-hydroxyacid dehydrogenase, NAD binding domain	142
Pm004122;Pm004123;Pm013540;Pm013541;Pm014538;Pm018079;Pm018080;Pm018082;Pm020868;Pm021204	PF00389.25;PF00389.25;PF00389.25;PF00389.25;PF00389.25;PF00389.25;PF00389.25;PF00389.25;PF00389.25;PF00389.25	D-isomer specific 2-hydroxyacid dehydrogenase, catalytic domain	138
Pm004121;Pm006208;Pm008424;Pm018344;Pm021035	PF06202.9;PF06202.9;PF06202.9;PF06202.9;PF06202.9	Amylo-alpha-1,6-glucosidase	25
Pm004125;Pm015429;Pm016185;Pm022522	PF00406.17;PF00406.17;PF00406.17;PF00406.17	Adenylatekinase	23
Pm004129;Pm004923;Pm010451;Pm027250	PF01916.12;PF01916.12;PF01916.12;PF01916.12	Deoxyhypusinesynthase	7
Pm004134	PF01119.14	DNAmismatch repair protein, C-terminal domain	3
Pm004135	PF06803.7	Proteinof unknown function (DUF1232)	3
Pm004137;Pm006206	PF08149.6;PF08149.6	BING4CT(NUC141) domain	28
Pm004140;Pm005084;Pm019421	PF09258.5;PF09258.5;PF09258.5	Glycosyltransferase family 64 domain	6
Pm004147;Pm014383;Pm014386;Pm014388;Pm014497;Pm030701;Pm030743;Pm030745;Pm030747;Pm030923	PF07468.6;PF07468.6;PF07468.6;PF07468.6;PF07468.6;PF07468.6;PF07468.6;PF07468.6;PF07468.6;PF07468.6	Agglutinin	28
Pm004168;Pm006069;Pm006670;Pm015361;Pm021166;Pm024445;Pm024446;Pm026700	PF04055.16;PF04055.16;PF04055.16;PF04055.16;PF04055.16;PF04055.16;PF04055.16;PF04055.16	RadicalSAM superfamily	36
Pm004168;Pm026700	PF00919.15;PF00919.15	Uncharacterized protein family UPF0004	7
Pm004168;Pm026700	PF01938.15;PF01938.15	TRAM domain	7
Pm004173;Pm020108	PF13664.1;PF13664.1	Domainof unknown function (DUF4149)	4
Pm004182;Pm009473;Pm014119	PF01851.17;PF01851.17;PF01851.17	Proteasome/cyclosomerepeat	7
Pm004188;Pm005873	PF10602.4;PF10602.4	26S proteasome subunit RPN7	15
Pm004187	PF04418.7	Domainof unknown function (DUF543)	4
Pm004190;Pm005179;Pm006279;Pm014678;Pm024851	PF02190.11;PF02190.11;PF02190.11;PF02190.11;PF02190.11	ATP-dependentprotease La (LON) domain	38
Pm004191;Pm009914	PF00622.23;PF00622.23	SPRY domain	5
Pm004200	PF01712.14	Deoxynucleosidekinase	2
Pm004203;Pm014284;Pm015656;Pm024305;Pm028803	PF07223.6;PF07223.6;PF07223.6;PF07223.6;PF07223.6	Proteinof unknown function (DUF1421)	22
Pm004207;Pm016468;Pm016591;Pm025516;Pm028847;Pm029725	PF02732.10;PF02732.10;PF02732.10;PF02732.10;PF02732.10;PF02732.10	ERCC4domain	16
Pm004213	PF03467.10	Smg-4/UPF3family	3
Pm004216;Pm005857	PF06090.7;PF06090.7	Inositol-pentakisphosphate2-kinase	9
Pm004218;Pm004349;Pm010346;Pm014564;Pm025027;Pm030594;Pm028799	PF01486.12;PF01486.12;PF01486.12;PF01486.12;PF01486.12;PF01486.12;PF01486.12	K-boxregion	77
Pm004218;Pm004349;Pm010346;Pm025027;Pm030594	PF00319.13;PF00319.13;PF00319.13;PF00319.13;PF00319.13	SRF-type transcription factor (DNA-binding and dimerisation domain)	73
Pm004217;Pm013626	PF04548.11;PF04548.11	AIG1family	3
Pm004228;Pm004229;Pm004232;Pm004235;Pm008171	PF00724.15;PF00724.15;PF00724.15;PF00724.15;PF00724.15	NADH:flavinoxidoreductase / NADH oxidase family	43
Pm004230;Pm004236;Pm022004;Pm030193	PF04950.7;PF04950.7;PF04950.7;PF04950.7	Proteinof unknown function (DUF663)	32
Pm004230;Pm031199	PF00334.14;PF00334.14	Nucleoside diphosphate kinase	12
Pm004236;Pm022004;Pm030193	PF08142.7;PF08142.7;PF08142.7	AARP2CN (NUC121) domain	29
Pm004250;Pm007017;Pm021400;Pm021401;Pm024510;Pm030986	PF04669.8;PF04669.8;PF04669.8;PF04669.8;PF04669.8;PF04669.8	Polysaccharidebiosynthesis	16
Pm004266;Pm004285;Pm030516	PF00975.15;PF00975.15;PF00975.15	Thioesterase domain	15
Pm004268;Pm022644;Pm023927	PF12680.2;PF12680.2;PF12680.2	SnoaL-likedomain	21
Pm004268;Pm022644	PF02136.15;PF02136.15	Nuclear transport factor 2 (NTF2) domain	13
Pm004270;Pm026105;Pm026110	PF01200.13;PF01200.13;PF01200.13	Ribosomalprotein S28e	17
Pm004278;Pm014562;Pm030213	PF05699.9;PF05699.9;PF05699.9	hATfamily C-terminal dimerisation region	16
Pm004281;Pm013389	PF03796.10;PF03796.10	DnaB-like helicase C terminal domain	10
Pm004284	PF00034.16	Cytochromec	2
Pm004284;Pm010739	PF13442.1;PF13442.1	Cytochrome C oxidase, cbb3-type, subunit III	6
Pm004285	PF00756.15	Putative esterase	1
Pm004285;Pm005423;Pm010740;Pm017615;Pm026490;Pm026491;Pm026493;Pm026494;Pm026495;Pm026499;Pm028062;Pm029118	PF07819.8;PF07819.8;PF07819.8;PF07819.8;PF07819.8;PF07819.8;PF07819.8;PF07819.8;PF07819.8;PF07819.8;PF07819.8;PF07819.8	PGAP1-like protein	35
Pm004286	PF01302.20	CAP-Glydomain	11
Pm004290;Pm021069	PF06219.7;PF06219.7	Proteinof unknown function (DUF1005)	7
Pm004298;Pm004299;Pm019587;Pm021075;Pm023194;Pm027801	PF05770.6;PF05770.6;PF05770.6;PF05770.6;PF05770.6;PF05770.6	Inositol1, 3, 4-trisphosphate 5/6-kinase	33
Pm004300	PF02825.15	WWEdomain	1
Pm004300;Pm006683	PF00644.15;PF00644.15	Poly(ADP-ribose) polymerase catalytic domain	2
Pm004303;Pm005209;Pm008684;Pm019543	PF05057.9;PF05057.9;PF05057.9;PF05057.9	Putativeserine esterase (DUF676)	16
Pm004303	PF12394.3	Protein of unknown function (DUF3657)	4
Pm004306;Pm013657	PF00370.16;PF00370.16	FGGYfamily of carbohydrate kinases, N-terminal domain	5
Pm004306;Pm013615;Pm013657	PF02782.11;PF02782.11;PF02782.11	FGGY family of carbohydrate kinases, C-terminal domain	6
Pm004315;Pm022607	PF13507.1;PF13507.1	CobB/CobQ-likeglutamine amidotransferase domain	12
Pm004315;Pm022607	PF02769.17;PF02769.17	AIR synthase related protein, C-terminal domain	12
Pm004315;Pm022607	PF00586.19;PF00586.19	AIR synthase related protein, N-terminal domain	12
Pm004316;Pm006529;Pm010441	PF13347.1;PF13347.1;PF13347.1	MFS/sugar transport protein	9
Pm004320	PF12295.3	Symplekintight junction protein C terminal	1
Pm004320	PF11935.3	Domain of unknown function (DUF3453)	1
Pm004321	PF11935.3	Domainof unknown function (DUF3453)	1
Pm004326;Pm021920	PF05201.10;PF05201.10	Glutamyl-tRNAGlureductase, N-terminal domain	26
Pm004326;Pm021920	PF00745.15;PF00745.15	Glutamyl-tRNAGlu reductase, dimerisation domain	26
Pm004326;Pm021920	PF02423.10;PF02423.10	Ornithine cyclodeaminase/mu-crystallin family	26
Pm004326;Pm011378;Pm013335;Pm013540;Pm013655;Pm018079;Pm018080;Pm021001;Pm021920;Pm023961;Pm025067;Pm025700;Pm025701;Pm029325	PF03446.10;PF03446.10;PF03446.10;PF03446.10;PF03446.10;PF03446.10;PF03446.10;PF03446.10;PF03446.10;PF03446.10;PF03446.10;PF03446.10;PF03446.10;PF03446.10	NAD binding domain of 6-phosphogluconate dehydrogenase	136
Pm004326;Pm007821;Pm020413;Pm021001;Pm021918;Pm021920	PF02254.13;PF02254.13;PF02254.13;PF02254.13;PF02254.13;PF02254.13	TrkA-N domain	123
Pm004327;Pm012172;Pm013235;Pm020846;Pm027105	PF13519.1;PF13519.1;PF13768.1;PF13519.1;PF00092.23	vonWillebrand factor type A domain	26
Pm004333	PF14778.1	Olfactoryreceptor 4-like	7
Pm004334;Pm006766;Pm006772;Pm009885;Pm021929;Pm023452;Pm024336;Pm025149	PF00564.19;PF00564.19;PF00564.19;PF00564.19;PF00564.19;PF00564.19;PF00564.19;PF00564.19	PB1domain	36
Pm004351;Pm017043	PF02176.13;PF02176.13	TRAF-typezinc finger	9
Pm004366	PF13620.1	Carboxypeptidase regulatory-like domain	6
Pm004368	PF02751.9	Transcriptioninitiation factor IIA, gamma subunit	1
Pm004368	PF02268.11	Transcription initiation factor IIA, gamma subunit, helical domain	1
Pm004369;Pm007706;Pm028512	PF01326.14;PF01326.14;PF01326.14	Pyruvatephosphate dikinase, PEP/pyruvate binding domain	208
Pm004381;Pm021968	PF03134.14;PF03134.14	TB2/DP1, HVA22 family	6
Pm004389;Pm004390;Pm013048;Pm022161;Pm022163;Pm023342	PF00320.22;PF00320.22;PF00320.22;PF00320.22;PF00320.22;PF00320.22	GATA zinc finger	47
Pm004389;Pm004390;Pm013048;Pm022161;Pm022163	PF06200.9;PF06200.9;PF06200.9;PF06200.9;PF06200.9	tify domain	46
Pm004389;Pm004390;Pm006324;Pm007189;Pm009240;Pm010428;Pm013048;Pm013228;Pm014876;Pm022161;Pm022163;Pm025058;Pm027113	PF09425.5;PF09425.5;PF09425.5;PF09425.5;PF09425.5;PF09425.5;PF09425.5;PF09425.5;PF09425.5;PF09425.5;PF09425.5;PF09425.5;PF09425.5	Divergent CCT motif	82
Pm004392;Pm008456;Pm020248	PF02138.13;PF02138.13;PF02138.13	Beige/BEACHdomain	68
Pm004392;Pm020248	PF14844.1;PF14844.1	PH domain associated with Beige/BEACH	66
Pm004398;Pm007378;Pm007443	PF01239.17;PF01239.17;PF01239.17	Proteinprenyltransferase alpha subunit repeat	105
Pm004400	PF15502.1	M-phase-specificPLK1-interacting protein	3
Pm004404;Pm020658	PF10609.4;PF10609.4	ParA/MinDATPase like	8
Pm004404;Pm014681;Pm018513;Pm020658;Pm028081	PF01656.18;PF01656.18;PF01656.18;PF01656.18;PF01656.18	CobQ/CobB/MinD/ParA nucleotide binding domain	18
Pm004404;Pm019852;Pm020658	PF02374.10;PF02374.10;PF02374.10	Anion-transporting ATPase	11
Pm004404;Pm019852;Pm020658	PF09140.6;PF09140.6;PF09140.6	ATPase MipZ	11
Pm004413	PF03942.10	DTW domain	2
Pm004421;Pm014082	PF02178.14;PF02178.14	AThook motif	5
Pm004432;Pm026118	PF05470.7;PF05470.7	Eukaryotictranslation initiation factor 3 subunit 8 N-terminus	16
Pm004432;Pm006160;Pm020884;Pm024451;Pm026118	PF01399.22;PF01399.22;PF01399.22;PF01399.22;PF01399.22	PCI domain	26
Pm004454;Pm004455;Pm004456;Pm004457;Pm004458;Pm012687;Pm019463;Pm019590;Pm020825	PF04674.7;PF04674.7;PF04674.7;PF04674.7;PF04674.7;PF04674.7;PF04674.7;PF04674.7;PF04674.7	Phosphate-inducedprotein 1 conserved region	40
Pm004459	PF03095.10	Phosphotyrosylphosphate activator (PTPA) protein	6
Pm004462;Pm011190;Pm020251;Pm026076;Pm028191;Pm028526	PF13621.1;PF13621.1;PF13621.1;PF13621.1;PF13621.1;PF13621.1	Cupin-likedomain	17
Pm004466;Pm020461	PF07847.7;PF07847.7	Protein of unknown function (DUF1637)	8
Pm004475;Pm028553	PF09809.4;PF09809.4	Mitochondrialribosomal protein L27	5
Pm004476;Pm005455;Pm006578;Pm008838;Pm015729;Pm015861;Pm023405;Pm026270;Pm030054	PF02183.13;PF02183.13;PF02183.13;PF02183.13;PF02183.13;PF02183.13;PF02183.13;PF02183.13;PF02183.13	Homeobox associated leucine zipper	42
Pm004477	PF01702.13	QueuinetRNA-ribosyltransferase	6
Pm004479	PF14647.1	FAM91N-terminus	7
Pm004479	PF14648.1	FAM91 C-terminus	7
Pm004480;Pm006535;Pm008830;Pm016019;Pm021318	PF00128.19;PF00128.19;PF00128.19;PF00128.19;PF00128.19	Alphaamylase, catalytic domain	51
Pm004480;Pm006091;Pm008830;Pm011766;Pm018454	PF02922.13;PF02922.13;PF02922.13;PF02922.13;PF02922.13	Carbohydrate-binding module 48 (Isoamylase N-terminal domain)	54
Pm004499;Pm015420;Pm027762	PF00940.14;PF00940.14;PF00940.14	DNA-dependentRNA polymerase	14
Pm004506;Pm004957;Pm007026;Pm009745;Pm015037;Pm016386;Pm019773;Pm019834;Pm020110;Pm021278;Pm021806;Pm021807;Pm022185;Pm022724;Pm023477;Pm024515;Pm026060	PF00226.26;PF00226.26;PF00226.26;PF00226.26;PF00226.26;PF00226.26;PF00226.26;PF00226.26;PF00226.26;PF00226.26;PF00226.26;PF00226.26;PF00226.26;PF00226.26;PF00226.26;PF00226.26;PF00226.26	DnaJ domain	119
Pm004508;Pm025649	PF13812.1;PF13812.1	Pentatricopeptiderepeat domain	6
Pm004510	PF01259.13	SAICARsynthetase	4
Pm004516;Pm006430;Pm006429;Pm022135;Pm022140;Pm025132;Pm025133;Pm029614;Pm029615	PF04577.9;PF04577.9;PF04577.9;PF04577.9;PF04577.9;PF04577.9;PF04577.9;PF04577.9;PF04577.9	Proteinof unknown function (DUF563)	45
Pm004518;Pm025571	PF03959.8;PF03959.8	Serinehydrolase (FSH1)	9
Pm004519	PF03853.10	YjeF-relatedprotein N-terminus	8
Pm004519;Pm004519;Pm013056;Pm015778;Pm025329	PF01243.15;PF12766.2;PF01243.15;PF13883.1;PF01243.15	Pyridoxamine 5'-phosphate oxidase	25
Pm004519	PF10590.4	Pyridoxine 5'-phosphate oxidase C-terminal dimerisation region	8
Pm004547;Pm004550;Pm026316	PF01357.16;PF01357.16;PF01357.16	Pollen allergen	9
Pm004554;Pm026905	PF03966.11;PF03966.11	Trm112p-likeprotein	8
Pm004556;Pm006990	PF06645.8;PF06645.8	Microsomalsignal peptidase 12 kDa subunit (SPC12)	10
Pm004558	PF09637.5	Med18protein	11
Pm004559;Pm004920;Pm009368;Pm013630	PF03441.9;PF03441.9;PF03441.9;PF03441.9	FADbinding domain of DNA photolyase	8
Pm004559;Pm004920;Pm009368;Pm013630;Pm019466	PF00875.13;PF00875.13;PF00875.13;PF00875.13;PF00875.13	DNA photolyase	16
Pm004559	PF12546.3	Blue/Ultraviolet sensing protein C terminal	3
Pm004563;Pm009952;Pm012540;Pm013632;Pm020027;Pm022326;Pm030516;Pm029071;Pm029072	PF02230.11;PF02230.11;PF02230.11;PF02230.11;PF02230.11;PF02230.11;PF02230.11;PF02230.11;PF02230.11	Phospholipase/Carboxylesterase	17
Pm004569;Pm015296;Pm027334	PF14580.1;PF14580.1;PF14580.1	Leucine-rich repeat	3
Pm004597;Pm019597;Pm023143;Pm023145	PF14570.1;PF14570.1;PF14570.1;PF14570.1	RING/Ubox like zinc-binding domain	7
Pm004601;Pm008615	PF03969.11;PF03969.11	AFG1-likeATPase	23
Pm004610;Pm009138	PF00295.12;PF00295.12	Glycosyl hydrolases family 28	30
Pm004614;Pm015919;Pm018106;Pm027541	PF03105.14;PF03105.14;PF03105.14;PF03105.14	SPXdomain	30
Pm004615;Pm005881;Pm006338;Pm010389;Pm010391;Pm027325	PF05183.7;PF05183.7;PF05183.7;PF05183.7;PF05183.7;PF05183.7	RNAdependent RNA polymerase	48
Pm004617;Pm018478;Pm026344;Pm027549;Pm030479	PF13259.1;PF13259.1;PF13259.1;PF13259.1;PF13259.1	Proteinof unknown function (DUF4050)	35
Pm004619;Pm006349;Pm009452;Pm013009;Pm026065	PF06886.6;PF06886.6;PF06886.6;PF06886.6;PF06886.6	Targetingprotein for Xklp2 (TPX2)	29
Pm004622;Pm004799;Pm005547;Pm006917;Pm016186;Pm017081;Pm023855;Pm026298;Pm027023	PF10358.4;PF10358.4;PF10358.4;PF10358.4;PF10358.4;PF10358.4;PF10358.4;PF10358.4;PF10358.4	N-terminalC2 in EEIG1 and EHBP1 proteins	28
Pm004627;Pm010180;Pm010353;Pm010355;Pm010657;Pm011051;Pm011281;Pm011283;Pm014548;Pm022801;Pm028316;Pm028318	PF11721.3;PF11721.3;PF11721.3;PF11721.3;PF11721.3;PF11721.3;PF11721.3;PF11721.3;PF11721.3;PF11721.3;PF11721.3;PF11721.3	Di-glucosebinding within endoplasmic reticulum	95
Pm004630	PF00430.13	ATPsynthase B/B' CF(0)	5
Pm004635;Pm013702	PF00787.19;PF00787.19	PXdomain	7
Pm004634;Pm005391;Pm006741;Pm022445;Pm023532	PF00156.22;PF00156.22;PF00156.22;PF00156.22;PF00156.22	Phosphoribosyltransferase domain	15
Pm004636;Pm014829;Pm017825;Pm017829;Pm023521;Pm023520;Pm023523;Pm023526	PF14547.1;PF14547.1;PF14547.1;PF14547.1;PF14547.1;PF14547.1;PF14547.1;PF14547.1	Hydrophobicseed protein	48
Pm004638;Pm004810;Pm012203;Pm013707;Pm014859;Pm015052;Pm022953;Pm026687	PF10551.4;PF10551.4;PF10551.4;PF10551.4;PF10551.4;PF10551.4;PF10551.4;PF10551.4	MULEtransposase domain	50
Pm004638;Pm004810;Pm012203;Pm014859;Pm015052;Pm015571;Pm022953	PF03101.10;PF03101.10;PF03101.10;PF03101.10;PF03101.10;PF03101.10;PF03101.10	FAR1 DNA-binding domain	50
Pm004637;Pm008156;Pm009573;Pm019819;Pm020372	PF13774.1;PF13774.1;PF13774.1;PF13774.1;PF13774.1	Regulated-SNARE-like domain	18
Pm004639;Pm008457;Pm008458;Pm008462;Pm008463;Pm008466;Pm009429;Pm011920;Pm016789;Pm016792;Pm016797;Pm017600;Pm017601;Pm030321	PF00917.21;PF00917.21;PF00917.21;PF00917.21;PF00917.21;PF00917.21;PF00917.21;PF00917.21;PF00917.21;PF00917.21;PF00917.21;PF00917.21;PF00917.21;PF00917.21	MATHdomain	116
Pm004643;Pm005187;Pm005193;Pm027606	PF05116.8;PF05116.8;PF05116.8;PF05116.8	Sucrose-6F-phosphate phosphohydrolase	24
Pm004647	PF09430.5	Proteinof unknown function (DUF2012)	3
Pm004661;Pm005773;Pm006048;Pm008140;Pm008381;Pm009036;Pm009874;Pm009875;Pm011364;Pm011665;Pm011671;Pm014982;Pm016420;Pm017819;Pm018090;Pm018328;Pm018638;Pm020561;Pm020667;Pm022865;Pm023167;Pm023431;Pm023606;Pm024130;Pm024134;Pm026558;Pm027679;Pm029648	PF13833.1;PF13833.1;PF13499.1;PF13499.1;PF13499.1;PF13499.1;PF13833.1;PF13833.1;PF13499.1;PF13833.1;PF13833.1;PF13499.1;PF13499.1;PF13499.1;PF13833.1;PF13833.1;PF13833.1;PF13499.1;PF13499.1;PF13833.1;PF13499.1;PF13499.1;PF13499.1;PF13499.1;PF13499.1;PF13833.1;PF13833.1;PF13499.1	EF-handdomain pair	184
Pm004660;Pm008503;Pm008667;Pm008987;Pm010783;Pm011107;Pm022106;Pm022964;Pm024166;Pm024521;Pm027494	PF00564.19;PF00564.19;PF00564.19;PF00564.19;PF00564.19;PF00564.19;PF00564.19;PF00564.19;PF00564.19;PF00564.19;PF00564.19	PB1 domain	85
Pm004664;Pm013548	PF00366.15;PF00366.15	Ribosomalprotein S17	10
Pm004665;Pm004667;Pm004669;Pm006569;Pm011883;Pm014214;Pm015838;Pm016213;Pm019454;Pm019654;Pm024809;Pm030629	PF01145.20;PF01145.20;PF01145.20;PF01145.20;PF01145.20;PF01145.20;PF01145.20;PF01145.20;PF01145.20;PF01145.20;PF01145.20;PF01145.20	SPFHdomain / Band 7 family	45
Pm004670;Pm019746;Pm030366	PF13832.1;PF13832.1;PF13832.1	PHD-zinc-fingerlike domain	23
Pm004670;Pm010489;Pm011331;Pm019746;Pm020537;Pm030366	PF13771.1;PF13771.1;PF13771.1;PF13771.1;PF13771.1;PF13771.1	PHD-like zinc-binding domain	35
Pm004676	PF08626.6	Transportprotein Trs120 or TRAPPC9, TRAPP II complex subunit	5
Pm004677	PF08568.5	Uncharacterisedprotein family, YAP/Alf4/glomulin	4
Pm004702;Pm004704;Pm004706;Pm006089;Pm018427;Pm023963	PF07707.10;PF07707.10;PF07707.10;PF07707.10;PF07707.10;PF07707.10	BTB And C-terminal Kelch	45
Pm004717;Pm006466;Pm007139;Pm008628;Pm010841;Pm012755;Pm015206;Pm015253;Pm016662;Pm017014;Pm017026;Pm019712;Pm026545;Pm027818;Pm028643;Pm031203;Pm028236	PF00856.23;PF00856.23;PF00856.23;PF00856.23;PF00856.23;PF00856.23;PF00856.23;PF00856.23;PF00856.23;PF00856.23;PF00856.23;PF00856.23;PF00856.23;PF00856.23;PF00856.23;PF00856.23;PF00856.23	SETdomain	74
Pm004720	PF08729.5	HPC2and ubinuclein domain	5
Pm004721;Pm005607;Pm015473	PF12738.2;PF12738.2;PF12738.2	twinBRCT domain	11
Pm004722;Pm011250;Pm011251;Pm012326	PF01513.16;PF01513.16;PF01513.16;PF01513.16	ATP-NADkinase	14
Pm004727	PF07517.9	SecADEAD-like domain	4
Pm004727	PF07516.8	SecA Wing and Scaffold domain	4
Pm004727	PF01043.15	SecA preprotein cross-linking domain	4
Pm004739;Pm012894	PF07676.7;PF07676.7	WD40-likeBeta Propeller Repeat	5
Pm004739;Pm012894	PF00930.16;PF00930.16	Dipeptidyl peptidase IV (DPP IV) N-terminal region	5
Pm004740;Pm015210;Pm017628;Pm017801;Pm019229;Pm020177;Pm021422;Pm021423;Pm029623;Pm028513	PF00134.18;PF00134.18;PF00134.18;PF00134.18;PF00134.18;PF00134.18;PF00134.18;PF00134.18;PF00134.18;PF00134.18	Cyclin, N-terminal domain	42
Pm004749;Pm004760;Pm017440;Pm022179;Pm022480;Pm026648;Pm028672	PF08542.6;PF08542.6;PF08542.6;PF08542.6;PF08542.6;PF08542.6;PF08542.6	Replicationfactor C C-terminal domain	27
Pm004749;Pm004749;Pm004760;Pm022122;Pm022179;Pm022179;Pm022480;Pm024411;Pm024411;Pm026919;Pm028672;Pm028672	PF13177.1;PF06144.8;PF13177.1;PF06144.8;PF13177.1;PF06144.8;PF13177.1;PF13177.1;PF06144.8;PF06144.8;PF13177.1;PF06144.8	DNA polymerase III, delta subunit	126
Pm004749	PF12290.3	Protein of unknown function (DUF3802)	3
Pm004752;Pm013787;Pm030126	PF01566.13;PF01566.13;PF01566.13	Naturalresistance-associated macrophage protein	16
Pm004754	PF07934.7	8-oxoguanineDNA glycosylase, N-terminal domain	2
Pm004754;Pm017282;Pm025323;Pm026241	PF00730.20;PF00730.20;PF00730.20;PF00730.20	HhH-GPD superfamily base excision DNA repair protein	50
Pm004763	PF09808.4	Smallnuclear RNA activating complex (SNAPc), subunit SNAP43	4
Pm004769	PF07912.8	ERp29, N-terminal domain	1
Pm004773;Pm004871;Pm009450;Pm010807;Pm019660;Pm020696;Pm023262;Pm027261;Pm028034;Pm028036;Pm028037;Pm028038	PF01546.23;PF01546.23;PF01546.23;PF01546.23;PF01546.23;PF01546.23;PF01546.23;PF01546.23;PF01546.23;PF01546.23;PF01546.23;PF01546.23	Peptidasefamily M20/M25/M40	45
Pm004772	PF00490.16	Delta-aminolevulinicacid dehydratase	1
Pm004774;Pm006998;Pm007658;Pm009211;Pm010470;Pm011186;Pm013940;Pm013942;Pm014199;Pm014200;Pm014201;Pm015378;Pm015379;Pm017415;Pm019668;Pm020921;Pm020925;Pm020927;Pm020934;Pm021293;Pm026297;Pm026392;Pm027248;Pm027249;Pm031192;Pm028734;Pm028736;Pm028738;Pm028745;Pm029664;Pm031353	PF00891.13;PF01596.12;PF00891.13;PF00891.13;PF00891.13;PF01596.12;PF00891.13;PF00891.13;PF00891.13;PF00891.13;PF00891.13;PF00891.13;PF00891.13;PF01596.12;PF00891.13;PF00891.13;PF00891.13;PF00891.13;PF00891.13;PF01596.12;PF00891.13;PF01596.12;PF01596.12;PF01596.12;PF00891.13;PF00891.13;PF00891.13;PF00891.13;PF00891.13;PF00891.13;PF00891.13	O-methyltransferase	115
Pm004774;Pm007658;Pm010470;Pm014199;Pm014200;Pm015378;Pm015379;Pm019668;Pm020921;Pm020925;Pm020927;Pm020934;Pm026297;Pm031192;Pm028734;Pm028736;Pm028738;Pm028745;Pm029664	PF08100.6;PF08100.6;PF08100.6;PF08100.6;PF08100.6;PF08100.6;PF08100.6;PF08100.6;PF08100.6;PF08100.6;PF08100.6;PF08100.6;PF08100.6;PF08100.6;PF08100.6;PF08100.6;PF08100.6;PF08100.6;PF08100.6	Dimerisation domain	85
Pm004775	PF14542.1	GCN5-relatedN-acetyl-transferase	1
Pm004783;Pm006235;Pm012778;Pm021304;Pm030170	PF05911.6;PF05911.6;PF05911.6;PF05911.6;PF05911.6	Plantprotein of unknown function (DUF869)	12
Pm004817;Pm014001;Pm015333;Pm015336;Pm019395;Pm020791;Pm025193;Pm026200	PF01476.15;PF01476.15;PF01476.15;PF01476.15;PF01476.15;PF01476.15;PF01476.15;PF01476.15	LysMdomain	37
Pm004819	PF03850.9	Transcriptionfactor Tfb4	13
Pm004822;Pm005076	PF04752.7;PF04752.7	ChaC-likeprotein	9
Pm004820	PF09649.5	Histonechaperone domain CHZ	1
Pm004826;Pm005885;Pm006639;Pm010161;Pm010337;Pm011257;Pm019493;Pm019774;Pm023550	PF02358.11;PF02358.11;PF02358.11;PF02358.11;PF02358.11;PF02358.11;PF02358.11;PF02358.11;PF02358.11	Trehalose-phosphatase	60
Pm004833;Pm010614;Pm015358;Pm026552;Pm030101	PF03704.12;PF03704.12;PF03704.12;PF03704.12;PF03704.12	Bacterial transcriptional activator domain	22
Pm004836;Pm021904	PF03137.15;PF03137.15	Organic Anion Transporter Polypeptide (OATP) family	28
Pm004858;Pm026111;Pm026112;Pm026633	PF00177.16;PF00177.16;PF00177.16;PF00177.16	Ribosomalprotein S7p/S5e	19
Pm004864;Pm005501;Pm013006;Pm013007;Pm014100;Pm015918;Pm024228;Pm025260;Pm025810	PF00266.14;PF00266.14;PF00266.14;PF00266.14;PF00266.14;PF00266.14;PF00266.14;PF00266.14;PF00266.14	Aminotransferase class-V	45
Pm004869;Pm023517	PF04073.10;PF04073.10	Aminoacyl-tRNAediting domain	26
Pm004871;Pm023262;Pm027261;Pm028034;Pm028036;Pm028037;Pm028038	PF07687.9;PF07687.9;PF07687.9;PF07687.9;PF07687.9;PF07687.9;PF07687.9	Peptidase dimerisation domain	21
Pm004871;Pm009450;Pm018535;Pm020696;Pm026099	PF04389.12;PF04389.12;PF04389.12;PF04389.12;PF04389.12	Peptidase family M28	14
Pm004873	PF05768.9	Glutaredoxin-likedomain (DUF836)	3
Pm004885	PF08646.5	Replication factor-A C terminal domain	1
Pm004890;Pm004905;Pm004912;Pm005102;Pm005110;Pm006674;Pm006675;Pm011440;Pm011448;Pm011449;Pm021724;Pm021725;Pm021728;Pm021733;Pm024717;Pm029237;Pm029930;Pm030274;Pm029341	PF03181.10;PF03181.10;PF03181.10;PF03181.10;PF03181.10;PF03181.10;PF03181.10;PF03181.10;PF03181.10;PF03181.10;PF03181.10;PF03181.10;PF03181.10;PF03181.10;PF03181.10;PF03181.10;PF03181.10;PF03181.10;PF03181.10	BURPdomain	47
Pm004897;Pm009858;Pm009860;Pm009862;Pm009869;Pm009873;Pm011668;Pm011669;Pm011679;Pm011686;Pm012058;Pm012372;Pm013517;Pm020198;Pm020200;Pm020201;Pm020290;Pm030755;Pm027963	PF11883.3;PF11883.3;PF11883.3;PF11883.3;PF11883.3;PF11883.3;PF11883.3;PF11883.3;PF11883.3;PF11883.3;PF11883.3;PF11883.3;PF11883.3;PF11883.3;PF11883.3;PF11883.3;PF11883.3;PF11883.3;PF11883.3	Domain of unknown function (DUF3403)	75
Pm004919	PF08555.5	Eukaryoticfamily of unknown function (DUF1754)	7
Pm004920	PF02590.12	Predicted SPOUT methyltransferase	1
Pm004922	PF10058.4	Predictedintegral membrane metal-binding protein (DUF2296)	2
Pm004924;Pm024268;Pm031154	PF06337.7;PF06337.7;PF06337.7	DUSP domain	23
Pm004925;Pm020240;Pm027095	PF00631.17;PF00631.17;PF00631.17	GGLdomain	20
Pm004926	PF01795.14	MraWmethylase family	1
Pm004929	PF05185.11	PRMT5arginine-N-methyltransferase	1
Pm004933	PF04493.9	EndonucleaseV	4
Pm004935;Pm008775;Pm010987;Pm012366;Pm021072;Pm023486;Pm029902	PF00152.15;PF00152.15;PF00152.15;PF00152.15;PF00152.15;PF00152.15;PF00152.15	tRNAsynthetases class II (D, K and N)	46
Pm004935;Pm005025;Pm008775;Pm008790;Pm010987;Pm012366;Pm020274;Pm021072;Pm027039	PF01336.20;PF01336.20;PF01336.20;PF01336.20;PF01336.20;PF01336.20;PF01336.20;PF01336.20;PF01336.20	OB-fold nucleic acid binding domain	77
Pm004941;Pm010403	PF11834.3;PF11834.3	Domainof unknown function (DUF3354)	8
Pm004950;Pm005986;Pm010518;Pm011632;Pm023234;Pm025236;Pm025526;Pm027387;Pm027389	PF01412.13;PF01412.13;PF01412.13;PF01412.13;PF01412.13;PF01412.13;PF01412.13;PF01412.13;PF01412.13	PutativeGTPase activating protein for Arf	60
Pm004951;Pm030667	PF10513.4;PF10513.4	Enhancerof polycomb-like	5
Pm004956;Pm005394	PF02845.11;PF02845.11	CUEdomain	9
Pm004959;Pm006891;Pm015134;Pm015559;Pm018458;Pm020903	PF01603.15;PF01603.15;PF01603.15;PF01603.15;PF01603.15;PF01603.15	Proteinphosphatase 2A regulatory B subunit (B56 family)	29
Pm004965;Pm006324;Pm007189;Pm009240;Pm010428;Pm013228;Pm014876;Pm021981;Pm025058;Pm027113	PF06200.9;PF06200.9;PF06200.9;PF06200.9;PF06200.9;PF06200.9;PF06200.9;PF06200.9;PF06200.9;PF06200.9	tifydomain	46
Pm004972;Pm005112;Pm005613;Pm020453;Pm022712;Pm023539;Pm023540;Pm023542;Pm023543;Pm027422	PF00743.14;PF00743.14;PF00743.14;PF00743.14;PF00743.14;PF00743.14;PF00743.14;PF00743.14;PF00743.14;PF00743.14	Flavin-bindingmonooxygenase-like	46
Pm004972;Pm007525;Pm014786;Pm015912;Pm019945;Pm020453;Pm023539;Pm023540;Pm027422;Pm027633	PF13454.1;PF13454.1;PF13454.1;PF13454.1;PF13454.1;PF13454.1;PF13454.1;PF13454.1;PF13454.1;PF13454.1	FAD-NAD(P)-binding	46
Pm004997;Pm008394;Pm013700;Pm028081	PF02492.14;PF02492.14;PF02492.14;PF02492.14	CobW/HypB/UreG, nucleotide-binding domain	13
Pm005010	PF13292.1	1-deoxy-D-xylulose-5-phosphatesynthase	6
Pm005010;Pm017890	PF02779.19;PF02779.19	Transketolase, pyrimidine binding domain	21
[truncated: 2,735 more rows]
