# Supplementary material for: Genome-Wide Discovery of DNA Polymorphisms in Mei (Prunus mume Sieb. et Zucc.), an Ornamental Woody Plant, with Contrasting Tree Architecture and their Functional Relevance for Weeping Trait
Source: Plant Mol Biol Report. 2016 Aug 8;35(1):37–46. doi: 10.1007/s11105-016-1000-4 (PMC5306074; doi:10.1007/s11105-016-1000-4)
Supplement: Supplementary file 8 — Distribution of the effects of SNPs in ‘Fen Tai ChuiZhi’ compared with the three upright cultivars. (XLS 10428 kb) [file 11105_2016_1000_MOESM7_ESM.xls]

## Sheet: Sheet1
Supplementary Table 4 The detailed information of the mutual InDels in ‘Fen Tai ChuiZhi’ compared with the three upright cultivars of mei sepatately.
Chromosome ID	Position	Reference	Alter	INSERT_DELETE	Function	Sequence	Sequence_start	Sequence_end	Forward primer (5'-3')	Tm(℃)	Size	Reverse primer (5'-3')	Tm(℃)	Size	Product size (bp)	Start position (bp)	End positon (bp)
Pm1	15249423	CCTT	C	D3	DOWNSTREAM	TGGCTCACATGGTAAGCCATCAAGTCTCAGACTCATTTAAAACTTAATGGCTCTCATGGTTATTTGAAACTCTCCATAAATAACTTGTATGTCACAAGGTAGAATAATAATTTTGAAATACTGGCTCTTCTTTATATCAATGGAGCTGCCAAATTTTGGTCATTTCTTAGATTTGGGGCTCCGGGTTTTTAAAGCTTCCTCCTTCTTGTGACTGTGAGTAGCCAGTTTAGATGATAATATGATATACGTTTTTATTTTTTTTTATACAAATGATATTCTACTTTAACTTTAATCTAATTTAAACAAAAAATGATATTCTACTTTAATCTAATTTAAACTATAGAGAAGGAAGCAGCTTAGATGATATTTTTTGTTAGGCTTGCCGGTCCTGTGTTTAGC…	15249223	15249823	TCCGGGTTTTTAAAGCTTCC	60.412	20	GGCTGAAGGCTAAACACAGG	59.875	20	228	728	955
Pm1	5849569	AT	A	D1	INTRON	TTGTGGACTTGCAACAATTATGATTCTCGAAAGTTCGAAATTTTTTTAGGTCATTTGTTTGAGAGTGGATAAAAACTGGATAAAATTGTTTTATGATATGAATATTGTAAATCTTGGTAAATTGTTTTATGCAACCAAACTGTTCGTATCAAGTGGAATTATATTAGTTGCATGGAATATGGATCTTAGTTATACTGTAAATCGGCAAACAGTGCCCCCCAAAACGTTCCATACTGGGAAAGTTGTTTCTTTCCAGTAAATGTGGCATCCCTCTTAATATTGTATCAACTTTACTCATTTTATTATTTTATCCTCCATTAAATATTTTGGTAGAGACTTGCTCCTAAGTTCTAAATATGTTGCCAAGGTTTGCACAATGGGCTAGTCCATTTATCCACC…	5849369	5849969	CAGCTGATTGGATTTGTGGA	59.648	20	CAGTATGGAACGTTTTGGGG	60.22	20	249	536	784
Pm1	13851059	C	CT	I1	INTRON	AGAACTCTACAATTCTGCACTTGAGGTATATGTTTACATTTCTCTTGAAATAATTATTCATATCAGACAATTTAGCTTGAATCATAAAATGAACCATTAAAGAGAGCTGTGCACTGTGTTCGATCCTGTCACAGTAGCTTTGTTGCTGAACTGCAATGTTTCTGTCCTCTAGTTGAGGGGACAAGAAATGGGTTTTTAACCTTTTTTTTCCTGAATTTGAATGGTATATTATGTACATATATACATACATACATATATCTCACTGAGTGAGACTTTAAAATCTATTTCTCAGAATGTGAGGCAGTTAATAATGTTTGACCTAGTTTATTTTTATTTATTTGGTATTTGGTTTTATGTTGAATTGGATATCCATTCTATTGCTTTGACTGTTCTTGTTCT…	13850859	13851459	GGGGACAAGAAATGGGTTTT	60.032	20	GGACCAATGGCCATAAAGAA	59.762	20	239	725	963
Pm1	19086782	TA	T	D1	INTRON	ACAAAAAGCTACATCTATAAATTATAGACATCTAACGACCTTCTAGTAAGCAAGCTTAAGAAAAGAGCTCCATCTATTAAAAATTTTGCTAACAAAAATACGGTCAACTTAAGAGTTGAGACATGATCTCTACCTCCTTATTTTGTTACATGACATAAACACATAATTAACACGAATGAGTACCATTTCGCATTTAAATATATTTTTTAATTTTGCATTGACATTCTATCAATTATTTTTCTGCATTTTAATATACTTTTTATTAATTTTATAGCTTAAAACATGATTAGGAAAGTTAGGTTAATATATGATGATAATCGTAGAACTCTTGACGACGTTATTATATATTTTATTTTGTATCATTTAATTTATTTTTAAAAAAAATGTGGAAAGGGATAT…	19086582	19087182	CGAATGAGTACCATTTCGCA	59.688	20	TGTGTCAATATCCCTTTCCACA	60.227	22	234	721	954
Pm1	8202324	CAG	C	D2	INTRON	ACCCAAGCTCTAACAGTATACCAGTCATATCTGGATATTCCATACAGTTAAAACAGACTACATGACAATTATTGACTATTTTTTTTAGTCATAATTTTTGGCAAAAATCATTTTCCCAGTTTCTTTCTTCAAAATGAAATACTTTCTTCGTAAGATATTGAACTGAAAATTACTCCAACCCCACATAAAGGCACCAAGGACAGAGTTGATGAAGTCTTTGAAACAAGCTTTCTATGAGTTCTTGAAATTTAGGATACTTCTGCTGGGTTGGTTAAATTTGAACCTAGGAGCAACCCCAAGTGACCCACCACACCCTTGACCACCAATGCCAATAAGGCCAGGATTATTAGACTACTAATTACTAAATTCATCAAATTGGGTTGTTTTCTGATTTGCATC…	8202124	8202724	ACTCCAACCCCACATAAAGG	58.764	20	GTCACTTGGGGTTGCTCCTA	60.111	20	133	720	852
Pm1	4814255	T	TCCATAAGACCCGTTCG	I16	DOWNSTREAM	AATGAGCCAAGGGAATAAAAAATAAATAGTTTAAAGGGAAATGAGATTTTATCAAAAGACTTTTTCGTTTTGTTACATGAAATGAAATTGAGTATAAAGTTCTAAAAAAAATTCCATTTTTCCTTATATATTATTGATGTAAGATTGATTTTTCTTTCTATACTTATTTTATGGTTCGGCCCCACACATACAATCCTCACTCAATATCCATCTTGGAGACTGCACGATAAAGTCAATTGGCATGCACACTAATTGCAGTCAAAATTTACTTGTAGTCCACAATGAACAAAAACACGTTGGTTAATGTTATTTTGAGGTCCACTCCAACGGTGTACTAAATGAACGATAAGACTATAAACAATCTTAATATTAGAGACCAAACAAAGATAATACACACTC…	4814055	4814655	GCCCCACACATACAATCCTC	60.203	20	GTACACCGTTGGAGTGGACC	60.284	20	157	727	883
Pm1	10474481	C	CA	I1	DOWNSTREAM	CCATTCATGTAAAGATATCAAATAGAGTTATCAAGATCTATAACTAAATATATCAATTTTTATAAGATAACAGAGCTCAAAAATAGAAACTTAAGATGAAAATGGAGCATAGCATAGCAAAGCAAAGCAGAGTATGCTCGATGCGTGAAGCAAAAACCCTCAGCCCCTAGTACTATTCATGTGAATAGTGTCAGCCCTTGCAAAAGGCTTGTTGTGTTTTCACCCATTGCCATAGCAAAGGGCAAATACTATTCACTTTAATTTTATTTATTTTACTTAAACGATTAATTTGGATAAGATTTTCAGTTGCCATGTTTCAATATTTATTATAAAATTCACATCTCATATTTCGAATAAAATTTTTGAATAAGATTTTCGGATATAACTATTTATTTAACA…	10474281	10474881	GAGTATGCTCGATGCGTGAA	59.979	20	TATGGCAATGGGTGAAAACA	59.786	20	105	678	782
Pm1	16006594	TG	T	D1	INTRON	GTAAATTTGAGTTCATGTATTTCTGTTTGCATGGATTTTGGAAAATTGTCATTTCTCTTTTCAAGTCAACTAACCAATTAGTCTTGCAAATGGCAATGTTACAGAACGCTTTTCAGAGTGATGGTTCATGTACATAGTTAAAATTTATTGTTAATTTTAGGGTAAAAGTGTAAAGTTGTACTTATTTTGTTCCTTTTAAATGCTAAGTGTTTAGTAAAGTAATGTAGCTTATCAGTGGGTTTTTTGCTTTCTATTTTTCACTCAGGTAGGGACTTCATTGCTCCTTGCAAATGCAAAGGGACTTCAAAGTATGTTCACCGGGAATGTTTGGATCATTGGAGAGCTGTAAAGGTTTGGTTGCCATCTATATTTTTGCTTCTTTTTCTTTTCCAAAATTAG…	16006394	16006994	TCTGTTTGCATGGATTTTGG	59.518	20	CATTTGCAAGGAGCAATGAA	59.809	20	272	570	841
Pm1	4562206	C	CCTCTCT	I6	INTERGENIC	TGTCTTATCCATTCTGTAGACAAAGTAAATATTATATGTTGATGATGACATAATCATTCAAATACCCCTCTCTCTCCCTCTTTCTCAGTTGTGAGTGTGTGTGTTTCTGCGAGGACTGAAAACCTACACTTGAATGCCCCTCTCAGGGAAGCACAGCATGACCACCCTCACTCCTGGTACGTCACACTATTCTCTTTTAACCTCTCTCTCTCTCTCTTAACCTCGCCACTATTTATACCTCCCCTGCTTTCTCAACCCCTTCACTCTCCAGAACATCAAAACCCTGCTCAAATTTTTCTATTTAAACCCACTAAACCCACCACCAACCAGCTGCTCCACCGCTTCAATCTCTCAAACATTAATATTATCAAAGAAATTAGGGAAACTAATTAGTAAAAT…	4562006	4562606	TCTGCGAGGACTGAAAACCT	59.989	20	GAGAGATTGAAGCGGTGGAG	59.95	20	248	654	901
Pm1	24821794	TTCA	T	D3	DOWNSTREAM	ATAATATAGAGAAGATATATATATGATGGTGATGTATGTGGAACACTGGCAGAATATATACATATATATGACAGAACAGAAAGCTCCTATGTTTGGCAAACGCAACTGGTCATCTCATCTGTACTGTATGTGCATGTGGGTGTGTTTGTATGCTAGCCTAGCTATTTTTGCTTGTTATTTTCTGGCTTCTGGGCCTGCGTTTCATCATCTGCGCACTTCCTGCCTGCAGGCAATTGCAGAGATTCCTCACCGTCTACTTGGTGTAATGATTCTGGACCCTCAAAATTTGTTGATCAAACACACATCATCAACATTATAATATAGATTCCACATGCTAATTATTCAACCTATTAACGTACTTTAATCACAATAGTTAAATCGTTGATAGATAGAAACAGT…	24821594	24822194	TGTATGTGCATGTGGGTGTG	59.868	20	CGGTGAGGAATCTCTGCAAT	60.218	20	128	673	800
Pm1	6646242	AC	A	D1	INTERGENIC	TTTGCCTCTGTGCACTTTCTTGACATCTTATACTACCGTAAAACTTGCAAAATTGAAAATTCATCAAATGTTGGATATACTTTAAAAATAGTTAGATTTGCGGAGTTACTAATTTTATTCACAAAAATCTGCTCACCGAAGACTCGATCTAAAATTAGTAATTTTATATCACAGCACCGGCCTAGCTCTGGTAAGAAAAAACATGTGTAAGAGACACACCACAAAATTAGGTTTGACTGTCTTCTTCAGCTTCATGCTCTCATGGATGACGTGCACCCATGCTCTCTCTCTCTCTCTCTCTCTCTCTCTCTCTCTATATATATATATATATATATATATGATTTTTATAGAAATGTCATTAAAACTTATACCTCAATTATTTTAAAGAAAAATTAAAGA…	6646042	6646642	CACAAAAATCTGCTCACCGA	59.84	20	CCATGAGAGCATGAAGCTGA	60.096	20	146	668	813
Pm1	9925152	TTA	T	D2	INTERGENIC	GCGGTTTCTTTATGTTTGGAATAAATCACAAAGACTCTTTGGGTTATCTATGTAGTTTTCACATCTCCTTTTGTGAGAGCTTTTCACCTTTCCTTTGTGAGGGCTTTTCACCTCTCCTTTGTGAGAGGTTTCATCTCTCCTTTGTGAGAGTTTTATTTTTATTGTTATGGCTTGGTTTTTTCAAGTTTTACATCTTTTTTTTAATTATTTTGATTTTGTAATCTTAGTTAGGATGTCTATGCTAAAGTTTCTTCTATCATGCATAATCGTTAGTGGAGACGCACTAGATTGTCTTAATTTTGATGTTAGACTGCTCCGTTATTATAATTGCTCTTTATGGTTAGTTTGTATTGGACCTTTGTGACTAATGACTTTTTTGACTGAATTATAAATACAATT…	9924952	9925552	ACCTTTCCTTTGTGAGGGCT	60.11	20	TCTAGTGCGTCTCCACTAACGA	60.074	22	203	634	836
Pm1	16921812	A	AG	I1	DOWNSTREAM	TATGGGATTAACGAATCAAGAACAATTCTAAGCCAATAGGCTTCTATTACTGGGTCACAGCCAAATTTAGGGGTGGTGGTTGTGGTTGCGGTTCAGTATGGTTTGGTTTAAGCCTCAAATAGCACAATGAATAAATGTGACGTTACAGTTCAAATTGATCTGGTTCAGGATCAGGCCTCATTTTACATTTTATAGTGATCATTTCCCTTCATAAGTAACTAAGGAAATATACATCAAAGGCAAAGGCAACTTCATAACCTAAATTTATATAGTAGTTGAGAAAATTTCTAATCGTTGAAGATGGAGCTCGAATAGGTTAACGAATTTAGGCTTTAGTATTAAGTGGTTGATATCAATGACTAGGATGAAACATGATAGTGTGATGACCAATAAGAAAAT…	16921612	16922212	GCGGTTCAGTATGGTTTGGT	59.859	20	GTTGCCTTTGCCTTTGATGT	60.118	20	163	636	798
Pm1	23882461	AT	A	D1	DOWNSTREAM	TCGATATAATTTTCAGAATCTTGCATGTTTTAATTCAAAGGCTTTGTTTTTCAAGGTAGATTTCTGGGTCTTTGACTTATATCATCATCTGGATGCCTCATCAGTCTGATTCCAATTCGCGTTTTGGTTTTACTTTTTTGGGTTCGGATGGCTTTGTTTAAATCCAGTGTTTCATCTGTGTGGTTTGTCTTGGGAGCTAAATTTTTGGAGGGTCTAATACAATCTGATATCCACTTTTATTTGATCTTCATGCACGGCAGGATACTGAGTTTTCAATTTATATCCAATTAAAAAAAATTATTGTTTGTCAGTTAGTTTAGTTTCTGCCTTCATACAGAGCCATTTTCTCTTCTTGGTGGTGACTGCTGACTCTGAGTTTCTGCCATGGGGATTTCTCAA…	23882261	23882861	GGTTCGGATGGCTTTGTTTA	59.938	20	TGCAAAATTGAGAAATCCCC	59.878	20	266	689	954
Pm1	17612689	CATAG	C	D4	INTERGENIC	AAATCTTTAATTTTGTGAGTTGTTGTGGGAATAGATTTGCTAGCTCCTTCAATTCAAAGCTTGATTCTTGTATTCTTATTATTTTCTTTCTTTATTTCTTATTTTTGGATTGAACTTGTTGCCCTCCAAATATGTTCTATCATCTTATCAAAATTGTATGGGTTTTTTCTTTTTTATGGATAATGGATCATTATGACCTCCATAGATAGACAGAGAAGTGATTTGAAGCACAAAAGAAGGAACGTTGTTTGGTCACTTGCAATGGATAAGTGTTTAATTGATGCCCTTGTTGTTCAAGCTAGAAACGGAAACAAAATTGACGAATGCTTTAATGAAAATGCCTACATTGCTACTGTATTGCTGTGAACTTTCCTTGCGCCTCAGCCAGTGCTCGATGTG…	17612489	17613089	GATTGAACTTGTTGCCCTCC	59.532	20	AGCTTGAACAACAAGGGCAT	59.74	20	193	656	848
Pm1	3586757	CA	C	D1	DOWNSTREAM	AACCACCTTGGTTTATTTATTTTTTGTTTTTCAATACGAGGAATGCTAGTAACCTTTTTTCTAACCTTCTTTTTTAGATCTTCTCCCTTTTTTGCTTGAGATGTGTCATTCTTCTTACAATTAAAACAATGTTATTAATGTATTATACAAGCTAACTTTTGTTTTCCAAGTTTACCCTTATTAAATGTATTCAATTTATCCAAAAAAAAAATTCACAACTTTCTTACCATCTTATTAAGTTTTTTTTTAACGACAATTTTTTTTATTTAAGAAAATGTTTGCTTTTAAAAAAAGAGAAAATGTCCTCTCTCTTTTTTTACGTCAAGTTTAGACTTTTTTTATTTTTAAATTTCCTCTTTTTTTTAAAAGCAAACATTTTCTTTGAAAAAAATAATTGAC…	3586557	3587157	CGAACCACTTACACCAACCA	59.46	20	GATGGTAAGAAAGTTGTGAATTTTT	57.083	25	246	534	779
Pm1	911247	A	ATG	I2	DOWNSTREAM	TTCACTTCTAATTTAAGGTTTTACTTTTAAACAAACTTTGGCTGTTGTGGCAATTTTATACTTGAGTTATAGCTGGTTTTCGTAAGTGCAAAATTCTTGCTTGCTTGCAATTAGTCTTGTAAGGATCAATATAACAATTACTTGTTATATCTGTTGAAAGTTCAAAATGAATTTCATATAGTGTTCTGTTCTGTGGACTAATGTGTGTGTGTGTGTGTGTGTTTATGTTTTATGCTAATGCATTTGCTAGATTGTTTCTGTTGAATAAAGCTTGTTGGTTCTGTTTTTGTGATGCTGGTTTCTGATGAACTTCCTGAGCAGGTTGAATGGTAGGAACATGTTGGGATTATTGAGAGGAAAGCGTCTAGTTTTTGTTGGTGATTCTCTCAATAGGAATAT…	911047	911647	TGGCTGTTGTGGCAATTTTA	60.111	20	TCATCAGAAACCAGCATCACA	60.256	21	270	587	856
Pm1	10619078	AT	A	D1	DOWNSTREAM	TCTCTATAAAAGGAATCCTGAGCTGATGAAGCTAGACACACCAATCAGAAGAGAAAAAGTGAGAGAGAATTAGACAGTTAGAAAGTTTTATTCAAGAGAGAATTCTGTTACAGTATGTTTGGATGAGGGAAATAAATTTGGGATTTTGACAAAACTCAGAATTTCTAAATTAATATGAACCAATTCCCATGTTTGGATAAATAAAAAAATAGAAATTTAGAAATTCAATGTGGGAAAACACATGTAATTTGGAGATCATAAATCTCAACTTTAAATTCTATCTAAAAGTCATCATTTCTAAAATCCTAAGAGAGATTGAGTTTTTAAAAAAGATAACTTTAAAAATAAAGGTTAAATTCCGTGTTTTAAATCCGTCACCCAAACAAGAAACTTTACAAA…	10618878	10619478	GAACCAATTCCCATGTTTGG	60.029	20	CTTGTTTGGGTGACGGATTT	59.83	20	211	725	935
Pm1	15980958	GA	G	D1	FRAME_SHIFT	GTAAAAGGTTTTCAAATTTGTGAGCAGCAACTTTAAATTAAAAGGTCAACATTATTGGGAGGCATGAGACATCCTCATACAAACGTCGTCCAGACCTAGATGAAGCCTAGCTGCCAAACTGCTGCACGAACCGTGATCCAGCAACTAGGCCACGGCGCGTCTCGCACTCCTCAAAATCAGCATGCTGCTCTCCAAACTGGGAAAAAAAAAAACAAAAAAAAGATACGCATCGACAATCACCAAAGCAGCCACCATTGCAACCACCCAGGCTACCACCACCCATGCACGTCGGTTATCTCCTACGAACACGGTGACAAGCAGTTGGGCCCACCCCACTGGTCCTCCCCTCGACTCTCGACAGAAGAAAGGACTGCCGCAACCGCCGCCGCCGACAATGGC…	15980758	15981358	AGATGAAGCCTAGCTGCCAA	60.118	20	CGGCAGTCCTTTCTTCTGTC	59.989	20	279	646	924
Pm1	9278561	T	TC	I1	INTERGENIC	TTCGTCTCGGGTTCCGGGAAATTTAGGGCGGGTCTTGTCACTAACCTTAGAACCCCACAATAATTTTTCCACAAAAAGGACGTTGAATTTATCGCATGGAAAATCACCAAAAGATATTAATTTTCCGTAGCCAAAAGGTCTTAGCAATGAATAAATCAACATCATATTGGGTCATTCACTCACTCCCGCTTAGTCTTCCCTCCCCCTTGCTTTTATGGTCAAATCGCCAATTCTAGAATAATCCAATAAATCTCTAATGCCCTAATAACAAGGAAATTATTGTTAACTTTATCAGTGTGAACATATAACTTAGAGAATATTTTTACAAATGAGAAAGGGGTCTTTCTTTCGCACGAAAGGAGAGCCAGGCAAAACGGCTAGGGTTTCTTGTCCTTCTCT…	9278361	9278961	TATCGCATGGAAAATCACCA	59.891	20	TTTCGTGCGAAAGAAAGACC	60.365	20	269	638	906
Pm1	1873736	A	AAATGCC	I6	DOWNSTREAM	TTACACGGGAGAAAGGGAATTATTTTCCTTTATTTTATATCTTATAAGTCCAATACCAAGTCCAAGTATCAATTTGGTTTTTCATTTTTGGGTTAAATAATATTGGAATTATTGGACAAACCGCATGCACCAACAAAAATAATGAGAGATATTTTGCACGTTTTTCCAACTCTGCTTTTATCTAATGAAAACTGCGATGCAAATGCCAATGCCATGCGTGTTGCTGGTTTGGGAAGAAGGAAACCAATCTCCTTCTCCAAGGATCAAACACCAACTACAGGGATATGGAAGCTGAGAAAAGAGTGCCATGAAAAGTTATTATATATGCCAAATGATGGATCTTTCTAATTATTTTTTGTCCAGGCCGACTAACCAAAATAATATTGAATATAATTTTTC…	1873536	1874136	TGCACGTTTTTCCAACTCTG	59.881	20	GTTAGTCGGCCTGGACAAAA	60.11	20	219	703	921
Pm1	749048	TCTTCTTTAATTACTAAACC	T	D19	DOWNSTREAM	GTCCACCAACCCAAAGAAGACTTTCTGTCATCATCGCCATATACACTGTATGATTCCAGAAGGCAGAAATTTACATCCAAGTTCCAAACCCTTCAATACTTCAACTAGATGGTCTATTTTTCAAATTCCACTCACCAAAAAAAAACTATAAGGTCATTGTTATTGACCCCAAAAAATAGGTCATTGTTTCCTTCTTCCTTTCTTCTTTAATTACTAAACCCTTCTCATAATTACCCTCACTACTGGCGGACCTATAAAAGCGCAAGGAGGTGCAGCCTTACCACAAGTTACTGCAAGCACAGCACGCAGCATAGCAGGTTGTTGGGTTGTTCAGACTTTAGTAATTTATAAAACTAATTAAGCCCCAATTTGGTTGATTAATTAACCATTTTATACAAT…	748848	749448	CCAAGTTCCAAACCCTTCAA	59.942	20	AACCCAACAACCTGCTATGC	60	20	252	625	876
Pm1	9009507	CA	C	D1	DOWNSTREAM	TCATATTTTCCAAAGCCAGCAATAAAGAAAGTAGGTTTTGAGTTTGACCACTGAACTATTCGTACGATCCCTTCATGCATCTGTTTCTTTCATGCACTTGAGTTTGACCATTTTGCCTTGGACAGGTGGGAACATTGTATGATCTTTTGCAGGATGGCAAACGACACCAAATTTGTTTACAAGTTTTAAATACAAAGTCTCAAAGCAGAAGCATTACATGACGATTCAATCTAACAATACAGATTCAGCATATAAGCTAACTGTATTAAAACTTTCTCACTTCTAATCCAATTTTATGATCTCATAATTATATTGAATAAAAATATCAAAAACTTTACACAAGTTTGCAGAGTAACACCATAATAAGTTATGATTCGAGGAACCACCACTAGGATGCTC…	9009307	9009907	ATGATCTTTTGCAGGATGGC	60.043	20	CCTAGTGGTGGTTCCTCGAA	60.103	20	255	687	941
Pm1	4252067	CTCTTAGT	C	D7	DOWNSTREAM	CTCACTTGCAATAGCGTGATTTAGTTCATTGCAATAGAGGGTGCTATGTGGTGAATCCTCTATTGAATTACAATAGGCTAACTATGAGACCCGCATGCCAATAAACTGAAGCTATTGAATTGTACCATTGTAAGTAAAACTGCAGTTCAATTCAATAGATCCCAAAATAGTATTGCACTATTGAACAACCATTGCGGATGCTCTTAGTTACAATCTCCACTTGTCGAAGCAAGTTCTAAATTCAAATATCATAAACGACAGTTCTGAGTTCAGCCACTTATATTACACTTACTCCACATTCACAACAAGAGTTCGGCAAGATTCAAAATATTCGAATAATGCACGTGGAGTTTGGATTCACATCCTAATTCATAAATCACTAAAAGTGAAATTGTTCTT…	4251867	4252467	TATTGAACAACCATTGCGGA	59.93	20	TGCCGAACTCTTGTTGTGAA	60.427	20	140	727	866
Pm1	4287238	A	AAG	I2	DOWNSTREAM	CCTGGACCAATATCTCCTAATGTAAAAATTAAGAAATAAGCTTTAAATTACAATTTTTACACATCAAGTTATGATTGTTGTATATAAAAAAACCGTTATATCCCTTTCAATATTCTATTCAATTCATTCACATAATATTAAATTATTTGGAGAGAGAGGAGGGGAGAGAGAGAAAGAAAAGGAGAGTAAAATGGATTGAGAAGAGAGAGAAAGTTGAGTAGGGGCCTAGGACCCCTCTCGTCCTGCCACTAGTTCTGGCCCCATTTAACCTAACAAGTCACAAGGCAAGGCAAGGCAAACTGTGTGCATGGATAAATAGGGTGTGCACACTAGAAATCCACGTGGGGCAATGCCAAAGCACAAGATTGTAGCCTACGTGGATGCGTTTAACAGGTCCAG…	4287038	4287638	ACCCCTGGACCAATATCTCC	60.015	20	GCCAGAACTAGTGGCAGGAC	59.874	20	262	546	807
Pm1	3755285	AACACATGT	A	D8	DOWNSTREAM	TTCTTAAGGGGAACCATCAACTGCATGCCATGAGAAAAACTCTCTCTCCCATCTGTTGTTGCTGAGATCAAAACTATAAGTCTCAAGCTTTCCACTCTTCCTACACTTTGAAACCCTCCAATCACCATGGGATGGCCATCACCCACCATCAAAATCGCTTACAAACGTTCATAAAACCAAGCATAGCCAACATCAAGAAAAACACATGTATTCTTATTTGCTAAACTTGTGGGTCTCTAGCTACCACAGTTGACAGTTCATCACTCTCATGCCACTATTTTCCAACTTAACTCATTTATTGAACATCTTTTCCATTGTTAGCTCAAGGAGACATTAAAGACACAACATTCCCTAAGATCTATACCTTCTCTAGGTTGTTTTGAGCCTAGTGACTTTTAA…	3755085	3755685	CCAAGCATAGCCAACATCAA	59.688	20	TCCCCGTTGCAAATAAGTTT	59.451	20	271	725	995
Pm1	17031094	G	GC	I1	INTERGENIC	CGTCATGAGGAAAATTAAGGGTCAATATTGGTCTATTTATATGAATGGCAGTTTAGTAATAGCACATCTATTTCTGATTAACATTTCTATGAGGTTCCATTTTTGTGTATATCCCAAAAGGAAAAAAATGGAAGGATAACAAATATTTCGGTAATCCCCAAAAACCCTAGCACAGCTCCCTCCTATATAGCGGTGGCATCGCCCCCAATTCTCAGATCGTCCACCAATAGAAGGAACTGAACCAAGTTGAGCCTCATGACAATGGAGCTTTGTACAGCTACTACCCAAGCCATCTCCAACCTTCCAAACCACCACAAGCTTCTGATCACAAACCCTACCACCAACATCACGTCCAAACCCTCACTCCCTCTCAGACAAACCTCAATCTCACGCAACTCT…	17030894	17031494	CCTCCTATATAGCGGTGGCA	60.074	20	GTGGTTTGGAAGGTTGGAGA	59.943	20	134	727	860
Pm1	7701023	AGT	A	D2	DOWNSTREAM	TATCTCCATTATTTCAAGACTCGAGTGATCCAAAAAATACATTTAATCGTCCCTACAAGGGATGGCAATAGATTACACAAACTGAGACACGAGGAAGATATACAACCTGGATCAACATTTACAGTGCATCATGAAGAAAAATTAAAATATACATAGCTCATTGGAAAAATTAAGTGCAAACGTGAGAGTGACAAGCAACGAGTGTGAGGTTCTATATGATTAAACCTACCACAGTGATCCAAAGTTACATGCTCATTCAATCTTTTCCAGCACTTCCAATCTGGTTTTTCTCTTCCAACCTTTCATAGAGGCAACAAGGTTGACCAACCCAACAATTTGATTTTTTGTGTATTCCTGCAAAGGAAAAGGAAAATATTCATAATGTAAGATAAAATATGT…	7700823	7701423	CCCTACAAGGGATGGCAATA	59.778	20	ACCAGATTGGAAGTGCTGGA	60.656	20	235	599	833
Pm1	7796691	GA	G	D1	INTERGENIC	AGCATTTCCCATTTTCCAATGAGAATGAGAAAGGGTCCAGCCACAAAGAAGCCCAATTTTCCATACCTCTTATACTGATACTCTTACTATTCCCCCTTCAATGAAACAAGCATTTCTACCCAATCTATCTGTTTCAATTCCCCAATTCGTGGGTGTTGGGGTTGGGGGAAGTGGGAGAGTGCAGAGAAAAGAGAGAGAGAGAAAAAAAAAAATTATGAATTTGTCAAGTTGCTCTTAATTTTGACAGAAAACTTAACTAAAGTGACAGAAAGACCAATGATGCACTATGAGATCTAATTAAAGTATAACGGTAATAATTTAATAATGTAAGAGATGAAAAATAAAGTCGGAGTATAATACAGGACCATTGCTATAATTTAGCTTTAAAAAAATTTATTG…	7796491	7797091	GGAAGTGGGAGAGTGCAGAG	59.986	20	CCCACAAGGATACCAAACCT	58.764	20	259	715	973
Pm1	23479267	G	GA	I1	DOWNSTREAM	AGTGGTGAAGTATTGGGTAATTTTCCAGCAGCCTGACAAAAGCTATGTTAGACTCTGGAATGACTTGCCAGAAGAGAAAATAGGAGGAGATAGAGGAATATGGCACAAAATTGTAGAGTTTCAGAGATGAGAGATGAAGCTTGCTCTCTAGATGTGGGTTGAGATGATGGGTAGGAAATGCCTTTTTTTTATAGGCGCTGGAGCTGCTCTTTTTCCAAGAAACCATAATGGCTTCTATTCAATTTGGCCAAGCTTTTTCCTTCATTTCTCCTCCCCTCCTTTGACTTATCCTATTTGGTGAAATTCTCTCTGCCCATTTGCACAAAATCAGGGATTTTTGAGAGCTCAATGCTCTTCCCATAGTTGCCTCAGTGGAGAACTCCCATTTTCAACCATCTT…	23479067	23479667	TTGGGTAATTTTCCAGCAGC	60.074	20	AGGGGAGGAGAAATGAAGGA	60.008	20	265	561	825
Pm1	22501383	A	AT	I1	DOWNSTREAM	ATATAATGTTAATCACAGAATTATCCGTCATATATCTTAATATTTCAGACTGCAAATGTCATTATATAAAACTTTTTTTTTGTTACATTGGAAGAAAGAAACTCCATTGGGTTCGATCCTGGGTATGGGGGGAAGGGGGAATCACCACCACTGTCCCATTATATAAAACTTGATTTTCATTGAACCACATGTTATATTGAATTTAATTCTAGATGCTTGATTTACTCACGCCGGCCAAATAGTATTATTGTATGGAAGGCAACATAATCGACGTAAACATTGCAACAGCGACTCAGAAATCAACGAATCAGCCAACGGCTACATGTTAATAACTTTATATCTACTTATTTTATTGGAAAAACCAGGCTAGATTCCATCCGAGTGTCAGCAAAGATTCTA…	22501183	22501783	ATCACCACCACTGTCCCATT	60.096	20	TCTTTGCTGACACTCGGATG	59.984	20	254	689	942
Pm1	13085232	G	GAAA	I3	INTRON	GGTTTGGGAAAATTGGAAACTGAAACTGACTGAAGAAGTTTCAACCAAGCTACCCCAACCCGATTCAATAAGGGTTGGGTTGTTCAGTTTCTGGGTTGTGCTTGAGCGTGGAAGCATTGAAAAAACAACATAACCCACAAGAAGACTACAGCACTTGAAATAGAGAGAAACCAGAAACAACTTGTTTTGATTTAAAGCAGGGAAAAAAAGAGAGGCTGTTAGAGAGAGGGAGAGAGACCATAAGACGGGGTGTGCAAAGGAAAAATATGAAGCATGAAAGCACAAACTGAACAAAAACAATCTCCCATTGGACATAAAATCAAGCATGCAGTGCATATTGAGTTTGTTATTCTCCAACAGTAAAAATTAAAAAAAAATCCAAAATCACCTCAATAGATA…	13085032	13085632	TACCCCAACCCGATTCAATA	60.009	20	CTTTGCACACCCCGTCTTAT	59.993	20	209	599	807
Pm1	20630733	TAAAA	T	D4	DOWNSTREAM	GGAAAGAAAAGAAAAGAGAAAATGCTTTATGTTTTAAGAAATCAAGGGTTTAAAAAAAATTTCAAATTAAGAGATGTATAGAATAAATGTGACTATTTCTTTCGACCTCCCACTAGTCATCTCTCTCTTTCTTTCGTGTTTGTCTGATCTAAGACTAAGAAAGGGTTTAACTTTAGGGCATTCTGAATTAAATTATTAACTAAAAAAAAAAAAAAATTTGTGGGTTTTGTTAGCTTGTTATATAGCTCTCTGTCGGCAATTTTTTGCCTTTCCACATGTGGGAGGAGCCATTAACTAACAATTTACACATTTAGAGTTTTTGGCTGCCATAACAAATAAAATAACATTTTAAGCTTTCTCAATCTATCATTTCAAGTCCCAGTCGAGATGATATGTTTC…	20630533	20631133	CTTTCGACCTCCCACTAGTCA	59.338	21	AGTTAATGGCTCCTCCCACA	59.55	20	198	647	844
Pm1	4088341	G	GA	I1	DOWNSTREAM	GCTGATTCAAGATTGGTGCTCATAATAAATGAGTAATCTTCAGCTGTGGTCTCGATTGTTGGTTTTACTTCAGCAGTTCCCACATTATTTATCTACACCCAAATATATTTGCAAGAGGATGACCATTTTAGAACAACTCTTGGATATCATGATTTTCATATTTTAGATGTAGTTTTTAATAAAATAGTTTCAAGAAAGGAGAAAAAAAACATCTGTTGAGTATGATGGAGGTATGATGGAGGAGGGACGAGACTAGCTCACCATCCATCATACTAAATTTCTTAATAATATTATCTTGGTTTCTCATTACCAAAAAGACGAAAATTAAAGCCTTTCGACTGGGAAGGGAATTCGAATTTGGGTGCAATGGAGTGGGTTCACTATCCTAACCAATTGGCC…	4088141	4088741	TTCAGCTGTGGTCTCGATTG	59.984	20	CTCGTCCCTCCTCCATCATA	60.027	20	213	587	799
Pm1	4985098	A	AT	I1	INTERGENIC	GCTGCGGATGATGGATCTCGTCACTTATACACCTACTAGAAGTGTCAAACACTCCACATGAGCAGCATATGCCTGGTTAGCATCAATATGGATAAAGATTAAATTCGAGTAGGAGGAAAAAAAAAACAAGGAAACTATATTTGATAGATATACCACATACACAAGTTATGTAAACCTTTTTTTTGTTTAAGTAACATCTAATTTTTTTAAGAAAAAGTTAAATAAAAATTGGAAACAACTTAACAACAACCCAACACACCACCTCTCTCCGGAGTTCCCCATCATTTCTAGCTGGCCCAACCCTAATTGTAGGTGGCACCTTCTCCTTATGCACAGACGACAACCATCCTTCTCTCCCTCCCTCACTGTACAAAATCACCAATTATATCCAAAGAAAGG…	4984898	4985498	CAGCATATGCCTGGTTAGCA	59.856	20	CCAGCTAGAAATGATGGGGA	60.029	20	233	611	843
Pm1	20969578	GTCTCTCTCTCTCTATCC	G	D17	INTERGENIC	AGTATGGGCACCCATATCCATACCATAACCAGCAAAGGGAAAAGCTTATAAAATCTTTCAAAAGAGAAGAAAGTTGTGTATAAAAAAAACAAACAGGTGAGAGAGAGCTACAGTGAAAGGAGCTTCTTGTAAAGCTGAGTGGCTCAGAGAGAGAGAGAGAGAGAGAGAGAGAGCTCCATAAAGCACCCATCCATTCATTCGTCTCTCTCTCTCTATCCTCTCTCTCTCTCTATTCTGCTGTTTTGCTCCATTATTTTTGTACAGTCAGAGTCTTTCAGTGTACCTCACTCTCTCACTCTCACACACACATTTTGCACCAACAAAGCCTCTCTCTTTCTCTCTCTAAGAGGCTCAGAGCTGGCATGGGCCATTGTCAGGTGTCTGCTTTTCACTACCCCT…	20969378	20969978	TCCATAAAGCACCCATCCAT	60.155	20	GAGAGAGGCTTTGTTGGTGC	59.997	20	159	723	881
Pm1	13818445	TA	T	D1	INTERGENIC	TTGACAACCTCCTAGCAAGATTGGAAAAAACTCAGAGAGAAACCATCTGGTCCCGGGGATTTATCCTTGCCACAATCAAAAACTGCTTTCTGAACTTCATCCAATTCAAAAGGTCGTTTGAGCCAATCAGCCTCCACTTGGGTAATGGGACACCAATTTAGGCCATCAACACCCCATCCTACATTTTTATTGCTGCGATATAACCTTTTAAAGAAGCTGGTCACCTCCCTTTCAATGTTTGTGTCTCCTTCTATAACACCCACAACTTCCACTTCTAATTTTTCTATGTAATTTCTTTTCCTAGCTCCATTTGCCACTTTGTGAAAGAACTTGGTATTCCCATCACCTTATCTTGCCCACTTTACCTTTCCTCTTTGACGCCATTTGACTTCCTCCTTT…	13818245	13818845	CCATCAACACCCCATCCTAC	60.05	20	TTCACAAAGTGGCAAATGGA	60.088	20	163	711	873
Pm1	10957235	AC	A	D1	INTERGENIC	CCATGTACATATCGTATAAATATCGACAATATCGACAATAATATCGGAAAATATCAATGTCGATAATTTTGCTCACACTTCAGCAATATTTTGTCAAAATATCGGTGTAATATCGCAAAAATATCAAAAATATCGATGTAAAGGGAAAAAAAGGAAAAATAAGGAAAAAATGGAGAAAAAAAAACACAAAGGGGACGTAAACCCCTCCCATTTTACTCCTCCGACACCTTAATCACCATATCACTTATGTTTTTGTGATAATATGCTAAAATATTTATATTTATATGGGTGACATGTTAACAATTACTTACAAAACTATTTTGGGGATTTATCATTTGATGACTACTCTTCACAATACACTTACTCTACACATAGAGATGATGAAGATAGTGAAAAATT…	10957035	10957635	CGAATCACGGATATTTCGGA	60.797	20	TGTCGGAGGAGTAAAATGGG	59.926	20	252	523	774
Pm1	4229898	A	AT	I1	INTERGENIC	TTCCATGATCGAAGGAAAATCTTGTGTGTGTGTTTCCTGTCATAAATAATTAAAAAATTGTAGTCTTGCGGGAAGCTATGAATCGGGAAAGTCCAGAATGCTGGAGAGATTGAATAGGTATAAGATCAACTACTCCTCAAATCGATTATTTTATGCTTTTTCAAGTCTTTGAGTATGTAATTTAATGTGGAACCCACATAATTTTTTACTTATGATAAATTATAATCATTCCAATACTAATTTTAGGAGAAAAAAATAAATATTTACTAACACATAATAAATCAAAAAAATATGTGAGTTCCACGTTAAAATTTGTAACTGAAACCAGAAATTGGATTAACTAAGAAGACTAATTCTCCGATTCCTAAATTCTCATATTCCTATATTACCTGATTCCTT…	4229698	4230298	AGTCTTGCGGGAAGCTATGA	59.978	20	CAAATTTTAACGTGGAACTCACA	59.085	23	254	610	863
Pm1	21023764	AT	A	D1	DOWNSTREAM	AAATTACATAACTAATAAATCAAACAAATACCATGTCATATATTCCCTTGACTCGTTTTCTTCGAGTAATCCTCCAACCCTGAAGTCTTTCAGAGAATGAAAATTGAGGTAAACTGTGAGGAGTTCCACTCCTCTCCTGTACTAACTGTAGATCCACAAGTACATTTTATTATATGAATATATGCATAAATAATTTCAACATGATATGTATATTATATCACTTTATATCTAATAGTGAAGCTATTATATATATACCGTCTCAGCATTTGCATCATGAGGAAAATCTTCTGGCAGTTCAAATGACACCGAAAAATCTCCAGTCAGGGTGGTCCGAGATCTCGGCGGCTTTGCTTTGGGTGATACTTGTGACTGAAAATGCAAAGAAAATTATGTGAGAAT…	21023564	21024164	CCCTTGACTCGTTTTCTTCG	59.846	20	ATGATGCAAATGCTGAGACG	59.83	20	231	593	823
Pm1	6971405	AAG	A	D2	DOWNSTREAM	GATGTTCTGCCATTGTTGTAACTGAGTATTGGACTACACTGGAGAGTGTAAATAGTGCTTCTCTTAACAAAAGATTATTTATATCCCTCATCAGTAGATGTGATTAAACTTGGGGTGTTTGTGTGATCTTACAATACAAATATATACATCACCCATCACTTGATCTACAGCCAATGCAGCAATTGACAGACTACAAAACAAAGAGGACATTTTACATCTTCCAAAGTAGAAGCCTACAAGCCGATATATGTCTTACATATGCGTCAAATGTGGGGTCTCCTCTATCTGAAGCACAAAGATGGTTACAGCAAAACTATCTTTCCACGGCCACTGCAGGTAAGGCATGATCGGGCAGAGGAGCACTTTGTACAGTAGCTCCATTTCTTTGGAAGCCTGATG…	6971205	6971805	TGATCTACAGCCAATGCAGC	59.979	20	TCAGGCTTCCAAAGAAATGG	60.184	20	237	709	945
Pm1	9440207	CAA	C	D2	FRAME_SHIFT	AAATTATTCAAGACTACGGCTACTTTTCGCATGTATATGCAAATTCGCTTCATGCTACCTTTGGAGGTTTGTAATTTCACCGTTAATAGTAATGTTATACAGCAATTACATATTATATTTATGTTTATATGCATAATATTACCTTTAATTCTTCTTTGAAGGGTTTAAAGTTCGTGAACAAAGCATTTGGCGGATATTTCCAAGATCTATATGTTAACTATAATCAGAAACTCAAATTGGTGATGCGCTTGGTAGAGCTATACGAACCTTACATGCTATTCAAGGGCATGTACGTATATGCTAGCTCCAGTTTGGTTATTAATTAAACATGTGTTTTTAATTTGATTTAAATGCAGCTTTGATGACAACAATGCTGAGGAATTGCGAAGGATAACAAGG…	9440007	9440607	CAAAGCATTTGGCGGATATT	59.928	20	CTCCCTTGTTATCCTTCGCA	60.206	20	224	727	950
Pm1	24854611	CT	C	D1	DOWNSTREAM	TGTTTGACCGATCTTGGGTATGTGTAGTACACCTATAAGCGCATTTCCTATGTGAAGTTGCCTTGTGATCAAAATGAATATATATATTTTTAATCAAAATGAATATTTTAGACGTTAGAACTTATAATCATGAAAACCAAAGAATTAGTCTAATAGGAAAAACAAAAGAAGAGTTGCCAAAAGAGACCTGGCATGTTTGTCTTAGTTTTTATGGTAGATCACCACATGATGCATCAATATTATATACCTTATGTAGGCCTTAATTATTAGATTCTTCCTATGTTCCTTGGTTGGATTAGAATGTAGTCATGTCCTATTCTAATTAACATCTTCCAATTGTCCTATCCAATGGAATAAGTACTATGCAATCAAGCTGACAAAAATATGATCTGTTTCTTT…	24854411	24855011	AGTTGCCAAAAGAGACCTGG	59.328	20	CCATTGGATAGGACAATTGGA	59.631	21	181	720	900
Pm1	4722405	GTATTCACTTAATGGCAGTTTAGCAATATTA	G	D30	DOWNSTREAM	ATTATAGTCCATGATCTTAAACCGTGAACATGACTCCGTACTAGTTTTAGGAAAACAGAGTCATGTGAGGTATAACAAATTTGACAGCTGATTGCCTACATACTTTTAAACGGATGTTAAGAAGTCTTAAACTTCTAGATGAAAGTCACCAAAGAGTTACTTAATCATCATAACAAATTGACCCCTTGAGCCACTTTTCAGTATTCACTTAATGGCAGTTTAGCAATATTATATTATCACTTGAATAAGACTCTACCTGGCATGCCTGATGACATAATGGGGCAACAAGCTATGATGTGTTCACAAGTATGTGGAAATAGGAACGGCAAAGGTAATTACAGGTCTGAAGACCAAATTGATCCCTCATATTTTTGCAATTAAATATGTTGGGGATTTGGT…	4722205	4722805	AACCGTGAACATGACTCCGT	60.431	20	ACATCATAGCTTGTTGCCCC	59.962	20	279	568	846
Pm1	6324547	T	TCTCC	I4	DOWNSTREAM	AAGAATTACGCCTTATGATGCTCCTATTTGACCTTCATTACGTGTTGTTTCTCAGTCCTGATGAGAAATACATTTTGACTGGAGGGGAAGAGGATCTCGTTACAGTATGGAGCATGGAAGATCGAAAGGTAGTAGCTTGGGGTGAAGGGCACAACTCATGGGTACAGTTTCAGCAGAACTTTGTGCATATTAATTTGAGTTCTCCCTCCCTCCCTTGTTTTCATTTATCATAACTCATGGAAATCTTACACCTTTTAGCCTTAATGTTTGCAGGTTAGTGGTGTGGCTTTTGACTCATATTGGTCACCACCAAGTTCAGATGACACAGAAGAAAATATTGTCTACCGTTTTGGTTCTGTGGGTCAGGTATTTGCTTTTCTTCCCTTCTCTAACCCCCCA…	6324347	6324947	GAGCATGGAAGATCGAAAGG	59.773	20	AAGCCACACCACTAACCTGC	60.179	20	180	658	837
Pm1	13841329	GA	G	D1	INTRON	ATGGACTTAGGGGTATTTGAATTTTAAGTTCAATGATAATATAGGGATTTGAAGATTTTGAGGGATTGTATTTATCTCAACTGAGGTATCCATACTAATTACAGGAAAATATAAAGGTCTGATCGAATGGTAGTGGAAAATTTAAAGGCCTAATAAATAGTTCAAACCGTAAGGCCTAAGGAATAGCTTACAAAGAAGTGGAAAAAGGAAAGTACAAGAACTGAATGAAAAACACATTAAGAGACAACTGGAGAAGCTACTTAATACTCCCCAACAGACTCAACGTCTAGGGAAGATGAGGTTGGAATATCAGTGCTTGTGAAGTGCTTTAGTGAAGAAATACACAATTTAAGCTGTGGAAGGAACAAACTGAATGAACATGATAACTTCCAGAGCGTA…	13841129	13841729	GGGATTTGAAGATTTTGAGGG	59.764	21	ACGTTGAGTCTGTTGGGGAG	60.151	20	243	592	834
Pm1	13877709	TTTA	T	D3	INTRON	CGTGTATGCCAATTGGTTTTTTTTTTTTTTTTTAATATAATTTAAAAAAAATTAAGAAAGATAACATGGGTAGTTGTGTTGTATTGCATAAAAATAGGACATATTATCTGATTTTGTTTTTAATTTTAATTTTTTAAAATATGAAAAGTTATAAACTTACCATATTATCCTAATTTGATTAGTAATTTCATTTTATTTTTTTTAATAGTACAAGCGATAGTCTAAACTAAAGGGAGAGATTTCACACACACACACACACACACACACTACTATACTACTATGATGCCATGTAATTCGAACTTGAGACCCCTAATCTGCAAGTTAAGGCCATTTGCCACTGGCCTAGACTCCGTTAACTAATAATTTCAATTCTTAATGCCCAAGTACAAGAACATTCTT…	13877509	13878109	CGTGTATGCCAATTGGTTTTT	59.75	21	TGTGTGTGTGTGTGTGTGTGA	59.003	21	262	549	810
Pm1	22572909	G	GA	I1	INTRON	GAGAAGAAAACAAAATACAAAACATTAGAAAACAACTAAAAGGATAATCAGGGAAAAAAACCTCCAGAAAAGTGGAATCACAGATCAATTTTTGAGAGGCCAGACTCACAATATTAGAAGGTGAGATAGTTGGCCAAGCTCAGGTGCTAAACTTCCTGAGAGATTCATGTTCTGCAGTTGGCTGCAACAATCATAATTCAGAAAAAAAACATTACCCCTCACTGTGCAGGTATTGTAATCTGGAATGGAAAAGGTAAGAGCAGTATGAAAAAAGAATGCATACAGTTCCTCAAGGTGCAAGTACCCATCAGCCCCAACAGTATTATTAAAACAAAAAACTCCAGTCCAATTAGATTTACAAGGATCCCCATTGTTCCAGTTCTTGAGATGCTTCCGAGG…	22572709	22573309	GCCAAGCTCAGGTGCTAAAC	60.022	20	AATACCTGCACAGTGAGGGG	59.989	20	102	681	782
Pm1	11193933	TG	T	D1	INTERGENIC	AAGTGTGACGCTGCAAAAGAATATTTGGGAGAAGTATCATAAATCCCAAAAGGTAGAAACTGGAAATTTTTTGTCAACATTTACCACCATGAAGCATGGTGGTACTGGAAGTGTTCGCGAGCACCTTTTGAAGATGGTTGATGTGGTCAACAAGTTAACTAGCCTGCAGATACCTATTAATGATGAGTTTATAGTTCATATGGCACTCAACTCCTCGACTCCTGAGTATGAACAAATTAAAGTCTCCTATCATACTCAGAAGGACAAATGGTCAGTCAATGAGCTAATCTCAATTTGCTGTGAGCAAGAAGACAGGCTCAAAAAGGGTAAGACAATGGCTGTTAGTTTGGTTGATACAGTCAACAGTAAGAAAAAGTTGGTGGTCCAAAGAAGTATGGA…	11193733	11194333	TGAAGCATGGTGGTACTGGA	60.112	20	CCCTTTTTGAGCCTGTCTTC	58.909	20	238	638	875
Pm1	1626278	T	TGATG	I4	DOWNSTREAM	CTGTTTGGGTGTAGCTGGTAATGCCCCATTTCATGTATGGTAACCGAGCTGTTACTTGTGATGTGATTGGCCTTAGTTTCCTAACATAATGATTTCAAGAAGTGGAAATTGACTTTTTCTTAGGAGCTCAAAGTATTAATACTTTGCACAAATAATTGGGTTTCTATTTGGATCATAATTGTTTTAGAGGTCTGCATTGTTGATGGCTAAAATGAACCATATTGTCTTCAGCATTACTGGTGGGTTTTTTAAGATATTAACTTAAAAGTTGTATTTCCCATATTGATTGCCATTTAGTGATGTAATGTTGGTACTTGTGGAAAACTATGATGCAATATTGTTTTCTAGTTCATTTTATTCGAGGAGCCAGTGACATTACCAACGTTGTTTCTGAGCTTC…	1626078	1626678	AATGGCTGTTTGGGTGTAGC	60	20	CCCACCAGTAATGCTGAAGA	58.722	20	249	544	792
Pm1	3282426	TA	T	D1	INTERGENIC	AAAAGAACTTATTATCAAATCCAGTCATCTTTCATCATGGTGATTTTAATTTAATCCGACGGTTGTGAGTAGAGTGGGTGTTTTGCTGTTGAGACCATAGACAAGTGCAGCAACGGTGACTAAGGCGGAGCTTCCATCAATCATCATGAGCTGCCAGCCCACCTGTTCCCTCACAACTCAAAAATAAGAAAATAAATAAATAAAAGAAAGAGTATTTTTAGACCTTATTTTAATCTTTGTTGTGGAAAAAATAAAAAAAATAAAAAAAGCCCAAAACAGAGAGAGTGTGCATTATAATAAGAGGGAGCTTTTTCATAAGTTGCAGTATCTACAAACATCTTAACATCCAATCACAGCCATCCACCTTCAAACTCTGCTTTGCCTTCTCTTCCCCCTCTC…	3282226	3282826	CCACCTGTTCCCTCACAACT	60.002	20	GTTTGAAGGTGGATGGCTGT	59.973	20	214	707	920
Pm1	10504867	ATTTT	A	D4	DOWNSTREAM	TTTGTTCAATTATTGTAATGGTCCAAAATGATTTGAATCAGACTCTCTTATTAGTTCATGACATGTGTGGTACTCTTTTCTCCCCTGGGGTTTGTCCCATGAGGTTGTCCTCGGAAGGTTTTAACGAGACCACTGTATCATGTCGTTCTTTGTACGTCTTTGATTCTATGAATGAATTCTTTTTTTTTTTATTTTTAAAAATTTTAAAACACATAACATGTACCTTATAATTAATGCACTAACTCTGTCATTTCCATAATTGAAATAAAGATTGAGGGCTTGTTATATATACAAATGTTTGAATTCTTTTCTTTAAACCCATAAACCACCTCTAGTCCAGGTAATTAAATCCATGAACTACCTTAGTCTAAGTAATTAACCCACAAGCCACCTCTAGTC…	10504667	10505267	CGAGACCACTGTATCATGTCG	59.176	21	CCTGGACTAGAGGTGGCTTG	59.861	20	279	673	951
Pm1	1739276	A	AACC	I3	DOWNSTREAM	GATTCAACAAGAAATTCAGTGTAGCTTAGTTTAAAAGAGGCCACATGAAAAGATACAATAGAATAATGTCAATGTAAATCATTGCTTGTACCAGAAACTCAGGATTTGGAAATTGCCTTGGCTTTTGGCTGCTTCCAAATTGAATGTCAACTCCAACTCCATATGAATTAGTAGTAGGTAATTACTAATTAGGATGGATTAACCAATAAAACAAGTTTCTCAAATATCCGTTCAAATCCAGTCATTCTTTATCTTCACCATTTGACTTAAGACTTGGTCTATTAACTAACCTAAGATTCCATTAAAACTTTAATCTTATAGTATATAGTTAATTGGTCACCTAACCATTTACTTGTTTTCTTATTTAGTCTGCAACTTGGATACTGTCGTGGGAGAGAG…	1739076	1739676	GCTGCTTCCAAATTGAATGTC	59.705	21	TGGTTTCTCTCTCCCACGAC	60.238	20	278	676	953
Pm1	15625138	TA	T	D1	DOWNSTREAM	GGCTGAGACTTCGACGAACTGGCCGGAGAAGAAAGAGAACGTTTGATTTGGTTTTATAAAAGCCAAAATAACAAAAACAATAAAGTGGGAATATTTAGTTAGAATCAATCAATCGAGTCCAGAGAAAATGAGCTGAAGGGTTGGGTTGGGACGACTGATGAGTGGTGGGAAATTGGGATTTGATCTTGATTGGTGATACATAAGAGTGCAAATTTGGAAATGGGTAGGCCACGGTCTTTTCGGAGCAAGGCAGTCCACTTTGTATCTGATCTCACCACTGTCTTGCTCAATCCCATTTCTGACAAACCCTCCAAAACCTCTCCTCCTCCTCCTCCTCCTCCTCCTCCTCATGCTGTAAGTTTTTTCTATCTATTTATTCTTTATTCTTTTTGGTTCTAT…	15624938	15625538	GATGAGTGGTGGGAAATTGG	60.173	20	ACAAAGTGGACTGCCTTGCT	59.914	20	107	705	811
Pm1	22386551	AT	A	D1	DOWNSTREAM	GTTGTTTTTGGGCCTTCTACTCATAAGAAATTGTTAAGACAACTAGATCACTAATTAAAAATAAAACAATATCTTAACACGATTGAGTTCAAGCCTTGTCTTAATATATTTGAATAGAAGAAATAAAACCTTCTTCCCTTATTTTTGTTTCCATATAAAATGCTGAATTCAACCTCACATGATCTCACACAGATTGATACATATAATATCCTTTATCAAAAGATTTCTGGCATGTAGATGAGGGTATTGAGATTAGTTAACAAACTTAGCCTATCTTGTACTTTTCGATCTTCTTCTTCTTCTTCTTAAATTGAGATATGAGTCTCTAATTGCATTCATTTTGTTGACGACGACATCCATAGACATCCGGTCTCTTGGTGACGTTGCAGAGCATGAGAG…	22386351	22386951	GTGTGTTGTTTTTGGGCCTT	59.875	20	CCCTCATCTACATGCCAGAAA	60.081	21	248	545	792
Pm1	26164377	AT	A	D1	DOWNSTREAM	CCCTTTCTGTCTCCCTCCTCTCTCATGTCAGGACGACTAAAATGGAACTCTGAGCAATATTTGAATAAGAAGTACCATCAAGCTTTCACCAAAATGTACCATCAGTCACATGACTAAAGGTTTTTATGTTTTTTCCCTCTCTCTTTTGTTTTGGGTTGTGGAAAATCTATGTGTGTGTGTTTTTTGTTTTAAAGAAAAAAATAATAATTTGGTTTTGTGTTTAAATTGTTGTCCTTTTGATGGCAGGTCTCTCATTTGGGCACTCACAGACTTGACTCATCATCTCTGCAAAAAAAGGTAATTCTTTTTTGAAAATCTCGTTTTTGTTTGAGAAAATTTCTGAATGTGTTGGGTTATATCAACTTGTTTTTGTATGAGAAAGTTTCTGAATGTGTTGGT…	26164177	26164777	CCCTTTCTGTCTCCCTCCTC	60.186	20	TGCCATCAAAAGGACAACAA	60.088	20	245	549	793
Pm1	3602736	GGA	G	D2	DOWNSTREAM	CACTACACTAGTGAGTCATTTGCTTGTAATGCTTAAACCCATAAATAGAATCAAAACTTCTTTTTTTCTTGGTGTCAACACAAATTTTCTGATTATTTCGGTTCAATCCTTATGTTCATTGATTCAAATGCCCACCCATATAAAACAGACGAAGAGTTAGCTTCCATTATGCGTTTGAACTTTGCAATGAAGATTTGCATGGAGAAAGGGAATATGAACCTAGAGAAGTCTATGCAAGAGCTGAAAAGCTTCGTCCACTGAGCCTTACCAAGCTACCTGCGAGCAGGGAAGCTTCATCCATTTAAGAAATTAACTTTGCTAAGCATATGGGCTTGATGTAAATAGGTAAAGCATCTATAGCTACAACCTACAATTGGTTTTACATGCATATGCATTACG…	3602536	3603136	TTCATTGATTCAAATGCCCA	59.867	20	GGTAAGGCTCAGTGGACGAA	60.255	20	155	663	817
Pm1	11960972	T	TTTTTTG	I6	DOWNSTREAM	CCCTAACAGTGGCACACTCACATACCAAAAGAAGTTGACTTGTTGACCACCAATGGCTTTCAAGATAATGGGGAATTTCACCCTACCATCACAGGAACTACATCAAAACAGGTGAACATCAAGTTTGTGAGCTTTTCCACGGCAATTGCAATAGCAAGCTCCGCCATCTTTTATCTCTTTGATTGGACTTTTTTCTTTTCTTTTTTGTTTTTGTTTTCTCAACTTCTACTGCAGCTCCCCCCTCTGATGTTGGTGTCTTGTTAAAGCGTTCCATGCCAGTCCACTTTTCTTTTTTTCTTTTTCCACGAACCTTCCAGTCAACTTCCAATTACTTTCCGAAGTGTAATTCATGGGTGGTTTCCTTGCTTCCGCGTGCACCTCCGGCCCCTCCCTCATCAG…	11960772	11961372	CCACCAATGGCTTTCAAGAT	59.933	20	AAAGTGGACTGGCATGGAAC	59.973	20	241	595	835
Pm1	2744543	TTA	T	D2	INTERGENIC	CTTGCAGCCCATCCCCAACCACCCTACAACCACCCAGCAACCCCTCCAAAAACTCATCTCTGTTGTAAACCAGCAACAAACAATGCTCCATTTGAATTTTTGTTGATAAGAATTATGGCCATCTATACATAAACATCAACTATCAAAATCATAATCAAGCGGGTCTTAGAATTACACAAGGGAGATACATTTCTTTATTTTTATTTTTTTTGAACCCAAAGAAAAACTCACAATTATTATCATAATCCATCTCATTTCTTCTTATAGGATAAAGGTAATCTCCAGCCAAAAAAGAAAAACAAGGTAGCCAAAGCAAGTCTACTTCAATCTTTTGTCAGCTTCATCAAAGTAGCCTAGGATTACAATAGCGTCATCAATTGTAGCTCTTACTGCACCTTG…	2744343	2744943	TCAAAATCATAATCAAGCGGG	59.914	21	TGGCACAAGGTGCAGTAAGA	60.449	20	262	691	952
Pm1	24536974	GAC	G	D2	DOWNSTREAM	TCCATAATGTATTTCACCATAGCAATATATAATGAGCTTTTGCAGCAGAAATTGAGCATAGTTTCATAAAAAAGCAAGCTCTACCTTTGGTGTTCCAGTCGTACCACTTGTGTAGCAAATGGTTGCAACATCTTCAGGCTTAGGAGGGCAAAAAGGCTGCAGATTACTGCGGCCCTAAAAGAGAATCATTGTAAGGTGAAGACACATGCATGTTTTATAAACAAACATTAATGCTACACCAAGATAAAAGCATACAATTAGCAAAACAAAATTCTAAAGAATATGTTTTTCTCTGTTCGGAAGATAAGAATATACTTGGAATATAAATTTACAAATAACTGAAAAAAAATTATCAGGATAGGTTAAAGTCGAAAATTTACCTGACTGATGAGCTTTAAA…	24536774	24537374	TACTGCGGCCCTAAAAGAGA	59.975	20	TTGCCTTCGCTTCCATCTAC	60.352	20	279	713	991
Pm1	13523912	T	TAA	I2	DOWNSTREAM	AAGTGAATTTTTTTTTTTCTAAATGTAATCCTAGCCTTTCAAAATTCTTTAATCTAATGGTTTAAAATATAAGTTATAATGTGTGTCAAATCAATAAAACAATTGAAGTTGAAACTAACAAACTGAAGTCGATGCTAACAAACTAAAGCTGACGCTAACAAGTTCAACATACCCTTTGATAATCAACTCATAACTGTACTTAACCTCACCAAACTGTACTCAGGGAAGAGCTGACCAACCCACATGTGCAAAGTAATCTCGATGTATGTGCGGTTGAGGGATTGGGGATGGGGATAAGCTATCCAACCACATAGGGGCGGAGCTAGGATTCAATGTTTAGGGGGCCATAAGCTGAAATTTTATCCTTTTCTTTATCTCCTTCCATATGCTATAGATATA…	13523712	13524312	GCTGACGCTAACAAGTTCAACA	60.482	22	TATGGCCCCCTAAACATTGA	60.146	20	202	696	897
Pm1	20549399	CAAG	C	D3	DOWNSTREAM	GTGAGAGGGAAAATGAGGGAAAGTAAGAGGAAGGTGGCTTGTTTGGTTGGAGAGAAAGTTGAGGCTTTTGGTATTCGGTTCTGCAAGCTGGGATGTTTGGTGAGTGAGTGAGTGAGTGAGTGAGGGAAGCGGAGACGCGAAAAAGAGACGTTGAGATTTTTGCTTTTTATTTTGGGATATTTGTTGAAATGTCATTTGAACAAGTTGAACTTATACCTTAGTTTTAATTTGTCACATGAAATTTTTTTTTAAGAGAAATGTTACATGAATTTTTTAAAATCTATAATTTGTCATCTGACTTTAACATCATCCAATTTTTCATCTGTAATTAAGGGTATTTTAGTCTTTCCAAAAGGTAAATTTTCATAAGTTTACCATTTTATTTTTCTTATCATGTCG…	20549199	20549799	AGACGCGAAAAAGAGACGTT	59.125	20	TGACAACCTGTCGACATGATAAG	60.045	23	278	681	958
Pm1	9275352	CA	C	D1	INTERGENIC	GCTTTTCTTTATAGCTTTTTCTTACAGCAATTTTTAACAATAAGTGATTTTCTCACAGTTTACCAAATGGGTTAGGCTTCTCAAAATTTAAAAAAAAAAAAATCACTTATCACCCAAAATAAGCAATCTAAACGGGCACTAACAAGGAAATTGCTGTTAACTTTATCAATGTGAACATATAACTTAGAGAATTTTTTTTACAAACGAGAAAGGGGTCTTTCACTTCAAAGTAGAACAAATGTATACTAATTGTCTTTTAATTCTATTTAACAGACTAAAAATTTAAATTGACCTCATGAAAAAGGTTGGTTTGCAGCAGACTTCGACAACCTAACTGTAACACCCCGATTCCAAATTTATTTCATATTTTAATTTATTTAAGTGGAATTACGAATTTAC…	9275152	9275752	AACGGGCACTAACAAGGAAA	59.609	20	AGTCTGCTGCAAACCAACCT	59.914	20	192	679	870
Pm1	11347502	G	GT	I1	INTERGENIC	CACAAGAAGATCAAATCCCTTCTTATAAAAATAAATTGTTTCTATTCAAAAGAGGGTGATTCTCCTAAGAGATAAGTAGGCCATGTTTTCAAAAGAAGATAAGCAGGAGGACAGGAATTTGTTCAAAATGGAAAATCAAACTAACCATCACGATTTTTTAGCTCTCACATGGAGCAGTTGGGAATTAAAAAGAGGGATAGGTTTTCTTTCAAAAAACAGGGAAGTGACTACCATTGGAAATGACTGGTGAGAGCTTATCTACCAGAATTGATAAAATCTCTTTTTTCTTTGTATTTAAAATTAAGAGATCTTTTGAGAAATTTTGCCGCCCGTTATTAAAAGAATTGCCCTACTCCAGAAAACACTTCCTATAAATATAAGGGAGGGTGAACAGAAGAA…	11347302	11347902	GCTCTCACATGGAGCAGTTG	59.577	20	GCGGCAAAATTTCTCAAAAG	59.832	20	169	709	877
Pm1	5318631	C	CT	I1	INTERGENIC	ATGCTTCCGAAGCTTTTCAAGGTTCAGAGCTCTGTTTGTTTTTCTGTTACCTTTTGGTTGCTTAATTCATGTATTAATTGCTAGCGTTGTTTGTGCAGCCATTAAATATTCCCTTTGGTTTTGTCACTTAAATATTCTCTTTGTGTTTGTCTCTGCTTGATTCTTAAGTTTATAACGGAAGTTCTTTCATCCCTGTTTCTCTTTTTTTCAATGTTTTGGGTTCGAGCTTTTGGACCTCAAACGTGTATAGATGTTATGAACTTTGGTAAAGTTGCAAGCTTTTTGAGTTGGTTTTATGAAAATGAAATTGGGTATTCGCTCCAGCCTTTGAATTTTGAATTAGAGGCTCTGAAAAATATCATAATCACTGTTTAAAAGCCTGTGTTCCATCTTGTTTAG…	5318431	5319031	ACCTTATTCAAAGCCTGCCA	59.708	20	AGCTCGAACCCAAAACATTG	60.11	20	270	507	776
Pm1	18851807	GTA	G	D2	DOWNSTREAM	AACTCCTTTTTTCTTTGAATTATGGGGAAGGAATATCTGTGTTACCTTTAGAGAAAGGCAGCTTAGGTAAAAAGGAGATTAGTAATGATGTTAGTGTAATGCACATACAGAAACTGAAGAGAGAAAAAAAAAAAAAAAGGTGATGAGATAACAGATCAGATCCTGGTCAAAGCCCAAAAGCAAAAGACTAAATGATATTTGTATATGTCTTTGCATCATTGGGACACAAAACTGAGCTGGTCCTGTACTAACTGGAGCAATAAAGCTGTTTGGAAATTATGAAAACCATTAGCATATCATTTCATAAAGCCCCTCAATTTGTTTCAACATTTTGATAGGATAGGCTTAAAACATGAGTGAAGTTTTCTTTTACTTTGTTCACAAAAGGGCCCCACCAAG…	18851607	18852207	GTCAAAGCCCAAAAGCAAAA	60.223	20	TGGAGGGGAAATTGTGGTTA	60.162	20	262	714	975
Pm1	16420370	AAAGGAGAGACC	A	D11	INTERGENIC	GATTGCCAATTAACATTGAGTGTATATATATATGTATGTCGCTATAGTAGATATGAATTCTACGAAAATTAGAGAAGACAAGAAGAAAAAAACAGAGAAAAGGAAGGAAAGATTCAGAGCACACAGTCAAAATTGTTGAGGACAATCAATGTACTTTGTAAAAAACAAAGCGGTAGAAGAAGGAATAAGAGAGGTATTCAAAAGGAGAGACCAAAAAAACTTGTCTAGGTCAAGATTCGAAGAAGAGGAGTCGATGTTGAAAGAGAGAGAGGTGGAATTCGCTTGTTCAATTTAGTGAAGGGCTTATTTTGCGAACCGATTTTCAGCTTCTTTGTATAAGGAGAACGAGTGAGGGTTTTTTTTTACTATTGGATTCTACAATCCCATTTGAGTTAGCAT…	16420170	16420770	AAGGAAGGAAAGATTCAGAGCA	59.482	22	TCGCAAAATAAGCCCTTCAC	60.209	20	215	648	862
Pm1	17068648	TTA	T	D2	DOWNSTREAM	CATTTGGTAGTTTGTTTTGGTTATTTGTTTTTCTATTCTAGTTCTTTGTAGCGGTCCAAAGTGGCATGAGTTGGACTCTTTTGTTTGTTTATAGCATGTGTGGTACTCTTTCCTATCCTGAGTTTGTCCCATGTGGTTTTCCTAAGAAAGTTTTAATGAGGCCACTATATTCGTGTCGATCTATGTATGCCTATTTTGGTTTATATGAATGAAATCTTCTTTTCAAAAAAGTACCATTAAATAATACCTAGTTGGGAAAAAGTACCATTATAAACTAACTGGTGGTATTGATCAAGAACTTTGATATACTTTATGAATCTTCATTGTTAACATTTTGCAAATTATTTGATAACTTTCGCTTGATCATAGTAGTACCGCATTTTATATATATCTTCTTTG…	17068448	17069048	TTGTCCCATGTGGTTTTCCT	60.21	20	GCGGTACTACTATGATCAAGCG	58.948	22	255	672	926
Pm1	16267988	GAGAA	G	D4	DOWNSTREAM	AAATGGCAGTCAATGGAGAACCATCGGTGTGGTGGTGGCCAAGGGCTTTCCAATGCCTAAATCAGTAAAATGGTCTCGCAAGATGCATATAATATTGAAAGGACGGAAATAATTCTCTATGGGAGAGATGTGTGTCGTGGGAGCCGAGTAAGCAAGAGAGATGGCGACAGTTTGGGCTAGTCAACCACGAGTGTGAGAGGGAGAAAGGAATTCGGCTAGGGGGAGAGAGAGAGAGAGAGAGTGTGTGTGTGTGTGTGTGTGTGTGTAATCTCTAGGGTTTTCCCAAGTTAGGAAGAAGTTTAGATTTACATTTTTTGTCTTCTCCTCTTGTTTAAATAGCCTTCCATCTTTGTAACTTCTTCTTTTCCATTTAAGGAGGGAATAATCCTCCTTAAAGAG…	16267788	16268388	ATGGCAGTCAATGGAGAACC	59.934	20	CTCTCTCTCTCCCCCTAGCC	59.534	20	231	551	781
Pm1	7315287	AT	A	D1	DOWNSTREAM	TCTCTTACTCTATATCGTTAAGCAGGGGAATGTGTGAAACACAATTATTTCTGATTTTTAAAGGGAAATTGCTACTTAGGATTCTGGTTTTTTGTTTCCCCTCTTCTCTAAGGAATCTTTCAATTTCCGAGTTGTTACATCAAAGTAAATTGCCCAAAAATTCTACACTCACTTTCAACTTTTACTTTATAGCTAAAGTAATATCATATTATTGATCACATCTCTTTAGATGTGAGATTCACAGATGACCTCTTATATTATACAAAGAGATTTTCCGTAAAAATAAGTATGATCAATAAATGTGATACATGCAACATCATTCATTTTCTTTTTTTCATGCCTTTTGTTCCTTTATGAAGATTGAGTTTATACACATTTAAATTATGTTTGTGGAGTTAA…	7315087	7315687	TTGCCCAAAAATTCTACACTCA	59.625	22	AAAGGAACAAAAGGCATGAAAA	59.984	22	204	698	901
Pm1	9660959	A	AT	I1	INTERGENIC	TAGATCTGATACCAACTGACGCATTGAGATATAAAGGGATAGGGAGATCGAACGATAACCCTAAAGTCATAATGTCGAAATCCACCAACAAATTGGAATCCACCAAAAAATTGAGTAAAACTCAAAAGTATTTGATTGGTAATAAACTGAATTTTTCAAGATGCCCCAACGCATTCCTTTTATACAAGAGAAAAGCCTAGATTTACTAGGAAAGTTAATTAGAAAACAAAAAGTAAATAACAAAAGTTTCCCAAAATATTCCTAAGTAAAATCATATTAGGAAAATAATATCCTTGTAGATAAATTATTCTAAAAATATAAAATAAAACATTAAATTAAATATAGCGAATCTATAATTGCCTCAAACTTTCTCAATCAATCAGAAAATCTCAACGATAT…	9660759	9661359	GAATTTTTCAAGATGCCCCA	59.878	20	AAGAAGGAAGGCATATCGTTGA	60.095	22	263	697	959
Pm1	16841227	CAG	C	D2	DOWNSTREAM	TCAAAATAAAACCTATTTCACAGAATCCCACAGATATTAAGAAAATAACCATCAACACTACCTATTCGAGGTCGACGATCCAATATAGCTTCAAGGTTTCAAGAAGCTATTCAGAAGACAGACCTAAAATATGGGGTCGAGGGAGGGGTTCGCGATTTAGAAGAGAGAGCGAGAGAGAGTTGCACGAGAGAGCAAATAGGCAGAGAGAGAGAGAGAGAGAGCTAAGAGAGAACAAAATTTCTGAAAAAATGATATGTGTGCAATAAGTGGACACTAAATATGTATTTATAGGTGATAGTTGCAAAAAAATTGAGGAAATGTGGTATTTTCAGTTAAAATTATAAGAAATGTGGCATATTGAGCTATTTCCCTAAAAATAATATTAAAAAAACTAAAGAA…	16841027	16841627	GAGAGTTGCACGAGAGAGCA	59.446	20	CTCAGCCCTCCGCTAGAGTT	61.047	20	272	723	994
Pm1	14118425	G	GCAAAAGA	I7	DOWNSTREAM	AAAATGAGAAGTATAAGCTGAGATTTGGTCAGTGAGGTATGACAAATTATCATATCAGCAACTTGTAAATAGCTAGAAAATCCATTTTGCTCAAGATTGAGCAAGCTTTTAGTCAGAATCATAACTAGGCTTTTGCCAACGACATTCAATCATCAATGCAAAGCTTCAATTGCTACCAAAAAACAAAGAAGCCATAAAGGGGAAAAGAAAAAAACCTCTAGAAGTGATTTCAAGTATTCTGCGTCACTATTATGAGAAGGGAGATATGTAGAAATTCCATAGTCGGCATTGTTGGTTTTGGATTTTGTTTTGTTGGCCTGTAAGAATGATGGTTTTGCTGGCATGTTAGGAAAATGGTTTCAAGATGACTTAAAGATCAGAGGAAGAAGAAAGTATATG…	14118225	14118825	TGCCAACGACATTCAATCAT	59.931	20	GCCAGCAAAACCATCATTCT	60.081	20	209	682	890
Pm1	7162215	TTC	T	D2	DOWNSTREAM	TCATCATCATCAATCACCTCCCAAAAAGAAATGCACAAAATTAAAAGAGGCTTTTACCATGTACTGTCAAAAAAAGAAATGTTTCATTTCAGATATCATCAGAAGTAGTACTTTTTCAAAGTTCAGAACACATATAGACCAGACCCCTAGGAAAGAAACTGAGTCAATCTTTCTTTCTTTTCTTTTTTTTTCTTTTTTTTTTCTTTCTGAATCTCCCCTACCACCCCATACCCCATCAAATCTTTCTGATCATTTTACTTAACAGCAGTCAGTCAGTACTCAATTACTAGCATTTCAGTTCTCAGTAGAAATACATGACCTTCTCTTCTGTCTTGTTTTCATCAACATTGGAAAAGAGGCTGTTAGACTTAGACCCATTAACACTAATATTAAGATTAT…	7162015	7162615	TCATCATCAATCACCTCCCA	59.85	20	GATTTGATGGGGTATGGGGT	60.641	20	239	552	790
Pm1	18664163	TG	T	D1	INTERGENIC	TAACCAGCATCGCCTCAGTTTCTCTATGATTCCTCTGAAAATCGTATCTCTCAACTCAATCTTGCTTATGAGCTCTGGCACGAGAAAGATCAGAATCTGATCATTTGGCTCAACTCCACTTTATCTGATGATCTCATTCCTTTTACTATTGGCGTTACCTCTGCTCATGAATTGTGGCAAAATTTGGAAAAGCGATTTGATGGTATATTGCAATCTCATATTCATCAACTCCAATCTTGTCTTCAATCAACTAAGAAAGGTTCTCTTTGATCTCTGAGTATCTTCAGCATATTAAGTCCATTTTTGATGCTTTGGCTATCGCTGGTACTCCGGTGGATGAATCTAATCTCATTGCTATTATTCTCAATGGTCTCTCTGATGAGTATGAGTCTTTTGTGA…	18663963	18664563	TATGAGCTCTGGCACGAGAA	59.697	20	AGCCAAAGCATCAAAAATGG	60.074	20	251	615	865
Pm1	10503874	AG	A	D1	DOWNSTREAM	ACACCCCACAAATCTACCATCCATACGTCAAAATTACAAACTTGCTCATAACAGATAACAAATAAATACAAACTTGATAATTGGCTACTTACCAAATCTAGTCATAAGTGAATGGATACGTGCAATCTAATAGATTAGTTGACTAAGAGTGTTGGTAGATTGGATAGCTGTCGAAGAAAAAAAAAAAAAAGAAAAAAAAAAGGGATTTTTATCCAAAAATTCACTTTGTATAATTTCTCCTTGAAGTAAAAGCACAATAGCGAAAAGGATGCAAGCACAGCTACTAGAATGACTAATTCAAACACTTATATATATGATTATATAAACATAACAAGTTCTTGGATTGTCTCTCCTTGGGAGAGTTGTTATACCTGGTGATTGATATTTTGTCTTTGTTTC…	10503674	10504274	CCCCACAAATCTACCATCCA	60.572	20	AGCTGTGCTTGCATCCTTTT	60.022	20	279	552	830
Pm1	17796230	TC	T	D1	INTERGENIC	AAGAAAACACTACAATAACAACCAATTAATTGAGTGATCAAATGGATTCGGATTCAAGTGATTTTTTTTCTTCATAGACGGTCTTTGATGAAATACTTATAAAATAGATTGTTCATAGTATTCAAATATAATATGGAGTGGGCACCACAAGAGTCTTATTTGAGGGATCATTCAACTAAAACTCTATGTGTCTTTACATTTCCCCCCAAAAAAAACTCGTCTTTCGTTTCGATAAAAAACAAAAACAAAACGAAAAAAAACTCGTCTTCAGAAGATAATATTTTGTTGTAACATACATAGTCAAAGACGGGAATACATGGTGTGCTTGCATATGAAATACAACTTGAATGGCCCGACACGGGAAGTTTTAGTGATGATGTGCTCAAATCTTGTCATATG…	17796030	17796630	GAGTGGGCACCACAAGAGTC	60.723	20	AGCACACCATGTATTCCCGT	60.263	20	191	684	874
Pm1	18698141	A	AAGAAGAAGT	I9	INTERGENIC	GCTCACCAGGAAGACCCAAAGTTAAAGATGGCTCAAAAGTAGCACTTGTGGGAGCAGAATTTGGGGAAGGCTTATTTGCAAACCGTGATGGATTATGAGCCTTTGGTGGAGAAGTACTCTCTTGAGGGGACGATGTTGTGAGACCTAACCCTAAGACAAGGCCTGTGTTACAAGGATGATCATCAAAACCCATTTGGAAGAAGAAGAAGAAGATGTGGAATTGGTTTGTTATGTGAGAAATGGGGGGTTGGAGAGATAATATATATGGTTGAAGTTATGGGAGCAAAAGGGTGTGTAAATAATATGAGGGGGGAAGAGAGAGAGAGAGAGAGAGAGAGAGAGAGAGAATTATTTGTAGTGTGGGAATAGAGTGGGGGCGTGTTGGGTGGGAGGGTGGGT…	18697941	18698541	GGGACGATGTTGTGAGACCT	59.969	20	TTACACACCCTTTTGCTCCC	59.971	20	172	675	846
Pm1	26437782	T	TA	I1	DOWNSTREAM	TTGCTTTACTTCACTTCCAACTTTGGTGGCGTTCTTCCCCGTTGGTTAGTTGCAGTATGTGTTTTACATGCTCAATGGCTTAGTGATATTTCCTTGATTTCCCTTTCCATATAATTGGAATGGAAAGAAATAGAAGGAAATGGGTTCGACCAAATTTCTGGATGAAGCATGTTGTAGCATGCTGGGAGGGATTTGGTAATTAAAACTCAAATAAAATGCTCAAATGGATCATAAACACTTTCGACTCTTCGGTGGTAGATGTTTTTAGGTTGAGAATCAGATGATGTGATGACATGGTTTGCAAATTGCGGCAAAAACCAAAAAGCCCAAATCTAATTCCTTTTTAACAAAAGGACCATCCAAAAGGCCCAATTCTTTTGAAAAAAATACAAGGGAAAA…	26437582	26438182	TCTTCCCCGTTGGTTAGTTG	59.964	20	GCAATTTGCAAACCATGTCA	60.51	20	277	581	857
Pm1	18195072	TA	T	D1	INTERGENIC	AAATATATGGTTCTCTCTTGCGGAAGCAGAGAAAGAAAGCAAAGCAATCTTTCCAAAACTTCCACGCGAAAGAGACAGCCGCCAAATGACCAAAATCGTGGCCTTTACAACCAAAAAAATTCGTTAGGTTAGAAAACACAGATGGCAGCATAGAGAGAAAAAGAGGAATAGGATAAAACAGTTTGTTATCCAGCTGGAAGTAAGGATGACTAGTCATATGAGAAACGGATGACTAGTCATCATTTTATGAAGACTGTTAAATGTAATGATATGCAATGCTCAAAACTTTTGTCAACTTGCTTGAGCCACCATAGAGCAGAGATTAGAGAAGAGCACCAATAAAAGTTTCCCCTAATCTAGACATGAGCTTGATAAATTACATTACACATCCTATTACAA…	18194872	18195472	AAACTTCCACGCGAAAGAGA	59.993	20	GTGGCTCAAGCAAGTTGACA	60.032	20	254	604	857
Pm1	7512174	A	AAT	I2	DOWNSTREAM	CTTACTCATATGAAGTTACAGATGAAGAGGACCCAAATCCCTGCAATAACCATTGCTTCGAGAAGATGGGCTCACAAGAAGGAAACCAAAGGTTCCTCACAAAATGGGACAAGACACGAGTTGTCACAGTATGCAACTTGGGGCAATAAGCCTGTAATACAATAAAGTTGAATCCGTGTACATTTTGACAATAAATCTGTAAGTAATACAATGAAGTGATAAAAATAAAAACTAAAAAAATGCTCTCCAAAACTTTTTTTATTATTTTTTTGAAAACTTTTGAAAGCGACCCATATAGCTAAGTGACAAAATTAGTTAAGAAACAAGGGTTGGATATTGGAAGACAGCTGTCCGTTGGATGAGATTACATCCAACAGCTGGGTAGTGAGGTCAAACACT…	7511974	7512574	ATGCAACTTGGGGCAATAAG	59.96	20	AATCTCATCCAACGGACAGC	60.081	20	236	679	914
Pm1	5585349	TTA	T	D2	INTERGENIC	GCTTCGAAAGGGCAGTAGAACCTTAGAAAGCGTTCTGGTTACCTTTACCAATGAAAATAATGGCTGCTTACAGATGATTTCTTGATGCTTACAGATAAATTTTCTAGCTTTGCATGAGAGGCTTGTGGCATGGAAGCAAAATCAGCATGAGTTTAGCACCAAAGAGAAAAATATGGCTTCCTAGGGAGAAATGAGAGTGTTTAAGGTGAGGAAGAAGAGGTTTGCAGGCTGATTTGACTAAGAGGATAGAAAGAAAGAACAATGTTCTTTCGGCAGCTTGACAAATCTTCTGACAGATGTGAAAGTGGTCTGCCAGAAGAGGAAAATGGAGAAGAATGGTGAATAGTGCACGAAATTGCTGGATTTTTGCAAGTAAGAGAGAAAGCTTGCTCTCTGAAT…	5585149	5585749	TGAGTTCGAAAATCAAGCCC	60.192	20	TCAGCCTGCAAACCTCTTCT	60.134	20	259	522	780
Pm1	9043747	ATCTGGAAATTTGCATTT	A	D17	DOWNSTREAM	GAAAATTGAATTGGAAGAGGTTGAGTTTCTATTTTCGGGTTGGGTGGATAGAGCAATTTTTCAAGTGTGGGTGTTGTTGATTTTGGTTTCATTTTGGGTTTTTGATGAGTTCTATGATAGGTATGAAGTTTAGAAGAGTTTTTGGCAGCCTTAGAAACAATCTAGGGATGTTAGAATGGTTGGAAACAACTTTGAACCAAATCTGGAAATTTGCATTTTCTGGAAATTTGCAGTCTGCAAGCCTCACTTTGGCTCTCTTTTTCTCCCAATCCTTTGAGTGTTTGAGGAAGCCATTTGTTGGGTTTTAAACTAGACTTGGCAAGGAACAAAACACAATTGGTTTCGTCTAATTTGGTTGAGTTTTGATAGGTCAAACACATGTGCAAAATTTGCAACAAA…	9043547	9044147	TTCTATTTTCGGGTTGGGTG	59.795	20	TTGGGAGAAAAAGAGAGCCA	59.926	20	243	575	817
Pm1	8727749	CA	C	D1	DOWNSTREAM	AAAAAGTAAAAAGATTTTAAAGAATAGCGAATAGCGAATAGCCGCACGCCTATACTATTTACTATACATATAAAAAAAAGAAAAAAAAAGAGAACAAACGCACAGCCCTTTGGCGCCTACGTGTAAAATAGTATAGCCGAGGAGTATAGCCGTGCGGCTGTACTATTTTTTAAAAAAGAGGACCCTTTAGAGCCACGTGTCAAAAAAAATTATAAAAAGTTTGTAGTATAGCCGCCCGGCTATACTATTTAAATACTCACCTACCTGCAACCGCAAAGAAGCCGACGTATCAAGAATGCCGACCGAGATATGCGGTTTCTTATACCAACAACAATCTGCATCCAAAAAATGCGGTATACCTCACCGACCGCAATATATAACTAACAAACTTTACATGAA…	8727549	8728149	CCGTGCGGCTGTACTATTTT	60.152	20	CATATCTCGGTCGGCATTCT	60.059	20	163	698	860
Pm1	6055303	C	CTACACCCACTT	I11	DOWNSTREAM	CAATTTCCATTAAGTGAGGAATGTTTACAATCCGATAGGGTCCGAAACATGGAACTGGACTTCTTTTGTCACGTAACGTGACTAGGTCACGTGGTGAGAGAGATACTGTATTCATGGTGTTTTTCTCATTAGAAACTTCGAATTTGGTGTCTTTATTATTTGTAAGGAAGATTATAAAGCAACAATTACACACATATTTCCCAGTTTTGTGCACCGCTTTAACCATTTTGCATAATATACATATCACATTATGATTAAGCATGAACACCTATATTTAATATGTGTAATTGGTGCCATATGATTGATAGGTGATGAGGTAATGGTGTACTAAATAAAAATGGATGGTGCACTTGAATGCGGTGAGCAAAATTGCTCATGTTTGGAATGCTATTAGAGGCA…	6055103	6055703	CCGAAACATGGAACTGGACT	59.966	20	ATGCAAAATGGTTAAAGCGG	59.964	20	192	590	781
Pm1	6585207	A	AT	I1	DOWNSTREAM	TCAACATAGTCAAACGACATATGATATGAATTTACAGAAGTTCGCAAAAAGCGATGAAAAAGAAAAGAACTTTACAATATTATTACACAAATCATTTCAGCATAGATTGAACATTATAACTAAAAACCAAATTCCAAATTGAAGACAGTTGTAATTAATCAAGCTGCATAACTTGTTGAGGTCAATTAATTTTTTTTTTCATTTTTTTGCAGTTTACACTAACAAAACAGGGAAATTACAGAAAAATGGAATTCCCAGTTTGGGGAAAGGTTTCAGTAATCTAAAATTAGTTTCCTTTCAACAAAGAAGAGGTAGCTGGCCAGTCTCTGTCTGCCCAGGTCTTAATTTGCTCATCTTGAAATGTCACATATTGTGGGGTAGCTTAGCTGTTCAATTTCC…	6585007	6585607	ACAGAAGTTCGCAAAAAGCG	60.555	20	TGAAACCTTTCCCCAAACTG	59.942	20	242	582	823
Pm1	21727371	CA	C	D1	INTRON	CAAGTACTATCAGGACACTCAGCTACCTGGTGCCATGAGAACACTTGTCGCGGACTGTCAACTTCTACAGCTTTTTTTGTCCAGGAACTCTGTAAAATGAAACACTAACACAGTGAGACTGCAGTGTACACATCTATGAGTCATTCTATGACTTTATTTTCTTAATTTTTTCTTTGAGGTGATGATCCGTGTTACTCGTCCAAAAAAAAAAATAAAGAAAATAAAAATTTATCCCAAGTGTTATATTCTTTTGCATATCTGCAAAATTGTGGACTAATCCTTAAATTGATTGACAGCAATGCTCCTTTACTGGTGTGAACCTGTTCACAATTTGAAACCTACTAAACAAGAGTTATTGGAGGAACTTCCATTGATTACCATTAGGCACTGTTTAGTATT…	21727171	21727771	TCGCGGACTGTCAACTTCTA	59.591	20	GGAGCATTGCTGTCAATCAA	59.805	20	258	596	853
Pm1	20147518	CTT	C	D2	DOWNSTREAM	GAGGCCATCTTGACTATTTTTACTGGCTCTTGGCTGCCCTCAGCATCATCAACTTCTTTGTGTATCTGTGGATTGCTAAGTGGTATACTTACAAGAAGGTGACAGGACGGACGAACTGATAGAGGTTACAGCAGAAAGCCACTAGGAGGAGACTGGCGCTTGAGCTGGTCTGCCATTGTAGTTTCTCTCTCTTTTTTTTTCTTTTTTTTTTTTCTCATTTTAATGTTGCTAAGTTGAAAATATTGTTTGGGAATTTGTGTGTTAATTTCAAAATAGATTACTGGTGTTTTTTAATTTTTCTTAATTGCTCGACTTGAGGGCAATTAATCCACCATGTTTTTGTGTCAATTATTTCTTTGTAAGCAGATTTCGCTTTTGTTTTCAATTTATAAGCAGATT…	20147318	20147918	GACAGGACGGACGAACTGAT	60.12	20	GGTGGATTAATTGCCCTCAA	59.762	20	233	649	881
Pm1	10375968	G	GTA	I2	DOWNSTREAM	CAGCAGCTTTATTCCTTGCCTTTTTAGGTCTACCAGGCTACTTGTGATATTTCGGAGGCTTCAATAGAGGTAGCCCAGTCTTCACCTATTGATCTTGGCTCGGCGTTAACATAACCATACGTTCATAAGTTTTCATCAAAGTTTCTTTCTTGTACCCATTGGCCACATAGTCCTCAGGGGCTCCATGATACCTACTAATGGTAGCACAAGCATGTTCACAGGGTAACCTAGTCAAATCCCAACCTCTACATGAACAAGAGTGAGCATTCAAATCAACAACTAATGTCCTCCTACTTTAGTGCATTACCTGGAATATGTTGATTCCAGCAGCCTTAGGAATGTACCACTGACTCTTTCCTCGCTTTTTTTCTAAAATACCTCTAATCCTTTGCCCCACTT…	10375768	10376368	ATAGTCCTCAGGGGCTCCAT	59.919	20	AGTGGCATAGACAAGTGGGG	59.989	20	245	715	959
Pm1	4145762	ATGTCCG	A	D6	DOWNSTREAM	AAAAATTCTAGAAGAATTACAGAAATATGAAATATGAAATCTTTATGCGGACTTGCTCATAATATCTCTATATAAATAACACTATACATACCCAAGGTCGGCCAAGACCCCAAGGAATCAATCAAACATTAAGGTGATGATGTTTAGACAAGTTCGTCATCAAAATCACAGCCGAGAATTTAAATACATACCAAAACGTTATGTCCGTTTGAGCTGGCCTAGCAAATGTACATGATACTTTATTTTATTAGATGGATCAGTTTGGTTTTTATCTGACCTCAAGTGTCTGCCTACTAGTAGATATGTATACATAAAGAGAACCATTTCCAAGTCATGCTCCTTGGAAGAGGGCGCCATTCACAGTCACCCCTCCGTCGACGCAAATAGTTTGGCCAGTTA…	4145562	4146162	GACCCCAAGGAATCAATCAA	59.727	20	ATTTGCTAGGCCAGCTCAAA	59.982	20	122	654	775
Pm1	1630971	AT	A	D1	DOWNSTREAM	TTTCCCCCCCTCACCCCTCAAGTGCCTTTGAAGGAAGGATTATGCGTTGGAGAATGAAGACACTTATAATTGTAGATGCTAACACACTAGACTGAGCTTCTGATGAGACATCTTCCCCTGACTTCAACTCTTTTTGGGGTCCTGCGTTGTTTGTTGGTTCGATGTAGCATACATATGTTGTACATTCTGGTTCGCTTTTCATTTTCCGAATAGACACGCACATTTGTGTGCTTTGATTGGGTTGGGTGGATGATGTATATACGGGGTGAAGTTTGCCCCTCATTTCGCATTCCCTCCCAAAGTTTGGAGAGTTATAAACACAGTACTGAGAAGCCTCTGTTAGGTATATTTTCGGTTAGATACTGGTTAGTATACACATGATGAAATCTATAGATGTAA…	1630771	1631371	CGTTGTTTGTTGGTTCGATG	60.004	20	GAAATGAGGGGCAAACTTCA	60.051	20	142	693	834
Pm1	14998567	CT	C	D1	DOWNSTREAM	ATTTTTCAATACAAACTCATTCAATTTATGTTTCTTCTTCAATTCAATTATGTACATTCTCAGTCTCTCCTCCACTTTCTCCTTGCTGTTTTTCTCCCCATGGTCCATGACGCAGAAGCCAAGAATGCCACTGACAATGGCTCTGGTGTTGATCCAAACATAGGCCTCCTATTTCTCTCTCTCTCTCTCTCTCTCTCTCTCTCTCTCCTTGATTTTATGGGGAAAGTTTCATGGTGTGTTTACTAATTAGGAATTGGATTCCACCTATGGAGGATTCCCGCGTTTACTTTATATCAAAGAATTAAAAAGTAAGTAGGGCCCACATAAAATTTGGAATTGAATTCCTACTTTTGGAGGAATTCAATTCTTAGGTGGGAGGTGATATTCTAATTCCTGAAG…	14998367	14998967	CCTCCACTTTCTCCTTGCTG	59.982	20	AAAGTAAACGCGGGAATCCT	59.966	20	222	617	838
Pm1	7274589	A	AGTG	I3	INTERGENIC	TTACATGCTTTATTGGAGGTTTTCACTGATCTTAATGAGTTTTTATGTGTTGGTATTTGACCTAAATACCATAGAAGAATTACATGTAGGAATATACGAGTTAGCCTAAATACCATAAGTAATTCATGAAAGGAAAAATGGGCGGCGACATCAAATGGTTAGTTAATAGGTAGGTGAATAAGATGCTAGATTGGATTACTAGTGGTGAATTCATTGTCCTAGTGCTTTTATCAATTTAAATTTCTCATCTTGTGTTTCGTGACTTTCTACTTGTTTTGTCTTTTAATTTCGTTGTTAATTAAATCATTTTAAAAAAAATCCCTTTTGTGTTTAAGTGAGTGTCACATCCCGGAATTGGTTCCGTCGTAGCACGATATTGTCCATTTTGGGCCCCCCTCT…	7274389	7274989	TCATGAAAGGAAAAATGGGC	59.878	20	CAATATCGTGCTACGACGGA	59.712	20	256	672	927
Pm1	1371665	TTTGGAACTGGGTTC	T	D14	DOWNSTREAM	AATGCTACCGCACTTGCTTCTTTCACTGCCGCCAATTCAACCCAGTTGGCTCTTTTTGCAACTCCTGTTTCGGTTTTAATTGGATATGGGATTGCACGCACGGGTGCTTCTGCTTTCAACGGTACTACGCATGAAGTAATTGCTTGCTCATACCATTCCTTTGGATATTTATGCTTCAATAACATGTTCATGTATTGAAATTTGGAACTGGGTTCTTGCCCATTTCTAAAGTTTTTCAAAATTGTATTGTGCAGAATTACGGACTGCTGTGTTTTCTAAAGTAGCATTGCGAACAATCCGATCAGTGTCTAGGAAGGTATGAGTATGGCAGTCCCAAAATGTCTTCTATCGAATATCCAAGCCGCATAAAACCTTAACCATGTTCTAAGTCATTGCAAA…	1371465	1372065	TGCTTCTGCTTTCAACGGTA	59.609	20	TGGTTAAGGTTTTATGCGGC	59.964	20	276	653	928
Pm1	3304342	AAAC	A	D3	INTRON	TTGAATGCTGCTCTTATGACCAAGGAGAGCCCCATTCATTGGTTTTTTTTCTTTTTGGGTTCTTATGAACATGTTTCTCTTGATGTATAACTTTAATAACACATCTTCCACCCTATTGTTGTTTTAACCACCCTGTGCATTGAGGTGTGTTTTCCGCTCAGGTGCATTGGGGTGCATACTGTTCAGTGACAACATTTTTAAAACAACAAGTTATTGTTTTCTGATTAACTAGTACATAAACTTAGCCGAATTACTTGTTATAGGGCATAGAAAAGAAGACTGCCAAGTTGCGGGGAAGTGAGAAGGCTGTAGTTGCACGGCATGAAGCTGGTCATGCAGTAGTAGGGACTGCCGTTGCAAGTCTTCTTCCTGGACAGCCACGTGTTGAGGTGAGTTCAG…	3304142	3304742	TTAACCACCCTGTGCATTGA	59.964	20	GCAACGGCAGTCCCTACTAC	59.763	20	235	672	906
Pm1	22940847	AC	A	D1	INTERGENIC	TTTCAATTATTGCATGTCAGTTGAGCTATTAACATCACAAATGTTCAATAAACAAAACCCTCATTTTTATATTGGTAAAGTCTAGGCACAGACAATGGACACAGAATTAAATTGGCCCCAAGGGGATTATATTATGTTAATCATTTACTTGTGCTGCTTTAATTTAACTGCGGTAATTAATACATTTGAAACCAAAAAGGACCCCCAAAATGTCATAAAATAATTAGCAGACTTCACAGATACTGTCAATCATTGCATTTGCATATGCCGCAGTAACTGGTAGCTTTTCAAAAGGTGAAAAAACTCATCGCAAAACGAGCCAATTTAAAACGTGCAATCAATCCATATAATATTAATATATAAGAAAAGTTGCTTCGAGCCACCCTTCAAAACTTGTAG…	22940647	22941247	AGGCACAGACAATGGACACA	60.162	20	GCTACCAGTTACTGCGGCAT	60.3	20	201	632	832
Pm1	23976106	ATCATGAT	A	D7	INTERGENIC	CTAATATATAACGGTGGACAAATATTTATAGATTTTGTATTTTATTTATCGGTTGCTTTTTCGTGTAGGCATGTAACACATGACATGGACCTAAATAATTAAAGCTCAGCAATCCCATCTGCCATCCTTTACTAGGTTTCCCTTTCTGATGAATCTGATCCCTTGCTTGACATGCCAAAACCCTCATGCTAAAACTGACCATCATGATTCATCACCACAGCATTAGCATAACGTTTCCATGCAATGATCTGTTGAGTCTGTTGACATCGAATTGGGTCGGCACTAATGGGTATAAAATATAATTAAGTTATGTTTATGATTTAGCTGTGCGCCATTAATATTCTAATTTAGCATATGGGAGGTCTTGCATATGCGGGTTAAGCCATTTGACTAAGACAA…	23975906	23976506	TCCCATCTGCCATCCTTTAC	59.894	20	CAGATCATTGCATGGAAACG	60.073	20	139	661	799
Pm1	22101197	T	TA	I1	INTERGENIC	ACTGGTCGAACCCAATAAATAAGTAACAACTTTTTGTGATGGATTATTTTTATTGGGGACCTAATTTTGTTGATTCGAATATTGTTCGAACTCAAAGCATATTGACCTTTAATTGTATCACAAAACTAACAAGCTACAAGTGAACATTTTCTATGAAATCTTCTTTTCAAAATTGGAATTAATCTCACCCTTCACTTCCATAATGTAACCTTGCTCGTGGCTCGATGCTTGAATCTATTCCTTTTGGTCAATAGCCCAATTGGATTGGATATTCAAACCCAACCTACTGTCTAGCGGGCAAACTGTCGGGTCGGGTCAGAAATAACATCCATTTTCAATATATCTGATAGCTCTAACCAGAAGCATCTTCCCGACCTCTTCACCGCTCACTCAATCTGA…	22100997	22101597	TTTCACGGATACTGGTCGAA	59.123	20	AGATTCAAGCATCGAGCCAC	60.37	20	246	539	784
Pm1	14345684	C	CT	I1	INTRON	AAAAGTAAAATAATCATTAAAAAAAGAAGATAATACTCAAAGACACATCATTAATAGGAGACTCTTAAAAAAATAATAAATATAATAAATAAATAAATAACAGAGTTGTTGTAAGACCTAAATACATCAACTTTTATGACACTTGATATTTACAGTATAGGGACTCTTTAGCCTATTTCTCTATAAGACTTTCAATTATTCTTTTTATGCCCACCCTTGCACTACTGTGGCCATTTATCTTTCGACTAAAAAGGCCTTATTGTTCAATTTGGGCCAACAGGATTAGGCTTCACCTTGGGCTTTCAAAAAGGAAATTTCTTTTCTCACCAAGTTGTTGCTACTGCAACAGATATTATGCCGGATAACAGAGAATAAGGGAGCTCCTATTACATACACTAA…	14345484	14346084	GCTTCAGAAAGTGCTCCCAA	60.517	20	AAATGGCCACAGTAGTGCAA	59.199	20	273	512	784
Pm1	14461259	A	AC	I1	INTERGENIC	TTATTATTTTATAAATTTTCAGGCTCGGCCGATCTGAGGTTTCAAATTTCAACGACCTATCCCACCCATTGGGTTGGGCCTAGATATGCTTGACGGGTTGGGCAGCCAATGTAGGCTGGTCAGGCCTTTTTTTTTTTCTTCATTATGTTTAGTTTTTTTTTTTCTAAGTCTCCACTGTGGATATTTTCAACTAATTTCTAACCAAAATACCAAAATATGGCATGAACTTATCTGTTTTTGCTTTCTAATAACTAAAATACCAAAAGATGTCATGAACATATCTGTTTTTGCCTATCGCATTCTGGCGTAGAAACTCATGAACACATAATAGTATAGCACTAACCATATAAAGAAAATAAACACAAGGCAACCAAAGATAAGGTATGCTGCTTCGCAATA…	14461059	14461659	AGATATGCTTGACGGGTTGG	59.955	20	AGTTTCTACGCCAGAATGCG	60.407	20	234	630	863
Pm1	13081066	TA	T	D1	INTRON	TGATACCGAACGGGCCCTTAGTTTTGATTACAGATTAATGCTATTTAGTAAATGTTGTTAAGGGATCAGTCAGACTCACAATAAAATAGTCAGAACGATATGAGAAAACTGAGAGTTTATTTCAAATGTTAGGATGTTTAAAGTCAAGTTGATTTTTACAGATATAAAATTTGAGCTGATATATGCAGAATGATTGTTGATATGGGAACGTAATGAACCTAAGTTTGGGAACCTAACGAACCTAACCAAATTCTTTCCCTTTTGCAATTTCTCTGACTATTCTTTGGTTGGTTTAATCTGGTGATGACAGATGCCACTGAAGGCAACCGAGAGAGATGTTTATGAATTTTTCTCAAAAGCGGGCAAGGTTGGTTGAAATTCATTCATTCTTTTAGATTA…	13080866	13081466	ACGGGCCCTTAGTTTTGATT	59.835	20	TCAGAGAAATTGCAAAAGGGA	59.809	21	267	558	824
Pm1	13070901	TC	T	D1	INTERGENIC	GACATCAAGGATCATCATTAGACTTTTCTAAAGATTTTGTTTTGCAAAATACATAATATTTTAAATTAATATATCTCTACAAGCAAGTTGTTAAATGGGCAATTTATTAAATGGGCCGACTCTAGACGGGCTAGGCTAACACAACTCTTTTGACACTCTAGTTGTGACACTTTTGAGTTGCAACTTTTGAGTGTTTTTTTTCTCTTTCATATTAAATGATTACATCAAGGATCATAATTAGGCTTTTCTTAAGATTTTGTTTTTGCAAAATACATAATATATTAAATTCATCTAATTAGAGTGTAAAGATTTTGAAGTAATGAAACAAAATGTTAAAAAATTAATATATCTGTACAAGGAAGTTTGCTCCACAAATCTTTCGGCCCTTATTTAATTATG…	13070701	13071301	AGACGGGCTAGGCTAACACA	59.898	20	TTGTGGAGCAAACTTCCTTG	58.897	20	251	672	922
Pm1	23528447	CT	C	D1	DOWNSTREAM	AAGGAAAAATAAGAAATCGATTCATACCCACTCTTGCAGCGGTTTTTTTAAAATTTTCTTTAACAAATAGTATAGCCGAACGGCTATACCATTGAATATAATATATTTCAAGAGTATATATTTTTTTTGACCTTTTTGTTTTTCCGAAACAGTACCCCCGCTAATTTTCTTTTAATAAATAGTATAGCCACGCGGCGATACTGGGTTTTTTGAAAATATCTTTGAAGAATAGTTTAGCCGCAATATATTTCAAGCTTATAGCCGGCCGGCTATACTGTATTTTTTGTCCTTTTTGTTTTTCTGAAACAGTACTCTTGCTAAGTTTCTTTTAATAAATAGTATAGCCGCACGGCGATACTGGGTTTTTGAAAATTTCTCTGAAGAATAGTATAGCCGCAC…	23528247	23528847	ACCCCCGCTAATTTTCTTTT	58.994	20	TTCAAAAACCCAGTATCGCC	59.938	20	217	702	918
Pm1	22453235	TG	T	D1	DOWNSTREAM	TATTCTTGTGAAGACATTTATAAAACAAAACAAAACAACAATGTTAGGCTTTGACAAGTATAACCTTGGAATTGTTCTTGTTTGTGTTCTGTGTCTGACCAAAATAGAAAACTCTAGAACTATGAGGAAGTCCGGCGAGCGAGCATTTATGATACGCGACAATTGAATCTTTGGATGTAACAGCTCGTGAGGTATAGGGATGGGTTGGGCACTCTCATAAATTAGTCTTTTGCATACAGCTAAGGAGAGAGACTCGAACCATTGACGTAGTCTAATTTTCCTTTCAATAATTTTTTGTTTTCTGATTAACTTACTTATACGTTACGATATATTCACACGCTTTATATCTCACTCAACGCATAACTTACGTAATGAGTAAAATTGAGAAATTAGACATAT…	22453035	22453635	CGAGCATTTATGATACGCGA	59.825	20	CGTCAATGGTTCGAGTCTCTC	59.859	21	128	688	815
Pm1	930279	CACTAAATTGTGCATGCGCAT	C	D20	DOWNSTREAM	ACTGAGATTGTGAGACTGATATTAATTTGCATACTGCCAAAAGAGTGGTGGCCTAATTGTTATCAGTTTTGCATATAGTATATAAAGCTTTCTAAGCAAGTTCATGAATCAAAGATTAGTTAATCGTTTTCAGACTATATTATAGTGCATGCCAACAGAAAGCCAAATGCGTTTTTGCTACCACTTCAGTGCACGCGCATCACTAAATTGTGCATGCGCATACTAAATTGTGCATGCGCATCACTAAATTGTGCATGCATTAACAATTTGTAATTAAGAATAAGATTAAGCTTTAGCAATTTGACAAGTTAAACAGATAGCACAGCAAAAATGGTTATAAAAAATTGAAGTTGATAGGACATAGGAGTTGACATTTTGATCAAGCAACTCACAGTGAGG…	930079	930679	CCAAAAGAGTGGTGGCCTAA	60.103	20	ATGCGCATGCACAATTTAGT	59.214	20	205	585	789
Pm1	17200444	GT	G	D1	DOWNSTREAM	AGAGATGAAGAACATTCTCATCCAGATTCTTTTGCACGAAGGGATGGAGCTTGCTTCGAACCTCTCCAGTGAGATAGGCAGGAGAGCGTGAGGAAGAGGAACCCTTGGCAGGAGTGTTTGGGGAAGACATTTCTTCTCTCTCTCTTTGGAAATTAGACTAACAGAAGGGGATTGAAAGGGAGGTAACCAAAAGAACAGAAGTTTTTTTTCAAAAGAAATGAAAAGATGAGAACAAAGCTAGGGTTTTGTTGAGCAGTAACGAAGTTCAGAAAAATTTAATAAGCTAAACAGAAAGATCGTGAGAAAGAAAGAAGGAAGGAAGGAAGGAGTTTTTCCAGATTTAATTAGCCATTAGAACCCATTTCCCCACGAAGCCTAATTGAATAGGCAGACGTGCGC…	17200244	17200844	GGGGATTGAAAGGGAGGTAA	60.124	20	ACTAGCGCACGTCTGCCTAT	60.067	20	237	715	951
Pm1	14858567	T	TAC	I2	INTERGENIC	AAAGTTCCATCTCCTGCTTACATGACGTAACCAATTTGTAAAGCTATACCAACTTTCTTGCTAGAATTGTAAGGTGTTTCCCAATTTTCCATCGCATTCACAAACTCAGTCTCCTACTCTTTTTCTTACTTCTCTCTACCACTATTTCGTTCTCGTTTTCTTTTTTTGCACTTGTTGTGCAACTTAATGTCCTATATATATACAAGGAACAAGTCGGCAGAAGTGATTTCCTACTGGATGGTTTATTGGCAGTTGACACAAACTGACTGTCCAAGTAATAGTTATCAATGTAGTTGCAGATAAGGAAGAATGTTTTTGTGACTCTTCCAATCCCTCTAATCCTATTCTTATCTTCTTGGTGAGTTGATAGCCTTGATACTTAATAGATTTTGTACTTTG…	14858367	14858967	TTTTCCATCGCATTCACAAA	60.051	20	GGAAATCACTTCTGCCGACT	59.288	20	147	633	779
Pm1	9386919	TC	T	D1	DOWNSTREAM	CATTTAATAAAGGTAAACTTGGGAAGCAAAAGTTAACTTGTATAATATATTAGTGACATTATTTTAAGTGTAAGGAGAATGACCCATGTCAAGTAAAAAGGGAGAAGGTTCAAAGAAAAAGATTAGAGAGAAGATTGCTCGAATTTCTCCACCTAAAAAACAATGACCTTATGTTTGAACCCAACTGGCACCTCCCCTCCTCCCCCTTCCCAAGTATGGCCCTTCATTTTTCTTAAATCGAGGGTTGTTCGAAGTTCAAACCTAACATTTGTTGCAAACGCCCGATTATGTCAGCAGGCTACGTCCAAACTGGAAACCGAGTAATGTTTGGTGGAAAAAAAGTTGTGTTGCTCAACAGTTAATGCCTCCTTTTGTCTTTGAATTTTTGTTAGGCACACT…	9386719	9387319	TTGCTCGAATTTCTCCACCT	59.813	20	TTTCCAGTTTGGACGTAGCC	60.11	20	182	683	864
Pm1	9160928	C	CA	I1	INTRON	AATTCTTCTGAAGCTGAAGTAAAATCCATAAAAGATAAATTGTCAGTGATCTGATAAATCTTAGAAGTAATTAAAAAATAAATGAATATTTCCAGAAAAGAATGCACATATCAAGAAACATATACTAGACCAGAAAGAACACGAAAAATATTTAGCTGAGAGGAAATTTCTTTCAATAAGCCTATTAGTGACAAAAACTGCAAAGATCACAAACCTCAAATTAAAAAAAAACTCAAGAATTAAGTTCTTCATAGTCAGTATATGTAAATGCCTTGACAAAAACTGCCATGTGTATCTTTCTAAAAATAGCCTGCAAAATAGTCGTCCTGAAGAACATAAATGTTACTTTAACTTGAAATGAACCAGATGGTGGCAATCACAACATGGTTACATCCTTAA…	9160728	9161328	TCCAGAAAAGAATGCACATATCA	59.6	23	GGCAGTTTTTGTCAAGGCAT	60.118	20	197	639	835
Pm1	11853225	GCTTCA	G	D5	INTERGENIC	ACTGCTCTAAGGTCTCAAGTTTTGTAAGTTCGTCAAATCTTGGTCGAAGTATTACTCCAATTTAATGGAAATAGGGCATGTTTGATGGTGTTTGACAATAAAACAAGAAAAGTATTTTTTCAGGAAGCATTTTGATTTTATACACAAAATTTGACGTTCTAATTGAAGTACTTCTAGAAAAAGTGTTTGCAAGCATAAGTGCTTCATATTAAAGCAATCCCAAACTTCGTCCAAAAAAAAATAAAAAATTCATACAATCCCAAACAAGTGCATAAATCCAATCGAGGCCAAGTCACTATACCAGTCCCAAATAATAGTTGTTTAGGTGGATTTTGTCCGATTTGGTTTTCCTTTTGGGTTGTTACTTTTGCAGTCATGTTAAAGTCATATCTCTTAATC…	11853025	11853625	GGCATGTTTGATGGTGTTTG	59.823	20	CTTGGCCTCGATTGGATTTA	60.031	20	218	623	840
Pm1	23500428	T	TATTTGCTATATC	I12	DOWNSTREAM	AAGAATTGGAGCATGATCTCCAGGAAAAAGATTTTGAATGAATCAATGATTTACAAATGTTTCAAAATGTATGTACAAAGTTGAGCTCGTTGAAGTCCATATATATTATATATATTATATGATACAAAGGCGTGTCACGGATCCTACACTACAGCCAACATATGCCTCTATCAATAGAAAAATGTGGGCGCCCTAAAAGGTTTGGTTCCGATTTTCGTCAAACAGCCTTTGTACCAGGGCCTCAGAAAGTATAACTGCAGATGATTAGTAGCAATGTTAAAATCGTTCATTCAGACTTGACAGACATGTAAAAACATTTGAAGATTAATCAAATCGATTGATAAAAAGACAAAACTTACTTCGCTTATTGACACTGAGCATCGAAAGAGAAAAGAGTTC…	23500228	23500828	TGTTTCACAAATGACCGAGC	59.697	20	CTTTCTGAGGCCCTGGTACA	60.246	20	275	523	797
Pm1	1374541	T	TA	I1	INTRON	TTCTATCTTTCAGGGTACGAAGATGCTGCCTTAAAAACACAACGCAGTCTTGCTTTTCTGAACTTCGGCCAAAATATTATATTTAGCACGGCTCTATCAACTGCTATGGTGCTGTGTTCAAATGGTATTATGAGTGGCAATATGACAGTTGGTGATTTGGTAATTTGCCTTGGGATTCTCATGTTTTGAAGTTTTTTTTTTAAATCCTGTTTGCCAAGTGATTCACTGATAGTCATTCAAATTATGGTTGAACCCAATATACAGGTCATGGTGAATGGGCTTCTATTCCAGCTATCACTTCCACTCAATTTCCTTGGTAGTGTTTATCGTGAGACTATACAGAGTCTTGTCGACATGAAATCTCTGTTTCAGTTACTGGAGGTAAATATAGGAACTTGC…	1374341	1374941	TGGTGCTGTGTTCAAATGGT	60.008	20	AGAAGCCCATTCACCATGAC	59.934	20	178	655	832
Pm1	15782427	G	GA	I1	INTERGENIC	GCATGTGCATGCATTGGCAAAAAACAATAACAGTACTATAATTCCAAATGCGTGTGTTTAGATGGGGAAATTTAAAAGTATTAAAAGCATCTACAATGGACCCCCTAAACCACATCCTTAGACAAATTTTAGGGTGGAATTGAAAAAATACAACTTAAACTATGCTCCATATCCACCTCCTAAAATATGGAGATTTCTAGGAGCTTTGAGGAAAGAGAAAAGACTCCTAATGACTCCTTATAATTTAATGCTTATTGATGGTTAATTGTGGTATGTGAGCTAGTAGTTTTAGTGCGGTTTTTGTACACGTTAGTTGTGTTTTTAGCATATTAGTTTGTTGCTATCTTGGGATTGGTATTTTAGATATCTTATTGATATTTTTTATTGTACTGTTGAAGT…	15782227	15782827	GACCCCCTAAACCACATCCT	60.052	20	CCAATCCCAAGATAGCAACAA	59.946	21	257	647	903
Pm1	14175511	GA	G	D1	INTERGENIC	CATATTTCTTTAATACAGGCCTACTTCTTATATAGACTCTTTTTTGTTCTTTTCAGCAGATTCAAACAGAGAAAAGGTGGTGGACCCCTCCAAACAGCAGAAACAACAACTTTAAGGACCCAGATATTTGTTGTTCTGGAGGTTTCATTGAATTTAAAATTATTATATATGGGTTCTTCACCTTCTCATTTCTTAATAGGGAAACCATTATACTTGGTGTGGAAGAAATGATACAAGACACAGACTACTTCAAATTTGCATTGATGCCTCTACATTGTCTGGTATATACATAAAAAAAAAGTTGAGAAAATCTTGCCGTTCATAACAAAGTTGTAAACGTCAGATTCAATACACATGCTACAACACAACAAAGTTGTGAACCTCAAATTTGTTTGGTGG…	14175311	14175911	AGAGAAAAGGTGGTGGACCC	60.349	20	TGAACGGCAAGATTTTCTCA	59.395	20	255	616	870
Pm1	5491049	A	ACC	I2	DOWNSTREAM	GTCTCGGACTTTTGGGAACTGTGCTGGGTATGGTCTTTGATTTCTACGTACAAAACCGAGACTTACATGCGCATACGATTTAGTAGTCAAAAAGGAGTACGTACGGTCCAGATCGTGCCGTAGACCAAAGACCATAATCCAGGGAAAAGCTAGGTTTGGTAGCTAATGCAAGTTTTTCTTCACAATTAAAAATCATACCAACTAATCGAGAATTTGACATAGTGTGTTATCTCAGATTTTCAATTCATAATAAATAAAGTTATTTGTAGCGCGTTTACTGATCACTCATTTATAATATATCAAACTATCTAACATATTACAACTTATTTTGACACGAGACATTCTTCGTCACATGATCATATAGAAGAAATAAAAATGTAAATTATGATCACGGGACGA…	5490849	5491449	CAGGGAAAAGCTAGGTTTGGT	59.64	21	AAGAACATGCGTCTTCGTCC	60.263	20	274	688	961
Pm1	9674644	CAATTTTCGTATTTTCCCA	C	D18	INTERGENIC	TATATTTGTAATTGGAATTTCTTAATTTCCTACTTTTCCCATTTTTGTATTTAAAGAATTTGCCAAATTAACCAACTTATTCAAATTGTCCGGTACGGTAATTTTCCTATTTCCCATTTCCACAATGTCAACTCGTTTCCAATTTTCCAATTTCATATTTGCCTAATTTCCTTTTTCCTATGTTCCAATTTCCTATGTGGCAATTTTCGTATTTTCCCAAATTTTCATATTTTCCTATATTTGTAATTTTGGAATTTCCCAATTTCCTAGTTTTCCCATTTTTGTATTTAAAGAATTAGCCTAATTTGACAAATGTACCAACTAATTCAATTTGCCAAGTACGGTAATTTTCCTATTTCCCATTTTTGCCATTTCAATTGGTTTCCAATTTTCTAATTT…	9674444	9675044	TCCCATTTCCACAATGTCAA	59.75	20	GAAATGGCAAAAATGGGAAA	59.751	20	264	660	923
Pm1	17642923	TC	T	D1	INTERGENIC	AGCACTGCCACTTCAAGATGGGGGACTCTTGGGATCCACCATATAGCGACCTTGGACGGTTAAAATTTGAAAGAAGCATAATTTTAATTTTGAAGGAAAAACGAAAGAATTTCATCCCAGATTAAATCTAGAGGTTCTTCAAACCAGTAAAACATTCATGATAAAAAAAATAAAATAAGTTACCTTTTTTTTTTCTTTTTTCTTTTTGGGGTACCAAAGAGGAGGGCTATTTTAGTTTAACCTTGGGTCAGACTATTCATGGGGTCATAGAAAGAAGCTATTGAAAGGACGGAACCTTGAAAGGAAAAATGTAAACTGGGCTTTTGTTTTCCTCACCATAAATTCTATCCATGAAGCAAGCATTGAATTGGGCAAAACTCAAGCTCCCTGCAAATGATT…	17642723	17643323	CCACCATATAGCGACCTTGG	60.344	20	CCTTTCAAGGTTCCGTCCTT	60.467	20	269	584	852
Pm1	23899966	G	GC	I1	DOWNSTREAM	ATAGAAGACATTGATGAAGTAGAAATGCACACAAGTTAGGAGTGAACAACATGTAGCCTCAAGGTAGCAGACAATACACAGCAACTCAAATGATTAGCCCCATCTCAAATTCTTCCTTCTGGGATGCACCATGAATTCATGGTTCTTATTTTTTAATTTTTCTATGGGCTGTTCTCCTCTAAATAGTATTTTGCTTTGGTGCCCCTTGATGCATTGTTTTCCTTTCCAGCGTTGTTTATTTATTCTGTGTATTTATTTATATTTAGTTATTAAAAAGTTTGGAATATAGACCAAGGGGTTTACCTCAGTAGTGAGGTCCCTCCCCCTTCCCCTACTTGGTCACCCGTTCGAATCCCAAGTTAAGTGCCCCCCTCCCCAATGCAGTGTATCTATCGCTAA…	23899766	23900366	TTCTTCCTTCTGGGATGCAC	60.195	20	TTAACTTGGGATTCGAACGG	59.931	20	254	658	911
Pm1	8392446	G	GTT	I2	INTERGENIC	GCCCTCAAATTTAAAACCCACATACACCGAAGAAAGAAAACCTTATTAGATTGGGAATCTTTGTACATACGTTTGCAGACGTATTGCTGTCCTAGTCAAACAATGAGTGTAGTTCTTCCTTGATTCTTCATTCAGTTTCTTCTTCGTCTATTCTTCATACTATATTATATTACATATAGGGTAGACATCCAATAACAATTGTTTTTTTTTTGTTGGTGTAAATCTGAATTATGAAGCATAAGAGACATAAGCCCGACTTTTTCCATTCGCATCAAGATAAAAGTTTTCTCTGTCTGCAGATTACTGCACTTTAAACTTCCTTGCCTAACTTCCATGGTTTTTACTTCCCTTTTATATTTCACTTGCATTTTAGGTATTAATATGGAGTTTTAATTACAA…	8392246	8392846	TTGCAGACGTATTGCTGTCC	59.871	20	CCATGGAAGTTAGGCAAGGA	60.066	20	265	621	885
Pm1	13801327	A	AT	I1	INTERGENIC	TCCTAAAAAGAAATACTATAACATATATAACAATTCTTAAAAAATTTCACCCAAACCCTAACATAATTCTTAACAAAACCTCACATCATGGACTACTTGTGAGCACAAGCGTTAACCTTAATGACATAAAAAACCATAAAAGATGCAACTTGATAATTTCTTAAACTTTATGAACGTTTTGTGATAAAAACCCAAAAGAAATTTTTTTTTGATGTGCTAATGGTGGTGTGGGCTTGTAGCATAGTACATAGTTGAATTGGGCCTTTTTATTTTGTCTTTGGGTAATGGACTAGAAGTAAATTTAAATTTAGTGGGTTTTGCTGGGCCTTAAGATTATTATAGATTGGCAAAGCCTTCCATGATCCATCTGAAGAAAAGGAAAAGGATAGGCTCATCCGC…	13801127	13801727	AAATTTCACCCAAACCCTAACA	59.625	22	TATGCTACAAGCCCACACCA	60.134	20	202	590	791
Pm1	10257779	AAC	A	D2	DOWNSTREAM	AACACATCTATTACAGTGCACACGTTTCCTATGAGACGTTGAAGCAATTACAACACGCTTTGCGTGCCTTAAAAGAACAATTATGGCGTGTTCCGCGCGCTTCTTAAAAGACTAATTATGGCATAGAATGCACGCCATAAAAGAGTAATTAATTCTCATTTAAGACGTTCAATGCACGCCATGTTTAACTTTAAATTAAAAACAAATTATTAATTCATTGCCTACTCTTGTTTCATATTTACAATATACTTATATCATCTATTACTACCCTGGATACAAAATTTCACAAAACGAAAAGTAGTATTGCAACCAAACTTAAAATAAAGAACCATTTCATTGAAAACTATACCAATCATAATCAACTCCAAATACAAACTCTATAAAGTATTAAAGAAACAC…	10257579	10258179	TGCACGCCATGTTTAACTTT	59.23	20	TGAGTGAATGAGTTGGAGGTTG	60.149	22	275	721	995
Pm1	4016557	T	TCTCTCTCTCTCTCTCTCTC	I19	DOWNSTREAM	CTTGTAAAATTGATGATGTCATGAATTTTTCTTGGTTACTTTCTGTCTGACATCAATGCTACTTTTTCTTTGGTTTGTAGGATCAACTTGCAAAAGAACAGAGCAGAGCAGAGGCATTATCAGCCGAGGTATTGCAGCTGTCCGCACGACTCCAACAATCCACCCAAGCATACAATGGGCTTGCACGCCTGTAATATATATTCTCTCTCTCTCTCTCTCTCTGTGTTTCCATTTTCTTCTTATAAGTTCCATGCTAATGCCTTTTTCATCTAAACCTTTTGCAGCTATAAACCAGTGTTGCGAAACATAGAAAGCAGTCTCATCAAGATGAAACAAGATGGCCCTGTGACTGTGCGGTGAATGCAGAGGCAAATCAGCACAACCCCCTTTGTAGAAAAA…	4016357	4016957	ACTCCAACAATCCACCCAAG	59.82	20	GTCACAGGGCCATCTTGTTT	59.973	20	202	697	898
Pm1	11852761	TG	T	D1	INTERGENIC	TTATTTTTTTGTTTTTTTCACAAATTTGTTTACCTAAGCAATTAATTTAGATAATATTTTCGGATACAATTTTTGGGTTCGTACGTGTCAATATTTAGTATAAAATTCATATCTCAATCGGATAAAATTTTGGTATTTATAGAAGAAAAAAAATCAGTAAATTTTTTGGTATTTTTTTTTAAAAAATTTGATTTTTTTTTTGATTTTTTTATTGCACACAAATTGGCTACCGTTGGATTGGAGAAAAAAATCTGATCGAAGAGCCCAGAGCGCGACACGTGGACTTTAGTGGCACTGTAGCACGTGGGGGCACTGTAGCGATGACGTCAGCAATAGCCCTCGGGCTGAACTGGCCTGAGGGCTAGCCCGACTTCGTGGGACCCACTCCCAGCCCGAGCT…	11852561	11853161	TTTGGGTTCGTACGTGTCAA	60.004	20	TTCTCCAATCCAACGGTAGC	60.074	20	174	620	793
Pm1	4991107	C	CTG	I2	DOWNSTREAM	GAAGATGTGTTCAATATACCGGCCTTGTAACACCGTATGATGTATACTTATCAATGTACCAAATAGTGTATCAAAATCTCTCCTGCCTCTCTTCTCCCCAATACTAGAAAATGTCCCAAATATTTGAATTCACCTCCACTTTTCAAAAGAAAAAGAAAAACAAACGCATGAGAAAATCATTGTGGTACTGGTGATTTTTTCTGTCATAGATATTGTTATAACCACTCCATGTTTTGCCCAGAATATTATTTTCGGCTAACAACAACGTGACCTTATACTAATATATTCAAGAATGTTGTTCAAGTACAAATACCGGTATACTTATAAAATCGACTATATATGTAAGTTTTGAAATTGTTGTTTCTAAAAGATTAAAAAATTACTCAATCACAAACTCAT…	4990907	4991507	TGCCTCTCTTCTCCCCAATA	59.767	20	ATTCTGGGCAAAACATGGAG	59.933	20	161	632	792
Pm1	10473905	AAACATCTCAAC	A	D11	DOWNSTREAM	CTTGTTACTCAAGGTTTTCGTTTGAAACCTTATTTGCTTGTGCTGCGTCACATTGGGCGTCGGGCCCATTAGCTAGACTACCTTTACAAACTATGCCCAAGGAACAACAAAAAAGTTTGACTTCTATCAAAAATTGTAAAAAAATTTCGAATGTAAGAATTCACAGCATGAATCTCAAATTCCTAAATCAACACAATATCAAACATCTCAACAATTCAACATAAATCACATAGGGTCTTAGGCCTTTTAAATAAGTCACTACTTTTAAACATGGACATATCAAAGCAGCAGCTTAGTTAAAACAAATTTTAAAGTGAAGTTTGGAAATATGAAGGAAATAAATTTCTACAACAACGGAAAAGAAGTCGAGAAGTGAGAGGAAGTGTATTCCTCAATATG…	10473705	10474305	TTATTTGCTTGTGCTGCGTC	60.021	20	AGCTGCTGCTTTGATATGTCC	59.495	21	264	578	841
Pm1	1739978	CATT	C	D3	DOWNSTREAM	TGCCGTTTAATTGCCATACGTCAAAAGACGATCGAGAGACTTGGCCTTTTCTGCCTCTCCTCCATGATCTTTGTCTTCAATATTCACAACATGAATAGAAGTGTCATACAAGTTAGCATGATATTCCCGCGTTTCATTATTTCAAACAAGTACCCCCTCCATAAAAATATAATGAACTTATTATTCAATATGAGAGTGTGCATTATTGTGAACATTAAACCATCCTTATACTAGGTCGATCAATAATAATGCTAGAGACATCACATTTGCTCGTTAAATGACGATTTGATATTTGTTAGTGACAAATAAGGTTCATAGTTGACTCAAATTTAAACAAATGAGGTACTTTTTACATCATTTCGTGAACAAATTTTTTTAAGTGTAACACTACTCCATCAG…	1739778	1740378	TCAAACAAGTACCCCCTCCA	60.345	20	AACAAGTTTGCTTCCTGATGG	59.228	21	272	690	961
Pm1	22859444	A	AT	I1	DOWNSTREAM	CCTAACAAGCGGTGCTTGAACATTTTCTAGTTCAATACATTTTCAAAAGGAAGTAAACAATGTTTTATCTATTATGGACGCAAGGTTATAAAAACATGTCCATCACATATGAAACAAGGAAGAACACAAAACACAGAGGCGAAGGCATTTGGAGCTGAATAATTTCCACTCCTTCAAATTAAATTGGTCCGAGAATTTTTATAAAAAAAACCTATGAAGTTTCAATAAGTTTGCTGCAACTCTTCATTGCTGATTATTCAATTTCATGACATATTTCTCAATGAACATCAATCTCATTATTTCAACACTTATCCACTTTCACCACAATCTCAGCATAGTAAGCTGTTTGCAATCTAAACTTAATTCACAAACTCCTAACCCCAAACCTTGCTAACATAA…	22859244	22859844	ACAAAACACAGAGGCGAAGG	60.291	20	TGTTAGCAAGGTTTGGGGTT	59.471	20	271	674	944
Pm1	21192972	A	AAGAGCC	I6	DOWNSTREAM	TCATAGTCTACTTTGGGAAAAATATCCCAAGTTGCTTCTTCAACCTGTCTATAAACTCCTTTTCATTCATTCCGTGTAACCCTTGAGCTATAACTTGAATAACAAATCAGTCCATAAGTTGGTCAATTTTGTGGAATATGGAGAGGGTTGCATTTCTTTGTTATTGCATACCATACTTGTGCGAACCAAATTCTAGCCAAAAGAGCCAGGGAGAGAGGGAGATGGTAGCAAAGACTAGAAGCGGTCAAGGATGGCGTCTGGCCTCAAACGACCCTTCCAACTTTAATGCCAATTTTCCATTTGTCCGCCTTTCAGTGCCCACGCTTTGCTTGACACGTGGATCCCACCACGTTCAGCAAGCCGGTCCAGAAGTAGTAATGCAATTCTGATTATAAGTTA…	21192772	21193372	TGGAATATGGAGAGGGTTGC	59.894	20	TGGCATTAAAGTTGGAAGGG	59.931	20	160	680	839
Pm1	13857278	CTGTTA	C	D5	DOWNSTREAM	CCCTTAAAGCACAAGAATCATTTGAGGAGGCACATCTCCTTGTGAGAACTCATTCAATGCCAGCAGCCAGTATTGCTCAAATTCTTTCAGAATCCTTTCTGAAGGTTTGTTTATAAATTTAACTTCTTTGGCTTGTGACTGTATAAAATGTGTATATGTGATACATATTATACATGTATGAATGATGACTTGCCATATATCTGTTATGTTATGTTACCAGGTAGTAAATCAAGACTGCACATTCTCCTTTAATTTCCTTGAATAAGCACGTTGTTACAATTTTCATGTTTTAGATTCTTATAAACTTCTCTTCCTAAGGTGGTATTTGTTTCTTTTTCATTTTCTTTTCCTCAAGTTTGATTGGGTTTTTACTAGGCCGTTATCCAATTGTTTTGGTAA…	13857078	13857678	TGCTACAGCTGCTTTCCCTT	60.154	20	AAAGGAGAATGTGCAGTCTTGA	58.983	22	265	534	798
Pm1	20210345	TGA	T	D2	INTERGENIC	GAAGAATCCAAAGCAAAGCAGAGATTGAACATGCATGAAACAAAAACCTAATTTCAGTGTTCCAGTACAGAAATGAATAGATTCGTTCTCCTAGAGCAAGTGAAATGAAATGAGAAATGGAAGAGATGAAATTTTCTCGGGAAAATTTACCGGAAAGCAGTGGAGAGAGGAGGAGCTGAGATCACGCAGAGAGAAGGATCTGAGAGGCGCTTTGATAGAGAATGGAGGCGGAGAGAGATGATGTGAGTGTTATTATCGGACAATGCGAGAGAGACAGAGAGAAATGGCTGCAGCTGGAGCTTCGTGGAGATCGTCAAGGAGAGGGACGCAGTTTTGGGGTTTTCTTAAGAGCGAGTGAGTGTTGGGCGATACTTCTTATGACTTTACGAGTTAGTACTG…	20210145	20210745	GAGGAGGAGCTGAGATCACG	60.096	20	TCGCTCTTAAGAAAACCCCA	59.817	20	188	715	902
Pm1	6848462	CA	C	D1	DOWNSTREAM	CACTATGACAAAAGTGACTTTAGGCATTGGTTGATAGGCATCGGTAAACTCAGAACATCAAACTGATGTTGTTAGTCTCTTAGGCATCAGTTGTATAAATAATAGGACCATAGGTCACTACCAATGCTTAGCAATCCTTGCCGATGCCTTTAATATGAAAATAGCATTGGTCGATACTTAAACTGATGTCATATGTCTTTCAGGGTTTTTTTAATAAAAGTTTAAGGACCGATGCCTTTCACCCATTTCAACTCCCCCAAAAAAATTAACAGTAAATAGTGGGTTAAATTGTGCCAACTGAGGTTTGTAATTGCATGTCATCACAATTATGAACTGACATCTCACACGCTGACCCCTTTTTTCTCCCTGCAAACAAAACTAGGAACGCATATAATCCTG…	6848262	6848862	CCTTGCCGATGCCTTTAATA	60.054	20	TTTTTGGGGGAGTTGAAATG	59.772	20	128	684	811
Pm1	4144517	AT	A	D1	DOWNSTREAM	AGTGTGGCTATATTCAAATAAGATTATTTCCTTTAATATGGGTTAGCTGAAGGAGCCAAGTGAGAGTATAATGTGTGTTTGAAATAATCTTTGTTTTGCAGGTTGTCTAAAACACCACAACATATTTATCCTAGAAGAATTACAAATATTAATCACAAGAAACAAGCCTCAAATTAAGTACGGTATTTACTCTAATTTGCATTCGATAAACTCAATTGACAATCTAAATGGTGATTAGACATCAAGAAAATCAATCAAGTTATTAAACACGATGATTAAGAGTCTAATATCAAAAGGAAATTACTAGATAGAAAAACAAGAAAACTAGATTATCACACTAGGGCTACATCATGCCCTAACTAAAGAGTTTTATTTAAATAAATAAAGGTAAAACATTAC…	4144317	4144917	TGCAGGTTGTCTAAAACACCA	59.23	21	GGGCATGATGTAGCCCTAGT	59.034	20	260	645	904
Pm1	2836642	T	TTA	I2	DOWNSTREAM	AAAATTAGAGCATCTAATTCAAAACTAGTTACCAACGATTGAAGAGATCAATATATTATATATATACTCTTAGTTTAAATTAAAAGGGGGAGTGAGTTTCTCATACACACCACTAATTAAGTTCTATTGGGGTGCAAAACCTGAGACTATTGATCTACAAATCAAAATCATTTTACACTCGGCTAGACTCTGTTGACATGTTATATATATACTTAACATTTTTAAGGTTAACCAATTTGTTTTCTGTTGAAGGGTTTGAATGTGTGGGGATGAGGTGTTTTCTTATGTTGCTAGAGAGAGAGAGAGAGAGAGAGAGAGAGAGAGGGAAAGATGATGATGTGATTTCGATGTTAGCACATTGCCAACAATAAACAAGGAATACTTTGGAAAAGGATCCTC…	2836442	2837042	TTCTATTGGGGTGCAAAACC	59.801	20	ACACCTCATCCCCACACATT	60.096	20	157	670	826
Pm1	18866784	GC	G	D1	DOWNSTREAM	AAGAAAGAAAAATAAAAGACAATTATCATTTTATTGGGAACATTAACTGCACATTGCACGAATATTGTTTCCTGTCATCTCTCTCAACATTCACTCTCCCTCTCTAGGCAAAAAAACTTACCTATAACGGGGATAGCACTGTTTTGCTATCCCCAACCAATAACACAATGACACGTGGAAAAGTTATCCTACATGTCATTGCGTTATTGGCCGGGGATAGCAAAAAGTGTTGTGCTATCCCCATTGCATGAGAGTTTCTCTCCTCTCCAAGAGGAGGTTGAATGGTCAACATTTGATTTGGAGAATATAGTGGGAGGGAGAGGAAGAGAGTTTGAAACAGTTAAAGTATAAAGAGACAACACAAGAATCTTTTACAGTGCAAACATTGTTCCCAAAAAA…	18866584	18867184	ACGGGGATAGCACTGTTTTG	59.993	20	CCATTCAACCTCCTCTTGGA	60.042	20	159	675	833
Pm1	25829011	TGGAGCATAATAA	T	D12	DOWNSTREAM	GAAAGTATAACTCTTTGGACCAGTTGAGGCTAGAGATTGAAATCTTAAAAAACCAAGAAATACTAGAGAGAGAGAGAGAGAGAGAGAGAGAGAGAGAGAAAGAGAGACCTCGTTTCGACATGGCCGCGAAACCAAAGAGACTTCAGATCTCAAGACTGAGAAGTGGGCTGCGATTTTGAGCTCCGGAGTTTAAATAGAGATGGAGCATAATAAGGCTAGTCTAGGGTTTTGTCCTGTACACAACTTTTCCTCGCAGTTTTTATTTTAGACATTTTCCTCCTGCACAGTTCGCTATTGTAATTGAACTTTTTATTGGGCATGTATAATTAAACAATTAAATTCTAATTTTCTCTTATGGTCGATGCTTCAAATTATAATGTTAAGGTTTTTTTCAAATAC…	25828811	25829411	CGCGAAACCAAAGAGACTTC	59.993	20	CAATAGCGAACTGTGCAGGA	60.011	20	173	673	845
Pm1	19447874	T	TC	I1	DOWNSTREAM	GGTCGGCTCCATCGCCGCCATCACCCGCCCCGACCTCTTCACCAAGCTCGTCATGATCGGCGCCTCCCCTAGGTAAGATCCGCAGCCATGAATTAATTAACTGGTTATTTTAGTAAATTATTATACAATTCAGCTCAAGTCCCACAAACCCAATTACTTTAATCTCCCCAAATTGACCGGAAAGTGGATCCATCAATTACTTTTTTTTTCCATTAATAATTTTGTTTTCTTTCCGGGAAAGTGGAGGGCAACACTGTTCTGCTGGGTTGGCTGAAGTGGATCCATCAATCTAATTAACTAATCAAGTCAATTATTACATAATTAACCTACAGTTCCACAAAACCCAATTTCTTAATCTCGAAAGCTGCATGACGATTTGCTGGGAGTGGATCCATCAAT…	19447674	19448274	CTCCCCTAGGTAAGATCCGC	60.053	20	ATGGATCCACTTCAGCCAAC	59.934	20	222	612	833
Pm1	1389994	T	TC	I1	DOWNSTREAM	TTCAAATGGTACATCAACTCTATATTATTCACTTCATTGGTCCTACCATTACATTCTGTCAATATTTCTATTAAATATGAGAACAAATTGATCATTTCATCCATTAACTCTCTCTCTCTCTTCTCCTTCTGGGTTTCTTCTTCTTTTGCTTTTGTGTTTCTTCTTCTTCTTCCTAGTTTCTTCTTCTTTTGTTTTTTTTTTCCCATAATCCATGTCCTTAGTTGACAAAGCACACTAAAAGGTGCATGAAATTCATAGAAAAATCTACCAAATGAAATTAATAGTTCAGAAGGACATGGAGGGGGGACATTTAGCTGTAACAAAAAGACAATCTACTAGTAGCTCTGCGGAGAAGCAAACTAAATCGCTCCTCTTATCTAAATATTATCAAGCCCTCTT…	1389794	1390394	TCTGGGTTTCTTCTTCTTTTGC	59.871	22	CCCTCCATGTCCTTCTGAAC	59.505	20	176	676	851
Pm1	20725057	T	TCAC	I3	INTERGENIC	ATATCATCTTTCTTTCCAATTACATCTTACCAAATTTCGTAATTGTCGTTTATTTTACTAATTAAGTTTGTTAATAATTATTATTTTATGAGGGTTTGGTTTGGTTTGGGTCAGTGGTTTCTAAGCTTTCTACACAAGATTGTATTGGTCGGTATTTTATAATTAAAACGTTTTTTTTTAGGGTCTCAAACTAATGGCCGTCACCACCACCAGTTTTGTCTTAGCTGTCTTCTTCTAATTACTATTTGTATTCCTTATTTTTAATGTGTTTGATCAAATTTGATTTCAAAGAAAGGTATTTGCTTGATTTAGTAATTAAGAATCATATGCTTAATTGGCTGGTTGTCTACGCCATAACAAATACCATGATTATTATAACTTCTCTGTCTAATCGTGTTA…	20724857	20725457	TTGGTTTGGTTTGGGTCAGT	60.246	20	TATGGCGTAGACAACCAGCC	61.052	20	261	644	904
Pm1	8415073	T	TTTTC	I4	DOWNSTREAM	AAAAAATTCATGATAGTCTTGATGATTGTAATGCAACCACATTTGATGAGACGCCAGTACAAAATCCCTCTAGTGTAAGGCCAAAAGGTATAAGCAATGCCAGATTGAAAAGCGTTATGGAGAAAGTTTCATATTTTCTTTGATTTACATAAAATCCCACTAGTCTCTTCTTATTAATACTCCACAATGATGCTTTCTTTTTTTTTTTAAGGAAAAACCAAGCAACCAAGCAATATAGGCCCTTCATATAACTCATCCCATGCACCACTCAGTTCAAATTTTCTTCATCTTGATGGTGTACCCATGAGTACAAATGTTAACAATCATGTATGTTTTAAGATTCTTAAAATTATCTTATTATTTACAGTAAATTCGACTAATCGTATATATTATGTTACC…	8414873	8415473	CACATTTGATGAGACGCCAG	60.263	20	GCTTGGTTGCTTGGTTTTTC	59.73	20	194	586	779
Pm1	25891261	GA	G	D1	INTRON	CTTTATCCAAGTTACGTTGATATTTCACTTTATATACTGCTGCCAACTTACTTTCTGTAGACTCTGTATGCATAATGCTTTGCTATATATGAATAGTCATTTACAGTAGGTGGTTTTGATAAATGAATCACTACTTTAATTTTTATCATTTTGCAATGATATGATGCTTGTTCTTCAACTTTGCATGCAATATCTTTTTGGAAAAAGAAGAAGAAGAAAATTTAGTAACCAAAATTGTTGTGTGAGTATAAATTGTTGTGTGGTTGCAGTGTGCCAAAAGACCCGGTTACCAAGCTTTCTAAATCTGATATACAGAAAGATTTGGAAAATGCGCAAAGAAAACATTTGGAGCAAATGATTCTGCCAAATGTTTTGGAAGTTGATGGTTTGGGACCTCTC…	25891061	25891661	TGCTTGTTCTTCAACTTTGCAT	59.926	22	AGCTTGGTAACCGGGTCTTT	59.998	20	132	713	844
Pm1	6381743	T	TG	I1	INTERGENIC	ATAGTCGTTTGATTAATCTAAGGAATACAAATATCATTAAAAATATATATTAAATTAACTCATTATATATATGTCATATGTTCAATATACTGTTGAGTATGGATTTACGAAACCGCCTCAACAACCGCAGGTGTCAGTTGGTTCATAAAAACCGCAAGTGTCGATCGGTTTTCTTGCACAATCGGCCTTGTGATGGTATTTTTTTTCCTATCTAAATGCCATCACTAATTTACATGAAAATTAGCAAAATATGCTTACCTCTCATACTTTATTTAATTTTTAATAACTTTCTTTTATGGGAGCATTATTCGTGCTCCCCTAATGCATTGTCTCATACCATCAAATTGGGTAGTAAGTTAATGGATGGAGCACTAATAATTATTCCCTTTATAAAAATTA…	6381543	6382143	GATTTACGAAACCGCCTCAA	60.074	20	ACAATGCATTAGGGGAGCAC	59.962	20	229	650	878
Pm1	21180967	TC	T	D1	INTERGENIC	TTATTTGTCCTTTTGTACAAAGTAAGGAAAATTGGGGTTTCTTTGTTTTCCTAAAGAATACCTCACGTAGAAACCTAAACTCTCTCTGAAGGTGAAACTGTGAGCTTGCACTACAGCCGACGCCCCCTCTATGGGGGTGGGTGGCTTCCCCATCTTCCATCCTTCTCTCCTCATCTCCCTTTCTCCTTTCCTAGTTTTCTTCCCCTCTCATATTCTCTCCCCAAATTTGTATGAATTTTGGGTTCTTTTGCCCAGATCTATTTGGATCTTGTCTTTTGTTTGTTTGTCTATTTGTGTGTTTGCTGTTGTAGGCTGTTGGTGACTTTGTTGTTCTTGGATGTCTTGCTGTCACTGGGATGGCTGCAGTGTGGTGTTGTTGACCCAGCTTTTCTCTTTGGT…	21180767	21181367	CTTCCCCATCTTCCATCCTT	60.264	20	AAAGCTGGGTCAACAACACC	60.012	20	245	693	937
Pm1	7690607	C	CT	I1	INTRON	ACTATGCCAAAGGACAGTGCTTGTCTCTTTCTCTAAAAAGAGATACTTCTTATTACAAATCACGATTTGACAGATGTGTAAAAATGATTAATAAAAAATACAAAGAAAAACTTCTACACAAATGTCATATTGTCATTGGCAAGAATTTAGGAATTCTTACTTACAGTGAAGGAAAGGAAGTATTTTCCTATACAAAATCACTTGTTGAGATTTCAACTTAGCTACATTGATGAAACCACCGTGGCATGATGGAGACAGAGCATGTTAAATGTATCTCTTTAAAGAAAAAGCTCAACAAACTGGCCAGCATCAATTAGCTTTGTAACCCTGATGCTTCCACATGAGAGTGATATCTATAAACCAGAGACTAAAACGACAAACCAAGAGAAACAAAAAAGT…	7690407	7691007	CCAAAGGACAGTGCTTGTCTC	59.899	21	CACGGTGGTTTCATCAATGT	59.267	20	237	555	791
Pm1	24585695	CCT	C	D2	DOWNSTREAM	GCTATCCACTCACAATCACTTCCTATGCACACTCATCGACTTAGAGTAACACTTACGTTCTCTCACAAATTAATGGCATCCGAGATTCACCACATCATGGGCATGCACAAGAATGGAGCTAAGCTTCCTTTTATGGAAACAATGGTTCTGGAAACTGTCTGCAAACCTTCTCAAAAGTTCTAGCATATTTGACAATACGACCTATCCAATTTTGTGATGTGCATTAAACAAAGGGAGAGGTGGTGGAGAGTCAGTGCTGATTCTCAGCATCACAATCATCACATGCAACGGCATATATCACTTTAAAAACTTAGCTGTATAGTAAAACAAGAATTCAATTCAAACCTGTGTTTTCTCCTTTGAAGCACTATTTGCTGCAATAAGAACCTGTGAAAGAAC…	24585495	24586095	CGAGATTCACCACATCATGG	59.918	20	ACTCTCCACCACCTCTCCCT	60.112	20	171	629	799
Pm1	4879960	CG	C	D1	DOWNSTREAM	AAAATTGGGAATGATGGTGTATTTTTAATTTTCAAATTTTATTAAAACTTCTTCGTTGATTGGATAGAAAAAAGTATTTGCTCCTACACGTGCGGGAGCAAAAAAACTTATATGAAACGGGGATATCATTATTTTGCTATCATCTGCCAATTACAGTCTCCACATGGAAAATTTATTAAGCATGGCATACCGTGATTGGCCGGGGATAGCAAAATAGTGTTATCTTAGTTTCATGTAAGTGTTTCTCGTGTGAGAGGGACTTAAAAGCTTTTTTCTTAGTACAAACGATAGTCCAAACTACATGGGAATGAAATTTCTCTCACACACAAACAGAGTTGTGGGGATTTAAACATGAGACCTCTTGTCTGCAAGTCAAGACCATTTTTAACTAAACTAAAC…	4879760	4880360	GGGAGTGGAAAATTGGGAAT	59.996	20	TCCCTCTCACACGAGAAACA	59.388	20	267	541	807
Pm1	23235131	CA	C	D1	DOWNSTREAM	AGTGTAAATAGTGTTGCAGTCAAAAAGACTCTTTTTTTTAGGATGCTAGTGGTCTTTTTCCTTGGATGAAAGCATTCCTGGTTCACACAAATTACATTTTGACATATAAAAAATAATTTATTACAAAGAACAAAGGAAATATTTACGCACAGATTTGTGATTGATAGAAAAGATGAGTTACTATTCCTAGGAAAAGGAGGCAAATATTTTCTTTTCCAACATAGACCAGGAAAATTGTATGTGTATAAGTAGCAGATGATCTCATTCCCAACTCATCTATGTAAAAATTGTGTGGACCATACCAAAGCCCGGCCCAAAATAAGAGCGCGAATCTGCAAAACCCTTGAGATCAAAGTCGGCCACATCATTCATTTAGTCCATATTTAGAGCCCAATCTAT…	23234931	23235531	GCATTCCTGGTTCACACAAA	59.547	20	GATTCGCGCTCTTATTTTGG	59.816	20	262	620	881
Pm1	11244482	GT	G	D1	INTRON	CTAGGCCTGGCCTCTCTTCTGTCGGACCACTTGGGTTCTCGCTATCTTGCACATCCTCGTCTCTTGTATCGTCTCCCTCTTCCTCTAGAAAGCGCCAGTCGGTAACAAAAACTAATCCTCAGCCAACTTTTTTATTTGTACTCAAATCTCATCTTCTTATCAATGAAGAATTTGGCATCAATTACACAAGTTCTCTCTCTGTTTTTTTTTCAATTCATCCAATCTTGAGCATGAAGAATTTTGGATGAACGAGAACTGAACTTCAATTTCTTGAGAATTCATAGACATATACCCAATGACAGAGTTGGCAATAGCTGGTGCAAAGCCAATGGGCCAACTTTTGCCTACTCATATATATGTGGGTTAAGGAAATTCCCTCCCTGCGATGTCTTTTTTTCA…	11244282	11244882	TCTTCCTCTAGAAAGCGCCA	60.227	20	ATTGGCTTTGCACCAGCTAT	59.736	20	253	626	878
Pm1	3393536	TA	T	D1	DOWNSTREAM	CATGGATAGAATTCACTCTTGTTGGGTTTGGATTAGTGAATTTAGAAGAAGAGATTTGGATTTTGATGTTTTGGTATAAGTTATTAAGCTAGCTTTTAGAAGTATTAATATCTGATAGTGGTGAATTCAACTGTGATCAATTTCAAATCATTGCCAAAATGAAAATTTAAATCCTCATCTTAAATTCACACATCCAAAGGTAAAGAGATTGTTTGTTAATATAGAGTCGAGTCTATTCAAGCATAATGTATCCCATATACCCCAAGAATGTGTCTTCGATTTAGTCAAAACCAGAGAAGATGAAATTTCAATAGTATTTGTGATTACTAACAAAACATCGAAGAAGTCTCAACATTGAAATTCAAAACAAGGTGTTTAGCTACAAATGTATAAATTAAG…	3393336	3393936	TCACTCTTGTTGGGTTTGGA	59.109	20	CGAAGACACATTCTTGGGGT	59.966	20	266	561	826
Pm1	3783420	GTT	G	D2	DOWNSTREAM	CAGTCATTGAGGACATCCAAATATCTCAATTATTGTATATTTCAGATTTTCTTTTACATATGGAGGGGGCGCTTCTACCAAATAAAGGATCTTTGTTTTTTTCTTTCAGCACCTTTCATCCTTTCTTTCGATTTGTTTCTGTTTAATTTCACGGGCAAAAATATGCGTAAAATCTGCCGACTGATAGTTGCCCTTGAAAGGTTTTTAAGGTAACTTTTAGCTTCTTGAATTCTAGAAAATGGAGGAAAAAGTTGGGTGTTAGGTGTTGCAGGGGTTGTAAGGTTCAACTTGAAGATGAAACTATAAAACACTAAACAAAGAGACAACCAAACAGGAACCTTTACTGCTCAATGCTCAGAAAGTAAAAATTTTATTGATCTCAGAAGTATATTTCCATGT…	3783220	3783820	ACGGGCAAAAATATGCGTAA	60.335	20	GAACCTTACAACCCCTGCAA	59.971	20	135	699	833
Pm1	11885640	ACAT	A	D3	DOWNSTREAM	GACAGAAAGACCAAGACAGAGTCCAAGGAGACTACAGGTTCGTTCTGGATGGAGTTAATGATTAAAAGCTCTTTCCTGGCTAGTTGGCTAGTTGGCTAGTTGCATCCCAAGTCAACTCCTTATTGTGTTTAATACAATCGACAACGAAACTTTACCAACATGGAAAGAAAATAGGACAACTCTGAAAGGCTTTTTTTGTAACATCATCACATGATTGTGCAGTTGGAAGCCAAAGCTGAAATAGAAAGAGCCATCTCTAATGATTGAAATGCTTGGTACCATCTATTCTGAAAAGTCGAAAACATATATAAGCAAAAGCATATTCAGTGGAAGAATTAATGCATTTTTATCTCAACGTAGAGGGCACGACATTCAAATAAAAGCATTTGAAGCTCAACT…	11885440	11886040	GGGAGAAGAAAAGGGCAAAG	60.18	20	TTCAGCTTTGGCTTCCAACT	59.993	20	259	530	788
Pm1	6773148	AATAT	A	D4	INTERGENIC	AATAAAAATAATAAAAAATCCTAAAAATAATAAAACATTAATATTCCTTTTAAAAACTAATATTTTTGAAACATATTTCTTGTCTTAAGCATTGTGGTGGTTTTTTATTTTATTTTTATCGGTGAGCTTCCTTGTAGTGTGTTTAGGAAAAATTGCGAGGGAGATTGCCAAATTGGTCCGAAATACCTAAGTCACACAAAAATATATATAAGTAGGCAAGTTTTAGGTACGATGGGACCTCGATCAGGATCACCAAGCCATGGAACTTTATACCTAAGCAGCAAGGAGAAGATGAAAAATTCATAAACGCAGGATGAATGACCATTCATGAGCTTGATAATTTGAAAACATCAATCGAGAGAGAGAGAGAGAGAGAGATAGGGGGGCCCCTGAGTTAGA…	6772948	6773548	TTAGGAAAAATTGCGAGGGA	59.655	20	ATGGTCATTCATCCTGCGTT	60.348	20	183	691	873
Pm1	5831781	CA	C	D1	DOWNSTREAM	TTATAAGGATAGCATTGTGCCCTTAAGATGAGATATGGCCTATGTCATCATCAAGCTTCAGTAACTAGAGGATAGCGTTGTGTTCTTAAGATGAGATATGGCGTATTTCATCATCAAGCTTCAGTTCAATTGGTCACAAGGGAAAACAACTGCAACTTGTTTTTTAGGTGTTTTTTTGTTAAGATTTCAGAGAGAATGATCAGCAAACCACCAAATATTGATATTGTTCTCAACTTAACCACCTACCTACAAAGTCCAATAGGTGAGTTTTATCACACAAAAAAACCCCAATATTATTTGAAGCGAAACACTTAATATATATTGTATTTTATTTACAAATTTATAAATAAACCCAATCCTAGACATGTATTTATAAAAAAACTCAAGCATTATTTAAAC…	5831581	5832181	TTGGTCACAAGGGAAAACAA	58.995	20	TCGCTTCAAATAATATTGGGG	58.947	21	177	678	854
Pm1	21304382	GT	G	D1	DOWNSTREAM	AAAAAAGTCTAAAAAATATATATATAGTTTTGTCATAATTATTAACATTGTTAAGTCACAAACTTATTATGGAGGTTCAGTGAGAGCACCTAAATCAACATACCTTATATTTATTAACTTATCCAATACAATCCAATAAAATCCTATTAACCAAATGAGTTTAGGTATTGATATTATGAGGTTTAGAATATGGATTTAGAGTTTTTGGGGATTTGGAGATGGTGTTTTGAGGCTTCACATGTGAATGGGGTCATTTTGAGAGTTAGAAGTTTGGCGTTTAAATTTTGAATTTTGTCATTTTGCTGTTCCAGAGTTCTGAAATCGCAAAACAAATACTCTCTAAATATTTAACAATAACAAATATCAAATGGGAGGATGAAACTTGATTTTAAAAAATGG…	21304182	21304782	TGGAGGTTCAGTGAGAGCAC	58.968	20	TCAAAATGACCCCATTCACA	59.75	20	190	618	807
Pm1	11725897	AT	A	D1	INTRON	AAATTCCAAACCCTTTTTTTTTGTACCAACAGCCTACCTGAAGGCAACAATGGCATGTCAAAAGTGGCAAGTCATAAAAACAAACTGAGTAATGTCTACTTCTATCAGCACTAACCTTGTCGCTTATGGAGCATCTAATTATAAAAAGTATAAAACTTAAATCAGTTTATTAGTATCTTGTTCCGCTTTGCATCTTAGTTATTAAAAAAAGGGAGGGGGCGGGGGGTATATATGCACTGCATAAAACCAATTTGCTCATCATAAGCAGAGTTTGTACCTCACAGCATTATAGGTTACTGCAAACCAGCAGCATACCTTTGAAAAATTATAATAATAAATCAGAGCGACAGTCTGGTATCTGCATCTGAAAAGAATTAGTTCAACCTAGGACTGTAGTGG…	11725697	11726297	CAATGGCATGTCAAAAGTGG	59.964	20	TGCTGCTGGTTTGCAGTAAC	60.058	20	265	596	860
Pm1	25827743	CA	C	D1	DOWNSTREAM	AACATTGTTAAGATAATGGTCCTACAATGTTGAGACTAATGGCAGATGACTTAACTGCATTTCAGACAGACCAATATTTTCACATCACCTGAACTAAGACAAGCCTTACTTACCACATTCTAGGACTTCCAAGGCTACAGAATCAAATAGTTTAAGCAAGCAAGCAATCATGCATGCACTATATTAAACCTCCAAAACCACAAAAATAGTATATTCTTATAGTGAAGTTATTAATAGGTGACACTATTATAGAACAGCTACACACCTTTCATTTCGCCCTTTGGATTTACGATGACACCAGCATTATCTGCATCCCAAGAACAATCACGGTCAGAAACCTTGAGGAGCAGAATGACTTACATCATAAGAGCAGATCTTAAAATACAAAATACTTCAATT…	25827543	25828143	AGCAAGCAAGCAATCATGC	60.119	19	GGGATGCAGATAATGCTGGT	59.923	20	162	703	864
Pm1	16702844	GT	G	D1	DOWNSTREAM	CCCCTGATTGTATTATTAGTTTAGAGAGGGAAAAAAACTGACGTGGCAAGGTAAATGTGAGTTGTCTTCCCATTTGTCTCATCTTAGAGACCATTTAGACTGTTTATGTATAAAACACTTGTATCTAGAAGCGTTTTTACTATAAGCAAATTGAAAGTTTAGTTCAAAATTCAAGTGCTTTCGAGAAAAATAGGTGAAGTGTTTCTGAAAGAAGTACCTAGCATAAAACGTTTTTATAAAGTTTATCATCGGCAATTTCAAAATTTTGATATGGGTGTGCGGAGACACGTCTTGGGTGTCCATAGAAACCCTCTTATCAGAAACTGTGAGGTCCTAGTCAGAGAGTATTAAGCCCATATTCACTTCACACACAGGCCCAATTTTTTGTTTCCAATAACT…	16702644	16703244	CGTGGCAAGGTAAATGTGAG	59.195	20	GACACCCAAGACGTGTCTCC	60.573	20	259	590	848
Pm1	5687701	TAC	T	D2	DOWNSTREAM	TGTCATGCTCAAATCCTTTGCTGTGGAGAAGTATATATAAGATATTTTCGCTGGGAACTTAGCAAAGGATATAACTTCTTTCCTGCCTGCCTTTGAGATCTGTAGAAGTATAATTCGGATTGTGATCAAACCTTATATGTTTGGCATTTTAATGAAGATGCATGGGATATCTGAATGTGTTGGAAGCACGCCGAATTGCATACACACACACACACACACTCGCGAATACACACAATGACTTTATAATATGCTTACGTGAGGTCGTAGAGTCACAGTTTGGTAATTTACGTATTGCATCTCCGTTATGAACTATTACTGCAATTTGAAAATCTCTCAAGTCTTTGGATTTTATTATATTTCTCTCAGTTGCAAAGTGTTATTGGAATTGGATATACAGGC…	5687501	5688101	TGCTCAAATCCTTTGCTGTG	59.988	20	ATTCGCGAGTGTGTGTGTGT	60.236	20	222	554	775
Pm1	18998293	C	CTAAT	I4	DOWNSTREAM	ATTTTAGTCATTTTATTGTGTACTATTTGGAGCATAGTTTTAAGTCACAACACAACAAAGGCAAACACACATTATAATGCTTTGCTTGCTTTTATCATCACCTATGAAAAGTGGAAAATCATGCTCCCATCATGCACCGCTTGAAAAATCTAAAACCCACCAACAAGCCAAACACCTTTGGCTTTTGCTCAGCTAAAAAGCTAATTAATTAATTAATTAAGCAAACCCCAAAAGCAGAATAAGCAAAAGCAAAAGCACTTCCGTACCTTTCTTTTTCAAAGTGACCGTAGGATGACTTGAATTGATGGGCTAATCTTACTCGGACGGGTAATCAAACGGCACGGTAGAGACCGCACGATCCATTGTGCTCGGGTGCACGTAACCGTATTTGCGAAGCAC…	18998093	18998693	CCAACAAGCCAAACACCTTT	60.008	20	GAGAAAGCGTTGAATTTCGC	59.967	20	270	708	977
Pm1	2840	G	GT	I1	INTERGENIC	TATGACAAAGTTCCCATTGTCAAGTAGCATTGCTACGGTGGAATGAGAAACCGTTGACATAGAATGAGTTGACCAAATTTCAGTTTTGAATTGGACCAGTAGGGTTAAGTTTCCATTTTGGAAGAGTTGCAATGTTGAAGACGATGTATCAGAAACAGGTTGGTTTCTGTTTGCCACCCAAACTACTGTTTTCGGGGGTAGTTTTTTGTACCATATCCCAATATAATAGTTTTGAGAGTTACCTGGTGTGAAGAAACCCAGCTCAAAAATGCCACTTGGAGAGGTAATTGTCTGGTTCCCAGAAAGAGATTGGCCTGCGGAGAAAACATGAGACGCCATGGAGATACAATCATTAAAGGTTAAACATAACAGAAGTAGAGTAGGCTTATAAATAAATTG…	2640	3240	GGTGGAATGAGAAACCGTTG	60.353	20	AAGTGGCATTTTTGAGCTGG	60.249	20	241	585	825
Pm1	12815217	C	CTGCTTG	I6	INTERGENIC	CCAATAGCCAAATGCTATGAGGGGTTGGTTTACCAGAGAAAATGGCGGAGGAAGGAAAGGCCGCAAACACTTGTCAGTTTTGGAGGCCAAGTCCAAAGGCTGGCCTCGAGATCTCAACTCTCAAGTCAAGTGAAGGGTTTCAAGGCGCAGGAGGAGCAAAGCAATAAACACGAGCGGCGTGGCCCGGGAAACAATAACCTCTGCTTGTGCTTGTGCTGCAGGCACTCTACTTTTTGGTTTGTTCTTTTAGGCTAAAAACTACCCAACAATCTCTGCAAAAGTACCAGCAAATGTAAACTGTAAAATCTTATGGAGATTAAGAGAGGGAGGCAAGGCAATTAAGAATGTTTTTTATATTTATTTTTTTTGTGTAAATTTTTGTAGTTTAGGAAGCCAGGT…	12815017	12815617	TAGCCAAATGCTATGAGGGG	60.053	20	TAGAGTGCCTGCAGCACAAG	60.347	20	225	553	777
Pm1	12995636	A	AAAGCTAAATACT	I12	DOWNSTREAM	ATCGATGATTTCCTTTTGGCTCCCTTATTGTTCTGCCAATTGTGGTATAAACAACAATAATCCAACCAACTTCATTAAACATCAACGCCCTAATTGCCACCACCACTTCCTATACTAACACTAGCAGCTGAGGATTGAGATCAGCAATCATCTCTTCATTTATATAATTTGCATTGTATTTAATCCCTTACCTGCACTACAAAGCTAAATACTAAGGAAACACTTCTACAAAGGCACCAAGGGATGAGATCAGCAAAAAAGTAAACTAACCAAATGATGTCCAAATGTTGAAGATCGTTGAACGCAATCTCGAACAAGTCTCCTACAAGGCGTCTGTGAAATATGATGCGTCAACAGAATGGAACTGTGAAATATGAGGCATCAAACAGTAAAAAGAAG…	12995436	12996036	AACATCAACGCCCTAATTGC	59.967	20	CTTGTTCGAGATTGCGTTCA	59.988	20	241	626	866
Pm1	10614771	C	CAAG	I3	CODON_INSERTION	GGAGTTAATCTTAGGGTACGGTATTTGTTATTTTCAATTCCTATTCTGGAGTATTAGCTAATTAAGTGAAGAGTGGACACTTTGTAGTAAATTTGTTCAGAACCCACTGACATTTTTGATAAAAATAGGAAGAGGAAGAGCAGCTGTTTCCTGGGCCCATGGAGAATAGTCGAGCTTCAGAAGGCTCTCGAAAATCTGTGCAAGAAGAGGAAAGGCTGATTTTGGGGAAGGCTCCACTGCAGAAAAAATTAGCTGAAATTAGTTAGTACCCTTTACTTATCTATTTATCATAGAGGTGTTAAAATTCCATCTTTCTATTTTTATTTTATTGTTTTATTTTTTACACTTTGTTCCTGTCATGAAAAGAAATATCAAACAGAAATTGATATCTGGTATTTA…	10614571	10615171	GAAGAGCAGCTGTTTCCTGG	60.134	20	TTTTTCTGCAGTGGAGCCTT	59.993	20	113	683	795
Pm1	19569372	G	GT	I1	INTRON	TTCAACCACATATTCTAGTAGTAAACCATAGAGCAACAAAGTTTTATGAAGAAAAATTAAAAATAAATGATCTTTCGACCATTCCAGAGGAGTACTACACAATGAAATCAAACCCACTATCGTTTTCGGATCTGTAAGATCATGCCCCCTCAGCTCCCAAAACCGAGAAGCCAATTCGAAAAGTTATTCCCAAAATTATAGTTAAAAAAAAAACCATAATTAAGTTACAAAAGAAACTATGTAACAGAAATTGATTAATAAACCCTGAAAAAATGTACCCAAAAAAACCTAGAATGACAATCTAAGTTTAAAAGGGAATAGAATACATAAAGCGAAATTTATGAAAAATTGAGGTTGCAAAGTATTTCCTACCTGATTCCTGAAGGTAACGAAAAACGA…	19569172	19569772	CCAAAACCGAGAAGCCAAT	60.059	19	TCCGTCGAGTTGAATTTCCT	59.67	20	262	705	966
Pm1	8635834	C	CACAA	I4	INTERGENIC	TCCCAATCAAATGCCCGCAGAAACTGCTAATAAGTTAAAAAGTGAAAGAGACATTGATGGAAACATAGATAGTTAAATCATGAAGACCAACCAAAAAAATTAGTTAAAACCATAAAGTTTTGGTCACCCAAATTATATTTCTAACCACGAAGTACTTGTCCTCTTGCCTTAAAAAAAAAAAGTAAAAACAAAAAGTAGTTCACAACTTTGTCTCTTAAACACTTGAAAAGCCTGCTCTTTACAAATATTATTCAAAGGAAAAAAAAAATACATGCTTTGGCTTATTCATAGTGCAAAGCATGTCTTACAACAACAACATAGATTATGATAAATAAACTTTTGGTGATTGGTTTGGTTTCCACCAATTTTATTTGGCGCGGCGAATATTACTTTAGGCCA…	8635634	8636234	CGAAGTACTTGTCCTCTTGCC	58.994	21	AATTGGTGGAAACCAAACCA	60.066	20	220	696	915
Pm1	19178312	CTT	C	D2	DOWNSTREAM	AAGTTGGCCTTCCAACTCAGGATACAATGTGCTTTATGAGGCACCATCACTCCAACCGTTGAGTTTAAGGAGCTTGTAAGCCTTGGTGGGAGCAATGGGAATGGGGTGATGGAAAATCAATTGGGTTCAGCTTGTTTGCTATGGGTTTGCCTCTTCCAAAACCAAGAGAGAGGAGAAAATACACATTACATGCCCATACTCTTTTGTCTTTTTTATTTATAGAACTTTTCGTATTGAGAGGGGCAATAATATACTAAATTCTTACACACTGAACGGATGATAGAACTCGAACCCAGGACCTCGCCTAAGTAAGTAATTACTCCAAACCACTACACTAGTGCACTCGTTGCCTTTTTTGGGTAAAAGAAAAAGTGTATACTGAATTATATTTGTGCAACT…	19178112	19178712	ATGGGGTGATGGAAAATCAA	59.991	20	AGGTCCTGGGTTCGAGTTCT	60.111	20	201	649	849
Pm1	3380646	GTTACCC	G	D6	DOWNSTREAM	TTACTTAATAAATAAATAAAACACATGTTTAATGTTATATTCATGTATTTCATTAGTAACTGTTCATGCATGCACTTGCCTATGGTTCATGCATCATCTATAGCAATATTAGTTCATGTATGCACTTGTCAATTTTCAACTTCACTATAAACTAAATATCTCTCTTTAAGAGAGTGTCTTTTTCTCCTTGTAGATTCAGGGTTACCCTTACCCTTCCGAATTGGAAACATAGATTTTCTTCTAGTTTACGCTTCCGTTCAAGTTGTTTATATTTTTCGAAAATATGATCTCTAATAATTTTATTTCCATATTCAAGTGCTACGTATTTCCATATTTGAGAGATTTTGGGCCCAAGTCAAAAGCCCAATAGCCTGTCTGGCTCTGCTACACTCCTCTCCA…	3380446	3381046	TCATGCATGCACTTGCCTAT	60.251	20	AACAACTTGAACGGAAGCGT	59.78	20	204	612	815
Pm1	9053778	ATGT	A	D3	DOWNSTREAM	TTTAGAATTTCAACATCCATTCTAATTCAGAAAACTCGGAAATTTTGAAAGTTTTGAATTTTTTTTGAAAGTTACATATTTCGGATTTTTGTTTGAAAAATTTGGGAAAATAGTTGAAATTTTTGAACATGCACATCTATATAAAATATTTAATTGGCTCAAAATTGAAAAATCATACGAAAAGCTCAAAAAACTATTATATGTTGTTATCCTTTTCGAAATTACTCGTCTATGTCTATTTGGTCATTTAGTTAGTTTAGCCAACATGAAATTAGTAATTTTGTGTAGTATAAGCTTCAGACCCCAATATATTTCAGAATTCGGAAGTTTTCATAATCTTGAGATACATTCAAATTTCATTTTTTTCTTCAAAATTTTTAGATTTTGAAACTTTCAGAT…	9053578	9054178	TTGGCTCAAAATTGAAAAATCA	59.581	22	TGTGAGTCCAAATCAATTCCA	58.961	21	269	702	970
Pm1	21328273	C	CAG	I2	INTERGENIC	TCATGTGAATAACACGTGATCATATCCATCATGCAAACGAATAACACGTAATAATATCATAATGTGAATAAACGTGATAACATACATGTATCTACCATTGTACCAATCTATGACCATGTAATAATTGTATCGAATGTGAAAAAAAATCAAAACATCACCATTCCCCTTTGTCTCATTTCATTTATTTAATTTTGAGTGAACAGACAGACTATCAAGTTTATCAACATCCCCATGTTCACCAATTTTTTTTTTTTTAAAAAAACTTTCAAATCAAAACATCTCCGCCGCCCTTCTCGAGAGTAAAACCTACGATCTAACGGCCAGGAACTCTCATCCCACAACATATCATTTCTCTCTCTTCAAAAAACCGAAACAAATAAAAAAACAAAAAAATCAACG…	21328073	21328673	TCACCATTCCCCTTTGTCTC	59.903	20	TCCTGGCCGTTAGATCGTAG	60.227	20	172	703	874
Pm1	3261389	T	TA	I1	DOWNSTREAM	TAAACTTTGTTATTACTGGGTCAAGAAAAAGATAAAGCAAAATGCTTTGTGATGGTCCAGAGGCCAATAGAGAAAATAAAACTAGCAGTTGCCAGTTTGCTTTGACTTCAAAGTTCAATTATAGTGTCTCACAGGATCAGCAAAGTCTTCTGTGTGGGCCCTATAATACTGTATGCTTCCTGTATGTGGCCAAGAATATGTAAATATTACATTTTAACTTTGGCTTGTGGACAGATTCCGTCAAGTTGTGTCGTCACGCAATCGGCATGGGTGGATATTCCAAATCTTCGACAGCCGTTTGAGAATACAGTGTGTGGATATCGACTTGTACATGTCCCCAATCGGATCCAGTTGTGACTAGTCTATTGATATTTCTTTTATTAATATTGTAAGAGTTCT…	3261189	3261789	CAGTTGCCAGTTTGCTTTGA	60.027	20	TTGACGGAATCTGTCCACAA	60.088	20	159	634	792
Pm1	14363161	C	CA	I1	INTRON	GATGAAAGAAGAAAAGTTTATTTTTTATCTTTTGGTATGGGAAGAAAAAGGTTATGCAAAGCACTATACCTTTACTTGTGGCTGAAACCTCTCTGGAGTAGCTTTCTGCTCCATGACTAGAGTCTTGTTGCGGAGGAATTTATTCTCTGACTCCAAATCTGCGATCTTCCTCTTCAGGCTGGACAAACATGAATACTTAGCTTGTACTCAATGGGTAGTTGGATATCTTTGTAACTTTGATGAAGTAATATTCCAGTTGAATATCCATTTATTTGGTGCTTCTACCATAATAAGCAGCTGTTTATGAGTATGATTCATTTATAGGTCAAATTGTTCATATTTAGATTGAGCAACCATAATGAACTCAGTAGCTACGATAGAGCAACCACTTGTATTTTT…	14362961	14363561	CTGCGATCTTCCTCTTCAGG	60.088	20	TGCTTGAACAACAGTTTTGGA	59.352	21	272	707	978
Pm1	13842208	A	AC	I1	INTRON	GGCTGGAATGAGCACTTGAACAAGGTTCTCAATAGTTTTGAAAAATGGAGCACCCGCAAGTGGGGAAAGCTGTCTTATCACTTGAGGGATGGTTCTACTTTTTATGTGTCTTTACTAGGGAGCAGTTATTAAATATATGCTTTTAATAGGACGCGCTAAACATGCATTAATAGTAGAAAGACCAAAATACAAATACGGTCATTGAAACACTTTATAAAAAAAATATTAGTTCTGTTTTTTTTTTTCTTTTTGTATAGAAATATGTTGGATGCTTGAAATTTTGTAGAGTTTCTGCATCTCAAGGCATGTTGACATAAATTCTGATCAATGAATGCAATGTCAGGGTGGAACCTGAAAATATCTCGTATGCGTCGGCTTCAGTTAGCATTGGACTACTTG…	13842008	13842608	TGCTTTTAATAGGACGCGCT	60.006	20	CATGCCTTGAGATGCAGAAA	59.948	20	171	686	856
Pm1	19447907	C	CGGGAAAGT	I8	DOWNSTREAM	CCTCTTCACCAAGCTCGTCATGATCGGCGCCTCCCCTAGGTAAGATCCGCAGCCATGAATTAATTAACTGGTTATTTTAGTAAATTATTATACAATTCAGCTCAAGTCCCACAAACCCAATTACTTTAATCTCCCCAAATTGACCGGAAAGTGGATCCATCAATTACTTTTTTTTTCCATTAATAATTTTGTTTTCTTTCCGGGAAAGTGGAGGGCAACACTGTTCTGCTGGGTTGGCTGAAGTGGATCCATCAATCTAATTAACTAATCAAGTCAATTATTACATAATTAACCTACAGTTCCACAAAACCCAATTTCTTAATCTCGAAAGCTGCATGACGATTTGCTGGGAGTGGATCCATCAATCTAATTAACTAGTTAACCTAAAACCCCACAAAC…	19447707	19448307	CTCCCCTAGGTAAGATCCGC	60.053	20	ATGGATCCACTTCAGCCAAC	59.934	20	222	579	800
Pm1	26373330	TAC	T	D2	INTRON	ATCGAGTCCGGCAAAAGGCCATACACTATAACTGTTTGAAAAAAGTCGTATAATTTGTTTCTCATTCGCTTAATGATATTGCACGTTACATCATCTTTGCAATAACATCGATCCCTCCTAAAAAGATAAAAAAAGAATACAAAAAGACAAAGGAACAAAGTTTGCTTTGTCCTGCAGTGCACTGTGTGCATGCATATATATACATAATAAGTAGCCAATCAAGTTCATCAACATTTCCAAGCTAACTATACATTCACTAGAATTAATATCATTCTTGCAGAGATGATAGGTTGGGGAGATGTTTACAAGGTGGTGGTGGCCATGGTGCCACTCTACGTTGCCCTAATTCTAGGGTTTGGTTCTGTGAGGTGGTGGCGCATCTTCACTCCCGAACAGTGT…	26373130	26373730	GCAATAACATCGATCCCTCC	59.348	20	TTAGGGCAACGTAGAGTGGC	60.27	20	248	647	894
Pm1	10505712	CAAA	C	D3	DOWNSTREAM	AGTTTTGTCCTTGATGTAATGGATTAGATTCAAGGCAACTATTGTGGTAGCTAGAGAGGGAGTTTATAAAAGTAAGTTTTTGGGAGCTACTCTTTGTAGATATTTTTTTGGGAGCTGTTTGTGCGAACTTCTCAAGTGAGAATATTCGCGTGTAGATCCTTCACCTTTTGAGATTCATTCTCTCTCTTCCTTGGTTCTTGCAAAAAAAAAAAAGGAGTAAAAGACCACACCCGAGAGGTGTTAGCCAAAGGCCCTCCGATGCTTAAGTTAGTTCGATTGAATCTTTGAGAAGCAATAGCTAAAAAGGGTACAAAGTTTTCTCTCACGGGGAGAGTTGGGTGATAGGAGCCATGTGTGGCGACACTTGGCTGTGTGGGAGAGACGAAAGTGAGAGAGGCT…	10505512	10506112	CGCGTGTAGATCCTTCACCT	60.277	20	TGGCTCCTATCACCCAACTC	60.073	20	205	695	899
Pm1	17062645	GAC	G	D2	DOWNSTREAM	ATAGATGTATTGTTTTTTCTAGTCATTTCAGTTTAACATGTGTAATGCTTTTGTTGTATTGTTGTCTGAATTGTTAGAATATACGATTCTCATCTGTTTTGGTGATCAGCTCCTCTCAAAATTTGATCATAATCATATCATTAATAACTGGTAATGTCAGCTTAAAGCAAATAAAAGAAAAGAAAAAAAAAACAGATGGAGACACTTTATGTGATGAACGATGATTTGATTTCCAAGGGCTACTGGTAAATATCTTGAGCATCATTAGCACTACTCAATAAAGAGGGTAATCCATTTAGTTTACATAATTAACAAGTGTATCCGTATTTTGTTTGTTAATTCTTCATCGGATTACTCAAACAATGTGGTTTAACAATTAAAACTGTCTACATTTTAGGT…	17062445	17063045	TTGGTGATCAGCTCCTCTCA	59.499	20	CCAGTAGCCCTTGGAAATCA	60.066	20	148	647	794
Pm1	11800757	CATTA	C	D4	INTERGENIC	TATTTTTTATGCTAAAGTATAGAGGAGAATGAGAGTAAAAATGTGAGTGACGATGAGAATGAGAGAGAGGAGGGAATGAGAGGATGGGAGGGAGGGGTAACAAAAGTGAAAACAATACAATTTCAAATAGATTTCAGTTTTTGTTTTCACTTTTGTTACTCCTCCCTCCCATACTCCCCTCTCAATCCTATCTTCACTCTCATTAATTATCACCTCCATTCTTCCTCTTTCTTCTATATTCTAGCACAAAAAATAAAAACTACTAAAAACTAACATTGAAATAATTATCAAACGGGCCCTTATAATTTTATTTAAATTTCCCCGGGATTGATGAGAGAAAAAGAACAAAAATAAAACATCGTACAGCATGAAAGAGTTCAATCCTAATGTGCTATATGC…	11800557	11801157	TTTGTTACTCCTCCCTCCCA	59.521	20	TATCCTTGCCAGAGCCAAAC	60.214	20	280	700	979
Pm1	2946691	CTA	C	D2	DOWNSTREAM	TATACGTATCTCTCACTCTCACAGAGACTCAAAGTAGTCTTTGCAGATGAGTTTTTAGCTTATACGTATTTGTTCTGCTTCATTAGTCCTTGTTTCTCAACAGTTATTTTTTGGTGGTTTTACTAATTTGTCATGGAAAGGAGAAGAAAGAAAGTGGTGGTTTTCTTTGAGCCTGCTCTTAACTTTCTTGTTTTTCATCTCTATATATATATATACATATGCAACTCTGTTTTGATAAAACTTTCATATTGGTGAGGGATATGTTGATAAAAAAGAACATCAAGATCATATATGTAATACTTTTGGGGTCAAAAGGCAAGTTTATATGATTGATTTTTGTATGCATTATCCAAATTCATGGTTTTTCCACTGGCAGGGATGAAGGCATGCCTTGTGGCA…	2946491	2947091	GTGGTTTTCTTTGAGCCTGC	59.859	20	CACATTCACATCCATCCACC	59.611	20	268	705	972
Pm1	9056357	CATT	C	D3	DOWNSTREAM	TTAGCCTGTCCAAGTATGTAGACATAATAAGAACATAACAATGCGACAACAATAAAGTTTTTAAATTATACAAGGTACATAATGTATCAGTTAACTTTATGATTTAAGTGCAAGGCACATCCAAGTGCCTAACATGTATAAAAAGTCCATTCAAATTAGGCAACTTTGTAATATTATCTGATAAACTGAGCACTGTTAAACATTATTGTAGCTTTAGCAATGAATGAAGAAAGATAAGGTGTTTAAAGCACTTGTTATCCATGGTCTTCAGATTCAAAATATTGTTTTAAGAACATGAGTGTTCGTAGACCCCACTGCATGGGATATGCACCTAGTGTTTTTGCAATTAAAGAACTCTAGTGATTCTAATTTTGACAACAATTGCCCTTTCAGAAAATA…	9056157	9056757	TAAGTGCAAGGCACATCCAA	60.257	20	ATGCAGTGGGGTCTACGAAC	59.997	20	216	653	868
Pm1	1646987	AATTAAGGTAGTC	A	D12	DOWNSTREAM	TGTGTATAATGATTACAAATGGCACTATGTTGAAATAACTTTTCTATTCAAGTGTTTGATAAAAAGAAAAGTACTTTCACTTTCTTTTACATATTTTTTGTGTTAAATATGTTTCCATCACACCCTAAACATTATTTTAATCATAAAATAAATAAAATATCATAGCAAAAATATAGTGTCAATAATATGGTCTTAACAACAATTAAGGTAGTCATAAACAAGGAATCATATACAATTTCTTAGTGAATGAGCTCATTAAATTGGCGGCTATATGATTTATCAATGCCTCCATTTTTTGAGCTACCAGACCATGTTCTTGGTGTGCATCAACCTCTAATATAGCAAAAAATCAAGCTACCATCCTCCTATGTTCACTCACTGAAATCACACAAAATATTT…	1646787	1647387	TGTTTCCATCACACCCTAAACA	60.262	22	GAGGTTGATGCACACCAAGA	59.682	20	225	658	882
Pm1	11969414	TTTCTACTACACACCGAC	T	D17	INTERGENIC	GGCTCTGAAGAAAATGTGAACTTTCCTTGAAAAATGGAGGTTTGGCTAATTGAGTTTCTCGAAGGCGGGAAATATTTAGGGTTTTGGGCTATTTGAGATGGCGGGAGATGAAGAGATTTCGTGGGATAATATGGTTGGGCTAAATTATTTTTAAGATTAGGAACCAATCAGTATTTAGAGCTTATATTAGAGCTGGGAATTTTCTACTACACACCGACAACCGGATTTGAGGGTTTTCTGCTATTGTTTAAGGGCAATGATTTTCCCACTCCTATTTTATCCATTTACACTCAGTTTTTAGTTATAAAAAAGGAGTGTAAGTGGATAAAATAGAAAAAAAAGGAGTGGGAAAATCACCACTCTTGTTTAAAGATAACTGACGACTGAAACTCTCGATTT…	11969214	11969814	TTGAAAAATGGAGGTTTGGC	59.916	20	AGAAAACCCTCAAATCCGGT	59.805	20	213	575	787
Pm1	1212227	G	GATTAC	I5	DOWNSTREAM	ACCCGTTGGATAACTATTTCAATTTTAGTTTTTATTTTCATTTTTTGTGCTAGAGTATAGAGGAAAATAAGAGTGAGAATAGGAGTGAGAGTATGATTGAGAGAGAGGATAAGAGGGAAGAGTAACAAAAATAAAAATAAAATCTTGAAAGTGAGAACAATTTGAAATAGATTTCAGTTTTTAGTTTTTGTTTTCACTTTGATTACATCCTCCCCTCTCATCTTCCCTCTCAATTCTATCTCCACTCTCATTCTCACTTCCATTCTCCCTTTTTTTCATCTACACTCTAGCACAAAAATTGTAAACTAAAAACTAAAATTAAAATAGTTATTAAATGGATCCTTAGATTATTGCTGGTATAAAAATAAGATGTGACATGTTGTCAGACTGAAGTGATTT…	1212027	1212627	GATTAATTTAGGACCCGTTGGA	59.229	22	GAGGGAAGATGAGAGGGGAG	60.149	20	241	537	777
Pm1	2247812	GTTT	G	D3	DOWNSTREAM	AAGTGATCACAAACCTGCAGAAGATAACTAGCAAATCTCTGATACATTTCACTTAGTTCAGGTAAATACATCTCCTTCATGACTTTGATCTGCAAATCGAAGTCAGCAAGGTAAAGATGATTAGAAAAAAACTTTGTTGCAGCTACATGCTTGCAGACACCAGATTTCTTTGTTTCTTAGTACCTCATGCATCTATTAAAGTTTTTTTTTTGTCTAATGCTTCAAAATACAGTGTTCAAGAATATAAAGAGATTCTTTAGATAATTTATAAAGAGCATAGTGGTCTCTATCTTTGAAGCTTCTTTCTTATGGGATATTAGAAAATTTGATTCCCCACTACTAAAAATGTTTTTCATCTATTCCTAGTTTATTACCCATCCGGCAGTTCAATTGACTTAT…	2247612	2248212	CATGCTTGCAGACACCAGAT	59.862	20	GAACTGCCGGATGGGTAATA	59.784	20	243	694	936
Pm1	22824448	C	CT	I1	DOWNSTREAM	AAAGTAAATGTATTTTAGATAGGAACAAATTTGTCATTGATTCATATATCCAATCCTTCCCTTAGATGGAATTCCTAGATTGTAGGATTCCTTATTGTATAAGGAAAACTCGTGTATATATCTCTATGTTATTAATGAAATATTCATTCAAGTCAAATATATTTTTCTACATGGTATCGAAGCAGGTTTCAAAAACCTAGCTTTTTTTTCCTTCTCTCGTCTCTCACACATGGGTGACGGCAGCTCCTCCTCAAAGGGCGGCAATGAAACTGCTGACCCTCTTTTTTCTCAACCACTCAGACCATCCCGGGTTGGTTCTTGTTTCAAAGAAACTCAATGGCGATAACTACAACACCTAGTCTCGCTCGATGAAGATCTCTCTTAGTGCTAAAAATAAAA…	22824248	22824848	CACCATGTGGATGAAAATCG	59.774	20	CCCATGTGTGAGAGACGAGA	59.82	20	266	517	782
Pm1	20033929	TC	T	D1	DOWNSTREAM	GTGAGAAATTTTCCTTTCTGATTGCTTAAATTTTACTTGCATTGAGCAGAAAACTTCTACTCAGCTATGGCAATGATGTAGCTTAATTAAGTGGATTTTCTTTTTGTTTCCTTTGCTTACAAGGGTAGGAATTTCTGTACATTCTATTTTCCATAGCTTTATAAATGTTCAAACACAGGAGATTTCTTTCCTTTTCTCGTTCCCCAAGATTTTCTTCACTAAATTGATTTGAGCATTGTAAATGCTGGTTTTCTAGGGACGTGCCGTGTACGATTTCTCATATTCTCTTTTTCTTCCACTAATCTGTACAATTAGAAAGGGCATTAACATTTTTCTATGCAATTGATTTTGTGGAATTTAAACTCCACAGGGGGTTCAATTAGAGGAATGATAAGGAGA…	20033729	20034329	TGTTTCCTTTGCTTACAAGGGT	60.035	22	TAATTGAACCCCCTGTGGAG	59.784	20	278	653	930
Pm1	3060750	C	CA	I1	INTRON	CTCCAGTATTTCATGTATTGCAGTAAGATCCAGTCTCGAGCAAGCTTCACCTAGAGGTGATAGCAATGTCTGATTCAGAGGCGCATTTCCATGCGGAATACCCAGCAAAAGATATGATGGAACCTGCTACAAACCACTACATGAGATGATAAATTACCTTCACGGTATTCTATTTGCAGCATTACTGCATATGAACTTTGCAAAACAGAGGCAGCAGAAATCAAATTTTGAAGCATATAGTAAAGAATAAATAAAGTTGGGCATCAGCACACCTCAGTTTCTTTTTGAAGCGGAATTAGGGCAGTCACAAGAGACTTGGCATTTGGCCTCTCACGAGGTTCATACTGCAAGCATCGTGAAGCTAACCTCACCAGTTCAGTCCCATCATCATTTGAGAAA…	3060550	3061150	GTCTCGAGCAAGCTTCACCT	59.751	20	TGTGCTGATGCCCAACTTTA	60.257	20	239	581	819
Pm1	25613137	C	CCT	I2	DOWNSTREAM	AAGCTGAGGAAGCGCGTGGAGGTAAATGGGTTTGGCAGAGGAGGTGAGGGACAATCCCCGGGCCCTATATACAAAGGTGGCAAAAGCATGAAAGGAAAAGCTAAAGCCTAAAGGAAAAGACAGGATTGGAATTTGAGAATAGAAATCAATTGAGACACCCCAACCACCCATCATGTTTGGAGAGTTGGGAGCACCACCAACCTCTCTCTCTCTCATGAATGATTTGACTTCACTATTTATCGACCCAATAATATGTTTCATTTCTTTCCACATTTCCAACACCATGTGGGATACTGGGATGATCCCTCTTGAATGGTCAGAAAATGATGTACAATAATTTCTTATGAGTTTTCTGTCATGCCCAACTTTTTATTTTACATGAAATCTTCTGTAAAGTGG…	25612937	25613537	GGCAAAAGCATGAAAGGAAA	60.188	20	TGGTGTTGGAAATGTGGAAA	59.792	20	206	627	832
Pm1	6476107	CG	C	D1	DOWNSTREAM	TATTTAATTTAATCAAGAATACTATATTCCTAAATGTATTGGCTGATGATGGTTTGCCAGAAGAACTTATCTGGATCCTACCTAAAATCAAATGGTGAGGTTATGGACCATTTGTCATCTCAATTATGAGACTCGTGGTTTTTCTTTACTATTAATAATTCTAATAACCAAAAGGCCAACCAAAAAAAATATAATTAGAACGTATTGGTTTCAATATTTTACTTTTTCTGTTTTATGAAAGTCTAAGATGATAATGCATATAGGAAACTACGAATTATATGGCAATGGCATTGCTGTCATTGCCAAGCTGTTTTTACTCTTTTGACACGATATTTTAAACCGCCGACACGATATTTTAAACCACGGAATTGAATGGGGCTGCAATCGTGTAAGGGCACG…	6475907	6476507	TAACCAAAAGGCCAACCAAA	60.327	20	CGGCGGTTTAAAATATCGTG	60.327	20	181	713	893
Pm1	7665929	T	TA	I1	INTERGENIC	TCTCTTAAGAAATGACATGAGAAGTGATTTCCTCTTAAATCCTTTCCGTGAACCAAACAGGGCCCAAAAGTCAACTGACTAACATGGACATGGTAGAATTAATAAAATAAAATATACAATACTTTCTATGTTTCTGAAAAAGATTCAATACTTCTTAAGGGTTTTTAAATAGCATTTGACAATAGTGTACATAAACATTTTTAAAAAAAATGTGAATACCTAATGCCGTTTGGAATTAAAAACTGATACCATATAGTATTTGGCCTAGTTTTGTTATCATGGCTAGAACATTCAAAACAAGGATCTCAGTCACATAAAAACATGTGTGCTACAATTCCAGTTACCTTTCCCTTTAATTTAGTAGAATAATGCTCCAATAACTCTAGACATCTCTAGGAT…	7665729	7666329	CTTTCCGTGAACCAAACAGG	60.52	20	CCAAACGGCATTAGGTATTCA	59.84	21	192	590	781
Pm1	19425038	T	TTTTC	I4	DOWNSTREAM	TAAAATACGACTTATCAAATTGAAAACCCACCAAAGTCTTTGTCTTTGGTCCTACTTCCCTCTCTCACTCCCCTTCTCTCAACCCAAAAAAATTTCCCGGAAATCTTCCATTCCCCTTTAACACGGAATCCCCACGTCTCTCTCTTTTTATTCCAACATCACCCTTCCTTAACCACCAAAACCAAACCAAACCCCACGCATTTTCTTTCTTTCTTTCATAGTTTTTCCCAAAAACCGAAGTGAGAGAATCTAATAAGTAACCAGAAAACCAGAGAGAACCCAGTTGGACAATGATGTTGGAGATGTGTCGGAGGCCATTGGAGAAGTGCTTTGGAGGAGGAGATGGTGGAGATGGGCTCCTTTGGCACATGGACCTCAAGCCCCACTCTTCTGGGGACT…	19424838	19425438	CACCAAAACCAAACCAAACC	60.103	20	CGATCGAATAGTCCCCAGAA	60.029	20	235	722	956
Pm1	24859625	ATAATTATTGAAAGTTAAATTTGGTTGG	A	D27	INTERGENIC	AGTATTTTCATCACCCAAATAAATAATATTGGGTTGCAACTTATGCTCAAGTTACCAATGAGCTATTTCCTTTTATTTCAAAGAGGTCAATTCCGCTAAATTTATGCTTGGAAGTACTTTTTTAGATACTATTTGTACTTTCTGAATCCCAACATAAATGAAGAAATGCATAAGGAGCCCGTGAATATGCTTTCTCGGAAATAATTATTGAAAGTTAAATTTGGTTGGCATAATAACTTTTGCCCAATGATGCAACATCTACTTTTATTAAAATGTGGCCTCTTATGTAGTTTATTGCACATTTTAAAATTCTTCCCCTCACATTATGTATAAAAAAGAAACTTGTTCCCTTGCATCTATATAATGTTACACAATACCAACAAAAAAAAAAGTATTTCT…	24859425	24860025	TCAAAGAGGTCAATTCCGCT	59.813	20	TAGATGTTGCATCATTGGGC	59.504	20	184	626	809
Pm1	19064270	TAC	T	D2	INTERGENIC	AGAGAGGTCTTTCCAGCATTCTGAAGTCCTATCAAAGATAGCTCCATTTCCTGCTTGAAAAAGAGGCTGTAATCACATGCAATAACGTAAGTGTAGGCAGTGTAAATCACTGATACATTGAGGTAAGACAAACAAATTTAAATATAGAACACACAATGTTGCCAGAAATTTATCCATAATAGCACAAAAGGGTATATATATACGGAGAGAGAGAGTTTTATACTTATCAAGCATAGCACATGATATTGCTAAATCCAAAAAAGCTCTAATTTCTATCATTCTGCAACATCAGAAATCCAACTGTCGTTTCCCTATACCAATCCTTTAGCAGCTAAATTCAAGTATCCATCTCAAATTCTGGAAACTATAATTGCCTCAATGCCAAAAAGCAGCATAAAG…	19064070	19064670	CCTGCTTGAAAAAGAGGCTG	60.125	20	GGGAAACGACAGTTGGATTT	58.886	20	263	598	860
Pm1	6566055	G	GTTCTAGTC	I8	INTERGENIC	GTTGGCTGGATAATTACATATCGTGAAATTATAAAATTTATAAATTATAAAAATAAAAAAAAATAAAAACTAGTTACATTCTGTCCTTGTATTTTTTTTTTTTTTGTTGAAAAACGAAAATATGCTTATGTAATCATTAAAAAAGAATTTAAAAAAAAGAAGGCATGCTTGAGCATCTCCTCCGTATTGAAGTACATGCAGTTCTAGAATAGGATCAATCACTACCTAATGATGATTATGAAATTATGCCATAAACCAAAATTGATGACATTTTCTGAGGAATAATCTGACCTAATTAAACATTTCCATAAGGGTTGTATTAACATTCAACTGTGTGCAGCCTACTACTTGTTGTGGAGATGGGTCCCACATGACTAAGCAATTTTCTCATTGGATAAA…	6565855	6566455	GCTTGAGCATCTCCTCCGTA	60.504	20	AGGCTGCACACAGTTGAATG	59.905	20	177	715	891
Pm1	13328009	T	TG	I1	INTERGENIC	AGTCCCCAAAGTGAGAGCATTAGGATACAAAAATAATATTCAGTGGTAGCGCAACATGGAAGAGAAATTGGCAAGACGTGGAAGAGATATCGACATTGGAGTCAATACAACATAAGTGAAACCCTAAATTTTCAAACTGTGGGACTGAACTTGGGATCTCATTTCTTTTTATTATTATTTTCTTTTTGGGTCAAATAACTTGGGGTGTACTTGGGCAGTGGAGTTATGAGTTTTGTGGTTCAAGAAAAGTTGCAAAATTAACCACTCTCTTGTATTTTGTGTGTATCGCTCACGAACCTAGCCATTTCCCTTGCACACTCCCTTCGCCCACATATTGTACGTACCTAAGCATATGCCAAATATCCACGCATATTACCCTGTGTACCAAACCCTAGTGTC…	13327809	13328409	ACTGTGGGACTGAACTTGGG	60.002	20	AGGGAAATGGCTAGGTTCGT	59.962	20	176	684	859
Pm1	25238578	T	TTG	I2	INTRON	TAAGGGAGGTATGTTATTGTGGCAGGCAGGCTGTTGCTTTAATCTTCTGAAGTTATCCATTTCTAGGGTTTTAAAAACTAATATTATTGTGGGTTCATCCTTGTTTTTTACAACTAAAATGTAGCTTTTACTTTATCAAACCATAAGATTTGTTGCACTGGGTCTTTGGTTTGGTTTTCACTTTGCTCTTCTTTTTTTTTTTTGATGAAATTGTGAACTTTTTACCTGTCTCAGGGTGCTATTAATTTATTGATGCATATTTATAGAAGGGAGTTTACTGCTATGGGTGGTTATCTTACTGATGCGGGTGAGGTAAATCATTCTCGTTTACATGTCTGTTAAACTTGTACCTCATTGCTTTTGCCATAAATGCTTTCTGAAGAGTCAATCGCAATTTTC…	25238378	25238978	GTTGCACTGGGTCTTTGGTT	60.012	20	ATTTACCTCACCCGCATCAG	59.955	20	167	700	866
Pm1	25736903	TA	T	D1	DOWNSTREAM	ATAATTGAACGGGAAAATATTATATATGCTAGTTCTGATACTCAGAAAGTTCCAAAACTACCATATTCAGTTGTGGGGTCAATGATTGAACATTAATAATTGGTATAGTAAATCTATGTATGATATTACATCTCATAATAACTTTTGTTATCGCCGTATCATCATTTTCATTATCTATTTTATGGCTGTGTAAAAACTTATATAGTAGTAATTGTGAATATTAAGAGGTATTTATTAGTAGTAATGTTGATTAAAATAAAGTTATACATATAAAATATGGTATTTTTAAATTTTTGATTGCCACATGTTGTATTCTGATTCGTCAATAGTAACCTTTAGCTAGGTCATTCCCACCCCATATATTCTTCCAAAAAGTTTTCCGCGTCTTGTGTTTAAAAT…	25736703	25737303	TCGCCGTATCATCATTTTCA	60.035	20	TATGGGGTGGGAATGACCTA	60.006	20	210	699	908
Pm1	16728652	CATTTT	C	D5	INTERGENIC	AGTTTTTCGTGGATCTTAATACTATATATGAACCTGAAGTTCATTACTTATTTGTGCCTATATGAACCTAAATTTGGTGGAAATCCAATTCTTAAACTTATATTTTTATCTACATATTGAATCCACATTAATATTGGATTATCTTGGAATTTCATAGTCTTTAATTTATTTATTTTATTCCTCGTTTATACCACTTTACTCATTTTATTTTATTTTATTTATGTTGGGTTATTAGTTAATTTCGTTTTATAATGGTAATGTATTGTATTACCGCCCAAATATTGACAGCCAAAGGCAACTATTGGAGAAACTTCCTACTTTCTTTTGTGGGTAGGAAGTTTATGATGTCATGAACCAGAAGTTCATGAGGCCCCAATATTACACAACCATTAAAGTAAT…	16728452	16729052	TTTGGTGGAAATCCAATTCTT	58.405	21	AGTTGCCTTTGGCTGTCAAT	59.74	20	228	621	848
Pm1	21697616	G	GA	I1	INTRON	GCCGCACGGCTATACTATTTATAATAAAAACAAGTGCCACCAGCATGCTCCCGCCCCAGAACGTGTCAAAAATAGTATAGCCGCATAGCCGCTCGGCTATACTAATTTTTAATAGTAAGCGGCCGTAGTATAGCCGATCGGCTATAGGATTTTTTTAAAAAAACCTCGAGTATAGCCGCGCGGCTATACGATTCATTAAAGAAAAAAAGACCTGCCTGACGCTAGCGCCCGTTTCGCCACGTGTAAAAACAGTATAGCCTAAGCCGCACGGCTATACGGTACACCAACCGACCAGAATTACGCCAAAAAAAAAAACCGACAAAGATGAGGTGCACGTGCATCCAACTTGGTGTTGGCCGTAGCTGCAGCGTATCTTCCCTCCAAGACCCGCTAAAAGCT…	21697416	21698016	CCCCAGAACGTGTCAAAAAT	59.83	20	CGTAATTCTGGTCGGTTGGT	59.853	20	249	602	850
Pm1	19530000	T	TAA	I2	INTERGENIC	TATTTAGAGGATATTTAAAATGGATCAATCTAAAAAAGAGAGAGAAAGGGTTAAATAAATATTAGACATTGATGTAAAGAACTCACTAGTGTAGTGGTTTGGATTAATTTCTCCCTTATGTAAGGTTCTGGATTCGAGTCTTAATATTCGTGTTGTGCATGTGAATTTAGTGTATTATCGCCAAGTACAACAGGAAAGGTTAAAAAAAGAAGAAGATATTTATGGAAACAGATTTTATGGACATTATCGACCAATCAACAACTACCCAATGCAAGGACTTGGTCTTGGACATAATAAGAAGGCATGCCAAAGCATGTTTGACTCATCCTCATTCCAACCCTAACTTATTCTCTCAAAAAAATATTCAACGAATTAGGTTTTACTCATGCTTAAAAATTG…	19529800	19530400	TCGCCAAGTACAACAGGAAA	59.317	20	CCAAGACCAAGTCCTTGCAT	60.111	20	111	726	836
Pm1	13470824	TGA	T	D2	DOWNSTREAM	ACCGCACGACGAATATTATCCATCGCGCAGTGTTCTTGCGACGATCATGTTTTCGTCGCGCAAAGATTTGTGCGATGAATAATTGTGTCGTCCCTAATTCTTTTGTGCAGCGAAGGTTAACTGTCGCTCTGTTTTGCGCGAACGAATGCAAAATATTGGTCGCTCAAAGTCTTTCTTTACGCTTTTTGCGTGACGGATTGTGAGCGACAACTTTTCTGTCGCTCTGAAATTTGTGCGACTAAAAGTAACTTTGCGCGATGAAATCTTCTTCGTTGCGCAAATCTTAAAATGTAGTAGTGTCTATACTTTTCTTTATGACATGTTTACATACTTCAAATCGGGACGAAAAAATTGGGTCTAAAAAGGAATAAGGTCAAAACTAAAGGATAATTTGAATAT…	13470624	13471224	CACTAACCGCACGACGAATA	59.752	20	GCACAAATTTCAGAGCGACA	59.995	20	241	544	784
Pm1	4150633	C	CT	I1	INTERGENIC	AGTTTACTTAATCTCTAAGATTGTTATTAGGTATATAAGCTGAGCTTGACACTATAATCTGATAAATCCATAAACTTACACATTTGTGTACTCTTTATACTTAGTTTTTGTAGGAGAATTTGATTTTAAAAAGACTTATTACTTTATTTTCTCAATTTTCAGCTTTCTAGAGCAAGTAATTGTTTTCAACGGAAATATGACTTTTGGTGGAGTTTTAGTACAAGACCAGTTGGAGATAAAAGCTAAGATCTTGAAGATAATTGTTGAATTTTTCTAGAATTTTCGGAGTAGCCAATGAGAGCAGTCTTTGAAGTTAAGTGAGCATAAGGTGCAATCCTGTCAAAACTGTGTTGATGTGGAAGGAATGATTATTTGAAGACTTTCCTGATTTTTCCTCAA…	4150433	4151033	GCAAGTAATTGTTTTCAACGGA	59.166	22	TGCCTTGAGGAAAAATCAGG	60.184	20	232	720	951
Pm1	11387524	ATTGAAGATAAAAAAACCCAAC	A	D21	DOWNSTREAM	AAAAGCGAAGGGTGAGGAATCTAACCCCAGAGGAGAAATGGATAAGTGATACGATGCAAAAGATGATATTTTAATTTAAGATTTCTTAAATTACACCAATGGTAAATGCAGATGTTCCGATTCCATCCATTTTTTATGAGAAATTTACAATAAAACTCATTTCTTGCATTGATTTTATATATAAACACTAAAAGCTATAAATTGAAGATAAAAAAACCCAACAAAATACCAGTTGATGTGTGAAATCCCATTATTATCCTTGCATTATAATTTTAGAAGAAAAAACTCTTGTAGTGTTGTAAATGTTTTGTTATAATAATTTTTTTTTTTAAAGTACAAGCAATAATATAAAATACATAAAAATGAGATTTCTCACATACACACACAACTATGATGTCG…	11387324	11387924	AAAAGCGAAGGGTGAGGAAT	60.074	20	GGGATTTCACACATCAACTGG	60.225	21	249	549	797
Pm1	21026272	TTTTGGCTAATGTTCAAAGAGTAAGCTGAAAAGCAATG	T	D37	DOWNSTREAM	GGTCATGTACATACATTCACCAAACAATGCCTGCAAAGAAACGTGAAATAGAGAGCTTTCATGTGGTCACCAAGTATGATATTAAGGTTGTATTGGCAAATGCAGGGAAACCAGGCAGCTAACGCTTTGGCTAAACAAAGTTAGAATTGAAGACAATAAACTAGTCATGATGGAATGTTCAAAAGAGAAAGACTTTTTATTTTTGGCTAATGTTCAAAGAGTAAGCTGAAAAGCAATGTTTGGGTCTGCTTCACATATTTCCACAGACAGAAGGAAATTTCTTGGCCCATTCATTCTTCAACTTTTCCGGAACCATGATACCTTCGAAATACGGGTTCCATTCACCGTACGTTGTCAGCATCAGTGAGGACCCATGTTAGCTTTTCAGGTGGGTTTGCG…	21026072	21026672	CAAACAATGCCTGCAAAGAA	59.849	20	GAAGAATGAATGGGCCAAGA	60.014	20	279	569	847
Pm1	19965000	TG	T	D1	DOWNSTREAM	GTGATAAAGGATTGTTCGTATAGGGAAAGTTGTAGATCTTCACTTCAATTCCTCTATGGAGTGGTTTTGATATTCTTGTTCCCAGCCTTTTTGTATGTGTTAGAATTATGATTTCATTAATAGCCAGGATAGATTGATGTTAGATTGATATGCTGTGTTTTAAATTGCAAAGTCGTTCTAGATTGGTCAATGTTTTTCAATGAACTGCGAGCATTTTGTGAGTGGAATCTCCAAAACTTGAATTTGACTGCACTATTCATTTATCTTCCTTCGTGGTACAAGCATGATATGATGTGTCTACATTACTAAACACGTGCAGCTATGAATTTCAGTACCGAACATGATAGCTTGGTTCGGTCAGTGAAGAAAGTGCAAATACATCCTCCTAGTGCTAGTCAT…	19964800	19965400	TCTTGTTCCCAGCCTTTTTG	60.22	20	CATGCTTGTACCACGAAGGA	59.716	20	213	622	834
Pm1	3764512	CGT	C	D2	INTRON	TATAAAGATCCGCTCAAGAAACATACATTTTCCTTCCGTTTTTTCTAGATCTAATAATTTTTAAAAATGTTTGATCTGTTTTCTCTAGGGTTTTGGCTAGCAGAGAGTATTCACTCAGGTATCGGGTCAAGCAGGCTGCATATGTTACGAAACTCGAAAACGAAGTGAAAGTACTCCAGGTAACTTGCATCTCGTCCCCACGTATAAATTCTCCTTAATTATATTTGTTGTTCCGTTGTTCGTTCCACTTAATTTATATATGCATGTAAGTGTTGATCCTTTGCACACACACAAAAAAAGGAGTTTGCTACATGGATATGTGGGATTTTATATATACATCATGTGTGCAGACTGAAATAGCTGTCAACACTCCGAGAGTCAAATATGCGGGTCATCGTA…	3764312	3764912	GCAGGCTGCATATGTTACGA	59.862	20	AGTGGAACGAACAACGGAAC	60.012	20	119	679	797
Pm1	5282218	AG	A	D1	INTERGENIC	ATGTAATATCAATTAAATGTGGTAAAGGCCTTGTAGTTCTAGTGATTAAGAACAATTTAGACAGAGATTGATTTCTCTTGCTTCTTCTCGACTCTTATTCTCGAGAAGCCAAATAAAACCATAGCATAGTTGCCCCTTTGGTTTTAGGGGTTTTCCTCTAGAACTACCTCATCTGAAACAATAATTCGGGCCTCTTCCCAAGTTGTATGTGGAGAGTTTTTCTGATGTAGAACAGATGGTAGAAGCAATTGAAGAGGAGTTGGAGTGACGCGCTCGCAAAGGCAAATAAAGTGTGCTACATATTTGGGCTCCGAGCTCAGAATTCGGTCCACGACCCATCAATTCGAAGAGAACATTGTGCATTTACTAGCCTGAAATTCAGTTTTAAAGTTTTTACAA…	5282018	5282618	TAGCATAGTTGCCCCTTTGG	60.089	20	CTTTATTTGCCTTTGCGAGC	59.985	20	170	670	839
Pm1	5273819	T	TCGTA	I4	DOWNSTREAM	AAACCGCATTTATCACGTTTGTGGCTTTATATATTGCAAGAGGGCACTGCAAGTTACTGCAGTAAACCAGTCGGCCCATGACCATTCAATTTGACATGTAGCTAAGCTGAGGTAGTAGATGGATATGGCCGCCTTTTTGTACCTGCATGCAGCAACGGTACCACCAAATCCTAACATACTGAAATTCAGATACCTCTGTCTGTCAATTGGTTTGGCCCTATACAGGAAGACACAAAGTAATATTTTTTTGATGTGTGTGTGTGTGAATATATATGAGTTACTTACATACAAGGAAAGTTCCCATATGATTCCAACTCCCAAAAAAACAGATATAACATCCAAATTCCAATTATATACGTACTGAACTGACTTCCTTAACTCCATCAATACCTGCGCGAA…	5273619	5274219	GATATGGCCGCCTTTTTGTA	59.928	20	GCGCAGGTATTGATGGAGTT	60.103	20	275	670	944
Pm1	9436634	ATT	A	D2	INTERGENIC	CTATATTATATTTTTCATAGGTACATTATTTTGAATAATATACTTATATTTTAATTGTCTTGATGAATAATATACCTATATATCTATATTTGGTAAATAATATATCTATATTTTATTTAAATAATATACCTATTTTTTTATACGTATATATTTCTATTTCTATTTATCATGGGTACATTATTGGATATGTAATTTACAGAATTTTTTTTTTTTTTGGTTTGCAATTTTAGGGGCGATATGTTAGAGGGAATGACAACCAAAAGAAATGGGGTGATTGATATGCTATTTATAGGGAGTATTGATTACAATTATGACAGTTAATGAAATGCTTGAAATAAATTAGAAATAAAATATGAACTCTAGTGGGCAACAATGTAAAAACATAGGAATACTACGACC…	9436434	9437034	TTTATCATGGGTACATTATTGGATATG	59.271	27	CACCCCATTTCTTTTGGTTG	60.198	20	111	711	821
Pm1	11916555	GA	G	D1	INTRON	AAAGGTTAGATGTTTGTAGCATGGGCTGGCCCAAAAGTACATAAATATGTATGTCCTGGCTGCTAATTGAATAATAAACACAATTTATCAGTGTCAACTTCTGTAAATTATGGCTAACCAATGTAATTATGTGAATATATGAGTGTGCCAAAATGCTTATTGCTACCTATATGTTCATGCGTCATGGGAATTTGAAAAAAGAAAAAAGAAAAATGCTAACAAGGCATCAGTTTATTCTGCACTGCAGTAACTAGAATCAATTGTGTGGATTTTAATTTAATGAAAAATGGATTTGCCCTTACATATTTGTTTGTACCAACAGCTGAGAAGATGGGCATGCCAAATATCCTACCTTTCTATAGTCAAAATGGATCCATTGATGGAATACTAAAAGGCCTC…	11916355	11916955	GGCTGGCCCAAAAGTACATA	59.96	20	AAGGGCAAATCCATTTTTCA	59.388	20	277	572	848
Pm1	9927573	CATGCA	C	D5	DOWNSTREAM	AATATCTATCGGTACCAAATGAAACGGTATGAAATCGGTACGGTACGGTGCGGTTAGGGTACGGTTTCGGTATTTCGGTTTAAGATGTTCACCCCTATCTCTAGTCATATGACTGAATGTAGTCAAGGACTAAAAATTTAGCACCTCAAAATATTAATTTTTTAAAGAATAGTGCAGAGTTAAATTTTTCAATCTCCAGCCATGCAATGCAGGGCTATATTTTTGGGTCATTCATATTTTATTATTTTAACAAAAACTATGGTACAATACTCATACATTTAACAACTATATATTGTTTAATTTAATTAAACTACTATTTAGAGATAATATTTGCAGGTTCAAGAAATAATAAAAATTAAACGATGGCAAAGCTGACCACATTTATGATTTTTTTTTTTT…	9927373	9927973	GGTTAGGGTACGGTTTCGGT	60.11	20	CCCAAAAATATAGCCCTGCAT	60.175	21	176	600	775
Pm1	13048597	AC	A	D1	INTERGENIC	AAACCATTCCCACAACGAGAGGCAAAAGTGTGAGCGCCTCCTTCTCAAGTGGAGACTCTGTTGGGGTCGTCACCCGGAGCAAGGCCAAGGCGATATCCGCAACTCAACATGTCACTTCCATATAGACTCAAGCTAAGGCGACAAATGTGAACCGAAGGCGTGAACTAGTCATCAATTTGGCATTCTTGGGGGCAAAGAATACCCCCCGAGCATACAAGAAAAACTCTTGGAACGAAGAAATGAGTTTTTGGGGCTCAAAGAATTCAAGAGAACTCTCACTCTCGCCTGTTTTAGAGTTCTGACGACCAACAGGCTCATACCATGAATCCCTATTTGACGACTGACAGAAGAAGATTGCCATGAAACCTTCGACGTCCATAGATGAGTCTTATTCTATGC…	13048397	13048997	AACCATTCCCACAACGAGAG	59.966	20	CTTGAATTCTTTGAGCCCCA	60.184	20	267	550	816
Pm1	12531367	A	AG	I1	INTERGENIC	CTACAATTTAACAATTTAACAAAATACCTCATGCTCTACAATTTAACAAAAACATAATTGGAAGAGTAACAAAAAACAAAACAAAAATATTAAAGTTATTTTTGTAAAAAAATTCACTACTAAAAATAGAAACTACAATCCATTTTGAAACCAAAACTGACCAAACAAAAACTAACTCAACAAAATTGTAAAGCAACAAAAGGCAAAAGCCATGATCAAAGTACTAAAACTAAGTCAAAAGAACATATAGCTTCAAAATCAGATAGGCTTCTTCCCAAAATCCAATCATTATTGGGGCTTAAAAAATTCAAATTAAACAATCAGAAACTGTGATGCAATTTCTGATCAAGTTGCAGCCATACTAACAAAAACAAAAAAACCAAAACCAAAAGCAAAAAG…	12531167	12531767	TGAAACCAAAACTGACCAAACA	60.411	22	GGCTTTGCTTTTTGCTTTTG	60	20	261	694	954
Pm1	25427743	CATGAA	C	D5	DOWNSTREAM	TATGCATATCTCCCGGTCAGTATAATGTGTGACATCTTATCACGCCAATGCCTAAAGCATGCATCTTAATTTCTGGATAACATTTAAGCTGCTACCTAACTTTTTCAAAAACACACTCTCTCTCTCTCTCTCTCTCTCTCTCTGAGTCCGAGTCTTGCATACGTGGAAGTTTCATAATGTAAGCAAAAACTGCAGCACTGCATGAAATGAAACCAGTTTGATTGATATATATATATATATATTCATATCTAGAGTTGTATCTATGTTGTTCACTTTGTTTTGTTTGGAAGCCCCATTTGGCTACACTCCATACAAGCTTTATGGTTATTGAGTTGAGTGCAACCCACGTCACCCATTTGCTTTCTTGCAAACCCTGTGCAGGGTTTTCCTTTGTCTTAA…	25427543	25428143	CGAGTCTTGCATACGTGGAA	59.864	20	GGGCTTCCAAACAAAACAAA	59.953	20	145	697	841
Pm1	12226302	AT	A	D1	DOWNSTREAM	TTTCTTTCCTCGACGTCCGAACATTGTCGTTCCACTTAAGTTTGACATCAGACGAATACAGACGACCGAATTGGTAAAACTAACTGAAGAAACTTTGACATCAGTAACAGCAGAAATACGTCCTCTAATAATAATCGTTTTCTCTGTGCTGTTTAAAGTCAGTCCCTTTGCTCTCTTTAGTGATCTTTCTGCACATATTCATTTCTTCGTTCTTCTTTGGGTCTTCTAATTTCTACAGCTAATTGTTCCCAAGGAACAAAATTTCTGTTCTTTTTTTCAATCAACAAAGAAGGGTGATTTTGTTCTGCCATTTTTGGAAAAAGTATGAAGAATCAAGAATGGAAATAGAAATTCACTGGAACAATGCTCTGCTGAACAAACAATTTTGTGCCTATTTGA…	12226102	12226702	CAGACGAATACAGACGACCG	59.314	20	ATGGCAGAACAAAATCACCC	59.797	20	263	597	859
Pm1	2513536	GC	G	D1	DOWNSTREAM	AAGGTGGATGGAGATTCTAAAATTGTCATTGATATTGTTGCTTGTAAAAGCAATATTACTATTTTGTAAGATGAAGATGGGTAAATAATGTAAAGTCTTATATAGGAGACTTAACAAAATAAAATGCAACATAAGTAAATTTCAATATGAATAACATCGAGGTAATTTGAGTAAGTTGAGAACAATATCGGTTTGAATAAGCCGGGCCCATCTCTTTCAACTCTTAACAATTATGAGCTTTGCTTAAAGCCTTTCCCAATTTAGTGTTGTTGTAGGGCACCTGGGCACCCCTTTGTTTTGAAGTCCATGGGAATGGAAGGCCTTTGCACGTGACAGAGTTTCTAGAAGGCCAAGAAGAGAGAGAGAGAGCCCCCACTGTTAAGTCTCAAATGCAAGAAA…	2513336	2513936	TGAAAAAGGTGGATGGAGATTC	60.299	22	TGGGAAAGGCTTTAAGCAAA	59.826	20	263	544	806
Pm1	19360665	TAACGTCATGCGC	T	D12	INTERGENIC	AGTGCTGCTTGTTACTTATATAGGTAAAAACAGGGCTAATGTGAGGCATGATCAATTAGAGCAGTCCCAACGGAGGGCTGAGCCCAAGGCTGGGGGGGGGGGAAAGACGTTCCANNNNNNNNNNNNNNNNNNGAGTGGGTCCCACAAAGTCGGGCTGGCCCGAAGGCCAGTTCAGCCCGAGGTCGAGCCCGCTTTTTGGGTAACGTCATGCGCGACGTCATCGCGCGGTTTAATTTTTTTACTGTTGGCGAATGCAATGCACGCTTCAACGGTAAAAAAAATTTCAATCAATTTGAGCTGACGTCAGTGCGACGCCAGCTCCAACGGGCAAAAGCCACGTGTCACGCCCCCAATGCTCCGATCTGCTTCTCCGAATCCAATCCAACGGCTGGCATTTTT…	19360465	19361065	GGGCTAATGTGAGGCATGAT	59.923	20	TGCATTCGCCAACAGTAAAA	60.251	20	224	581	804
Pm1	4859953	TCTAGGCGGCGC	T	D11	DOWNSTREAM	GGTAAAGCTTGGACCTTTGTTACTGGTCTATTTAGGGAGGCTAGAGTATCTTTCAAGTGTTGATGCTTGCAAAGATGTAAGATTTTTCAATCCGAAAACTGAATAGTATGGGACGACAAGAATCTGCTTCAAGTTGGGAGATTCAAATAGCTATGAATTCTTTTCTTTTGCTTCAGAATCGAAAAATCGGCCTAGGCGGGTCTAGGCGGCGCCTAGGCGGTTCTAGGCGCTAGGCGGGTCTGGGTGCCTAGGCGGGTCATATTTTTTTCTTTTTTACTGACTTTAAAAAGCTCACGTTGTTGCTTCCTTCTTTCTCACGAGTCGACCACCACCACACCACCAGGCCGCGACGACCCCTTGCCCACACCCGCGACCTGCGACCCTCTCTGTAATGACACT…	4859753	4860353	TTCAGAATCGAAAAATCGGC	60.153	20	TTACAGAGAGGGTCGCAGGT	59.867	20	221	720	940
Pm1	13054900	C	CA	I1	DOWNSTREAM	CGCGCAAAAATAAAATATATTTTATTTAAATTTAATTTTACGTTTTTTTATTTTGTAAAATATATATATATTTTTTTTGGTAATAAAATGAAATTGCAATAAAAAAATGTAATGAAGAAAAAAATAAATTAAAAAACAATATAAATGTATATAGTACAAGAGAAATGTTTAAAATGTAATTAAGAAAGTAAAAACATAATCAAAAAATGTTCCAAAATCTACGTAGTCGTCTTGCAAATGTGGCTCAGAGGTATGGACATTGTCGACAGGGGCAGAGGTGTGGAGGCCATGCTCAGGTTGGAGGGGCTCGGAGGTCGACGAGGGACGAAATTCGGGACTGGAATGCCAGACCGAACAAGGGACTCTAGAAGCTGTGACATCTGGGTACTATAAGAGGTG…	13054700	13055300	TCGTCGCGCAAAAATAAAAT	60.572	20	CTGAGCCACATTTGCAAGAC	59.445	20	252	545	796
Pm1	21353989	CA	C	D1	DOWNSTREAM	TATTTTTATATATTTGATGTGACACGTAGTAAATGTGCATCGAAGCCAAGGCCAGAAGTGAAGATAGCCGAGGATAAGTACTTTCATGCAGAAGGTGCAGCAGCTTCGTAACCAGCAAACAGCCATATTGTGTTTTAGTGTAGATAGATTGTTAGGATTCAACCATGAACCCCGGCCAAGAACACTTGACCATGTTGACCCAAAAAAAAAAAAACACTTGACCATGAACACAGAAAAAACCTAATAAAATCTGAACTCAGTTCTACTAAACTAAACTAGATAACAAAAGTTGTTGGGTTTCCACCACAATTCGGGTGGGATCAGCAGCCTCTACTGACCCAACACTTGGCCAGGTCCTCTTGTTGCCAAGTGGAACGTTCCTACTTTTCCAATACAAGA…	21353789	21354389	GGCCAAGAACACTTGACCAT	59.973	20	TTGGGTCAGTAGAGGCTGCT	60.012	20	169	722	890
Pm1	3642909	ACTGTTCTT	A	D8	INTERGENIC	CTTCTTCAGTGCACCCACTGTACCCTCTTTCATAATGTGTGGTTTCTTGCATGCTTGAATAAGTTGCTATAGCTTTGTTTCATAATGTGAGGTTTCATGTTACAAAAATGCAAGCACTATAAACACAACATACAAACATTTTGAAGGGTTTACATGACCTGTCATCAAATAATTTGGATGCATCCTTGCGGTCTTCACTTACTGTTCTTGAATTGGGGCAATTTAAACTAGACAAACAGTGAGGTTTTCTCTAGCCTTTTTCTGACCTCTTCCCGTTTGTTTTCTTTAGGGCATTTAGAAACATATACAGAACTTTGGAAGGTGAAATTGTTTATGGAACTCCAAAAAGACTTGCCAATTTTGCAGAGGCTCCCTTTGAGTTATTTATTAGAGATACCC…	3642709	3643309	AGTGCACCCACTGTACCCTC	60.033	20	CAAACGGGAAGAGGTCAGAA	60.224	20	272	556	827
Pm1	21697719	CA	C	D1	INTRON	AATTTTTAATAGTAAGCGGCCGTAGTATAGCCGATCGGCTATAGGATTTTTTTAAAAAAACCTCGAGTATAGCCGCGCGGCTATACGATTCATTAAAGAAAAAAAGACCTGCCTGACGCTAGCGCCCGTTTCGCCACGTGTAAAAACAGTATAGCCTAAGCCGCACGGCTATACGGTACACCAACCGACCAGAATTACGCCAAAAAAAAAAACCGACAAAGATGAGGTGCACGTGCATCCAACTTGGTGTTGGCCGTAGCTGCAGCGTATCTTCCCTCCAAGACCCGCTAAAAGCTCACGTGACCAAAACTGGCAGTTTCAATTCAACGTCTACATAGTAGTAGAAGCTTTGAAATGAAAACCTGAGCTTACACAGTGACACTCTTCACAGAGAGAGAG…	21697519	21698119	AAAAGACCTGCCTGACGCTA	60.015	20	CAACACCAAGTTGGATGCAC	60.008	20	151	650	800
Pm1	2638977	T	TG	I1	DOWNSTREAM	GGTGGGCCATTTTGCTGAGGCAATGTTTTGTTGGGTTCACTGTCCTTTTCCATTTGTTTCTTTGCTATCGCATATTTACCGTGAAGGGAAATTATGTAATGTAAGGTACCGTTAAATGTTAATCATGCTATGTTAATCACATGATCATCTAATATGTTTCAATTACATTAATCTGGCTTCTTTACAAAGATAAACCCAAGTGGGATATACAAAAGTTAAGTAATCACAATATGTAAATCTCATTTTGGTCACATAATATAATTAGTTATAAGTTGATATTTTTTTTAATACTACTCTAGAAATGTGAAATATGAACTTTTCCGTTTACACATATTATAACACGTGATCGTATTTCAGTATCATACAATATATTCATGTACATTTATATGAGACATCATG…	2638777	2639377	TGGCTTCTTTACAAAGATAAACCC	59.912	24	TGGCTTTGAGTTTACCAGGG	60.103	20	252	722	973
Pm1	11170851	T	TACAC	I4	INTRON	ATTCTCAGCCATCTCAATATACCATTACTGTGCCCAAGCATGGAAAATTTGAAGATCTCATCCAGGGTTTAAGTGTTGCATGTTCATTGGGGGTTAATGAAACCTTTTTGGTGGCTGAGGTATTTTTCAGTGCTAGAGTATCTGATATGAGTTCCTTGCATGCCAGTGCTATTGGATGATATGTGTGTTACACACACACATACACACACACACACACACACACACATATATACATGTGTGTCTTTGTGTTCCTATCTGGTTGATCTCTGAAGATATATAGTTCTGTGCAGATATACAACAATTGCATTTTACGTTATCTTGAGGAACCATCTGATTCATTATCTTTAATTAGAGATCAAGACCAGCTAGTTGCTTATCGGTTTATAAAAGATGTTGAGC…	11170651	11171251	CTTGCATGCCAGTGCTATTG	60.423	20	AGCTGATGCATGAACACGAC	59.87	20	276	703	978
Pm1	2608812	GTA	G	D2	INTRON	TTTGTGGGAAGAAACAGCCTAACAAACCCAGATCCCTCAAAGGATGAATTATGCCATGGATTTTCCAATAAAGATCTGCACGTTTGTTTCATTAAACAAGAAGACAATACAATTACTCATGAGAGAGTGAGCGGAACAACTAAGAGTTCAACTATAATCACCTAGCATATGGTTTTATTTAAACATGGGTGTGCACATGTGTATGTATCTATCTATTTAAACCAAAGCACAATACAATTTTTGTTTGTATTGACAATAAGAAAAGGTCACCCAAAAAAAAGCTGAAAAGAATAAATTTATACAAATATGACTTGGAGCATGTGGAACAGTATTTTGCTTGTTTTGACATGGTGAAATATCAACTCAGTGAAACATCACAGAGATGGATGGAGGTGAAAA…	2608612	2609212	TGAGAGAGTGAGCGGAACAA	59.701	20	GTTCCACATGCTCCAAGTCA	59.682	20	208	668	875
Pm1	7894226	AG	A	D1	DOWNSTREAM	ATAAAGCAATTGAAATAAACTTGAATTTAAATGACAAGAAAATATAAATTGAACGATAATTTAAACTTACATTAAGAAAATGAAGAACTCGCTACACTAGGTGCATGAAAAGTAAAATCCTAAGTCTAGGAAAAGAAAAGTGCGAGACGAAAAATAGGTTTGTCTGTCTAATGTCGTCTGTGTTCTGTCTTCGTCTGGGGAGGTTTATATAGGGCTTCCGTCAGCCCATGGGCTGGCCATGAATGGCCAAATGTCAACTCTTTTAAAAATCTTTCCTTTTGAGGCCCCTTAAATCCGTGGGATTACATTGGTTGAAATATTCTGATTGCTTGATTCTCTCTTGTTTTGGAATATTATGAACTATCATCAATCTCCTTGATTTGTTTTCCTTGTGAGGCC…	7894026	7894626	GAAAAGAAAAGTGCGAGACGA	59.623	21	AACCAATGTAATCCCACGGA	60.051	20	184	678	861
Pm1	24071478	G	GTT	I2	FRAME_SHIFT	TTCCATAAATAGGTGAGCGTGACACGTGTCTGGCTCTTGCGTTCATCTTGTTCTGAATGGACCATTGTGTCTACCGACATAATTTTTTAATTTATTTTTTCATAAGAAATTGTGTCACATACGCATAAAATATCTAAGGGTTTTTGAGATATTTAGGGAGCTCACATGATAATAATAACATCATTCCACTTGATTGCTGGGTGCAAGGTGGGACCCACTGGAATGTAGACCAGTCTGTAAGGAAGATCGAACGGAGCGTACGTTGCCACTGCGCGCTGCAACAACGGCCGCGATGGAGGCTCTTTCCAAACGACAGAAAAACTTATCCAAACGCCGTCCTTCTCAATCTTCATGTTGATGCCCACATCCATAACATGCGACGTGGGGTTTTATTTGACT…	24071278	24071878	TGGACCATTGTGTCTACCGA	59.96	20	GTACGCTCCGTTCGATCTTC	59.843	20	204	606	809
Pm1	24615759	TAA	T	D2	DOWNSTREAM	TGAATGTTTTTGTCAAAATGGTCTTTGAATAATTTTTTTAAGAATCCTGGAGAAGCTTTCTAAACAGTGTCAATTCTAATAGTTTTAAACCCAAATATCATAGTTGACTCAGTTATGGTATCTTCATCAATTTCACCTTGTTTTATTAAGATACAATGTTTCAATAGGTGCAAGATGAGTTCCATCAATAAATTCTGTTGTAAGCTTCTGTTTGTCGAAATACAAAAAAAAGGTCACCCATTGAGATAGATGGTAATAGCTAGCTGACATTCCTACTCTGTTTTGGTTGCAGTGCCTCTCAATTGTGCCCATCGAAATCTTCAGATGGGTAGTTGCAGGCGTAGCTGGGGTTATGTCTGCCACCTTTGTTGCAGTTAACCTTCGAGCCCACATCGTTTC…	24615559	24616159	GGTGCAAGATGAGTTCCATCA	61.062	21	GGCAGACATAACCCCAGCTA	60.096	20	195	715	909
Pm1	23878399	A	ATG	I2	INTRON	TTTACATAAAATATATATACATATGAATATGTACATGCTACATATATTTCATTAGATGAAAAAAAGAAAAGAAAGATTACTTACCTGGACATTGCGTATATATGTACGGCTCCACAGTGGCTCAAATACTAGATTAGCAAATCTTAAAACGGTGAGATTTTCAATAAGGTTCCTTCCTAGAAGATGATCAATCCTGAAATAAGAGACTGTCAATACATGAATGGATGATGTCAATCTTCTGTTTGATATGTGTAGAAAGTATAAACAGGAGACCTGTATATTTGTTTCTCTTCAAACTTAGAACGCAGAGACTGCGTCAACCGATGAGATGATAATACATCAAAGCCAAAAGGTTTCTCAATGATTACACGATTCCAGCCCTTCAGGGTTTGGGCATTA…	23878199	23878799	GCTCCACAGTGGCTCAAATA	58.877	20	GAAGGGCTGGAATCGTGTAA	60.074	20	276	657	932
Pm1	21915678	A	AG	I1	INTERGENIC	CATAGAAACACACCCAAAATCAACCCCAAAGTCAACAATTGTATATTTTTGGGGTGTGTTTATAAATGGATTTTGAGCGTGTGTAATGATGAATTTTGGGTGTTTTAGTAAAACTCCTTTTTTTCCCCCCCAAAAACTTCACTGTGCTACAGCCCACCTAAGCCATTGGAGTAGTTCCGCCCAAGGTCTTAAATATCGATATTTCGGAAATATCGGTGGTTCAAAAACACGGAAATATCGATGGAAATATCGATATTGATAAAAATTAGATAAAAACCACGGAAATTGTGATAAATACATGAAATTTTTTAATGAAACTTTAGAAGAAGTTTATTTAGTCAATCATCTATTATTTTGACACAAAAAATTGGAAGGAAATGCATTGCATAGTGGGTTTGA…	21915478	21916078	GTGCTACAGCCCACCTAAGC	59.904	20	GCAATGCATTTCCTTCCAAT	59.907	20	243	692	934
Pm1	6387982	C	CA	I1	INTRON	TCCTGTTTTCACTGCACCTGAATGTTGTTTAGGTTAGATTTTCTTTCTGTTTGATAAGATATGTTCAATTTTCTTTGCAATATAGAAAAATGTGCTAGTAGATTTTTCAGTGGCCTTTGGGCCAAAGGGAACATCCTCCTACTTAAGAACACAGGTGGAAGGTCCTGGATTCAATCCATCCGGTGTGAGCTGCAGTCAGCCGAAAAAAAAAAGTAGCATATTGAAAAAATCTATGTGCTGTGCTGTGAGATATAAATGGGCCAGATTTGGTGTATAGCTTGATTAGTGTATACTAGATTCAAATCTGGACTTGAATAAGAGTCTGAGTTGACACATCAAACTTGATTAGGAGTCTGAATTTGACACATTAATATTGAATAGAAATCTGCAAATGAGTTC…	6387782	6388382	AACACAGGTGGAAGGTCCTG	60.002	20	GCTATACACCAAATCTGGCCC	60.706	21	131	696	826
Pm1	10657143	A	AT	I1	INTERGENIC	ATGAATCATAAAACATAAAAAACCATCAAATTGTTGAGAAAGTCATCAAACTAGAAGAAGTAAACATTTTTTTGAAGAGAGTGTTGGATTATTTGGATGTTTGTTCCAAAACAAAAATAATAATATTTTAATATTCAATTTATTAATTGTATTGCTAAGGATTCAAAGTGATTTTGATTTTTTTTGGTCGAAATCGCTGAAATTTTTTATTAATAACGAACTGTAAGGTTTACATCAGAAGTAAGAATATTGAAAAGCCAGTCAATTCCAAGGTGATCCCAAACATGATTACCCCCTGTTTAGAAACGAAACCAGCCACAGTGTGAGCAGCTTTGTTACAAGCCTTGGGTGCAAACACAAAGGAGACCCGAGAAAGAGAAGCCACCAACTGCTGGATAT…	10656943	10657543	TTTTTGGTCGAAATCGCTG	59.794	19	GGCTTCTCTTTCTCGGGTCT	59.957	20	203	729	931
Pm1	8073711	AT	A	D1	DOWNSTREAM	GAAGAAAACATATTAAGGGCCTTCCAAGAAAAAAGAAAAACAAAAAAACAAAATCTGCTTTGGAAAAGCAATACAGAACAAAGTTTTCCACCATTAAAGAGGCTTACAAAAATTCCAAACAAAAAAAAAAAGAAAAAGAAAAGAAGGAACACTCTTCTGGCGCCCTTTACAAACCGAACTCTTGTTCAAACTATATATATATATTTTTTTTCATATACACACAGCCTCTTTCTTCTTCTACTTCTTGGTATAACTTTTCTTCTTCACCCTTTGTCTGCAGAAGCTATTAGTATTGATGGAAGAGCAGAACAACATGGTCACTTCCTCCCAGTCTCCACAGACTGAAAGTAAACCGAACAATGAAGTAGAGACTTTCATGGAGCCTGTACAAATGAATAT…	8073511	8074111	GAAGGAACACTCTTCTGGCG	59.989	20	CTGGGAGGAAGTGACCATGT	59.962	20	189	691	879
Pm1	6124829	CT	C	D1	INTRON	TAGGAGTGATCCAAGAAACCTATTGGCATGAGGCTTGTAGTTAACTAAGGTTAATCAATCTATCCTAAATAGTGAAATCCTAATTTCTTAAATGGTCTTCTTTCGATCCTTATTCATAACCCTAAGACTGCATCAGATGCCGCTTAAGGTACAAAGTGAAAAATCAAGAAACCAACTCTCCCTTCATCAATGCATGAAGCCTTTGGTGTTCAGTGATGGCAACCACACACTCCTGAATAATGGGGACCAATGGATTCTGCTGTGGGGTTTGTTCTGGATTGGCTTGAGGCAGCTTGGCTGCATATGATGAGAAGCATCGCATTAAAACATCAGCAAATACCTTTTGCTAAAATAATTCAAGAAAAGTTTTAAAAGAAATATGTTCATAAGTAGAGCAAC…	6124629	6125229	ACCTATTGGCATGAGGCTTG	60.096	20	ACAAACCCCACAGCAGAATC	59.973	20	255	566	820
Pm1	11822775	GAA	G	D2	INTERGENIC	CTTGCAATTGAATGACATAGATTAAATAACTCTTTGTAATTTTCAGGTCTATTGTTCCCACTCCATTCACTCAAGTGATATTTAGTTCCGCTATACGGTGCTAAAACCCCCGGCCCATTAGTATAACCTGCATCCACAAGATAGTACTTATCTACAATAAGAAATTTTAAAAAGAAAATTAGATATAAAGAGCTTGTATTGAAAAAAAAAAAAGAGAGGAAAGAATATCAATCGAATTTAAAACTAGTATTAAAAATTACCTCTTGCAACATGAAATCGGTTGTTCCTACGTAAAGCATCTCGCAATATACGAGCATCAGATGCAGAGCCCTCCCATCCAAGTAATACATAAATAAATCTTAAATCTGGAGCACAAACCCCTAAAACATTAGTGGAGAG…	11822575	11823175	CCCGGCCCATTAGTATAACC	60.4	20	TTTAGGGGTTTGTGCTCCAG	60.103	20	277	657	933
Pm1	10021207	TA	T	D1	INTERGENIC	CAATTACAAGCCACTTAATTCAGTCCTAGAATAGATTAGGTATTCCATACCTAATAAAAGAGACCTGATTAATAGATTAGAAAGAGAAGTTGTTTTTTCCAAATTTGATATGAAGATTGGTTTCTGGGAAATCTAAATAGATGAGTCAGATAGGTATAAGACTGCATTTGTCACTCCTTTTGGTCATTATGAATGGAATGTAATGCCATTTAGTCTGAAAAATGCCCCTAGTGAATTCCAGAATATTATGAATGAGATTTTTAATCCTCACAGTCATTTCTCAATTGTCTATATTGATGATGTTCTCATCTTTTCTGAGTCAATAGAACAACATTGGAAACATTTGCATAAATTCCTTCAAATTGTCAAACAGAATGGTCTAGTTGTTTCTGCTAAGAA…	10021007	10021607	TGAAGATTGGTTTCTGGGAA	58.117	20	TCTGGAATTCACTAGGGGCA	60.594	20	132	659	790
Pm1	6948504	TA	T	D1	INTERGENIC	TGAGAGGTTTAGTGGAAGAAAACCTGAAATCAAACATCTAAAAGTGTTTGGTTCTGTGTGTTATCCTCTCATTCCAAGACATTTGAGGCACAAATTGGTAGCAACAAGTGCCATAGGAGTTTTTATTGCATATGGTGCATGTGAGAAGGGATACAGGATATTGAATCCTGCAACTCAGAAGGTTTTGCTCTCTAGAGATGTAATTTTTGATGAAAATGGCAAATGGGACTGGGAGAAACATAAAGTGAAAGAAGACTGCATTCCACTACCTGCAGATGAAATTTCAGACATGAGAACAACAGAAGCAGAGACTGCACCTTAAGAGCAAGTCATAGTTGATGGTTCTCAAGTTGAAATTGAAAGTCCTCTAGCTACTGAAGGTGGTGAATCAAGCAAATC…	6948304	6948904	TCCAAGACATTTGAGGCACA	60.24	20	AGTCCCATTTGCCATTTTCA	60.309	20	158	621	778
Pm1	3277612	TGAG	T	D3	INTERGENIC	GAATTGTGTTTACACGCAAGACGTTCGTACATTAATTTAATTGAGATCTACATTACTTTACCTAAATTCAAATTTGATTTAGATATATATATCGGATTTTCTACATTACATTACTCAAGATGTTTACACTAAAGTCAAATTTCATATGGTACAACCAATTTCTTATATAAAACAGAGTGGGGAAATTATTATTGTTGACTTGAGGAGGCAAAAGAAAAAAGAAAAAAAAAAGAGTTATTGCAAGGTGGAGGAGCGCACATGAAGTTGATGCACACGCATACCGGTGGAGTTGCCTCAAATCTCCATCACATTGTCTGACTTTTTGACTTTTAGGGAAAGGGGGGAACATATGAAAAATAAAGAATATTTCCCTTAATGGCAACAAATTGGTGGTGGTGC…	3277412	3278012	ACACGCAAGACGTTCGTACA	60.37	20	GCTCCTCCACCTTGCAATAA	60.214	20	243	560	802
Pm1	14809293	AT	A	D1	DOWNSTREAM	TGTTATTGTAATGCTCTAAATTATAGCCAATGAGTAAATGGTGTACATTGTAATTAATGCACCAACTACATGCCCAATTTCGTCATATATAGAGATGTAATTAACTCCTTGAATATAATATAAATTAGACAAGTTGCTATATATAATTGAAGCATAGACACCTTATTAACGTCAGGTTTGGGAGACTGAATGTACCTTCAATTTTTTTTTATTTTTTTTTGCAGACTGCAGCTATGAATTGTCCCCAGCGATACTTAAAGATGTTGGCACTCTAAACGACCATGTCAGTTACCCGGGAGACCAACCGTGGCATGTGCCATTCCCATCTCCACCTCTGATCCCAAATCACGATCCCACTTGATCTGGAAGTAAGGCTCAGAGCAATGATCCACTTGACAA…	14809093	14809693	ACGTCAGGTTTGGGAGACTG	60.151	20	GATCAGAGGTGGAGATGGGA	60.008	20	172	717	888
Pm1	19283898	A	AT	I1	INTERGENIC	ATTTATGATTACTTGAGCTTTTGTTTGTTCTTATAGAAGAAAATTGTTGCTCTCCTTTACTTGATTGCTGGACCCAACAGCTGTTTGTAGGGCTTTGTAATAATTTCATTAGGGTCACATTAGTACTTAGGATTCGTTTTGATTAAATAATTCACAAAATTTCAGGCATGTTGAAGTAAGAAATGAAGGTAGAGATTAAGATTTTTTTATTTTGGGGAATAAAAGGGATCAGAATGCATTAGCAAATGTTGACATCCTACTATTTTTGGGAAACTGAAATGGACAAATTTCTTTCAACTTGGACAATTTTTGAGTGTCGGGATCCATTTCTTCTTTGAGAAATGCTAGCAACCTTCTCTTTAATCTTTTCTTTTGGACCTTCTCCATTCCCTTCATGAC…	19283698	19284298	TACTTGATTGCTGGACCCAA	59.123	20	GAAGAAATGGATCCCGACAC	59.341	20	276	606	881
Pm1	25748029	C	CATTTATATATCTTTCATACG	I20	DOWNSTREAM	TGAGGCCGCTTCAGAATTTCGCATAAACCAGTACCCAGCTACGTATATTTTTGTATCTGTATTTGGATTTGAGGTTCATTTATTTGTTCCCAACCAAATGAATTATGGCATAAATATTTCTTAATACCGGATTTTTTCTGTTGTTGAAGAATATTAGTCTCTAATTCTCAATGGTGCATTGTTGTAGTAGGGCTATGTTGCATAAGTACGTAACATTCATAAACTTTCATGGTGTATTATATCTGGAACCTCACACTTCAATTGTGTAAACTAGATTGTTCCTTATATCACCCTCTTCTCTTTCCTCTCCCTCTCCCTCTCTCGCCCTCCTTAAAGTTCATGGATGCATGTACATCTTTGGTTTTGTATTCACCTTTTTTTCCTTATGCAATGCGAATA…	25747829	25748429	TTTGTTCCCAACCAAATGAA	58.841	20	GAGAGGGAGAGGGAGAGGAA	59.883	20	239	631	869
Pm1	1651955	G	GC	I1	DOWNSTREAM	CAGTCTACCACATCCATATAGATATGTCAAAACTTGAAAAGTGGACATTACAAACTCAGATTTGAGAGTTAAATCGATTTAACTCTACCAGCTGTAGTTTGGAAAACTCCGACAATTGCTCTCGGCTAAGTTGAACTAACTATATTAACATTTCATAACAAAAGTTAGGTTCAGCTGAATTACCAGTTGGTCAGTGAACTGTAAACATTACCAAGGGACGATTACATTTTTGGTTTTGAAACATACACGCGAGACCTCACAATTGTCTCTCCAATTCTAAATCCAGGCATGACCATAAACTCGACTTGTCCTTCATCCAAGACAGCTGCACCTTTGCCATCTTCCTCCACAGATTCCATATAAGCATCTGAGAATTTGCTTCCTCTTTTGACAGCAAAT…	1651755	1652355	AACTCCGACAATTGCTCTCG	60.397	20	GTGCAGCTGTCTTGGATGAA	59.992	20	227	653	879
Pm1	4479396	T	TGAATTC	I6	INTERGENIC	CATTACTCAGCTCAAGACACATTGTCGCTCACCTAAACCTAAAATAATGAAATTGTAAGCAAGAAGAAAAAGTCACTACCATGCACCGCCACCAGCGCCTTCAACCATCATTGTCATTGCCTCGAGGACCCTGTCATTCTTTATCAATAATAATATTAAGAGAATAACTGATGTGGTAGTGGTTCATTTGTCTTCGTTTTTGAATTCAATCGGGATCGTATTATCACATTAATTGATTTCAAAATTAGTGCAATAAGTCGATGTCCCTAATATTATTGATAATATAATCATTCTTCTCCAAAGATTTGTTGAATTTCAAAGCTATTGTTATCTTAGTAATTAGCATGAATAGTATAATCACATTTAAATACATGATGGGAAATAATTAGTTTCAATCAA…	4479196	4479796	AACATGCCCCCATTACTCAG	59.813	20	AGGGACATCGACTTATTGCAC	59.069	21	278	539	816
Pm1	16165155	TTAAG	T	D4	DOWNSTREAM	ACCCCCAGTAAGTAATGAGATGAGTCAAAGACCAACTCTCCCCTAGTGGCCAGCCCTCCTTGTGATTGGGCTTGTTGGGCCTCTTTTAATTTGTATTGTCACACAATTTAAACTAAAGGCCCAAAGGGGTCCAAGCCCAATGTGCCTTCGAACCCAATTCATAATTATAAAATCCAATTCATATTTATAAATCAATATGATTAAGTAACTCTTTAATTAATCTTGATCCAATCAATTGACCACCTCAATCATTGATTTAGACATCTTCATTATTTATCCAAACTCAACCTTTTTGGTGTGCAATTGATTAGATTCTAGTTAGCGAGGCAGTGGGTGATGTTTAAACTATTCTTTGTCGATTATCAATCCAAACCCTTTTTTACGGGATGCCCTCAGGGC…	16164955	16165555	GCCTTCGAACCCAATTCATA	59.901	20	ACCCACTGCCTCGCTAACTA	59.898	20	192	692	883
Pm1	24616422	T	TA	I1	DOWNSTREAM	AGTATGTGCTCACTATTCGTTATTTTCCTGATCCAATTCAGCGGTCAAACATGGTGGGAGCCTTTTCCCGAGTCGTTAAGTCTTTCGTAAGCATGATTTCAGGTCTAAACGTAATTAAAGATTTAAGTTAAATGTAATATACTTGCACATAATTTAATGAAGCTTCCTTCCAATTCCAACGTATCATTAAGTCTTTTGACTAAAGCTCAGGTTCAAATTCATAGTTGGTTCGACAATGCGAATGGGTCCCAAGTCATGTTGGCTTCTAATCTTCCATTTGTTCCTCAAAATGTCCAGTAATGTCATGATTACCAAAGTAATTTGGAGATAATCGTCTCATTTTTCTACAAACCAAAAGCGTAATCATAATCATAACAGACTGACTTTGGGTAAAGGTGG…	24616222	24616822	ATCCAATTCAGCGGTCAAAC	59.939	20	AAGCCAACATGACTTGGGAC	59.973	20	235	579	813
Pm1	6826698	C	CTG	I2	DOWNSTREAM	AATTTTGGGTGTGTTTCTATGTTTAAATAGTGCTGGGGTTTTTTTATAAATACATGTCTAGGATTGGGTTTATTTATAAATTTGTATTTAATCTAACCACTCTTAACAAATTCCGCATCTAGATAAAAGAAAAAAAAACAAACAAACAGGGCTTTAATTTCAAAAATAAAAAAATAAGAAAGAAACATATGCATGTGTAGCTCATCCGTTGAATGGTATTCGAGAATGACTAGACTGAGCTAAATTAATATGGACTTGTTCAAGCAAGTATTTAATTAACGTGGTCTTGACTGAGCTAAAATGGGGAAGTGTAAGAATGGAAAGAAATGTCATACATAGTTGAAAAACTTTGCTAGGCTTTATATAGAGAAATAGGTGTCCACCATGTTATCAAAGCCA…	6826498	6827098	CCACTCTTAACAAATTCCGCA	60.117	21	TTCCCCATTTTAGCTCAGTCA	59.693	21	212	645	856
Pm1	10501913	A	AATAT	I4	INTRON	GGATCTTGTGGTCGTTCCAAAGCTCATTCATCCTTTACCACCAGCAATTTCGTCACCAGAAACATCACCGGAACGCCATATTGAAGATACATGGATGCAGGTACGGATGTTTATTCATTAATTTTATTTTGAAATTTATAGTTATAACTTGAAAAGTCCTTGAATGAGGACCTTATTACTCTCTCTCTCTCTCTCTCTGTAATATATATCTGTGTGTGTGTGTGTGTGTTCTTTTCACTGGATTGTTTTTCATTCCTCCCTCTTGGGTGGCTCTTTTGGTTATTATCTTGTTGGTAATCTTTGTTTGATTTGATTTGTTATGAGACCAGGAGCTGAATGCGAACAGACCTCCAACACCAACTAGAGGCCGCCCACAAGTAGCTAATGATCGGGGTTCCC…	10501713	10502313	TACATGGATGCAGGTACGGA	59.948	20	GTTGGAGGTCTGTTCGCATT	60.119	20	268	636	903
Pm1	17608086	G	GGA	I2	DOWNSTREAM	CTAATCTTTCTACTATTTCCATGCAGTCACAAGTTTATTATCAGGCAAGGAATAATCATTATAGAGCATCTGCTCCAACAACAACAACAACAACAAAAAAAGCCAAGGAATAATCATCTTCAGTTATGGATAGCTATTAATTATCTCATGTTACTAAAATAAAAGATATCCACACTTTCATCTGCTCATCCTTAATTGAAGATTCATATGCAGATAGGTAAAAGTTAGAAAGGCATTGAAGCACTAACTGTGGCTTATATATCACAACACGTAAAATTAAAACAGATTATAATCTGTTCTGTGCTTGGAAAGCACCTACAAGGAGTAGCTTACAAAACAAGCGATAATTGACACACATAGAAATTGAAATCTCCTCTGGTTGGCTTTCTGGGTTTGTCT…	17607886	17608486	GAGCATCTGCTCCAACAACA	59.992	20	TGCTTTCCAAGCACAGAACA	60.574	20	251	612	862
Pm1	1711309	AC	A	D1	SPLICE_SITE_DONOR	TTTTGCAGATGTGTACATATATAGGTTACTTAATTGTTGTTGACGATGACATGCCCCAATCCAGATACGAATACGTGACAAGTGTATTAGGATCACCTACTTCATTTCATTCAAAGTTGACGGTGGATATAAAAAAAACAGTTTTATAATTTTATATAAATAGAATATTAGGATAATTGTTAGTTCACATCTAATAACTTACCCGTTCAGAAATAGTAGTCACAGCGCCAAATATTTTATACAAAATCAATGGAGGCTGGAACGAGTCCACTATCAATGGAGAGTGTATGAATTCATATTAGTGAATTAATGGCTGTCCAAATCAGGCTGACCTGATTCTTTTATCAGGATTTGGACCTGACCCAGTCTATTGGGTTTTAACAAATCAACAGAATTGAG…	1711109	1711709	ACATGCCCCAATCCAGATAC	59.635	20	CCAGCCTCCATTGATTTTGT	59.933	20	212	597	808
Pm1	21736290	C	CT	I1	INTRON	TGGATAGACTTTGATACATGCTTGTCATCAACTTGTTTAGTTTATATTTTAATGATGCAAATTTATATGCATTACAAATTTGACTAAGTTTTACTATATGGTAATTATTGGATGGGATTCTTGTCAATTACAGAAATAGGAGATGCCTAGTTGCCTTAAAACAACACAACACAAGGGTACTGGCTCTCTAGCTTGCTTGCCTGAACACATTTCATATGTTGACAGGATATAATGGATGCATCTGGTGTGGCACTTGTTTTGATTGGACCTGGTAGCATTGATCAGGTTTGCTCTGAGAAATCATATACAATTAACCAAAATAGATAAGCATGTCTGCTTAATTAATCTTTAATTAGGTGGGTTGTGATTTCATGTTCTAACATTTCTGTGTTAATGTAT…	21736090	21736690	CACAACACAAGGGTACTGGC	59.06	20	CAGATGGCAGATGGAAGTCA	59.787	20	254	713	966
Pm1	2905575	G	GATC	I3	CODON_INSERTION	AACAGTCAAAAGCTAAACAATAACGCACACATTCAAATAATGCAAATAAGAATTAGAGAACTAATAATACCCCTCACGACCAAGAAGGCTGCAAAGGTTGTGCAGATCAGATTCTGGCAGCTTCAAGAAAATATTATAAGTATCTGTATTCCTCTTTCCATCTGAAGTTGATGATTCACCACTAATAGGCTTATCCCCATGAGATTCTTGTTCCAAAGCAGGACCCTTTTGACCATCTCCTGAAGCTTCATTTATGGCTAGATTTTGAGAATTCCCATCTACCCTTTCAGATTGAGAACGACCCTCTAATTTTGAAGCTGAGGTATAAACAACAACCTGAAGCAGGCCCATGACCTGTAGCACAAAAAAAAAAAAAACACAAGATTGAGCTGAATTTTA…	2905375	2905975	TACCCCTCACGACCAAGAAG	60.103	20	TCAGGAGATGGTCAAAAGGG	60.042	20	176	616	791
Pm1	3626193	A	AT	I1	DOWNSTREAM	ATCCTTGGGCCAATTGGATCAATCTTCCAAATCAAGCAGCCTCACTTTGTACTCTTTTTGCGACACATTTTGTTAGGGCTGATTAGGAGTACTTTTGGTATGACCAAAAGCGTTTATAAGCAAAATAATTCAAAAGCTTTTATGGATTATGAAAGTGGTTTTTGGAAAAGCATATGCTAGGCACTTCCAAAAATTTCGACATCTTCTAATAAAAGCGATTATATGCAAAAGTGTTTTCTACATAAGTAGTCTCGAACGAACTCTTAATTTTTGGATGGGGCTTTCAAATTCTAACTAAGGCCTACAGTTCAGTAGGCAAAGCCCCTCAGCCCATGGTGAATTGGGTCAATCTTCCTTTGCCCTGTTAGTCTAATTGGGCTACAGTAGTCTCTGCAATTG…	3625993	3626593	CTTCCAAATCAAGCAGCCTC	59.955	20	AGAATTTGAAAGCCCCATCC	60.265	20	269	572	840
Pm1	14306440	GA	G	D1	DOWNSTREAM	ATACACCTCCTCTATGAGTTCTCCATGTAGGAAAACATTCTTTACACCAAATTGGTGTAGTGGGCAGTCCAAGTTAGTTGCGAGGGACAATAAGACTCTGACTGTGTTCAATTTTACAACTGGTGCAAAGGTTTCTTCATAATCTACATCATAAGTCTGTGTGTATATCCTTTCACCACAAGTCTTGCCTTGTATCACTCGATAGATTCATCAGTGTTGTGTTTTATGATCCAACAGTCTTTTTTCCTTGTGGTAAAGTTTCCAGTGTCCAAGTTTGATTCTTCTCAATAGCTTTCGTTTCTTTCTTTATATCTTGAACCCACTTAGGATCTTTAAATGCTTCAGCAAACTTGGGTGAGATATGAATAGCAGACAACTGATGCACAAAGGCTTTGAGTG…	14306240	14306840	CTGGTGCAAAGGTTTCTTCA	58.897	20	GCCTTTGTGCATCAGTTGTC	59.297	20	272	668	939
Pm1	5001758	T	TCTATATTTGA	I10	DOWNSTREAM	ATAAATTGTGAGATCTGGCCAGATGGGCTTGTGAACTCTAGGCTCCACCAGCAACAATTGAGGATTCATTACATCGGTCAGCCAGTTTTTTTATTTAAAAAAAGTAAAGTCACCCAATGCGCATACTATAAAAGGTTTCCCATTGACTTTGCAGCAAATAATGAAAGGCCTTCTGCCCAATAGTGATCAGGAATAAAAGCTCTATAGCTGCCTGTTTCATGCTTTATTTTGGGACCACCTTGCCCAGCATGCCTGTTTCGTGCTAAATGCCAAATAACCTACATCCATTTCTTTGTCAAAAACCTATAACCATTACAATGGCCATTTTAGAGTGGTGCATTACCTCTACTATTGGGCTTCCATATATCCCAAAGTGCCCTTTCTTAACAGCCTACTCAT…	5001558	5002158	CTCTAGGCTCCACCAGCAAC	60.012	20	CATTTAGCACGAAACAGGCA	59.872	20	234	584	817
Pm1	6378023	TG	T	D1	INTERGENIC	AAAATTAATAAATACTGGAAAAGTCATGAATCATAATAATTTCAATCTCATATTAACGAATAACATAAAAATAAACACTCTAGGTAAGTAAACGTTCCACACATTGGCGGATCTAGTAAGGAGCCGGTGAAGGCTAGCCCCCACTCAGTCTTGTTCTACACCTACGAAGATGCCAAGTTTTCATGATATTTTATGTTGAATGGGGGCAAATAGTTTGATAAAATACCTCAAAGAAGACTAAGATATGGCAAAGGAATATCTGAGACTTGAGCTGCATTAGGCAAAACTTTACAAATTGGCGGTAGGCTCCATTAGCCAATGCAACATAGGTCAAATTTTACAAGTTCTTGCTCCCACAAAAGAATGATTCCACCAGTCTATCATACTATCAAAGTAACA…	6377823	6378423	CTAGCCCCCACTCAGTCTTG	59.861	20	GAGCCTACCGCCAATTTGTA	60.096	20	176	682	857
Pm1	15680327	CA	C	D1	INTERGENIC	GTGATTTTTGACAGATATCCCTTGTATGTGTATGTGGTTGAGGTTGTACTTGTGCATGCGCTCCTAACTTGTCGTGCATGCATGACGTGTAGTGACACATCCATGCACATGTTGGTGTAAAATACAGATGACCTTTCTTTGAGCTCAAGAATTGAAGGTTTGGAAAGAGAACCTTGGCATATGCTTAATTACTGTTTTGTCATGCGGAAAAATGTCCGGAATCTCACTTTGCCCTCTAAACGTTACTTTCATGCAACTCGCCCCTTATGTTTCACTTTGCATATATAACAACTATAATTTCGTGTTCATCAATTTAAGATGTAGAACTGTAGTTTTAAGGGTGTCTTATACATAAATTGTTATGATTCGGCTGCCCACATATACAATACTAGCTCTGTA…	15680127	15680727	ATCCATGCACATGTTGGTGT	59.688	20	GGCAGCCGAATCATAACAAT	59.929	20	277	647	923
Pm1	2742468	A	ACGACGCCTAGACACACCCATGGCATTAG	I28	INTERGENIC	GATAATTATTTTTTGAAAGTAAGCGATAGTCTAAGCTATAAGAATGAGAGAGTTTCTCACACACACTACTAAAATGTTATAACAATTCATAGTTTAAAGTGTCTTAATATTGGACAAACTCAATTTAAAGCCTTTTAATCTCTAGTTTGGTAACAAGGGGGGCTAAAAGCCCAGCACAGCAACACCTAAGTAGTGACAAAACAACAATGGCAGTTCCAGGATTCGAAAGCTGACTGAGCAAAACTTGTATACTAAACTCGACTGTATGAGTGAATTTCATTAATAAACATAAGAAAATACATATGGTGAGGGGGACGTAATAAGCCTTACGCTCAAATGCGTTTATATCTACAAATACAAAAACTAATTTCTGAAATTTCTGAGACATCTGTCTTTATA…	2742268	2742868	CCAGCACAGCAACACCTAAG	59.51	20	TTATTACGTCCCCCTCACCA	60.184	20	153	719	871
Pm1	4869212	GC	G	D1	INTERGENIC	ATGCCTCAATTAAGAGGACTTCAATATTCTTTCGTTCATGTGTGTCAGCTTGACAAGTATGAGCAGTACCTAAGCAAGCAAGGTGAGAAACCAAGATCGTGGTTAATAATACCTTGTTTTGGGTTTAGCAACTTGATTCAATATTCATGTAACCCTCAGACTGGGCTAACAGTCAATTCGGGCCCAACGACATAATTTGGGCCCCGAATCGACCTCATATTTCTTGGGCTATCACTATTCTATTCGGGCCAGGTCCCTCTTTTGGGTCCGAATGATAAATTTAAAAGAGAAAGAGCGGGAATTTAAACTTATCCACGAAGGTGACTTATAATCTATATTTAGGCGATTAAATGATGAATGTTTAATGAAATAGTTAAAACAGATTCTACAATCTTTTCA…	4869012	4869612	AGCTATTGTGCTCCAAGGGA	59.836	20	GCCCAAGAAATATGAGGTCG	59.528	20	276	502	777
Pm1	11965004	C	CT	I1	DOWNSTREAM	CTTTCTCTCTTTTTTTTAATGAACCTTCCAGTCAACTTCCAATTATTTTCCAAATTGTAATTCATTGGTGGGTTCCTCGTTTCCGCGTGGGCCTCCATTACCAGCCAGGAAGGTCCCTTCCCTCCCTCATCAGTCCAACGTCTAATTTAGAGTTCAAACGGGCATCTTCCTGTTCATTTGGGGTCGGTTTCTTTTCTTTTCTTTTTCTTGATAGCGGCCCATGCAATTCATTTGTGGGTCCCTTGATTTTAGCTAAAATAATGTATTTTTGGTTCTATTTCTATATACGGTAGGAATGAAATTGTTTAATAATGACAGAAACTATAAGAAATGAGCAGGAAAGAGTCAAGAGAACAATTACTCTTTGTTAATATTCTCTTAGCAAGAAAAGTAAGCAGT…	11964804	11965404	CCCTCATCAGTCCAACGTCT	60.112	20	ATCAAGGGACCCACAAATGA	60.173	20	124	672	795
Pm1	24785358	C	CAG	I2	DOWNSTREAM	TACCAAAAAGAATACCTGCCAATACACGGAAATACAATTAACATAGAAATTATATATGTTATATATCTTCCAGCTTTTACACAATCCAACAGTATAGTCAACAGATAACAAAAAAATGAATGATAAACAGCTACAATGAGAAATTATATCAAATTAATATTGATATGTACCAACTATAACTAGGAAATATAACAGAACACCAGAGAGAGAGAGAGTGAATAGGCTTCTAAATTTATAACTGCCAATCTATCGTCGATATATATTTGACAATGTGGGCAGATAAATTTTAGTTCTATGAAATTTACTGCTTCAAATTTTATTTCCATGGTAATAACCTATAAACATTGCTTGGGTGCATAGATGCAAAAGAAAATACTGAGAACTTCTGAGACTCCTTGC…	24785158	24785758	ACCTGCCAATACACGGAAAT	59.316	20	TTATCTGCCCACATTGTCAAA	59.027	21	270	562	831
Pm1	21533829	CG	C	D1	DOWNSTREAM	AAAGATTAGTCTTTGCTACAAAAGTTGTTAACTTGGTATGACAAATGATGGAGAATAGAATGCTTCGGGACTGCAAAATGATGTTACCTTTTTTTTTTTAATTTGGGAGTCTACAAGACTACAGACTACAACAGGACACTTACAACCAAGTTTTGCGGCCACAATGGAAACTTACCATAAATATGTATCGGTATCCAATTCGTATTTATATGTAACCGTATTGAACTCATATTTATGAATACCAGGCTAGTAGGGTGAAAATGACTTTCCTTTAAGATAAAATTTCCTCCTATCCTTCAACGAAGAAAACATTTGATAAGCTTCCATAGTTGGTGAACCTCATATGGCATACTTTACTGGCTACAGACGAAGATGCAGATGAAATACAATGGCATAGAG…	21533629	21534229	CGGCCACAATGGAAACTTAC	60.365	20	TGCCATATGAGGTTCACCAA	59.924	20	194	704	897
Pm1	6620697	AG	A	D1	INTRON	GCTTGATTATCTAGAGAGTTGAAAAGTCGAAGCATACCACAGAAACTGAGGTAACAAGGTCATACATCATTATCCCTGCATCTGCTAGGGCAAGGCTAGCACATGATATCACTACAGGAAGATCACCTGCAACAAAAATGAAAAAACTCATCAACATGCACAAAAGCATTATTATTGTCTTGCATTCACTTAAATATATCAGGAATTATATGGTACAAATAAAAATAATAATCGAAGGCACAAATGCACCAAATAAGACTATAACATTAAAATCAATCCTTATATCTCCCTTCTATTCCAAAAGTGATTTATCTGTTTACTATAATTGGTTATGATCAAGTTTACTGCTCGCAGTATCCCACTCTTTCTCACACAAAGAAAGTTCTGTAACTCATTGTG…	6620497	6621097	CAGGAAGATCACCTGCAACA	59.831	20	TGCATTTGTGCCTTCGATTA	60.215	20	134	663	796
Pm1	4815754	A	AC	I1	DOWNSTREAM	TTTTTTTTTTTTGGTCAATAGGATTCTGGTTTATGTACCATAGATCCTGATCAAAACAGCACTCTATCAGTATCTGTATTTGCAACGGCTATGGACCTTTTAAAATAATAACAATAATAATTTTTTTGAATTGGTTTATTTATGAAGGGAGTGAAGTAGATGTGTAACAGTTAATGCATTCTCGTGTGTTAGCTCCATCGACCGTAGAACCAGTTGCATCTGATCTGTAGGTGGACCCATTTGTGAATCGTAGCATTTTAATGCTATTCAAAATTATTCAATTATAATTTATACACATAAATTTGTTTTTCACCTTTTCTTTATCATGGACAATATGCACTTGTCTCTCTTTGTTCACATGTATATTTGGTGGTGATCATACTATATATGATCAGATAA…	4815554	4816154	TGTATTTGCAACGGCTATGG	59.585	20	TGCTACGATTCACAAATGGG	59.542	20	181	623	803
Pm1	13069371	TC	T	D1	INTERGENIC	AGATCAAAGTCTTCCTTTGGCTTTTATGACTTGTTCTGTATGGTTTTCCTGGAAGGCTTTTTTGTATTTGAATGGCCCCCAATACCAGTATTTTATCCAAGCAGTCATTCTTACTCTAGATTTTCCTTTAGCATCCCGTAAAATTTTGTGGTATGCTAAGAATAAGTAATGACAAATGTGTGGGAAATAAGGCACAATTTTCTAGTCTTTCTTGTTGAGACTCTCAGTGCTTGGAATAAACTCATCATAAAATCGAAGGAAGACTGCCAATTTCATGAAGATCCCAAAAAGAAATAGACATTTTGTAGACTTGGATTTTTTGAAGTTGTTCAGTTGACAAAACACCTCTTGAGACCAAGACGGGATATGGAGAGAATTGTCCACCTCGGATACCTCGGA…	13069171	13069771	TGTGTGGGAAATAAGGCACA	59.964	20	GTGATACCCAGGACGAAGGA	59.927	20	276	725	1000
Pm1	19999380	C	CCTTATAGGG	I9	DOWNSTREAM	CATCACCACCCAACACAGCAATAAGTTGTGAGGTGCCGATATGGATGTGTAGGGTTGGAAACATTAATAGCATACCACATATGCATAGAATTTAATTTCTTTTTTCAGTTTATTTTATATTAATTTGGTGTTTTTTTGTTTTTTGTTTTTAATTTGTATTTTTTTCTTGGGACAAGTCCATGTGTGTATAATTGAAATGTCGACATCCCATTTAGCCCCCCCATTGGCTGGACTTCGTGTTTCTCTTAATTTCTTACATTAAAAATTCATTTGGGAAATGGGAAGTAAATTTTTAAAAAAACCCTTTTGCACATAATTTCTCAAATAATTTGTGTTTCTTTTTCATGGCAAGAAGCTTAGAGAAATGGTTTGGTGCAGCATTTGTCGATCAAACCAATC…	19999180	19999780	GCCGATATGGATGTGTAGGG	60.177	20	GAGAAACACGAAGTCCAGCC	59.851	20	211	583	793
Pm1	19588288	C	CA	I1	INTERGENIC	GCCATGTGTCATCTACTCCATACGTGCTAAGAAAGGTTAGAGCTGAATTGGATGCTCATCTACTAGTCCAACAACACCTAGACTTGGTGGATGAACTAAAATAATTTTCAAAAGTTTCGGTAAAAATATAGGGATTGTAAACCAAAATTTGCCATTAATTTGTGGTTTTTTGTTCTGGGTGTTGAACACGTCATTTCACCCAAAAAAAGTAAAGCTAACGTTTTTTGAAAATTTTATGTACAGTGCTATTAGAAAATAAAAATGAGAAAATAAATTTATATTTTAAAGATCTAAAAATATATATGGTAATTTAATGGGAAAGCAATTTTAGAACATGAAGATTGAAAAGTACTAGAATGTAAAAAAAGCATAAACAATGAATGTTTTTCAATATAGTAG…	19588088	19588688	GGATTGTAAACCAAAATTTGCC	59.608	22	CATGTTCTAAAATTGCTTTCCCA	60.342	23	206	680	885
Pm1	12083304	G	GTA	I2	INTRON	GTTGCTTCAGCAATTTAAGTAAACAACCGAAATGAATTGTAGAAGTAGTGAATTGCTTCTGATGACATGCTTGAAGATTTAAATTTTCCCAGTCAGAAACTATTGGTTTACTGTTCGTTTTCTTTTCAAGAGAGAGAAAAAGTAGTTGGCTTACTAAAAATTTCATGGTTTTAGCGGCACAATTTCCTGGATAGAATACAGTATCTTTAATGACAAGAACATGTCAGTTAGTACTTAATATCTGTTCTTTCCTTTGTCATTGAACGTGGAATTTTTTTTTCCCCTTTTCACTCCATAAATTTGAATCCTACTACCAACCCAACCCCTCACACAAGGACTGGTCCAATAGCATTTTTATATATGGTTGACTTTTGGAGTGTGTACTTAGAAAATCTGGGG…	12083104	12083704	TTTTAGCGGCACAATTTCCT	59.72	20	CAGTCCTTGTGTGAGGGGTT	60.002	20	172	717	888
Pm1	17747156	C	CT	I1	INTRON	GTAAGAAAAATAATGAAGCGGCAGATCACCTTGCGTTGCTGGCACTATCGAGGTCGAGTCCGGAAGTTTGGGTATCCAGGCCCCCCACCTCTCTTGTGCATATCTTAAATCGTGATGGTTTTCCTTGCCCTCTTCTAGCCTCCATATAGCATGCACTGTTTAAGATGACCAAAACTCTCTGATTTTGGATTGTCGTACCACTCTCATTCTGTGGGGCTCTTTCTTGTAGCAACTTGTATGGGTTTATTGAGTTTATTTGTTTTGCATGCACTTCTGTTCTGTCACATGGCTCTGCTTCTCCTTTTCTTTGAGTTGTAATCTTTTTGGATTGGTCTCCTATTAATGAAAGTTCTTATTGACCCCAAAAAAAATAATCTAATATATTAACAAACAATAACC…	17746956	17747556	ACTGGGCATGGACCAGTAAG	59.989	20	ACAAGAAAGAGCCCCACAGA	59.844	20	242	534	775
Pm1	7899435	G	GA	I1	INTERGENIC	TCTATATTCTCCATACCTCTCACAACCCAAAGTAACTCTAGGCTTCTTATTTCCTTTTCCACCTTGATCAGATCTTAAGGTCACAATAACAAAATCATTCGCCCTTCCAACTTCACGAGCCCATCGTATTAATTCTTCTCTATTGTTAAATATCTGCATATCACCAATTTCACATTATACATAAATTTACAAGAGTGTAAGGAAAAAAAATAACTTATTTCAATCAAACCTAACTGTAGACACCAAAATTTGAATTCTTGTGTTTACACTAATCTCATTCGTGGTAAATTCACTAGTACAATCCACTATTTGTTCAAAGTCCACGTTACTACAACCTGAATATTCATCTCCCTGAAAAAAGAAAACAATAAACAATATAGTAAGAATATATCTCCCTAG…	7899235	7899835	TCTGCATATCACCAATTTCACA	59.041	22	AGGCCCTGTTCTAGGGAGAT	59.163	20	257	701	957
Pm1	5933935	CCTAATTTCTATTGAAGTTGTTTACTAAATCACATGGAATCG	C	D41	DOWNSTREAM	TCTTAACAATGCCCCTAGTTGTGACTTGTGGCAAGGCTTCATTGGCTAAGATGATGACCTCTCAAAGCACAACATGTGGCTGATATTGCTTAACTAGTTGCTCGGTTAGTCATGGTAAAAATAGATGACATGTTAACTAATCCGCAATCAAGTGAGAAGGAATTGAATTAAGGAGGAGTTGGATTGAGAAGAGTTAGAATCCTAATTTCTATTGAAGTTGTTTACTAAATCACATGGAATCGGGATATGAGTGGTATTGATTCATTATAAGTTGTTTACTAAATTACTGTGAATTAGAATCAAAATTAGTTTGATTACTAAAATGTCCTTGTTGTTGGGTTAAGGTATATGACAAATTTGGAATTTTAAAATTTGTATAAGGATATAATGGGTACAAAA…	5933735	5934335	GCAAGGCTTCATTGGCTAAG	59.982	20	CCACTCATATCCCGATTCCA	60.681	20	224	579	802
Pm1	391051	TAG	T	D2	INTERGENIC	GAGGGAGGGAGAAGAAATCTCACAAGCTGTTGAATGCTGAAGAAAGAAATTTAGTCTCTGCTGCGAATAAGACTGAAAGCTCATCAAAAAATAATGCAGTGCATTTCTTTCATATGTTATGCTGGTACAGGTAAACCATTGTTGGAATTTTGCTTCTTGACAAAATCAAATAGTTTCCCCTCCTCCCCTTACATAAGAGATAGAGAGAGAGAGAGAGAGGCTGGTAGTTGGTGAGGGTCCCATTTCAAATTTTCAGGATGATGCGTTTTCACTCATCTCTTGCTTGAAGCTGAGGATGGTTGGGGTGAGAAATGTTGGGGGGGCTAGCTCAGCTCAGCTCAGCTGTCATTAATAACTTGCCTCTCTCTTGCCATTTGATTTTGATCTCACTCTCACCAC…	390851	391451	ATAGTTTCCCCTCCTCCCCT	60.144	20	TGGCAAGAGAGAGGCAAGTT	60.134	20	204	718	921
Pm1	1738011	TATATGCATGCACAATC	T	D16	DOWNSTREAM	CAGCTTTTTTGATATCATCGATCACGTTGAATCCCCGGATCGAATTCAGATTTGGGAAGGCGGTCTTCTCACCGATGAAGTTGGCAGTATCATCAAGCAGAACTGATCCATCGCAACCCTGTATCAATTCAACCATGAACACATATCAGGAAAAAAAATTTAGAACTGATCATTTACATGAACAACTATTTCAAGTGCACTATATGCATGCACAATCAATATAAGCTTAATTACATTAACAAAGCAGTCATGGAAATGAAGGCGAAGTAGAGAGGCTCCGATGCGTGGCTCCTGGCTGATGGCCCGTTTGACGACTTTTCTGATAGCTGGCAGTGCCTGAGGGCACACTTTGTTGTAGAAACCAGAACTTAGTTTTGCAGATGTTGGCATCATACTAGT…	1737811	1738411	AGAACTGATCCATCGCAACC	60.081	20	GGAGCCTCTCTACTTCGCCT	60.117	20	181	647	827
Pm1	3296198	AT	A	D1	INTRON	TGTGAAACCTTTTCAACTTCATCAGCTTGTTTTTTTAATACTGAAGCAGCTTCTTTTGCTTTTTGTGATAAATTCCCAATATCTTCAGCTTGTTTATTCAATATGATGTTGATTTCCTCAGTGGACTTCTCTGGAGGCTTACCTGGTTCCTGTTCAATATGAGATGTAAGCATGAGTCCAACCAGTCTAATTTAATTAGGATTTTGATCCCACCCATCATGAGATCATGTCACCAGAGAAATAACAAATCATATAATTTGATCAAAAGCATGTACCACTGGTTTTCTTTCATCTAATAATGTATCTTTAGTTGCTTAAGAGTCACAAACCTGTGATGTTTTAGAATCACTTGTATTGGATTGCTGATTTGTTGGTTTCTCCACAGAATGCATTACATTT…	3295998	3296598	CAGTGGACTTCTCTGGAGGC	59.986	20	CATGATCTCATGATGGGTGG	59.718	20	111	667	777
Pm1	16033477	A	AAT	I2	DOWNSTREAM	CTTTGGGCCTCTCCCACATAGATTTGTTCTAGGGCCTTCAAGCTCAAAAGCGTCGTACTAAGAGAGACGGACTCTGAACATATAATGCACTTAACTTTCCCTCACTCAAGCGATATAAGGCTGTGGCACCACTCCTAGTCATCACAGAGGTTAAGGGGAGAAGCTCCCACCACATAGAAATACATTGCAGTAAAAAAAAAATCTACCAGTAAAACCAAAAATCCCTCACAACATAGAAATACAGAATCACAAATTCAGCTACTCAAAGATTGTCGTGATTTTCGTTATTATATTCAGTATATTTGTACAGCTACAATGAGGACAAAAAAACAGTGTGATTGCTAGTGAATGAACCTTATTATATTAGTCTCCTTCCATAAAGGGATTCCTCAAATATTT…	16033277	16033877	GGAGAAGCTCCCACCACATA	60.073	20	TTATTTTGGACCCCAAAGGG	60.873	20	276	705	980
Pm1	23067681	CA	C	D1	DOWNSTREAM	AACGGAAACAGATTTTTAAAAAAATCCAAACAATACTAAACATACCTTCTCCAGGTTCTGCATTTCCACCTGAATCCGCCATATATACACAAGCAACCAAAGCAAGGAAGTGGTCAATCACTGTTACTTGGGCTATTGCAGCTAAGTCGCCGAATTAGGGTTTTGAGGGGTAATTTTTCCCTTTTTATGGCCGCTGCTGACAAAAAAAAAACAATTTTCACTTAATAATTTAACCAAAAAACTAGGGGTGGTCATGGGTCGGGTTGGATCAGTTATGGGCCCAAACTGTGCAACAATTGAAAACCATTCAAATCTTTAATAGTAATCTCCATGCTTAGCACCATGTTTCTTCATGAACAGCCGAACAAACAAACATCAAGCAAACCACTAAATAAATCA…	23067481	23068081	GGGCTATTGCAGCTAAGTCG	60.003	20	CAATTGTTGCACAGTTTGGG	60.004	20	170	678	847
Pm1	24399953	T	TCA	I2	DOWNSTREAM	TTTGTGTGTGTGTTTGTTTCCATTATTATATTCGGAGCCGATTGAAATTTGATTGATGTGTTTCTGTCATTAATTTTTTCCGTATTTCTTAAAAATTGCAACTTTTTTTAATAAGATTCTTGGCGGTGGAGTTAGTTTAGGCGGTGAAGAAATCTCAAATTTTTAGTTTTATTTAGTTAAAATTGTTTGATGAATGTAATTCTCTCTCCTAGTCTCTTGCAGTTAAAAATCAGTTAGCTAGCTAGCATGAGAGGCAAGACTAGTTATGTTTCAAATTAGTAAGAAATTAAGAATTTCAGCTTGATGACGATTTTGGGTTCCTATTGGCTCGCATTTTGTTAGTAACCAATGTTGCTTTTGTTTCTTTTCGTTAATGAACTGAAATTTTTGGGTTTGAAG…	24399753	24400353	GATTCTTGGCGGTGGAGTTA	60.074	20	ACCCAAAATCGTCATCAAGC	59.939	20	204	663	866
Pm1	22505325	ATGTCCTGTCC	A	D10	DOWNSTREAM	AGGAACCATACAAATCTGATTGTCACTCCCATTTCCTATATAGTAAATTTAGGGTTCTTGAGAGATACGTTTTGGATCCGTCTGATGATGACGGTATTAAAATAAGATTGATTACTGGACCCCATGGAAAATTGGACATGCCACATACCACGCACTTTCCCCTGTGAGGTTTGTATTGTATGTGGCATTATTTGTGCGAAATGTCCTGTCCTGTCCTGTCCTGTCCTGTGTCCAGTTTCCACATTCATATACTAGAAAACACTACTTGATATTTGGGTGGATATATCAAGTGCATATTTTCTTCTAAATCACACTACAACAATCTAATCATATTAATATAGCATGATGAGACATTATATTTTTTCGGGCATAATTAATATTACACGCATGTGACATGAT…	22505125	22505725	TTGGATCCGTCTGATGATGA	60.006	20	TGTGGAAACTGGACACAGGA	60.129	20	172	620	791
Pm1	16157779	CAGTTTTGTACATTAGAAAACTAAAGAAGTTAGCAA	C	D35	INTERGENIC	GCATGCCCGTCCCCACCTTAACCATGGGAAAAAAGAAGAAGAGAGATTCTTGGCCTGACCTGATGAACCTGTGATCTGATCAGTGATGCTCAAACGTAGCTCCGTGATCATCGAACTTGACTCAGTGACCTCGGGTTCAACCTAGTAACACTCAATGGATCCAACCCTATGACCCTCAACCTGACCCGATATGTTATTTTCAGTTTTGTACATTAGAAAACTAAAGAAGTTAGCAAACAACTAGTCTGTTTTTAGTGTTTTAAAAATACAAATTAAAAACTGTAAAGGGAAAACTTATGTATCAACGGGCCCCTGTTTTTGTAAATCCTTTACAACACGATGTTTATCTTTTCATCCTAAACTTCTTTAGGACCATCATTGTTGGGACCTGCGCAACCT…	16157579	16158179	GGATCCAACCCTATGACCCT	60.015	20	CTTGGCATCTCTTCCCATGT	60.073	20	266	705	970
Pm1	22386554	T	TA	I1	DOWNSTREAM	GTTTTTGGGCCTTCTACTCATAAGAAATTGTTAAGACAACTAGATCACTAATTAAAAATAAAACAATATCTTAACACGATTGAGTTCAAGCCTTGTCTTAATATATTTGAATAGAAGAAATAAAACCTTCTTCCCTTATTTTTGTTTCCATATAAAATGCTGAATTCAACCTCACATGATCTCACACAGATTGATACATATAATATCCTTTATCAAAAGATTTCTGGCATGTAGATGAGGGTATTGAGATTAGTTAACAAACTTAGCCTATCTTGTACTTTTCGATCTTCTTCTTCTTCTTCTTAAATTGAGATATGAGTCTCTAATTGCATTCATTTTGTTGACGACGACATCCATAGACATCCGGTCTCTTGGTGACGTTGCAGAGCATGAGAGCCC…	22386354	22386954	GTGTGTTGTTTTTGGGCCTT	59.875	20	CCCTCATCTACATGCCAGAAA	60.081	21	248	542	789
Pm1	10638384	C	CTT	I2	DOWNSTREAM	TTAAATGATGATGTTGATTATGACTACATGGTAAATACCTGACTTCTGTTTCTGAACAAGTAAATTTCCCACTTAATAATTCCTGGAAAAATTGTCGGAACACAATCGAAGTTTAGGTAGGAAGGTTAAAATTGTTGAACTGTCTAGCTCTGCCCTCATTTTGCAACAATCAAGAAGTCATATTATGAGCAAATTATGCTCGTGTGTGCATAGATAATATAGTGAGATGTTTTACATGAGAATGCAATGAATTCATTACAAAGTAACATGTATATAAAGTGAAAACACATCCATAGGTGATGAAATAACCAAAATAAATAAATAAATATTTGAATCAACTATCATCTATCAACATCGATGTGCCAGACAATTCTTACAGCTCAAGTAACAGCTCCTGAT…	10638184	10638784	TAGCTCTGCCCTCATTTTGC	60.49	20	AAGAATTGTCTGGCACATCG	58.724	20	231	693	923
Pm1	20725695	C	CAG	I2	INTERGENIC	TGACGTAGCCTTGATGTGCGAGTGTGTATCTTTACATCATTTTGTAAAATAAATAAATAAATAGAGCCGTTTTCACTTTGAGGGGGGAGGAAGCCATTGTTCTTCCTTCTCTCTCCCCTCATATCTTACTCCCCTCTCCCATTCTTCCATCCTCCCCTTCACTATCCTTTTTGCGGTTTCTTCATGTTTGGAATAAGTCACAGACTCTTTCGGGGTTTCTATGTAGTTTTTACCTTTCCTTTCGTGATAATTTTTCACATCTTCTTTGTGAAAGCTTTCCACATATCTTCTATGAGATTTTTATTTTTATTTTTTTGGCTTGATTTTTTCAAACTTTATCTGTTTTTGGTTATTCTGAGTTTGCACTCTTAGTTTGGATGCCTATGTTAGAATTTATTC…	20725495	20726095	TTGCGGTTTCTTCATGTTTG	59.706	20	GACAATTTGGAGCTTCTCCACT	59.757	22	268	719	986
Pm1	9926599	TTG	T	D2	DOWNSTREAM	TCACGTGGATAGTCGCGTGACCGTTGATCCAGTTTTTCTTGACGTCATTGATCAGGAAAATAAGTTGGAGATGGAGATTTTTCTTGCCTGAGTTGAGAAATTAGCAGTGTTTTTAATTGTTTTTTTTAAAGGTGTTTTGGCTTCTTGCTGGCTTTGTTGTGTGCTGTAGTTGGTTCCCAATTTGGAATCCAAACTATTATTTGTGTCACTTTAGCATTTCATTTAAATGTTAGCGTGTAATAAGTCCGGATTCGAAAGCAATACAAGTCCAAGAGCTTATTAAGGTCATCTCTAGTTAGGGGTGGGCACGGTACGGTACGGTACGGTATTGAGTCCGTATCGCTATCAATATTGGAAATTTAAATAGGTATGGTACGGTACGATACGGTATTATGGTTT…	9926399	9926999	TTCTTGCTGGCTTTGTTGTG	60.027	20	TGCCCACCCCTAACTAGAGA	59.688	20	167	690	856
Pm1	25760141	TAGTTAAATTTCACACCTTTTAATTAAATAAGATA	T	D34	INTERGENIC	CTCTTCTAATATTTCACAATCAAGTCTTGCTACCCTAGCTTTGTGGAAAAGAAAGCCTTCAAATACTTTAAGTAGAATTTTGTAATACAAGTGATATTGGGGTAAGAGAGAATTAAACCTAGGACTTCGGGTACATAAATAAATGTTTAAAACCACTTAAACTATAAATTCCTTGAGAATTTAAATAAATCACTTATGGATAGTTAAATTTCACACCTTTTAATTAAATAAGATAAGTTAAATTTCACACCTTTGAATTAAATAGGATAAGTAGTTTATTAAACTTTGCAAGACACATGACTTTTGTATATAGTTGAAGCCTCCCATACATACCAAATGCCTTTGCAGTTTGCTTGCAGTACCAATAAGCTAGCATGCCCCATGACCTACCTAGCCTAA…	25759941	25760541	AAACCTAGGACTTCGGGTACA	57.738	21	TGGTACTGCAAGCAAACTGC	60.058	20	250	663	912
Pm1	17754855	GGTTGT	G	D5	FRAME_SHIFT	ACTAGGGCATGGAAAACACAAGAAGCTAAGAACAAAAGGTACTTGGGACTAGCTTTGCTTCATCAGTTCCAGCAATGCAATGAGGCTCAAGAATGTCAAGGTGATGAGAATCACGACTAGCAAAGACAGGCCATTTTTTGTCACAGAAAGCTCTTGCAAGTCTCACTGACTCGTCCACCATTTCAGAGATTTGCTTATCAGGTTGTCTTGGTGCCTATTTAATATGCATCACAAAATGTGCAATTGAAGAATTAATCCAAGTCACTGGCCAAAAGAAAAGAATTACTCTTAACCAAAATTTAAAAACTTGTGTTGTGCATGAATCCATCAATCTTATATACCAAATTTCCAGCACCAACGGTACAGAAGCCATTAACAACGTCAACAAGGACAAGGCCG…	17754655	17755255	CTGACTCGTCCACCATTTCA	59.676	20	AATGGCTTCTGTACCGTTGG	59.993	20	209	714	922
Pm1	20997877	T	TAA	I2	DOWNSTREAM	TCTCAATTTAAACAATTAAGTACATTGCATAAGTACAATTAAACCAACAAATAACTAAAAAACTGTGACAGCCCAGTCGGTTTTGGCTATGACTCAAGTCTTTGGTTATTAGCTTGGGTTCGAGTCCCAGGAAAGCATAACTAGGAGGTACATTTGCGGGAAGGAGGAATGGTTGTTACAATTTTGATCCATTCGAATAATAAAAAAAAAAAGTGAAGGAAAAAAAAATCCAATATCTAGACTATGCCTTCATGGAGGATTTTAACAAGGTCACATAATTTCTAAAGGAACCAAATATACTCAATGAGCTCAAATACATATTTATACACAATCACTTCAAACTCTACAAGAACAATCTTGGGTATGTACAAATTTGAACTCTCAAGACTTTACTCAACA…	20997677	20998277	GGGAAGGAGGAATGGTTGTT	60.169	20	TGCCCAAGATACAAGGGAAG	60.066	20	263	706	968
Pm1	17138148	G	GT	I1	DOWNSTREAM	TAATTTTGGATGATTAGAAATTGAGTCAGTTGACTTTCTAAGCCCAAAATTTGAAAACAAGTGGTTGGGCCTAAAGTTTGAAAAATCCAAAGCAAAAAAAAAAAAAAAAAAGCTGAGTTGGGATTATTTGCGGTCCAAACCGAGAAAATCGGAACTGAACTAGATTTTAACTAGTTCGAGTTGGTTTGGTTAAGTAATTAGTTTTTTATCAGAATTGAACTGGATCGGACCAAATGAACAGTACGGTTCTAGTTCTGAATTTAGCTAAGAACCAGGTCGAACCAGACCGTGCCCAGCCTTAGAGATTAGCCTCAACTCTAGACTCAGAATAACCCGCACTGTGCCAATTGAATACCTCACAAAAAGAGGCATCAATATAACCAAGCCATAGTTATGGCG…	17137948	17138548	CCGAGAAAATCGGAACTGAA	60.184	20	CACAGTGCGGGTTATTCTGA	59.716	20	204	688	891
Pm1	4979918	A	ATGTTCG	I6	INTERGENIC	TTTTTAATAATTTCACTTTCATCATCATCTTGTTATGACAACTTTGATAAGGTTAATTTTGATATAAAATTTAACTAACTAATATTAACTTTGATAAGCTGCTCATGAGGTTGCAACTTTTGCATGTAGGGTAGGTGGTAGTTATTATTGGAATTTTGTACCTTCAGATTGGTTGTTTAATACCTTAGCTAGAGATGCTGATGTTCGTGTTCGCCTTTAATAAAAGTATTTGATTCTTGGGGGGGAAAAAAAACTAACTAATATTAACTTTATTTCTAGTGATGTCATTTTAGGTCAAAACAAGTTGTTTTTATAGGAAAGAGTTTGGTTGTTGTGGAGGGCTTGTAGCTCCGGTCATAATGAGCATTTACCTCCATACCTAAAACTAGAGTTTGAATT…	4979718	4980318	TGCAACTTTTGCATGTAGGG	59.729	20	ATGCTCATTATGACCGGAGC	60.066	20	256	660	915
Pm1	24540495	T	TATTA	I4	INTERGENIC	TTATGGCTAAAACCTAAATTTACTTAAACCCCTTGCATTTGAGGTCTTTTTGTTGAGAACATTTACTATTAAGAAAAGTGATAATATACTAAACTCATACACCCGGATGTTATGACTCGAACAAAAAAATCTTTTATTAGGGAACAATTGTTCCAAACCAGTGGATTGTTTGCAACCTTTGCCGTAAATAAATGATAAACTACTAATCCTACACGGAAGGAAACGGCGTTGTATGATGGTGATGCACGGTAAAATCAAAAGGTCGTTGTGAAAAAATATTACTTTATAACGGATATAACTGTATCACATAGAAATCTCAGCTGTAAAAGATAACAAAACGGATGATCATCTTTGTCGGTCTGAGTCTGAGCCTCTGCCCCACACTCACGAACTCATGTG…	24540295	24540895	TAAACCCCTTGCATTTGAGG	59.931	20	GCATCACCATCATACAACGC	59.963	20	221	573	793
Pm1	2604938	C	CAT	I2	INTRON	TGGAGGATGGGGTGAAGTCAGGCAAGCAAGACAAAACACCTTGCAATGAAGAATCTATACGTAGAAGAGTCACTTTCAAGTGCTCTTTCTCATCTCCTGGGTTGAAAATAGCATGCATTGTCAGACAATATAACTTCACTTCCGTACATATAAAAACACACATGCATACAAGTGTATGTCCATGTCTACATTCATGGTTGCATGAATTTGATTACTATTATTTGATTCACTGGATCTAGCTCCTGATAACTATATCTCCCTTCACTACTACATTTTCCGAGGATAAGAAAATAACACCATAAAAAATTACCTGGATCAGAATGGACTTTAGTTTCACATATTCTCAAAAGATCATCCAAAGCCAACCGAAAATGAAGGTCCAAAAGTTCATTTGCAAAT…	2604738	2605338	TTTCTCATCTCCTGGGTTGAA	59.656	21	TTGGCTTTGGATGATCTTTTG	60.06	21	280	634	913
Pm1	3287127	TG	T	D1	DOWNSTREAM	TCCACAATTCACCTCTCTTTAATTAAATCAAAAGAAAAAAGAAAACATTATAGAAGGAATCTCACTATTTCAGAGCATACTTGTTAAACAAAATGACAAACAATGAACATAGTGCTCAAGTTGAACTGTACTGTTTTCATTTTGTTCCATTTACCCTTTTCTATGTTTATTTTTTAACTTATTTGTTACCTAGTTTCCTATGTTTTTTTTTTCCTTCATGAAAAGCCAAGTAACCACGCGGGTCAATGGGACAGTACTGTTTTCTCCAGTCCCGCCCATTATGTAAAGAATCCATACCTACATGGGCAACACTGTCATTACAAATAGGTTTTGCCCGGTAAATGACAAAACCAATCCCCATATTTTTTCAAAGCCTTTCTGCAACTTGGACAAGAAAGC…	3286927	3287527	CCTGGTGTAATACGCAAGACAT	59.044	22	GCGTGGTTACTTGGCTTTTC	59.752	20	279	509	787
Pm1	13856887	C	CT	I1	DOWNSTREAM	CTCTCTTGCTCACACATGCGATGTTTCTTCATTATGTTCATATTCTCTTCATGTGTATAAAGTATATACTAGGTTTTCAACTGGGAAATTTTAATTCATGCTCAATGGTCTTCTTAGTGGCTACTGGTGGTCTACCGACTCTACCCCTTCTTTCTTTTCTAACAGTTATCCCATCTTGTCTCTGTTACTTGTCTAATGCACTTATGTCCTTATATTTACGTGATATTTTGAATATGAAAGGTTTTGGAGAGTCTGGCAACAAATTTTACTGAAGGTTGTGGGCGTGGACTATGCAAGAGGATAATAGCAGTCGCCAAAGCAGCAGCCATCTTAGGTATTTCATTTTCAGAGGCATTTGATAAGCAGCCAATTGAATTGCTACAGCTGCTTTCCCTTAAA…	13856687	13857287	CTCTTGCTCACACATGCGAT	60.016	20	TGCCAGACTCTCCAAAACCT	59.844	20	256	551	806
Pm1	22497127	GAGC	G	D3	DOWNSTREAM	CATTACATCCTCATAAAAGTAGAGATCCACTTTTTTTAAAATTAAAAAAAAAAGACTATCAATTATGATGTGACAAATAATGTATAAAAGTATAACATGTCTGCACTTTTGCACTCGAGTTCGAGTACTCTTTTCTTTTTATTATACTTTAGAATATCTCATTGCCAAAAGACTTGTAGGGGCTCTCTTAAAAGCAGATAGAGCAATTACCTTGTATTCGATGTCTTGTATTTGATCCCCTTCTACCCTAATATCGCTAATATAAAACCTTAAAATAATAATAATAATGTGACAAGTGATATGAAGCTTACTAATTACCATGTGGCATGTCTGTTTGCATCAATTAATTAAGGAAAGCAACAAACATGAGAAGCTCCATAAACGGTGGCATAATGAAGC…	22496927	22497527	TGCCAAAAGACTTGTAGGGG	60.103	20	GCTTCATTATGCCACCGTTT	59.967	20	237	711	947
Pm1	13062704	A	ATG	I2	INTERGENIC	CTTCCTACAATATTCTCTTAGGAAGGTCGTGGGTACACGAAAATAGAATAGTGCCTTCGATTTTACATTAGTGTTTCAAATTTTACAGAGGTGGAGTGAAGAAAATCTTGGGTGACGTCAAACCATTTACTAAAGCTGAGTCGTATTTCGTCGATGCCAAATTCTACATGGATGAAGACATGGTATCTGAAGTTATTCCCATTGAGGTTCACTCAACAAGCAAGGCCATACCAAGAAGAGATGAGCATTCAAAGTGTCTTCCTATTGAAGAGAATGGCAATAAGCAATCAAAAAGCACTTCGTCTGGACAAATGAGATCATCACTAATAGTCACGAAATGTGTTCATCCCTGATCTTCGTTATGTCTCATTATCCCGACGAAATGAAGGACAATTCCCA…	13062504	13063104	ATTTCGTCGATGCCAAATTC	59.907	20	ATTGTCCTTCATTTCGTCGG	59.933	20	250	693	942
Pm1	10761830	A	AT	I1	INTERGENIC	TTTTACTCCGATTCATGCTCGCTCCAATTCCTAGTTAGTAAACATACAACCCTTTATGAATGTTGAGTTTGCGATTTTTTTTTTTTTTTTGGGTGCCAAATTAAATGGCTAGATCCATTAAACTTACAATTTTAAAGAGTCACTAAGCCATTGATGTGGTATTGTTTAATTTATTTTCTATTTGGGTTCATTTTGACCTTATTTTTTTATAGTAAGTGAAACATTGTCACATTAATTGGTATCCAAAAAAAGTTAATATATCTAAAATTGACGTCTAGTTTAGTGAAAAAGGATCTTAACTTTAGACCAATAGTCTCATGTTCGAACCCCCACGACACCTTAGTAGTCTGTGTGAGAAAACCCCTCTCATTTTTATTTTAGTATTTTTCTATTGCATGG…	10761630	10762230	TTTTGGGTGCCAAATTAAATG	59.698	21	CTACTAAGGTGTCGTGGGGG	59.468	20	260	635	894
Pm1	10016199	TTC	T	D2	DOWNSTREAM	ATTCAGTTTTTTTTAAAGATTTTCTCTAAACAATTTGGAGAAATCATCTTTGTAAACACTGAGTGTTCTTGTATCCAAAGAGACTTCAGCAGTTGCTATCTGAAACTCTTGTGAGTATAAATAAAGTTGTTATTTTCAGTTATCTCTATTTTGAGTAATTTCATATAAGCATTATTTTATTTGCATTATTTGTTGCATTGTTCTCTCTCTTCATTACTATTTGCTTCTTCCCTTGTTTTGGTATCAGAGCCGTAAGAGTTACGGTCTTTGTCTAAGTCTGCTACTCATCCCCGCCCAAGTGGCTGGTTTAAGCTTCTGAATAGAGGTTCTTCAGTTTCTTCTTCTCCTTCCCTTTTATCCTCTGAGTTATTTGTTGATCTTTCTTTAAGGTCTGACCCG…	10015999	10016599	GGCCTCAGTTGTAAGCAGGT	59.357	20	CCAAAACAAGGGAAGAAGCA	60.22	20	272	518	789
Pm1	17188459	AAAG	A	D3	INTERGENIC	AACCTCATCCCGAGATAGAGCCGGGCAGAAAAACTATCCCAGGCCTGCCCAGCACAGCAGAAGGATAACAGAACAACCCAAGAAGGAAATATCAATTAAGATGCCTGGGAATGAGAAACCTTTGGCAGCTATCATAAAAGGCAGGTGGTATTCTGTAGAAAAAAGTGGCAGACCAACCATGAAGTTAACCAGAACTCAGAAAAGGAAGGTCCAAAGGCAGTACTGCACGTTCCTCAATAACACAAAGGATGCACAGGTACTTCCAAGGACTGATTCTGCCAGAAAAAGAAAAAGGCCTGAGGTACTCATCCAGGCAAAACAAGAAATCTCCCAACCACGAGAGCTGGTGAAAACAGAATTTCCATGCAGATTTCCTAACCACCTTACCTCATCCTCAAA…	17188259	17188859	GGCAGACCAACCATGAAGTT	59.973	20	GGCCTTTTTCTTTTTCTGGC	60.184	20	131	715	845
Pm1	6505713	A	AAT	I2	DOWNSTREAM	AGTTGGCCTAAAAATGAGCGGTTCTTGGGTTCAAGAAATCATAAACCGCTATATATCGGGTTGAGTTACTAGTTGGGACTAAAACCAACCCAACCCATGCCTACCTTAGTTATTGGGATGGCTCCCTTTACAACATGTGTCCTTTGTAGTATTATTCCTATTGATCTAATAAAATTCTATCGCCTTTTTATCAACAAAAAAAAAAATCCACGTGATATCAATTTGGCATCTATGTAAGTAAACAAGGGGCCCTCTGAGTGCTAGGTAAAATATCAATGGTTGAGTTTATATTTAAATGAACAAATAGATCAATGGTGTAATGATTCATAACTTTCTGGCTGTGCTTGTCAATTTATAAGGGTAGGTTTGGTTCATGGAAATGGGTTTTAGAAATGAGAA…	6505513	6506113	GGATGGCTCCCTTTACAACA	59.933	20	CCATTTCCATGAACCAAACC	60.029	20	268	664	931
Pm1	10552102	G	GA	I1	DOWNSTREAM	CTGATATTCTCACTGTATTGCCATCGTATCACCTTTGTTTTGAAATTATAGTGGGATTAGGGACATGTAACATGAACTCAAATGTGTGGAATTATAATTTTAGACCTTTGATATTGAAGCCACTGTCGTAAGGAACATGTAGCATTTTCCGGTGTATTTTTTTGATTTTTCATTAATTATTTACGAATTTTTTAAGATAGGAAAAAAAAAGGAGGAAGAAAGCCGACATGTGGCGCTACCATATAAAGACACGTGTCACGAATACTTACACCTCGCCAGTAAGTAGCTGCCACATGTCAATCAACTGTTTAACATCCCGTCCTGAAATTTAATTTAATTTTTAAAATTCTGAAGTGAAAGGACAACTTTAACCTTAGGTTTCTTGATGGTTTAGAGTTG…	10551902	10552502	TCGTATTGGCTCCCTATTGC	60.06	20	GTCGGCTTTCTTCCTCCTTT	59.827	20	248	528	775
Pm1	3077537	T	TA	I1	INTERGENIC	TTAGTGGTTTATCTGTAAAAATAAAAAAAAAAAGAACTAAGAGACCTTGATAAGCTCTAACCCAAAACTCAAAACGCACTTAATTCATATTAAGGGCATAAATATGTATATAAAAAAATTAAAAATCCATGTCCAACAAAATTCTTTACAAATAAAGATAACATGCGCACGAAGGAATGTCGCTTTACTATTGTTACAGTTAAACATGCTGGAGAAAGCATCAAAGTGATGATCCCTTTTTTTTATAATCCCTAAAATAAGATGTACCAAAAGACTGAAGAGGATATGCTTTTGAACCAGCGCCTGGGATTAAAGTGATCACTTTAAGCTCAAAAGGGGATCAAGGAGAAAAGTAAGAGAAAAAGAATAAAGAAAAAGGTGAGGGTGAGGATGTGATGA…	3077337	3077937	ACCCAAAACTCAAAACGCAC	60.015	20	GATCACTTTAATCCCAGGCG	59.528	20	261	608	868
Pm1	20476544	TGGGGG	T	D5	INTERGENIC	AACGACACAAGTTCAAGTGTCGAAAAATGGGTAAGGACATGGCAGCTGGAGTCGTGGGTTGGGTACCACCGAGGAGGGTCGCCGCGTGGTGTACGTCCTATAAACTCCACCATCAGCATTTCATATTTTTACATCATATTCATTCAATAATTATTTGAATTTAGTGTTATTAGACATGTCTAATAATCACATGTTTTTTTTGGGGGGGGGTTTTTTAGGATGATCAGTGGTGGAATTAGAAATTTATTATTATAAGGACGTAAAAATAGGTTTATGAAATCGAATATGAGCAAGCGTGCTTAGGGTTCGTTTGGGAGTGCTTCTTCTCGAAGCGCTTATGTCAGTAGCGCTTATGCCAGTAGCACTTATGACATAAGCGCTTCTACAAAGAAGCAGTTT…	20476344	20476944	ACTCCACCATCAGCATTTCA	59.09	20	CACTCCCAAACGAACCCTAA	59.964	20	216	652	867
Pm1	14733261	TTATAGATGCGCAA	T	D13	INTERGENIC	ATGCCATCATTGAGTTTCTTATATTTGCAATAAAAGAAATTAAAGATAAAAAAAAAAACTTCAATATGATCTATGCTAATTATATGATCTGCACAAGGGTTAGCCAAACAAAATTTAACATAGTAAACTAAAGCGTGAAACATATCATGAAACAATAATAAAAATATGTATATATGATACCCACATCGTACACTGGTATTTTATAGATGCGCAACTGCACCATCCAAGTTGTACATTTCATTGTTGTGTAAGAAAGGAGAAAATATTGAGCAGTCATGCTGATAACGTGTTATAAAACTAGAGGGAGAAAATGTAGAGAGAAGTGATATACTAAAGATAAAGTTTCACCATGTTTCTTCTTCTCTTAATCTTTGGTAGAACCACCTATTTATAGGCTTA…	14733061	14733661	ATCTGCACAAGGGTTAGCCA	60.657	20	TGTACAACTTGGATGGTGCAG	59.624	21	149	635	783
Pm1	9514051	CAAGAGGAGAAGCAAA	C	D15	INTERGENIC	TTAAGCAATGCCAAAAAAGCACTTACAATGATATACTTTCTTGCTCATGCGGCTCCACGAAGAAGAGTCAAGAACAAGATGATAACATCTCTTTAATGCAATTTCTTATGGTTTTCAATTAGTCCTATAATGTTGTTCAAGGTTAGATTCTACTTATGTAGCCGTTACCCATTGTCCTTCAAGCCTACTCCATGATCACGCAAGAGGAGAAGCAAAGAACATTAGGCACAAACTAATCTTCCAATGAACTAGCAGCCATGGCGATTTGTGACAATCGTTCGAGTGCTTCGAACAATTCTGAGAGAAAACCTCTTCATTGTACCCATTGTGATATGGACCACCATACCATTGATATCTACCACAAATTGCATGGCTACCCTCTAAGCACAGATTTCACAA…	9513851	9514451	CCCATTGTCCTTCAAGCCTA	60.066	20	TTCTGACCGGAAGTTGAACC	60.088	20	256	716	971
Pm1	13848469	G	GCTCATAATTGCACA	I14	INTRON	AGCCTATAAATAAAAGCATCTCTTTTAATGTAAAATTGGATTCTGGTTGAATAAAAACATAGGTTTTCTTAAAAGGTTAGGCACCCTCATATTCTCCTTTTCTATTCCTCTCTATCTCTTTGATTTTTTTAACAATACAGTGATCCTATATTGTTTCTTCTCTAAACCCTTCCTGTTTACTAAAAGCTCTACCATCTAATGCAGCAATCATCTCTGTTGTCCTATATCAACGCCACCAACCTTTGATATAATATGATATTTGATTTTCGGATGAGCTGATAACACTAGACGAATGCTTATCCCTTTCAAAAGAGTTCCTAGATAGAAACCCGTATTCAACCTTTTTTAATCTTCCTAAATAACCATTGGTTGTTTACAGAAAGCTAGGATTCCCACATT…	13848269	13848869	GGCACCCTCATATTCTCCTTT	59.433	21	TATCAAAGGTTGGTGGCGTT	60.365	20	169	628	796
Pm1	13260202	T	TCC	I2	INTERGENIC	GAAACCCTAGTATCTATGCTTCATAGGTGGTAACAATAATTTTTTGAAAGAATAGTAGAGTGTGACTTAAAGCTTCTCATTGATTATTTTCTTCTTAAATGTGATATTCTTTAGTGAATGCCGATTACATGAGAGACACATTGTGACACGCCACTGTTTCTCCTTTATTATATTCTCTTCTAGCCTTTCTTGATAAGTCTTCCCCCCGTCTTCATAACACCCACCCACCCCATGCTCCAAAACAATTCTTCTGCTTTTCATTTTATGATCTATGCATATTCTTTACCAGCAAGTCTTCCTATAGAATTTTATACGCCATTTAGACTTCAAATTACATAACTTATGACCATGGACTATAAAGTCTTCCTTTTCTATTCCCTCAAAGACTCTCATGCGTTG…	13260002	13260602	ACATTGTGACACGCCACTGT	60.08	20	GAATTGTTTTGGAGCATGGG	60.309	20	111	686	796
Pm1	24742280	G	GTCCTC	I5	DOWNSTREAM	ACAGCGATTTCTTTAGTCTTGTATGCATGCGATGCACAGAGAGAGAGAGAGAGAGAGAGAGAGAGAGAGAGAGAGATGGTGCTTAGGATTTCGAACTCTCTTGTGTTCATTGCGTCTGGAATCATGAGAGACAGGGAAGTGCTGTTTCGAAAGTGGCATATGCATTTTGCAACTGAACATCAGTGAGCCGACAACTAACCGTCCTCTATGTTAGGAGAAAAACTTACATGTCCTGGGTGCATACATCTCGTTTGTATAACTGTGCACCCATCACGTGTCATGTGCCGAACACGTGTGTCATGCATATAGTGACTCTCGATCAGCGAGTACAAGCGCATGTACCAACCCAAATATAGTTGTGTAGATTAATTATAAGGGCACCAACATTATTCGACGAAC…	24742080	24742680	TGCGTCTGGAATCATGAGAG	59.942	20	ACGTGATGGGTGCACAGTTA	60.032	20	166	659	824
Pm1	10618064	ATG	A	D2	DOWNSTREAM	GCTAAACAAATCTTGAAATTAACTGAGTACACCATACTACCAAAGTATTTATTAAATTACTAATTTACCCTAATATAAAATGACCAAAAATGATATATTGAATTGTGAAACAAATATAATTTTAATAAGTACACCCTACTCACTATATTCAGACCTAATCAAACGTAGAGAAGTTTCTGTATAATTTTTAAGGGTCTTTGATGTTTCAAAGACTTAGAGCTTCCTTACAAACACAGAGAAAGACAAGTGTCGACGTTTCTTCATGTACTTGATTATTTCTTATGCAAAAGATGGGCAGCCATATTTGAATGAAAAAGTTTGTTCCAATCTGACTTTTTAGCTCAACATCATCCATACAATAAAGTTGAAGTGGATGACTTTAAAATCCTAGTGTTTAAA…	10617864	10618464	TTCAGACCTAATCAAACGTAGAGAA	58.582	25	ATATGGCTGCCCATCTTTTG	59.923	20	157	696	852
Pm1	14846712	TGTGA	T	D4	INTERGENIC	AGTATTTAAAAAATCATGTTTTAAAAATAAATCAAAATTTTTGAGTTCCTTTTTTTTAATAGGATACTAAATAGGCCCTCAATTACTCCAACATCATAATATGAGTTTCCATCCTTTCGGAGCTTTGAGATTCTTGCTTGCTTGCTTAATTGGAAGTCGGTTATGAGATGTAATTGGGATTGTTAATCTCAATTCAATCATGTGAGTAACTATGGCACTATAGTATTGATATGTAGTATAACTCATTTATGTGTTATAATATAAGTTGATATTATATCCTAAAAGTGAAAAATTATAACTCTATCATCTATCCATATTATAACATGTGTATGAATTATATTACGTGACCGTATTCTAGTAACACGTGGACGGGTTATCATGAAAGGAATGCCTTAGGGA…	14846512	14847112	TGCTTGCTTGCTTAATTGGA	59.585	20	TCCCTAAGGCATTCCTTTCA	59.64	20	265	683	947
Pm1	24416248	G	GA	I1	INTRON	GTTTATAGCTGATGTAGTTCTACTTATTGAGCTTTTTACTAACAAATTTACTTGTGCAGGAATCCTATTCAAACTTGCCTGATACCACTTTCAAGGTACCATTGACTTCAACTGACCCTGAAGTTAAACTTTTTGTATATTGGTACAATGGAACATATTTGGACATGAGACGTCTAACATAAACATGAAACACATTTGCAGAAAAAAAATGTTTCTATATTATGTCTGAGCTCAAAACCATTCCAGTTTTGTTAAATCTGTATTATGTTTTAACAGGAGATTGATACCAGTGCTAACCTTCAAAACTTAATGTGATGCAGGATCTTCGAAGAAAGCTTCCAGTTACCCGCACCTTATTTCCATGGCAAAATACGTTGCAGTTCAGCTTGACAAGAGACA…	24416048	24416648	TGCCTGATACCACTTTCAAGG	60.118	21	TTCGAAGATCCTGCATCACA	60.353	20	255	624	878
Pm1	24983832	G	GA	I1	INTERGENIC	ATTGTTAATACCATATTATAGAGTACATTGTTAATACAATATCATATAAGTACATTGTTAATACCATTTCATACAAAAAACTAAAAACTAAAAACCAAAAAAGCCCAGCAAGACATCTGATGTCCTTTGCAGAAACCAGCTCTAATTGTCCACAATTTCACCAGAAACAATCGCAAAGGCAAAAGGAAATACCGCTGCAAGAAAAAAAAATAGTACACTGTTAATATTATGTCATAGAACTATCTTCCTAGTAAAAATCACATTATGCATATAATAAACTTCAAGTGCATAGCTATATATAGAGTAAAATATAGAACATGCTTTGTTATTGAAAATCTGTTAATACTATGTCATAGAAGTATACTGTTAATAATATGTCATAGAAGTATGTTAATGTAT…	24983632	24984232	AGGCAAAAGGAAATACCGCT	60.095	20	CAAAGTTGTCAAGTGAAGCCA	58.96	21	263	725	987
Pm1	4805364	TA	T	D1	DOWNSTREAM	GGTTTATCTTCGAAGTTAAATAATGAATCTTCTAGAGTACTTCGTATGGGTCATGGGTGGTGATGTATGATTGACTTTGTGATATGAGTAAGAAGTATATGGGAGACAGAAGTAAACATTGACGTATTATTTTCCAAGAAAAACAGAAAGTCAACTAAATTTAGCCCACTAATCCTGATTAAGTCTTTGTCATAGCCTCATAAAAACAATATTATAGACAATGAATAAAATTTAATTTTGGTGGCTGAGAGGAAGACTCTTACCATCGATGCAAAGGGTCCAAAAGAGGTGAGAATCAACGAATTCGAAGTCAATAGTACTCAAAAGTAGTAGGAAATAATGTTACTTCTTATATTCCCTTCATCAGACCTTTCATATGACCAACTAATTGATAAACAT…	4805164	4805764	ACTTCGTATGGGTCATGGGT	59.141	20	AGTCTTCCTCTCAGCCACCA	59.986	20	220	587	806
Pm1	24279247	T	TA	I1	INTERGENIC	CATGGAGGAGGACAAGAACCGCGAAATGAGGGAGAGGAGAGTTAGAAGACGTCGTTTGCTCGCATAAACTGCCGTTTACGGAGACCGGCATCATTGGAGCGGTCGTGCGACCAAACTGTAACACCGGTACCGAAGTTTTCGTGTTATGTGAACTAAACGACACCGTTACAACGCAACGGGTTGATATTTGAGAAATTTTTTTTTTTTTTTTGGGGTGAACTGGGGGGGAAAGACCCCAAGCAACATAACTACGACAGATCTACACAAATAAACCTAATCAATTAGGGGGAGAATTTTTATATATTGTAACATATCTATCTATGATCAATTAGGGGTGGGGTTATCTTTCAGAGTTTCAGACCAATAACTTCTTTTCATTATTTTTTAACGTATTTTAAA…	24279047	24279647	GTCGTGCGACCAAACTGTAA	59.764	20	CTGAAAGATAACCCCACCCC	60.549	20	250	650	899
Pm1	19830328	CT	C	D1	DOWNSTREAM	TTCTTTTATGAATTTTCCAATTTCTATGGATGGACCATGGAATGGATGGGTCAACTTGATTGTCTGTCTCTCTTTTACTTGCAAGTTGGAAGGTTAAGTCACGTTGTATGGATATGTATATCCAACTAACAGTCACTGCAATGAGGTGACGAAATCAATCAATCAATCAACTACCCGTCACCCATGACCAATCATACTCTCTCTCTCTCTCTCTCTCTTCCCACCATTCCTCTAATAATTACAGCACCCATTAATTCGGCCCATCACGCCCGTTATGGAGGTTTTCCAGTTTAACTCCCCAAACGAACTCCTTTATACCCATACCTTAATTCTATATAACATGCATGATGACGGGGAGAGAGAGAGAGGAGAGTCCTCAATTGTGTAAGTATGTACATT…	19830128	19830728	TGGAATGGATGGGTCAACTT	60.173	20	AGGAGTTCGTTTGGGGAGTT	59.972	20	275	586	860
Pm1	6123570	TA	T	D1	DOWNSTREAM	GGTATCAAATAAAGACAAACCCAATCAAACAAAAACATTATCTGATATTTGAATTTTAAAAATAATTCAATTAATTAATTAATGCATCGGATTTAATTTAAATTACAGAGCCCAAGGCCCATCTTTTGATTAATTAAATATAGAGTTAAATACTTTTTTAGTAACTGGATTTTACATGAAAATTCAATTTGGTCACTCAGTAAAAAAATTTAGTCAAATTGGTAACCGTGTTTTCCAATGTTTGCAATTTATAGACATTTTGTTATCTTCAGTTAAGGATAGTTTTTGTTTTGGTTTTTGTTTTTGTTTTTTTTAAGGAAGCACCTTCAGTCTTCTTCCTCTAACTCCACAAGTTATGATATATTGTACTATTAGGGTTTAACAAATTGGGGGAAATCT…	6123370	6123970	CCAAGGCCCATCTTTTGAT	59.879	19	TGCAAACATTGGAAAACACG	60.535	20	135	660	794
Pm1	16965310	G	GT	I1	INTRON	GTCTATCTGATAATTTATTTTGTTATTAAAACGTCTTAGCCAATGCTGGTAGAGGTTGGGAAAGATGTACCTGGAATATTAACATAAATTCTGTGGAGGGATTTTATTGGGTCCCAACTTGCGACAATCTTGTAGTCTTTGTTAAGTTTGAATGCTTGATTCTTTCGTTTGCCTTAATCTTCTTAAGTTCTAATTTATTTGTTTTTTTTTTCCTATTTTTCTTGTAGTGCCGTAAAAGACGGTTAAGAGTGGCTGTAGTTGGTGTGCCAAAAACCATAGACAACGATATTTTGCTAATGGACAAAACTTTTGGTTTTGATACGGCTGTTGAAGAAGCACAACGGGCAATAAGTTCAGCATATATTGAGGTAGAAATAAGTTATGATACTTATGTTACTT…	16965110	16965710	ACGTCTTAGCCAATGCTGGT	59.763	20	TTTGGCACACCAACTACAGC	59.764	20	241	579	819
Pm1	23096581	TC	T	D1	DOWNSTREAM	AAGGTTTGCATATGTGCTATATTTGACCATTCATTGCACTGAAGCCAACAATGAAACATCTATGAATTTCTTTAATTTTTTAATTTGCAAGCTTTATGTTCTGAAGTCGGTGAAAAGTTAGGCTCTATGCAGCATACAGCTTGTCCTCAATACTCCAAGGGTACCCCAGGCATTAAGCTATGAGAAGCAACTACATTACTTCCAAAAACAAACTTACATTTCTTTTGCTGACATTTTTGTGAAGCCAATGGCAAGAGCATGTTGCTTTCCTTCTGCCATTATTGCCTGAGAGTATTCAGTTTCACAGATAAGGCAATTATTTAAATCAACTAAACATAATATCTCAACAAAAAATTTGTTCTAACATGAGTTTGCCATTACACTAATCATTAAAAAAAG…	23096381	23096981	CCCCAGGCATTAAGCTATGA	60.053	20	GGCAATAATGGCAGAAGGAA	60.038	20	123	712	834
Pm1	768183	A	AC	I1	DOWNSTREAM	ATCTCTCACTCTGCCTCTCTTATCTCCTCCTGTCTCTGTGTTTGTGCTTTCAGGAATTCGGAATGAATCTAGAGACGGGTTTTCTGCTCTATGGGCCTCCAGGATGCGGTAAAACACTGATAGCCAAGGCCGTTGCAAATGAGGCAGGAGCTAACTTCATTCAAGTTAAGGTGTGTGTTATTTTTATTTTGGTCCCCGGAAGCAAATATTTCAACGTCTGTTTTTGCATAATTTGAGAGAACCCGTTTCGTTTCTCATTGCCTTTGTTAACTGGTTAGGGCCCTGAACTTCTGAATAAATGGGTTGAAGAAAGTGAGAAGGCAGTTCGAACATTGTCCAGCCGTGCAAGGGCGTGCACACCATGCATACTTTTCTTTGATGAGGTTTGTGGTTCTATCT…	767983	768583	CCAGGATGCGGTAAAACACT	59.993	20	CAATGAGAAACGAAACGGGT	59.971	20	162	647	808
Pm1	23506990	GA	G	D1	INTRON	CTATGGCACCTTTAACGGTGCATTCATAAAAATAGTGACGGCCTCGGGCATCACTCAATGTGTCTTGCACGCTAAGGAAGCTACACTGATAAAAACTTTGTTTGTCTCCATCGATTGCAGCTGCAACTGCCCAAGTAGTAGGCCTCCCATTGACATCCGCCATGAAGTCAATACGGTCGTATGTATTCTGTTGACACAGAGAGTTACGAGAGTTGTGAATATTTAAGACACAGAACAAACCACATCAGCTTAAACGAGCACACTTTACCTTGAATATTATATTCTTTGCAATGAAATTATCCGCGTGTGCTATAAATGTAGGACTTGTAACAACATTTCCACCATCTCCAAATTCAATCACAGGATAGTGATCAAGGTCTCCTTCGAGAATAATGTAGG…	23506790	23507390	CTCAATGTGTCTTGCACGCT	60.056	20	ACATTTATAGCACACGCGGA	59.21	20	266	602	867
Pm1	12808640	A	AG	I1	DOWNSTREAM	GGGCAGCTACTATTCAGGTGAATAGTGGCTGCCCTTGCCATATTAAGCAATGTGTGTTTCCAGCAGTTGCCATTTGCCATGGCAAATACTTTTTATTTTTTTATTTTTTTCACAACTTTTTTTACCTAAACAATTAATTTGGATAATATTTTCGGATAAGATTTTATTTTATTAGTTGTATTGGTCGATATTTATAGAGAAAAAAAATTGTATGAGGATTTGGTGTTAAAAGTGAAGAGTATTGATTGGTATTTATTAACACTGGCAGACCCATAATTTTTTTAGCGGAGGTGCAATATTTACTAAGTATGAAAAATAGTTTTTCGAAATAATCATTTTCTCAAGATAATTTTTGGCGGCTTTTATTCCTTACACATCAAATAAGAAAACTTGATTTTA…	12808440	12809040	GTTTCCAGCAGTTGCCATTT	60.118	20	TATTGCACCTCCGCTAAAAA	58.445	20	243	604	846
Pm1	2762397	G	GA	I1	DOWNSTREAM	ATTCAATTGACTAGAAAGATTGATGTTTTACTCAAGGAATATCAAATCTGAAACAATACAACAAAAACCAAAAGCAGAATCAGTAAAAATAATCATATGTCAATTTAGAAGTAGACTGTAGGCCTCTATTAAATTTAGAAATTTAAAATTAAACATGTTAAAAAAACAAGCTTTTACAAGATCCAAAGGGAATTGATATTGAAAAAAAAAACATCCAATTATGAATAGAATCCCTAATAATTCTTCACACAATGATAACTACATAACAAGAACCGTTAAGATAAGTATAAAGAATTACGCAAGAAATCATCAAAGTACCAACATTTATTACTGAGAAAATCTAAAGATTCATTTTTGAAACAAACCCAATTCAAAAATTAAAAAGAAAATTCAATAAAC…	2762197	2762797	GCTTTTACAAGATCCAAAGGGA	59.609	22	CGAAATCTGTGGAACTTAGGG	58.705	21	280	718	997
Pm1	21326897	T	TG	I1	INTERGENIC	CGTGGCACCGCCATTTTTATATTGTACGTACCAAACAATAATTCAAAAATGAATGACATCTTTGATCTTGAGTGCATAGTTGGCCAACTATTTTGTATATGCGATGAAGGATTCTGAGAAGTCTTTGAATACAAGTGTAAGCCTACCTGAGTTTGATTTTTCGCCTTTTTTTTTTCATAAAAAAAAAAAAATTTGGTTGGTGGCATATTATAATATTTGAGCTTGATTTGAAATATTTCATGAATGTGCAAAGCATGTTATAGTTTAGGTTGGTAAGGAGGCTTTGCAATGAATGTCTCACGGATTGAAGATATCATCTTGGTAGCCTTGTATGAAGTATATTAGAAGTATACATATGTTAGGTCAGTTGGATAGGGCAAGGAGAATCACATTGTGACT…	21326697	21327297	CCTGAGTTTGATTTTTCGCC	59.685	20	ACATTCATTGCAAAGCCTCC	60.081	20	151	694	844
Pm1	4963158	TTC	T	D2	DOWNSTREAM	NNNNNNNNNNNNCACTGAATGGTGGAGCTGGATGTAGAGAGACCTAGGTATAAAATGTTTGGAAGTTTCTCCATTATTCAGAGGGTATGATATAAGGAACTCAATAGAAGAAACAAAAAGAATACTTTGAGGTCTTATTTGATTTTATATGCAGTTGTGGGGCAGACTTTTTGAGTGGAATTCATAAGATTCTTTTTCTTTTCTTTTTTCCCTCAAGCAGGGAAGCATTTGAAGTTTGTTACTGTGAAAAAACTGTTTTGTTAATTTTTGTATATACTATATTATAAACGCATTTGTGTGTTCCTTCTTATCTTCTCTCAACAACTGTTGGAACTTGAAGCAACTATTCTCAGTATGCTTTGAGTTTGCCAATATATAGTTGCATATAGCCTACATGCT…	4962958	4963558	AGCTTTCCTGCCACTGAATG	60.397	20	CTTCAAATGCTTCCCTGCTT	59.452	20	263	520	782
Pm1	12998129	AT	A	D1	INTERGENIC	GCACCTCCCACACTTGATCGAAACCACATCTTTTATTCTGGACCTTTCATTTAAATATTCTAACTAATCCGAACCATTGAAGAATTCTATAAATACCCCTTTCCTCCCATTTTCTTCACACCAAAACTCTCCAAAACCTTCCTCTCTTCCGCTCCTCCTCCACCATAACCACCACATTCCCAAGAGTTACTATTCATCCCATATACTATTCACACTTCTTGACAGGACCCGCCCCGAATTCCTTGGAATCCGTAATGAACCCTGTGGATTTTTCAACATCCACCAGATGCCGGGCCTACTTACTAACATCATCCACTTTTCCAAAAACAAAGGAAAAAAGGGTCGAGACTTTCTACCGAAATTTCGGCAGTCTCCCCTGAAAAACAGACTTTCCCCAAA…	12997929	12998529	CCACCACATTCCCAAGAGTT	59.82	20	CTGCTGGTTGGGTTTTGTTT	60.008	20	274	717	990
Pm1	23064382	C	CA	I1	DOWNSTREAM	AATATGTGGGATGTATGATTCAGCACTTGATTTCAATGCTGATAAGAGTTTAGGTCATTACGATATTCTAATGTGGGGGACGAGGCATTGAAGCTCAAACTCTAGTGTGGTGGAACAACACAGAACTCAAACAGTGGGTTCAATACCTCCACAACAATCAATACAAGAATTATCATTTTTTTTAAATGTATTACAATAACCAATTGAGGTTTAAAATAACTTTAATTCACTCGAATATTTTATATTAGTTTGTCTAAAACAAATGAATATATATAATAATATAATGCTGTTTGATTTTAGTTGCAATAGTTTCGAATTTAAACAGAAAATGTGCTTGAATAATGTGATTGTACTAAACGCATAACTTCTGCTGAAATATCTAATTCATGAATCAGGACT…	23064182	23064782	TGGGTTCAATACCTCCACAA	58.821	20	TTTCAGCAGAAGTTATGCGTTT	59.078	22	242	683	924
Pm1	13057657	TG	T	D1	DOWNSTREAM	GTGTACGACAGTTGTGAGTTTACCACAGAAATCAATGTCCGTACTTTCGCCTCCACCTGGGACATGGAGATCACTGTTTTGTGTACACAACTTGTGATCTTGTGCAGTCCCCAAAAACTTGACGCAGTTAACATGGCAACCCGAGAACAATTCAGCGCGAATCAGGTCGAACGCTAAGTTATATAACTCTTCACTGTAAGTGGGGGAATTCGATGATTTCAACTTATTCACCTAATATTATACAAAAACGTTCACATGTTAGTTTGAGAAAATTTAATACTACAATATATATGTCAAATACAAAATACTTTTAACTTACATATTCCAAAAACCATTGTGGAAACAATTCACAGTGTTTCTTGGCATACAAATGTGATGGATGTTCTCGCTTCATCATCT…	13057457	13058057	AGTTAACATGGCAACCCGAG	59.993	20	TGATGAAGCGAGAACATCCA	60.353	20	271	674	944
Pm1	25749940	T	TG	I1	DOWNSTREAM	CCTGTTTGGGTCTGAATTGGTTTGCTATTTATGGGTTTTGGGTGTTTTGGGGGACGCATCACTGGAGTCGACTCGAGTCTCGGAGTCAGATATATATCCATAACATAACCATGTGATCTTTTGCCTGAATGTTGAATGAATATAGATTTACTTGAGACTTGGACTTGGACTTGTGGGGACCATCGACTTCATTGGCTCATTTTTTTGGTAGCCTTTAATTAATCCAAATTAGATTTAGAAAAGTGGGGGACTTGGGCACTTTGGCACTTGGGCGTTTGATCAAATCAATTTTATTGGACACGGAATGGAATGGAATGTCTTTGAAATTTGATGTGCAATTCGTTTGTTTTAATCACCTAATAACAATACAAATACAAATACAAATATATTATAATATTT…	25749740	25750340	ACCATCGACTTCATTGGCTC	60.081	20	CCCCACAAGCTCAAAGTCTC	59.844	20	253	727	979
Pm1	17178901	T	TTGTTG	I5	DOWNSTREAM	AGTAAACACATTCAACCAACTCCAATCCTTTTACCCATTAACATTTTAGAAGATTTCACAAAACCCCTATCGCTTAGTTTCCGACTTTTCGGAAATATTTTAGCTGATGAATTAGTAGTTGTTCTTATTTCTTTAGTACCTTCAGTAGTTCCTATACTTGTCATGTTCCTTGGATTTTTGACCCTTTGAGGGTGTGTTTTTTTGTTGTTGTTGTAGATTTCTGCGTGGTTGCAGTTTTCCCCTCAACTTGGGCCCGACGGTGGTGTTCTTCGTCGTGGTGGCGATGACGACTTTACTTTCTGTCATCTCGATTGGTTTTGTAGTTTTTTGGGTTGTAATAATTACATCAACTCTTTGTGAGTTGGGTGTTCAGTTTGTAGTTGTGCATCTACTTGTATT…	17178701	17179301	TTTCACAAAACCCCTATCGC	59.938	20	AGTTGAGGGGAAAACTGCAA	59.711	20	195	602	796
Pm1	1742715	GT	G	D1	INTERGENIC	CCCTTCCCCAGTATCGCTTGTCTAAAAAAAACCTCGAACGTATGTCATTCCAAAGACGTGTGGCTTAATGTATATGATAAAGGCTTGCCAACTCATGTTGGTCATTTAATATTGATTTTAAAAAAAGAGTTGGTCAGTTAATAATAATAATAAGGGATGTTGAGGATATGTTTGACCACCGAAAGTCGTATATATTTCTTGTTTTTTCACAAATGTCAAACCTTTGCATATAGCTCGGGATATAGCTCTCCGAAAACAAAATTAGCTGTTCAACCTTAAATTTCATGAAATTTCAATCTAATAATATTTCTTATAAGACTAGAGTTCTTTTAATTTCATTATTTTTGCATATTAAAGCATTTAATTAAGGTCTATCATTTCTTCTAATGACACTTGAGC…	1742515	1743115	ATGTTTGAATTCCCCTTCCC	59.996	20	TCCCGAGCTATATGCAAAGG	60.188	20	252	537	788
Pm1	8324213	CT	C	D1	INTRON	CGCACCATAACTGAAATTCATGACTCTAGAACTTTCCCAGTTCAGATAACCATACAAATTTGTGCACTCTGAACAGTATCTGGAAATAATTACAGATATTGTGTTTCTAAATTATCACCTTCAATGGATAACAGACTGGTTTTCCTTCGGCTGGTGATCAACCAATGGACATGCTTGGGATTATAAAGGTACATCACATACTTTTTTATCTTTTCACATTTCCATATAAAAATTGTCATATGATCTGAATTTGATGTTCTCTCGGCGGATACATTACAGTCCCAGAAAACTGCAGAGCTATTGCTTGATTTGAAAGTGAGTTCTATAGTTAGCAGTCCAAGGAAAGCTTGTGTTGAAACAGCAACTGTCATCTCCAAAGTAAGCTCATCCTTGATGTTC…	8324013	8324613	AGACTGGTTTTCCTTCGGCT	60.247	20	GCTCTGCAGTTTTCTGGGAC	59.997	20	166	681	846
Pm1	18853302	T	TG	I1	INTRON	ACCCTTCCAATCCGTGCTTGCCATCTTCCATGTTGATGATGTCTGCTATACAGAGAAAAACATAAACACAGATTTCAGAGATTTTTTATTTTTTATTTTTTTCTGAGACACATTTTATCTAAAATATTATATGAGCAGCTAATAAGACCTTGTCACTCCTCTGTACATTGAAGCCCCTCTTGAGAATCCACTGCTTTTCCTGCAAAGAACAAATTTATTTTATGAGTTAAACAAAAAATATTCTTCATTAGGAGCATGAACAATTGCAAAGATCTACCTTCTTAAGTGGGCAACATATTCTTGTCTGGTCATGTTCTTCATGTCCTCCAGTTCTTTTTGATAGTTTTCCAACTGTTAAATCAGCATCATGGTTTCATTTTTAGTAACCAAAATGAATAT…	18853102	18853702	GAAGCCCCTCTTGAGAATCC	60.154	20	TTTGCAATTGTTCATGCTCC	59.67	20	101	718	818
Pm1	25610484	CAA	C	D2	DOWNSTREAM	ACAAATTTTGTAAGCCAAGGGTCCAATGGGGTCTTAGGGAGGGTCCTAGGGTCCTAAGCGTAGACAGAGGGAGGGAGAGGGAGGAGAAGATAGCACTGTTTCGTTATCTCAAACTAATTGCATTCTGTTATCTAAAATAATACTTAAGTACATATGACAAAATATAATTAATTGAGAATAACAAAATAGTGATACCACCGCAAGATATATAAGGTTTTTATGAAGAGAGCCATAACAATTGTTGGGCGAAAAAGGGAATGTGGTGTGACATTTCAAGCCAAAACAATACAGACATGTGGAAGTGTGCATGTCATGTTAAAACACCCTCCTCCTCCTCCACACAGTCCACTCCACACTCAATAATATCAGATCAACTGGCCTTCCTTACCAGCTGCAGCT…	25610284	25610884	GAGGGAGAGGGAGGAGAAGA	59.883	20	AGTGGACTGTGTGGAGGAGG	60.153	20	280	619	898
Pm1	4806421	TCTGCAA	T	D6	DOWNSTREAM	CAGAATCACGCAATTATTTATTAATCACAAAGGCCAAAAGAAAATACAATGTTTAAATCAAGTAATTTTGTGTTAGATTATGTTTTAAACATACAAGGCTAATCTAATCACGGGCCACTTGGGAAAAATATACTTTTATACAAATGGCTCACATGGGAGGAGGAGCCATTTAAGAAGCAAATAAAAAGCATGCATGTTCTTCTGCAACTGCAACACAAAATGGGAAGAATTTAATCCACCACACTTGCGGTTTGCACGTGCGATTGAAGACACTGTTGTGGTGGGCCACCACTGTCCTGACTTGAACCCTAATTGGTGCCCATATGGGAATCTGTGCAGTGCATATAGTGCCCTTCCCTTAGATGTTGCTGTCATTATTCTTTCTCATTCAGGTAGATA…	4806221	4806821	GGGAGGAGGAGCCATTTAAG	60.032	20	CAACATCTAAGGGAAGGGCA	60.066	20	214	703	916
Pm1	4500853	GTTTTTTTT	G	D8	INTRON	TGAGGGGAGGGGCTGGGCGCTCNNNNNNNNNNNNNNNNNNNNNNNNNNNNCGCTGTCGACGTTTCAGCAGACGTTCGTGGTTTCGGACGCTACTAAACCCGATTACCCGATTATGTACGCCAGTGCCGGGTTTTTCAAAATGACCGGGTACACTTCCAAAGAGGTTATCGGCAGAAACTGGTACTGTTTTACAGTTGTCGGTTTTTTTTTTTTTTTTTTTTCCTTCATCGCAATATAAATGATAGTCTAAATTATTATATATTAATCTAATTTACTAAATACTTAAACTTGGATGCAAGCTCGGAAACTCATCACCCTCCTCATTTGACCTAATTCACTTTATATTAATTTAATTTATCAAAGAACTCGAACTTAAGTGCAAACGAACTTGGGTGCAAA…	4500653	4501253	TCCAAAGAGGTTATCGGCAG	60.206	20	ATGAGTTTCCGAGCTTGCAT	59.843	20	158	703	860
Pm1	24672611	CA	C	D1	DOWNSTREAM	CCAACACCATTACCATGACATACCCTAAAACCAATCTGTTCCAGGCAGCACTTACAGTACACATCTTTTGAAAGAAACAATAGACTCGTCATATACACCCAGTGCTCTTGATTAACTAACATAATATAAAGCAATCTTCTTTAAAATACAACAGAGTGTTATACAGAATTTATCATCAACAAAATCAAAAATGAGAAAAACAAAAGGGAAGATAAGCACACCAAGCAAAGGGAAGAGCAAGAATAAATTGATGAAAGAACCAACCTAAATGGCATTTCAGCAACAATGGAGAACCAGAGCGAACCAGAGGAAGAAAGACGAAATTTAGGCAAATAGATTTTGTGTTTTCTCCTCACAAACATATGTGAGGATTGGACTGGAGCTCTTTATTTAGAATTA…	24672411	24673011	AACCAATCTGTTCCAGGCAG	60.111	20	CTTGCTCTTCCCTTTGCTTG	60.125	20	213	577	789
Pm1	884932	T	TACACGG	I6	DOWNSTREAM	AAAGATAAAGAACGGCAGAATTGAAAATAGGAAATGTATGTTCTTCTCTGTCTCACTATTGTGAGGCCAGGCTCCTTTAATACGACAAAGATGGAAAGCTGATAAGGATGAAAATGTAAGACACGTGACAGCTATTTAACGGTTATTTTAATCAGCCCAACAAGGCGGGGAAAAGTAAAAAGAGCCTAACAAAGGAGAAATACACAAATGTTGGGCCAAAGCCACGAAAGACACTGTATTGGGCTGTAGAAGTGTAGGGTGGTTGCATCAGAGAAGGAGAACACAGAGCGATGGTTTACTTGCTTATATTAATAAGGAGGCTAGCTAATGGAATTGAATTGAACATCCATCTCTTGTCTTCTGACTAGCTCCGCTAGCCTTACTTCTTGACACCACCAT…	884732	885332	AAGGCGGGGAAAAGTAAAAA	59.944	20	TACGATAACCTTTCCGCTGG	60.089	20	258	710	967
Pm1	11725839	A	AC	I1	INTRON	TGAAAGAGAGGCATCTATAAGCCAGGACATAGTTTAAATTGAAAAATCTGTAACACTGAAATTCCAAACCCTTTTTTTTTGTACCAACAGCCTACCTGAAGGCAACAATGGCATGTCAAAAGTGGCAAGTCATAAAAACAAACTGAGTAATGTCTACTTCTATCAGCACTAACCTTGTCGCTTATGGAGCATCTAATTATAAAAAGTATAAAACTTAAATCAGTTTATTAGTATCTTGTTCCGCTTTGCATCTTAGTTATTAAAAAAAGGGAGGGGGCGGGGGGTATATATGCACTGCATAAAACCAATTTGCTCATCATAAGCAGAGTTTGTACCTCACAGCATTATAGGTTACTGCAAACCAGCAGCATACCTTTGAAAAATTATAATAATAAATCA…	11725639	11726239	CAATGGCATGTCAAAAGTGG	59.964	20	TGCTGCTGGTTTGCAGTAAC	60.058	20	265	654	918
Pm1	24640937	T	TAAAC	I4	DOWNSTREAM	AAGAGAGACATAGGTGTAGAGGTCAATGGAGGAAGCAACGGCTGTAGATCCATGAACAACAGCATGTTCACCCGAGAGGATGATTTTCCCAGGAGCTCTAGCTTTCACTTCCATTATTCTCTTCAAAATTCAGTTGAATTCCACAACCAATCTGGTTATTGATTGAATTTCCCTGTGGTTCTTTTGGTGCTAATTACTTATAAACAAACAATCTCACTGACTATGAATGTGAGTGTGTGTGTTGAATTAAATCAGTTAAATGTTGGAATATGAATTTATTTGATCCATACTCGTTGGAAAGGTCGCATTTAGGCTGCTGCTGCTACTCAACTCAACGCTGTTGGCCTCATTATAAAAAGGGGTCCTTCCGATTCGCTTGTTTGGCTTCTTCTTTTTGCC…	24640737	24641337	TTTCCCTGTGGTTCTTTTGG	59.942	20	CAGCCTAAATGCGACCTTTC	59.845	20	149	716	864
Pm1	2154337	TACC	T	D3	CODON_DELETION	TGCTGTGCCTAGCCCAAACTCAACTCCACCACTGCCAAGCTCCATACCTGTCTCTCAGCAGTCAGTTCCGCTTTACAGGCAGTATCCCCCTAATTTCTACCCATATGGCCACTATCTCTCTCCATATTATATGCCACCAATACACCAGTTTTTAGGTCACAACGGCTTTCCTCCACAACCTTCAGCTGGGAACGTATTTCTACCACCACCACCACCACCTGCGGCAGCTGCTGCTGGGGTTAAATTCCCTCTTCCACATTTCAAGGCTGGGGTGAATGCTGGAAATCCAACTCAATATAGTAAGCTCTGTTGGTAATGAAGATCTTGGAGCATCTCAATTGAAGGAAAATCATATCTACACAACTGGACAACTGGTTGGTCTTCATTCTGTATCTTTAA…	2154137	2154737	ATTGCAGGGTGGAAATTCTG	59.933	20	GAATTTAACCCCAGCAGCAG	59.708	20	268	528	795
Pm1	21322608	TGCAGAACTTAA	T	D11	DOWNSTREAM	GACTTAAGCTATCAGATCCGATCATCCAAATGACAAAAGGACAGCAAGGAGAAGAATTAGTTTCTCACACCAAATCAAAAAATCCCAACAAAATTTTGTAAAAGCTCTTTCTTCAGTTCCAGATGTTAAAATCGTATATAAAAAATGTTCTCGCAAAAGACGGCTTTGATATCAAGATCACATAAAACTAAAGCCATATTTGCAGAACTTAAGCTATCAGATGCGAATGACAAAAGGCATTAAGGAGACGAATTAGCTTCTTGCACCAGATCGACAAATATCAGCAGCTCCAAATTTTGTAAAAATATCTTTTTTCACCAGAGGCTAAAAATCAAGAAATTAATTTAATAATATCCTCGCAAGTTGACAGTCAAAATGTTTCTGGTAACGTGTCAGCAA…	21322408	21323008	TCCGATCATCCAAATGACAA	59.859	20	TGTCGATCTGGTGCAAGAAG	59.984	20	260	565	824
Pm1	651883	T	TC	I1	INTRON	GTGAGCCTTGGAGCCTTGAAGTAGGGATTGCCAGAATTTTCTCAAAAGTCAGCTTCATCTAGCAGGAGAAAGTGGAGATAATTTCCCTCCCTCCACTACAGAACTGGCCTATTGTAAATCATGCCATGAGATTGGCCTATTAACTCAGAAACAAATTTACATATTAAAATTGTTTTGACATACTTTTCTTGGCTATTTTTTTTTCTTTCTTTTACCCGTTTAACATCAAACGTAATCACAATTAATTGTATCTAAGATACTTTCTGCTAATTGTCATTGGCTCAATTGTATCTTTCTTTAGTCGCTGGCTTTGGTATTGAGTATTTCTGTGCTGGGATTTGGATTACTTATCGTAAAACCTAATGAACATTAACTGTCAGGCACAAAAATAAAGCAAAT…	651683	652283	CCCTCCACTACAGAACTGGC	59.721	20	CCAAATCCCAGCACAGAAAT	59.933	20	254	637	890
Pm1	1258096	C	CCT	I2	DOWNSTREAM	GCAACGTGGACGGACCTGATTGGATGTGAAACATATTGGGAGGATAGAATAGTAGCATCCCATTTTTGGCCACATCCATTTGTAAATTGTTTTTATTAATTCATTTTTTTTAATACAAACAGTAATCTAAACTAGAGGAGACATGATTTTTTTATACATAAACTAAGATATCATAAGAGTTCAAACTTGAGATCACTTGTCTGCAAGTCAAGGCCCTTTTTTACCGGACTAGAACCTCTATTTTCTTATTAAGTTGAAGTCTATTGAACACTTGGCTTCTTTCTTATGTTTTGTGGGATGGATTTGTCTAAGGTTGGTGAGAAAATTCAGAGCTCCATTAGGTCTGTCAGATCGCCTGGCCTTCTACCTTTTGTGGGGTTGGGTCAAGGTCGAGGGGGT…	1257896	1258496	TTGGCCACATCCATTTGTAA	59.786	20	CAAATCCATCCCACAAAACA	59.222	20	241	614	854
Pm1	19284831	CTAGAAGTTCCTTATCTCTCCTCAGATT	C	D27	INTERGENIC	TAAGAATATAAGAAAGCTATTTTAGGAGCTTTCTAAAAAAATTTAATTCCAACTATACTCCCTAATTTGGAGAGTCATAAATGCTATAACTATTTTTTGATTGGTCCATCTCTATTAAAAAATAAAATAAAAAATAATTAGCATTAAATAAATGTTTGAAATACTCATTAAATAAAGCAGCATTAAATTATAGTGAGCCACTAGAAGTTCCTTATCTCTCCTCAGATTTAGAAGCTCTTAGAGGACTCTCTATTTTAGGAGGCGGATGGGGAGCGTGGTCGGAGTTACATTTTTACGATGCCTCCCTAAAATTTGTCTAAAGAGGTAGTTTATGAAGCCTATTGTGAATGCTCTTAATGGCATAATTGCACTAGACCATGTTACTTCAAATTTAGGACC…	19284631	19285231	AAGCAGCATTAAATTATAGTGAGCC	59.325	25	AAATGTAACTCCGACCACGC	60	20	118	723	840
Pm1	15650313	AT	A	D1	INTERGENIC	GATTTAGATAGAGCTGTTTGGTGGTTATTTTTGGTTCTGTTAAGCAAGATGTGCGTTTCTATATTGAAATTCCAATTTATTGTTTCGGTTATGTGAATAGAGCATGGTAATTAGCTAATGATATCAATTGACAATTGGTTGGGATAAATTTGAACTAATTGCTATGATTGTATAGTTGTAAATAAAGCCAAGTAATTCTTATGTGGTTTGAACCAATGACAACCTGTTTCATGTGTGATCCGTGCTTAGATACATATTAATATTTTTGAATCTTTCCTTTTAGTTTATGGAAGATATGATGTATTTGGAGGGGTTCTTGATAAGAGTGATAACAACATGATGTTGCTTTTGATTATATATTAATGCATTTTTGTGTGTTGAAGCTTTTGAAATTTTTTG…	15650113	15650713	TTCTGTTAAGCAAGATGTGCG	59.122	21	GCACGGATCACACATGAAAC	59.975	20	211	583	793
Pm1	6349974	G	GA	I1	DOWNSTREAM	GTCACCACTTGAAATAGAGCTATAATCAAACCCATCACACCTAGCCTTGAAGAAAATGTAGAACAATGTCCTAAATTAGCAAATGTCCTGGGCAAGCTTCATTTGCAGCAATTATTTGTATATTAATTTATTAATTTCATGAATACATTGCTAAAATGGTTAGTCACCAGATACATACAATTGAAACATTTTTTATTTCTGAAAAAAAATATTTAAAAAACCATGTTTAATTTTCTTGATCATTATCAGAAGAACTGAGCAACTCCTCCACTAGTGATTGCAAACTGATCAGATTGAGTAGCAGTTTGGAACCTGCAAACCTTGCAGAGAGTTGAAAAGAGGGATGGAGTTTGGTACTTGTCCTCTCCACCCATCATGGGCATTGGAACTCCAACCTTG…	6349774	6350374	ACCCATCACACCTAGCCTTG	59.989	20	TGGAGGAGTTGCTCAGTTCTT	59.076	21	241	578	818
Pm1	19287846	CT	C	D1	INTERGENIC	GAGTAACTCAAAGAAAGAAAGGCTCAAAATTGTTCAGTTAATAGATGCATTAGTTACTTGTCAATTTGTGTAGCAAGCAATGCTATACAAATTAGTTCGATCTCAACTTCATACATTAAGTATCTCGCATATAAATTGTGTAAAGGTCCTACATGATCCCATAAATTCAAGAATCTCGTCCGTAAAATGAAGAAATTGTGCTTTTTGTGTTGATGTGATGTCATTCTTGCACTTTTTTAATGTGTGAGTTCAGTTATGTGTTCCAAATATTTGTTATTTGGCTTATTTTTAGCTGAATATGACTAACAATAGGATAATTTTCCACTCAAAAGCACTTTTGTTATAATCCCCAAGTATTCTTAGTACAAACCGTGAAGGACTAAAGCTTCAATTGTTCAC…	19287646	19288246	CAAAATGGAGAGGGCACAGT	60.111	20	TGCAAGAATGACATCACATCAA	60.119	22	262	518	779
Pm1	20635276	T	TA	I1	DOWNSTREAM	TATGGCGTAGCAACCACGGCTCGAGTTAGAAATGGGCCCAACAGGGTGGAGTAGGCTTAAGGTTGTACAAAGAGCCCAAATGAGGTTAAAAATATTCTCCATAAAATAACTGCTTTAAATAAAAATATTAATTTGTACAAATCTATCCAAAGGGACTCCGTGCCAGTTTGGTATTGCTTATTTGGGGTGATAATTGATTTTAAAAAAAATTTGGGAAGTCCAGTCCGTTTGGTAAACTATGAGAAAATCACTTATTGTTAAAAGTTGCTGTGAGAGAAAGCCATAAAGGAAAATAGCTAATGAGGTTATTTCATTTTCTGATTATGTAGGAATCAATTTTAAAGAGGCACTGGGTTTAATGATTATGCTATAATCATTTTCTAATTATGCGAAAATCAG…	20635076	20635676	GGGAGGGAAATTGCACTGTA	59.933	20	ACGGACTGGACTTCCCAAAT	60.746	20	257	520	776
Pm1	13046727	T	TC	I1	INTERGENIC	ATAGGGTCATATACCTTGCTAAGACTAATCAAGACCTTTTGCACAAGCCTCTCATTCGAGAGCACTTCACCATATGTTTTCATTTGATTAATCAGATCATTCAGTCTAGTAAGGTAAGCAGATAAGGGCTTATTATCATGCATTCTAGTGTATTCAAATTCACGAATGAGATTTTAAAGTTTTACTGATCTAACATGATCTCCCCATGAAATTCTCCATACAACAGCTCCCAAGCTGCTTGGCAGAGTCTGTATTTGCAATTCGTGGGAAAATCTGATCTGAGGCTGCATTTTGGATAATACCCAGAGCTTTTGCATCCTTCATGAGGATTGCAGCTGCTTTCTCACCATCTTCTTCTTCTGAAATTTCGTCAGATGCCTTCTTCTTCTTCTTAGAATT…	13046527	13047127	CATTCGAGAGCACTTCACCA	59.984	20	CAAAATGCAGCCTCAGATCA	59.948	20	242	601	842
Pm1	9055843	A	AG	I1	DOWNSTREAM	TATTCCTTCATATTGAAGAATTTCAAAACTTGCAAAGATCTAAATGGTTTCATTCATGTACCATAAAATTCATGAGCAATCAACACCAATTGATTTAACTTTTTAATTTCAAGCTCTACAAGGTTAGCCGCCTTAGTGTTGGCAAGGACAACTAGTACTTGCAAACTTGCAACACTCAAGTCAAAGAAAAAGTAGATATGAAAAGAATGATTTCAAAACCAACTTGGAAATGAGTTTTTGTAGGTTTATATGCGGGCGGAGGTTGTTAAGGACTTGGCTATCATTTTGTGAATCTTCAATATCACTTCTCCAATCCAAAGTAAGCTCCTTAAGATACATCGTGTTCTTCATATTGACCTTGAAAGTATCATCTGGATAGAAAACAATATGTTATATCTA…	9055643	9056243	CAAGGTTAGCCGCCTTAGTG	59.898	20	AGTCCTTAACAACCTCCGCC	60.496	20	156	667	822
Pm1	18312743	CTT	C	D2	DOWNSTREAM	AGAATAAATCTGAAATGTTGGTTCAGTAATACTTAGTAGTTAAACTAAGTATAGAATACATAATGAACTCTGGGAGGTTCCTCTTATTTCAAACATGAAGGATTCATCAAATTTCTTTCCTTGGTTTCATGAGCTCTTACCACTAAACTATGGACTGTTGACACAATTCCCATTCTAATTAACGTGTGCCCAATTAAAAACTTTTCAGTCAGAATCCGAATTTACAATGCGACTTGCATTAGTGGTGTGCCATTTTTCCACATAAAAAAAACAAAATCCTCAAATGCACAAAACGAAAGAGAAAGAAACAGAAATGAGGCATATCTTAAAGCTCCACGTACGAAAGAGAGCCCTGTTGGCTTCTCTTCTTATATTCAACATGCTCATGGCTACTCGCGT…	18312543	18313143	GGACTGTTGACACAATTCCCA	60.807	21	ATGGCACACCACTAATGCAA	59.995	20	102	700	801
Pm1	8334177	CT	C	D1	INTERGENIC	AACTAAACCAAGTCAAGTTGTTCATAATCTTATTGATGCGTGATTAGTTAATGAATATCAGATCCACTCTATATAAATTTATGCAATTAATATCTGCCTAACCAATTTGGTTGGCATGATTTTCCTTCCAAAGTTGCAATTCCAAGTTCATGATTCAAGACTATTTGCTGGAAATAATACAATAAGGAATTAATTAAAACCTTTTTTTTTTTTTACATTTAAAGAGGAGAGAATCGAACTTGGAACATCTTCTAATGTACAACCTGAATGATGAAATATGGGCCATGGTATTGAACATTGCTAGGAAAGAAAAAGTAAATATGCCAAAAGAATGTATTTGATGTGTTTGACAATAATTTTACAAACAGAAACTAGAAAGTAAGCTTGTAACAAGAAAAT…	8333977	8334577	GGCATGATTTTCCTTCCAAA	59.878	20	AATGTTCAATACCATGGCCC	59.51	20	187	661	847
Pm1	26673066	CT	C	D1	DOWNSTREAM	TTGACATCCCAAAAGTAAGATGTCAAATGAATATTTTATTATTTTTTCTTTTCTTTTCTTTTTAATTAAAAATAAATCAACACTAAAATGTAATAAAATAATAATTTAATTTGACATATCGGGTGGAGTGTAAAGCTATGTAAGATGTCAAATAGCCACATCAGCCATCAAATTTAAATTTGATGTTTGGTATTTGACATCTCCCTTGGAGATGCTCTAAGAGCATCTTCAACTGATGTGTCAAAAATGCCACATAGATATTTAACGGCTAGAAATAACATCTCACATTATTCCAACCGATGTGTTAAAGTTGATGTGGAATGAATGCCGGAGGTTGAGATGTTATTTTTGACATCCCAAAAGTAAGATGTCAAATGAATATTTTATTATTTTTAAAGA…	26672866	26673466	TAGCCACATCAGCCATCAAA	60.22	20	ATAACATCTCAACCTCCGGC	59.009	20	194	701	894
Pm1	3773528	AGAT	A	D3	DOWNSTREAM	CAATATCAAGGTGCTATGAGAGTTCGAACTTGAGATCAATGATTTTCAAGTCAAGACTCTATTGACCAATATCCTCATGTTTTAAATTGTTTTTACAAGATTTTTTCAATAATGTTTTGTTTCAAAATTACACCTCGGAATGTACACCTCGCAATTCAATGTTTGAGGTCAACTTTGCATTCGGAGAAATTCTTGTGATGAGATGATGACACAGTAAAACACATGTGAGAGTGGTCAATGGAAACAACTCACCAAAATAGCCATCCACAGTCCTCCACGTGTCCACGTGTCCACAACTCAATCAGGTATGACGCGCAGCAGAGGAGCATTTCTCGTATTCACACGTGGCCATTCCGCGCCAGATTCCGCCGAGTAGTCTGAATTGGGCCACGTCACCAG…	3773328	3773928	TGAGGTCAACTTTGCATTCG	59.84	20	GAGAAATGCTCCTCTGCTGC	60.249	20	171	712	882
Pm1	10490823	GT	G	D1	INTRON	TCTAGCTTTGTTAATTTCTGATTGAGGTTTTTTCTTCTTCTCTGTTAAAAGACCTTGTTATGTTCAGTGTCTTTAATCTGGGGCTGCATTTATGTGCCTGCTCGCATATTGTTAATGGTTCAAGCAAGCTAATTTGCTGTCTTTCAATTCAGGAAAGAAAAAAGTACTTTTCATTAAAGTGAAATATGGTGATTCAGGCTGTTTTTTTATTATCTTGCAAAATAATAATGAAATGCTTGGTGGTTTAAAGCCTCTATTTAATCTTGGCTCAGTTTTATTCATTTCCGATAAATTCATTTTGTGTGATGCAAATTTGCTATTGTCATTTCCTTGAAGTGATTTGAGTGGTTGGGTAGTTTTGTTGTAGCCCAACTAATATGCATGTAGTTTTCTTCTTTT…	10490623	10491223	TGTCTTTAATCTGGGGCTGC	60.214	20	AGGCTTTAAACCACCAAGCA	59.747	20	186	616	801
Pm1	25261918	T	TCACA	I4	DOWNSTREAM	AAACACTTACAAGTTGCAATGGGCACCAGAATATAAAATATTATAATTTTCATGGAAATGGTGATACAAACAAATCTGGACTTACCCAGAAACAAATATGAGAATCAGAACAGGAAACGCACCTAGCCTTAGAAATAAAAATTCAGTCAAAAGTCACAGACAGTAAATGAGCAAAACCATGGCACAAGCGCATACTCAATTCACACACACACACACACACAAATTGCAGTAAATGGGAAATATATACATGATCTGATAATAATAGCCAAGAAAGTAAACGAACAGAAAAGAAGAGCAAAAGAGTATAAAAATAGAAATGGGGTCAAAGACACAAACCATTAGCATCCGCCATGACAGGAATTGGAGATGTACGAAAGAAGAAAGAAAGATCAAAAGAAT…	25261718	25262318	GAACAGGAAACGCACCTAGC	59.882	20	TGGTTTGTGTCTTTGACCCC	60.791	20	231	656	886
Pm1	10359847	GTAAT	G	D4	DOWNSTREAM	CACTTGAAGTTTATCATCCCACCCCTTTATCGTTATCTTTTGTTTTTCCTCCCAGGAACCCTAACTTCATTCTCTAATTAAATTTGCAGTAGTGCTGTTCCGTCATGGTTGAGGCACAACAATGACACTCCAGGCAAAATGAAATCAATAGAATGTTATGCCAAATATTTGTGAGCCCAAAAATATACCGTACTGGTCAAGTAATTTTACCAACATTTGATGCACACACTACCATATCTAAGTTGACCAAAAAAAAAAAAAAAAACACTACCATATCTAAGAAATTACAGCTGGATCAAAATTGAATTCGATTAAATTCTACTCAGGCTTTTCTTTCACAAGCAAATTCAGTTGCATTCAACATCTTTTGTTTTTTTTCTGGCCCAAAAATTGTACAAA…	10359647	10360247	TGACACTCCAGGCAAAATGA	60.24	20	TTTGTACAATTTTTGGGCCAG	59.855	21	277	671	947
Pm1	9067995	ATG	A	D2	INTERGENIC	AGCTAACATGGTTTAAGGATGCAAGAAGAACTTTTGGAGAATCAACATTAGTTGCCGCTCAAACAAAAATGTCTCTTAAGTGAGCGTAAACACATTTCATTATTAGTTTATAATAAAATTTGTTAGAGTCATTAAACTTATCAAAATTATTTTTCATTATAGTTGAATGGTGGATCATGTATGGGACTAATGCACCAACTATGAGAAAGTTAGTAATCAAAGTATTATCACAAACGGCTTCCTCATTTGATTGTGAAAGAAATTGGAGTACAATTGCACTCATACACACAAAGCAAACATATAGGTTGGCTCATAGTAGGTTGGAAAAATTTGTTTATTACTACTACAACATGAAGCTTCAAATTCGAGACAAGGAAGCAGAAATAGATCACGTGGACT…	9067795	9068395	GTTGCCGCTCAAACAAAAAT	60.117	20	CAATCAAATGAGGAAGCCGT	60.074	20	203	599	801
Pm1	7663083	A	AT	I1	INTERGENIC	CTTTAGGATCTTCAGCCATGGAAAGAGGAGTGCAGAGTTTATGGCATGACATAAAGGAACTGGCTAGTTTTGGGGAAGAGGTTTTGAAAAGGTTGCCATAATTTGTAGAGAGAGGTGGAGAGAATTTGACAATTTGTTGTGTTGTATCTTATCTTCTAAAAGCTATATCTGCTCTCTCGAATAGCACCTCCTTGGATTGTATTTTTTTCGCCTACATAGGCCCGACACTCTCTCACTCATTTGAAGCTATGAGAGCCTCGTTTTTAGAATATTTCCATATACAACCAAAAATATTGAAACTTCGACTCAAGTATACCTCATCACTTTCACTCTCTACTGATATCTATGTAGCCATCACATTTCTACATTAACCCCTATCATATTTGAGACCCATACATC…	7662883	7663483	GGCTAGTTTTGGGGAAGAGG	60.068	20	GAGAGAGTGTCGGGCCTATG	59.827	20	173	610	782
Pm1	13999108	CG	C	D1	DOWNSTREAM	ATGCAAAGATTTTTAAAAATATTTTTTTTTAAATTTTTGTAAGGACTTTGAGCGACGAAGTTTATTGTTTCGTCACACAAAGTCACTTTGAGGGACGATGTATTGTAGTCACTCAAAAGTTTGTCGTGCAAAGTGACTTTGCGCGACGAATTGTTTTTCGTCGCGCAAGACTTTGAGCGACAAAGTTTTGAGTTTCGTCGCGCAAAGTGACTTTGAGAGACGAATAGTTTTTCGTCGCGCAAAATTTGGTCGCACAAGGGTTTTTTTTTTTATTAGTGATCTTTTATGTTGTTTCTTTATGTTTGGAATAAGTTGCAGAGACTCTTTGGGTTTTCTGTATAGTTTTCACATCTCATTTGGGAGAGTTTTATTTGTATTGTTATGACTTGATTTTTTCAA…	13998908	13999508	AAGGACTTTGAGCGACGAAG	59.615	20	TTGCGCGACGAAAAACTATT	60.749	20	202	589	790
Pm1	5074649	CAT	C	D2	INTERGENIC	GGGGGAAGTCATGAATGGGGAACTTAGATAGAGAAATCAAGAATTGTGAAATAGATCAACTACTCCCCCATAGTTGATTATATTCGTGATTTTGAGTGTGTATTTGATTAAAAAAAATTGACTTGGAACTCACATAATTGTTTGTGCTTTATATGTTAATAAATATAAAGGAAGTCATGAATTATAATCATTTTAATACTCATGTGTTAGTAAAAACAAGACAAACATGAATTGGAATTAATCCAATACTCATTCATGATAAGTAAACATGTCATAAGAAGAATGATAAACAATTACAAGCACACGAGTGTTTACTTCATGCTCACATGTAATTAGGGTTCACAAATGATCATGAATAAGGCTCTCCCTAAAAGTCCTATTTATAATACGTAAGACTTC…	5074449	5075049	GGAAGTCATGAATGGGGAAC	59.192	20	TCCAATTCATGTTTGTCTTGTTTT	59.793	24	233	552	784
Pm1	21326210	T	TTTG	I3	INTERGENIC	CACCATTAATGCATGTGAGACTTGCATGTCATCAACTACTAACAGGGTCATGCACCTCCCTCGTCGAAAGGATATGCTAGAATTTGTCCTTATGATGGTGCTCACCATATGTTCGACTAAATGCTTCAAAGAGACTTCACCCATCATGAATCTAAGGAAGTTAGTATTATTAAATTTTAATGGTATTTAGTTGTCTAATTTTTGTTGAACTTTTAATCTTTTAAATATTGCCCATTTTCTGAAAAATTCACAGCTACATCATCAACAGTAAAAAATGATTGCCCACGTATACGTTTATATTAGCAAAATGTTCCCATAAATTAAATTCTAGAATCGACATGTAACATCAATCATACCATGCAAAAAGCAACTGACATCAACATAAAGAAGGCTCATTTG…	21326010	21326610	TAACAGGGTCATGCACCTCC	60.924	20	CGTATACGTGGGCAATCATTT	59.734	21	254	588	841
Pm1	18713785	C	CTT	I2	DOWNSTREAM	GCTTAATAAACTCACCAGGGAAACCTAATTTCTCCATCATTTTACAAATGAAATTCCACTCAACTCTATCATACGCTTTTGCCATGTCTAGCTTCAAAGCAAACCTTGGAACTTTTTTCCCCCTTCTACATTTCATGGCATGGATTGTTTCAAAAGCTAGAATGATGTTATCTGAAATTTGCCTATCTGGAACAAAAGCACTTTGGCTTTCAGATATAATCATTGGGAGCACACACTTTAATCTGTTAGCTATGACCTTAGAAATAATTTTATAAATCACATTGCAAAGATATATTGGCCGTTATTGAGTCACAAATTCCGGTTTTTCAACTTTAGGGATGATAGCTATCGAAGTCTTGTTCAGGCTTCTCACACTTTCCTGACCATTGAGAATTTTTA…	18713585	18714185	CATGGCATGGATTGTTTCAA	60.321	20	TGTGACTCAATAACGGCCAA	60.111	20	181	682	862
Pm1	25361822	C	CT	I1	DOWNSTREAM	GATCACACTCCCCAATCCCACTCACCTAATTATATGACCTCATCCTACATTTGGTAAAAAGGTTTTGGCTTGGGTTATTAATTAGGTCCAAATTAAGCCATATTGTAGTTCAATGGGTGTATTTAAGGAAAAAACCAACGCGTTCATAACTCGGTAGTAAGAGCATTTGCATGCAGATCAAGTAGTCTCATGCTTCTCATCCCCTTTCCAAATTTTGACAAAATAAAAAGGAGAATTAGAAAGAAAACAATAACCCATGATTTTGAAGATTAACTTGGCCATATTAATTCTTGACACTTTAATATAGAGGTTAAATAACTACATGCAATTTCATTCTTTAATATCCAAACCTAATTATTTGAAACAAATTGTAGTGAATATGTATGAGTTCAATGTTGC…	25361622	25362222	AACGCGTTCATAACTCGGTAG	59.303	21	TGCAAGTGAGCAACATTGAA	58.994	20	272	685	956
Pm1	5008624	G	GGACA	I4	DOWNSTREAM	ACCATATGCATTTCAGTAATGAGTTCATGAACAGCCTGAAGCTTAATGCAATTCATCACTTGGCTATCTTTTTTTAAAACCAAAAAAATAAAATATTATTCCCTGTGATTTATCATAATTAAGTGATTTTAATTCTATGATAATTCTGTATTTATATGAAAATGATTCCCTGTACAACGTGTATGTTGTGTATTATTGGTGGACACACAGGCGAAGACAAATAGGTTAGGTTCATGCAAAAGCGGATAAAGTTGTGGTTACAGATTGCGATGGCTGGATCACTTATGAAAAGGGCTTCACGATGAATATGGAAATGTGGAAATATGAAAACGAAATAGATTCCGCAAATTCTTTGTGGACTTTCTAGATCTTCCCTTCCGTAGGGTTTAAGCCATTGAT…	5008424	5009024	GCCTGAAGCTTAATGCAATTC	58.982	21	CATCGTGAAGCCCTTTTCAT	60.074	20	271	582	852
Pm1	22774307	CGGG	C	D3	INTERGENIC	AAATCATCTTATCGAATGATGAAACCTAAAGGACGTAAAATAATTGCAGTAAACTTTCTTCGTTTTGTAAATCTAGGTCTACACATCAAACAAAAACGGTATGCAAGTATTGCATGGATGAACATTACTACACCATCAAGCAAAGGGGATGATGTGATGAAGTGTATGCTTGAATTTTTGGGCCATTCACAACATGAACACGGGGGGGTACATACATAGACAAAGAAAGGAATAGATGCAGATTAGAGGACAAAACATCTTTGCAACACTTGAATCAAAAGCCAAGCAAGGCACCTCTAATTAGCAGCTTCTCTCTCTTACAAGCGTGCCAAAGCATAAAAAGCCTAAACCATCTGGGAAACTAGACACATGCATTACCTTCCTTGTGTCACTTGCTTG…	22774107	22774707	ATCAAGCAAAGGGGATGATG	59.894	20	GCAAGCAAGTGACACAAGGA	60.032	20	266	683	948
Pm1	21118162	T	TG	I1	DOWNSTREAM	AAGGAAGAGGCCCTCCATCTGGTTAATAGTGTTTCTCCTCTAGGTAAAGAAGTGATCATGTTATATAATATAGGATCAATTCCAGTTTGGTATATATTTGCTCATATATCCTCTCAATTTTTACCCCGGTATTTCCAATTTGTTGCAATATGGTTCCCGTTTCATTCTCAATGTCTAGAATGAATAACCCACTAAAAAGTTGGAGGCCTTCTTGAGTTCAATCAGCCTCGTGAGAAATTCATATGATAGTGGGATTGCACGGAAATGGGCAGTCAATTTGCTTTACGACATTCCGACTAAAGTGCCAATCCCCCACAGACTGCAATTTTCTATCAAAATTCAAATTAGTCAGATAACCGTCTTAGGCTTTCAGTTGCTACTAGGAACAGCAACATTACA…	21117962	21118562	GGTTCCCGTTTCATTCTCAA	59.91	20	GGATTGGCACTTTAGTCGGA	60.074	20	160	700	859
Pm1	14470053	T	TTC	I2	INTERGENIC	CAGGTCGGGCCTCATGAGATTTTTTTAATTTTTAGGCCAAGCCAATCTAAGGTTTCAAATTTTAAAGCCCTGGCCAGCTCATTGGGTCGGGCTTAGACAGCATTGACGAGACGGGCTGCCCATGTGCCTAGATGGGTCGGGCCTTTTTTTCATTTTGTTTACTCTATTTTTTTCTTCTAAATCTTCTATAACTTTCTTTTTTCAAAGGAATGAGCAACACTTTATGTAAGAATGGACAAATTTTTATCGGTTAATCAATGCCCATATGTGACGCTCAACAGGCTTTTTAGAATTTTAGTGCTAGGCCGATCTGAGGTTTCAAATTTCAAGGCTCGGGGTAGGCTTAGAGGAGCCTGATGGTATGCACATTTTTTTTTTCAACTTGCTTACTCATTTTTT…	14469853	14470453	AGGCCAAGCCAATCTAAGGT	60.096	20	AAAAGCCTGTTGAGCGTCAC	60.44	20	254	582	835
Pm1	4384209	GT	G	D1	DOWNSTREAM	ATAAAGAACAAACTAAACCACTTTTAAAAGATCAATGCATTGGGTTCGGTTCACACGTTACTTATAAACTGTTGACTTCATCCTGGTTTTTTATTTTTTTTTAGCACAACAAGTTGTTGTCGTGAGACTTGAATGACAATTATGGCAAGATAAACTTCTGATAAAATTGATATATATCATGTCATTATTTAAAGGCGATAGTTTTTTTAATTTTATTTTCAGTGGAAAGGAAATCAAATTCGAGACTTATTGTGAGAAAAAATACCACTAGATTAATAGTTAGTTGGTCAATCACGACATGTTTTACTGTTCGACGATTCATTTTGTTCTCTCATCAAAATAAGATAAAAATCGAACTCATTAATTTGTTGATATTTTGTAGAAAAATTACTAATTTTT…	4384009	4384609	GGGTTCGGTTCACACGTTAC	60.277	20	TCGAATTTGATTTCCTTTCCA	59.511	21	202	590	791
Pm1	18542746	AAGC	A	D3	DOWNSTREAM	AAGTGGCACAAATTTTTGAGATCATAGAATTGTAATTTATAACTACATATCATTGATTAGAATGAAACAGAAAGAAAAAAAGAAGTTGAAATCTTATGATTACCCAAAGCCAACCCATTGCCACCCATATGTTTTGATGATCCATCTATCGGCATTGACCTTTTAAAGTCCATGCATGTTCCTCATTTCAACACCTTACCAAGCAGCAGCAGCAGCAGCTAGCTAGACACCGTTGCCAGTGCACTTATCATTTCATTATTAAAAGTGGTTAGATATTGCTGACTATTTAAAGAGATCCGAAGACTACTTCGAGCCTTATACTTAGCGGGGTAATTAAACTAAACAAATCTATAAGCAGCATGATTACATATTATTTGCAAATCCCCTGAAATTTGAATG…	18542546	18543146	CCATCTATCGGCATTGACCT	59.917	20	GTGCATTCAAATTTCAGGGG	60.309	20	261	690	950
Pm1	19073809	AT	A	D1	INTRON	TATTGTATGCCGATATGGTGCTACTAATACACCGGATTATAATATGTGATGGGCTATGAGTTTTTACGTTAGAATATAATTATAATAATATACACATGTTATAACATGAGTTTATTAGTAAAACGATGTCAACTCATATATTGACCTTATTATTTTTGTCTTTTCAAGTTCAAAACTAGTCAGTTTTCTATCTCGTTATTATTTATATGAAAGGATTTTTTTAACCTTTAATTGTTACCTGAACTTTGACTGTTGCAACATTTACTTAGATTGAAAATTCATATGTGTAGGCCATTTCAGGAATCACTTGTTACCTAAACGACATGGAAACATGCAGAAAAAATGGAAAACTGATCTCCCGAGCCTCCTACAACATGGCCTGGGCTTACAGCCACTCTG…	19073609	19074209	TTGTATGCCGATATGGTGCT	59.019	20	TTGCAACAGTCAAAGTTCAGG	58.96	21	256	551	806
Pm1	24761243	TA	T	D1	DOWNSTREAM	CAGATATAAATATATTTGAAAATATTCTATCCATATTGTTTGACTGGTTTTGAAGAAAAAAATCTAAATGGCCCATCATATGTGATCCTCTTAGGCTTTTTTAATTTTGTTTTCTGTTATTTTAAACCAATGATTAGCATCCACGTGTAGATCATAAACATGTAAGCTACAGTTTTGATTTTTGCTTCCCTTTTTTTGTTTAAAAAAAACCTATTAGATTTTAAGCTAAAATTTTTAGTTAAACCAATCATTAAAAAACTCCTGATTCCGCCCTCACTTTGGCTCCTAAACCTGAATCCTGATGTCCGCTGGATTTACCCCAAAAAGTGATGATGCATTAGCGGTTAGGTCACCTGTTACAAATAGAGGGTAAACTTATATATGCTTGTTTATTGCTTA…	24761043	24761643	GGCCCATCATATGTGATCCT	59.592	20	CGGACATCAGGATTCAGGTT	59.927	20	239	618	856
Pm1	9275004	GT	G	D1	INTERGENIC	ATGGAAAATCACCAAAAGATACTAATTTTCAATAGCCAAAAGGTCTTAAGCGACCGATAAATCAACATCATCAAGTCGCCGGTTCTATAATAATCTAATGAATCTCTAATGCCCTAATAAGGGCCAGTTTGACATTGCTGTATTGTGAAAATAATCGTTGTCAGATTTGTTGTGAGAAAAATCAACTGTAAGAGAAAGTAGTTTGGCGTTTGGTAAAATTTTTGTTAAAAGTGTTGTTGGTATTGATTTTACGCATAATCAGAAAATGATTGCAGCATAATCATTAAACCTAGCGCCTCTTCGAAACTGATTCCTACATAATCAGAAAATAAAAACACATCATTAGCTGCTTTTCTTTATAGCTTTTTCTTACAGCAATTTTTAACAATAAGTGATTTT…	9274804	9275404	CAAAAGGTCTTAAGCGACCG	59.876	20	GAATCAGTTTCGAAGAGGCG	59.955	20	277	585	861
Pm1	4253508	T	TAC	I2	DOWNSTREAM	TTAGCTAGGGTTTATGGATTATGTACGTAGAGTTGGAGGTAGGGACGGAATTAGAAATTTTTTTCTAGAGTGGTCAAGAAGTCCAAATATCTTAATTGGGGGGCCATTGCATGAATTTTTTGTTTCAAAATTGTATACTAATTATTGGAAGAGTACATAGAATTACATGTAGATTAGGAGAGCCAAGGCCATCTCACACCTATGTGACTCCACCACTTGAAAGAGACGAAAGATATCATATATATATATATATGGTTAAAATTAAGGGTGAAATCGGTTCAGTTACCGATTAAAAATCACAAATCCAACAACCGATCGACATCAGTCAATACTGCTAAAATCTCAACTGGCATCGACCCGGCATATGTATATTGATTTTTAAAGATAATTTTGCATGTA…	4253308	4253908	GTTGGAGGTAGGGACGGAAT	60.19	20	CGTCTCTTTCAAGTGGTGGAG	59.892	21	197	580	776
Pm1	2571088	C	CT	I1	INTERGENIC	ATCACAAAGAGTCGTTACACTGAAGTGGCTAAATGGAAAAGTGATCCAATAATACAACTCTATGATCCAATAATACAACTCTATTATTAAAAATGTGACGGACATCATGTTACAGCAGCGCATACCAGATATAAATTAGGGAGGCTTTGGAAAAGGCCAAAAGTGTTTTTGTTTACGTGGACACAACAACGGAGGAGGGGCTTTCCCGGTTTCCACGGAGTCCCTAGATTGCAAAATTCAAATTTGCACAACTCCTTTTCAGTTAAACACGACAGTTTCTTCCCGGGCTATAAATACCCCTCTAGTTTTATCTGTCTTCGTAACCACCCTGCAATCCAATTGCATTATTGCTGTTGGGCAGGCATTGTTTTGTTGTTTCACTCAGATTTCTAGTGTAGT…	2570888	2571488	TTTGGAAAAGGCCAAAAGTG	60.081	20	GGGTATTTATAGCCCGGGAA	60.002	20	154	694	847
Pm1	1701808	TTTATCTCACTCTCCATA	T	D17	INTERGENIC	CTAGTAGAGTGAGAAAGTAACTAGGATTCCTCATATTCATCTTAGGCCATCAATTATAATACAAAGAGATGTCAATATGGATTCAAATCTGAGACTTCTGGCTACAAAATCAAGATTATTTTTTACTGGGCTAGACATTTAAACGTTTTTTCAATTGCTTATCTCTCTCTATATATTGAAATTGTAAAATAATAACACTTTTTATCTCACTCTCCATATTTTCAAGATTCCCTGTGGTTCTTTTTTGAACGAGATACAAACACTAGAGACTAGAAACGGCCAAAAAAGAGGAGCACATCAAAAGACAAGTAGCAACTAACTTTGTATCATCTCTGACTAAAAAAAAGAAACTTGAATAATCAAAAAGATAAGATTAAAGTAATTGCAAAGACTTGTCTA…	1701608	1702208	GAGAAGGGTTGAACGAAGAGC	60.376	21	GAACCACAGGGAATCTTGAAA	59.017	21	260	529	788
Pm1	1122129	C	CT	I1	DOWNSTREAM	GCAACTATTTCACACTTCAATTCAACTATAATGGAAATTTCTCTCTCTTTTTTTTTTATTGGGCAATAGGCTGCCCAGTTATTTGGTTCTGCACACACAACATGAGAGATCAATGAGAAAATAGAGAAATAGAAGAAGAAACATATTTACTTACAAACTTGAAGGTGTACATACAATTGTTTTCGTACAAAAGTACATTTCTTTTCTCTCTCTCTCCCTCTGTCAAGACTGCCAGTGTGCCATGATTTTTCAATTTTCTCGAGAACCAAACAGATCATGACCTCATGAACACTGAATTTAATTCCGAATCTGCCATTATTATTAGCAGACCCAAAAAAAAAAAAAAAAAAAAAAAAACCCAGCAATACCACATTTTATCCACAAGAGAAAGTACCACCA…	1121929	1122529	TTTATTGGGCAATAGGCTGC	60.061	20	GGCAGTCTTGACAGAGGGAG	59.986	20	179	603	781
Pm1	21293490	C	CTTGT	I4	INTRON	AGAAAAGAAAAAAGTAGTGCATGCTGACCTTTTTTAATGCATGCGTGAAACTTTTGCTTAGTTTTTATATCACGAGAATGTTGTTTTTGTTTTAAACATTTAACTTACTCCAGTGTATTATCTTCAACGCAGAAACCCTAAATAATAAGCCAATAGTTTTCTCTGAACAGTTTAACACAGTATTGGATATGCTATGTTCTCTTGTTGGTTCATTTTTCAGCTTCCCGAATCCGATATTATAATGTAACAAAACAAAATTAAACCCGATGCTGGCTGCAAATTGCCATGGACTAACTTCTAGTTTGATTGTGGAGGTCCTGGAGAATTCAAGTTTTTGGACCCTTTTCTTCCCTGAAGTTTTGTACTCCAAGCTTGGCGAATCACTAAACCAAATACAAG…	21293290	21293890	ATGCATGCGTGAAACTTTTG	59.735	20	TAGTCCATGGCAATTTGCAG	59.688	20	257	585	841
Pm1	5872029	T	TGC	I2	INTRON	AACGATCGCAGCAGAAACGGCGGCCACGGCCACAACCACCTGGTTGGAGGTGCTCTCGAATTGGACAGCAGCGCCTTGGAGGACTTCCCCTACGACGTCGTATCGAAAGACTTGCATACTCTCCCAAGTACCATTTTCCGCCCTTGTCATTGTTGTGATTGCTCTGTAACAAATCGGGTGTCATTTTCGATTTCGTGTCTTTCTTGCTTCAGGACCTTTGTCATCGACCCATCTTTCCAATTCGGTCTCTGATGGCCCCCGCCTTCGTGTTGCATATCAGGTAAAGAAAAAAAAAAAAAAATCTGAGTTTATAAGTAGCTAAGCCAAGTAGCTAGCACTCAATTGAAACATTTCCACTGTTATGACTGAAAGTAGCTACCTTTTTTATTTTTTTATAGT…	5871829	5872429	CCTTGGAGGACTTCCCCTAC	59.928	20	AGATGGGTCGATGACAAAGG	59.927	20	161	622	782
Pm1	22082334	CTTTGGGGTTGAT	C	D12	INTERGENIC	TTACCTTAATATAAAATGACCAAAAAAGATATATGGAATTGTGAAACAAATATAATTTTAAGGGAGTTTCACTAAAACACAAAAAATGGAGGTTGAAATTATGAAAAAAAAACCCAAGCACTATTTAAACATATAAACACACCCAAAACCCATCATTACACACACTCAAAACCCATTTATAAACACACCCAAAAAGTTGACTTTGGGGTTGATTTTGGGTATGTTTCTATGTTTAAATAGTGCTTGAATTTTTTTATAAATACATGTCTAGGATTAAGTTTATTTATAAATTTGTATAATTTTAATAAGTACACCCTACTTACAATATTCAACCCTAATCAAGAGATTACTTGGTGCCCATCTTTGTGATCTGCGAGTCAGAATCGTTTGGAGCAGATG…	22082134	22082734	ACACACCCAAAACCCATCAT	59.95	20	AGATCACAAAGATGGGCACC	59.934	20	236	685	920
Pm1	13859862	G	GAT	I2	FRAME_SHIFT	GGCTAAGTATCTGGGGAGGTCATTTAGATGCTTGTTGAAAAGGACTAGAGATTTGAAGCTGCGGTTGCAGCTGGCTACTGTGGCTACTGGCTTTGGGGATGTCATGGATGCATGCATGAAGTCATTAGATAGGGTCCCCGACAATGTTGGACCACTTGTACTGAGGAAAGGCCATGGTGGTGCTTATCTCCCACTGATGTGATACTAATATTAATTCCAAGATTATAACTAGTGCTGATTTATGATACACAAGCCAAGATGGCTCGATGTTACAATGATGCAAACCTACAACTGGATTTGTCTGAAGGAGGAAACGGGATAGGGATGGAGGAAGAAAAGAAGAAAGATATGAATGGAAATAGAAGTAGCAGCAGCAGGTTGTAAATTCGGGACAGTTTG…	13859662	13860262	ACTGTGGCTACTGGCTTTGG	60.312	20	CCTATCCCGTTTCCTCCTTC	59.897	20	247	625	871
Pm1	21352101	GCC	G	D2	DOWNSTREAM	TATTTTTACCAAACACCTTAAACTGCTTAACTTTAAAGTGAAGCAGATTTTTGGCGAAAAAAAGCAATCCCAAACGGGGCCTTACACGTCGAAGTTTGATTTTTTGCTTTTTCAATCTACATTGAATAAAAAAGATATATGTTTTTGTTAAAATCTAAGGGCTCCTAGGAATTGTTTCTTATGAGTATGACTGTTGCTTGGCCAAAAAAAAAAGTCTTATGACTTATGCAATGTTGAATTACATATATAGAAGGGGAAATCCAAGGTGATTCCTTTCCATATAGGGGGATTTTTTTCTTTCCATATCTTCAAATCTATTAAGAGCAAATATTGGTCTAAGATAAGAGCACTTCCACCCCTATGAACAAGGGCATGACGTCAGCAGCCCTCAAGCACAAG…	21351901	21352501	AGTGAAGCAGATTTTTGGCG	60.386	20	CACCTTGGATTTCCCCTTCT	60.298	20	232	585	816
Pm1	23876005	A	ATG	I2	DOWNSTREAM	TCCTTCCATGTTCTCTTCTCTTCTTAGTTTTGTGTGTGTGTGTGTGTGTGAGAGAGAGAGAGAGACAGAGAGAGAGGAAGACACAGAGAGAGGGGGAGGATATATCAGATATGGGCTAGTAGCCTAGTATAGTTTTTCTTTTCTTTCTAAAGATTACATCTGAACATGGTCTTTTTCTATGGAGTAGTGCCCATTACTTAATGTGAGAGAGAGAGAGAGAGAGAGAGAGAGAGAGAGAGAGAGAGAGAAGCAATGGACATCATTTTGTTTTCTTCTGCATTGCTTCTATTATTTCTTTAACTGGTTTTGTGTGCAACATAGAAAGAGAAAGAGAATAGCTAATCGATTGCTTATGAACTCGGAAGTGTGTTGCTTGACTCTTTATAAGTCGCTGCCGCG…	23875805	23876405	CACAGAGAGAGGGGGAGGAT	60.605	20	GAAGCAATGCAGAAGAAAACAA	59.519	22	205	630	834
Pm1	5629525	CT	C	D1	DOWNSTREAM	AGCCCATTATGACCATACGTGAAGCGCAAAATAACCCAAATATGATTAGTAGGGTCACATAAGAGATGTTATTTCTTTGCGTGAAGTGGCATCAATCACCAAACTCAATCAATAATTGAAAATCAGAATGATTGGATTTCTTTGTATATTTTTGTTCTGGACAACACTTACCCCAAAGGTCATGCTCCACCGGGGAACCCCTATAACAGCTCAAAACTTTTTTTGATTTATTTTGTTCTGAGATAAACAGCTCAAAACTTTAAACAAGAGAACTAACATGATGTTTAACTTTTCTTTTTATTTTTATTTTTTTTCCCTTTCTTTGTTTTTTTCCACACTACAAGTAACGTAGCGACCTATGGTATATACATTGTACCTCTGACGTAAACTTGGAATAAA…	5629325	5629925	TTACCCCAAAGGTCATGCTC	59.933	20	CACTTGGTGATTCTGTTCCG	59.135	20	270	716	985
Pm1	11817979	C	CAA	I2	DOWNSTREAM	TAGGGTTAGAAAGTTTCAACTCTCTCTTTATGACGAGATTAGGGTTAGAAAACGTGTCTGACGAGAGCAGGGTCTTAAGCTTATATAGGGCTAGGTCAAGTCGTCTCTACTCATCACCAAGGGCCGACTTGACTAACACTCTAAGCCCATCAAGCAACAATTCACGCAAAAGGAAATAAATAGGACCATTTAATTAGCTTCAAAACTTTCCTTATTTCACAAGGTTTTGGTCCTCAAGGTATAACCTAATTTAAACGCTTATCAAACTTGATATAGCTGACAAGACCCGCCCCAGAATTTCCCCTGAACCCGAGGCAGATCCCGTCTTGGTGCCGACATCACACCGATGCCGGGCCCACTACTAAAAATCCAAGACATCCTACCAAAATTTTGGCAGAG…	11817779	11818379	AGCCCATCAAGCAACAATTC	60.081	20	AGGGGAGACTCTGCCAAAAT	60.074	20	264	692	955
Pm1	5863567	TTTTTATAATGAG	T	D12	DOWNSTREAM	TTTTTGAGCAGACCAGCATGTCCAGTGAATGAGCTGACATTTCCTGAATTGGTCAACAAAAGTTGAAAATATTAGAAACACAAAATCAGACAAAAATCTAGGTATGTCAAGAAATGGAATAGTAGTGCTGGATATATTCTAATCTTAGCTTTTAAGTTACATATGTTACTAATTACAATCACACATGTATCTCGACAGCTTTTTTATAATGAGCCGTAACGGTTTTAGACTGCGAATCTAGATCACACATTAAAAATATGAACCCAAGTGAATTCTAGTTTAGGTTCAAAGTAAGATGATAGCAAAATGATTTCATGTTTGCTTGTTTTTGAAGTTTTCTTGACACGAGAGGGGGATTTTATATATATAAAAAACCGAAGAGTAAATTAGAGAAGAAGC…	5863367	5863967	ACCAGCATGTCCAGTGAATG	59.551	20	TCTAAAACCGTTACGGCTCA	58.438	20	218	560	777
Pm1	23655830	G	GA	I1	INTERGENIC	ACTTGTTTGAGGTATTAAAACAAGGAGGTTTTGAAAAACTATATATACTTGGTTGAGGCATTTCTTATCTTTTTTTACCTATTAAATTTCAAGTTTTTACCCGGACGAGGGATGAGACACAACAAACATCGCTTATATCTTTAATTATAGTTGTGGAACAATATATGTTGGTGTCGATTCGAGGACTACATCTAGTACGAGAAAATGATTCACAAAAAAATGATGATTCAGACAAGTATTTATGTATGGAAAGTTGCAGTGTATTTGCCACTAGGGTGGGAAATACCCACAATTGCAAAAAAATGGTAGCACATGTGGAGCGACACGTTAGTTATCGTGAGAAAATAGTTAATGGCATCCGTAAACCTTCAGAAAAACCTTATAAGTTTATTAAAAGAT…	23655630	23656230	CGAGGGATGAGACACAACAA	59.676	20	TCTGAAGGTTTACGGATGCC	60.074	20	268	654	921
Pm1	10280427	C	CG	I1	DOWNSTREAM	AGGTGGTAAAAGATACTTTGAGAATGAAGTTTCTTCATCTAGCTTAATATATATATATATATGCATGATTAAAGTTTATTGATTTAGGCCAATGTGGTATAGTCTAGTTGATTGAGTTATTTCATCTTCATCCATATAGGTAAAGGTTCGAAACCCCCAGACACCCAATGTTTATTGTATACCCCCTCGAGGGATTGAGTCGAATAACTAACTATACTTGTAATTTTGACCCTAGAAGAAACAAAAACAAAAACTATACTTGTAATAGGTATACCCTTGAATTGTATTATTGGTTTATTTTGGTATGCGTCAATCTTTTTTATCTGGCCGCATTGCTCCGGGAATTTTAGTTGACATTCTAGACTATAAAATAATTTTGTTCAAACAATATGAAGAAAT…	10280227	10280827	CCCCAGACACCCAATGTTTA	60.605	20	CAACTAAAATTCCCGGAGCA	60.067	20	199	703	901
Pm1	7893386	TTCATGCAGAAGG	T	D12	DOWNSTREAM	AGCGTCCAAGGCCTTTTGGATTTGGATTATTGCATTTTTTTCGTTTCTTTTTGCAGTGTCATTTGATGATTGCTTTTGTTGTACCAAACAATGTACGATTAATAAATTTATGTGATAGTGCATGGTTTTAATCAATTGTACTTTGGTTTTTTTATGCCCCGCAGAGAGAAATGGGTCTGATTATTATGCCATGTTTTGCATTCATGCAGAAGGAGCACACAGTAGCTCACTTGTGACAATTGTCTTTGGATTTGTCTATGGATTTTAGTTGCACAAAAATCAATTGTGAGTAACAGCAATATAGTTCAAACTGGTTGCTTTTAGAATACTGTTTTCCTCTTTTCGGCCGGGGCGGCCGCCGGAATGAACTTTTGGTCCTTCTTCTTTTTTGAGTGCGGG…	7893186	7893786	CGCAGAGAGAAATGGGTCTG	60.934	20	AGGACCAAAAGTTCATTCCG	59.028	20	220	708	927
Pm1	26284045	A	AGG	I2	DOWNSTREAM	CTTGGGGAAAGTGGTAATTAACTTTCTTAGATTGTTCAATGAGTCTTGGCTAAGAAAGTTAATTACCTCGCTTTGATTGTTGTGGGGGCTGCTTATGCTTATGAGTATTTACCCTCACATTCACGGCAAAAGTTCGGTTTATTGCCCACCATTTTGTTAAAAGAAAGAAAAGGAAAAGAAATATAAAATAAAATAAAAAAAGATTGTTGAAAGAAAGATGCCAAGAGGGGTTGTTGTGGTTGTACGTGGGGTGAGGCAAAATGACGGTAACATCACCAACGTTGTGTTGGCGAATTGTGTGATTGCTTCTTTGGGTGGCCTCATCTTTGGTTATGACTCAGGTTGAGCTCAAGCTCTTACCAACCATGTAATTTCTTTTTTCTTTCTTCTTCTTTTTTC…	26283845	26284445	CAAGCTTGGGGAAAGTGGTA	60.103	20	ACCCCTCTTGGCATCTTTCT	60.074	20	235	545	779
Pm1	21030282	G	GTGC	I3	DOWNSTREAM	CCCCATATTTGATTATCCCTTCAACCTAAAAAGGCGGCTTCCCAAGTGCAAGCTTAATTAGTATATGTTCTCGTGTGTATACTCTACTGTGCAGATATTTTGTTATGTTGAGGCATGTATAATTTGGTAACTATATATGTGTGTGTATTTGTGCGCGTGAAATGCACGCTATACATGCACATACTTGAAGTATGTGTTACGTTTCAATATCAATACTAATTAAGTAGTGTACCCAACACTTCAATATGATCCCGATCCAGATACAATATTAAGCCATGTATATGAATCATGTATACCTATGTACTTTATTAATTCATAAGCAAAAGCGAAGAACAGTACACATCAAAATTGAATTGCAAGTATATAATAGGTACGTGGTACTGTCACCACAAGGGGAAC…	21030082	21030682	GTATTTGTGCGCGTGAAATG	60.14	20	GGAATTGGGGGAATTTTTGT	59.867	20	273	693	965
Pm1	25807732	G	GAT	I2	DOWNSTREAM	TTAAATGAAGATAGAAATTGCAGAAGCACAGGGACCAATTTTACATTTTAAAGTAAAATATATATCCCCCAAAAAAAAAAGATAATAATAGAGAGAGAGAGTATTAGAATACAATGAATCACAAAATATCTTCTTGTATCAAGTAAAAGGAAAAAAATTTATATAGTTCACTTGGATGTCAAAGAGAAACGGAAGCAACAGAGGCAACAAAACCAAAACGCATAAAGAGAGCCCATGCAGAGAGAGACACGCCACAAAAGAAGCAGCAAACAGTTTGGAGAAAGAGATAAGCATGGCCAAAAGCAACACCAAAACAGAAAATTTGGAAAGAGTTTTGTCTTCAATTATGTGTACCTTTGATTAATTGAGAAAAAAGAAAAAAGAGCAACCGAAATTGAA…	25807532	25808132	AATTGCAGAAGCACAGGGAC	60.263	20	TCTCTGCATGGGCTCTCTTT	60.096	20	228	564	791
Pm1	19463529	A	AC	I1	DOWNSTREAM	GTAGTTTCTAATCTAATCTGAAACGTTGGAGGAAAAGAATAGAGAGGTTGATGTCGACTTTTTTTGTTTTTGTCAAACAGAATATGTCCAAGAGTTCATGTGACAATATCCCATCAATTAATGGAAAATCTGAATCTAGTATCATAAAAAAATACACAGAATGTAAAAGTAAATGAGATAATGCAATCCATGTCATTAAAAAAAAAGCAAAAAAAAAAAAAGAAGACAGGAAAAAGTCATATAATATAATAGTAAATAATACCTATGAAATGCTGCTATTTGACAACTTTTTATAATTCAGATTTTGACAGTATTTGAACAAGCACAAGCAAAATTTGTCAAAGCAACAATCCCCAAAAAGGTTTTCCCCCTCCTAATTTTGAGCTCATGCCCAAAAGA…	19463329	19463929	TGTCCAAGAGTTCATGTGACAAT	59.511	23	TTTTTGGGGATTGTTGCTTT	59.429	20	276	633	908
Pm1	26459588	T	TA	I1	DOWNSTREAM	TTAGCAACAAAAGAAGTTTTTAAAACATATATATCTAAATTGAGCTAGCTTTTTAATTGACGACGACGAGTCGACGACAAAAGAGCTGAATGTTGTTGTTTTGGTATTTTAAAAAGGTGAAATTAAATATAGAGATGTTGGTGGTTTTTGGTGGCTTATTGCTTATGGCTTATGGTTGGTGTGCATTGCAATGTTCCTTGTAAACAAGAGGTAGCGAATTAGTATTAACAATAATAATGGTGATGGAATACGACGTAGCTACGTGCGGATATTGCAATATGGCAAATTGATTGCAAAAATAAATAATATGGGAATGGAATGAATGAGTAGGCAATGATGATGAGGGCGTGTACTCCGATAAATGCTGCCGCCTGCCTGCCTGCCTGCCTGCCTGCCTGC…	26459388	26459988	GGTGGCTTATTGCTTATGGC	59.574	20	GGAGTACACGCCCTCATCAT	59.957	20	207	698	904
Pm1	13424236	T	TA	I1	DOWNSTREAM	GATCCCCATCTACCTTTTTCAGGCTTTTTGAGAGATGTTTTGAGCGGTGAGATAATGTTCCAGATTGAGAGCTGACTTGTACAGGGTCCACGAGGCCAACAAGTTTTACCATATTTGCCATTTTTAAATAGTCAAATAGGTACCTAATTAAATATATGAAATTCAATTAAATGAGATTTTAATTTAAAAGAAAGAAAATGTAAAAAAAAACAAAATTGGATTTCTAGGATAACCTCATGTATACTGCAATCACTGTGGCTCCAATCTCAACCATGGAAGCAAACTGTAAAATGTCTTCACTCAAGAGCCAGGTATCATGATCAATGCCAAACATTTCCTCAGGCATGTGAACTATAATGGCCTCATTAGCAAGCTTCAATTTGGTCTCGACATATTGGC…	13424036	13424636	CGAGGCCAACAAGTTTTACC	59.609	20	ATGGTTGAGATTGGAGCCAC	59.934	20	184	639	822
Pm1	16557805	GA	G	D1	INTRON	ACTTACGAATTTCACTGCACAAACATTCCAAATAAAACAGAATTTAGACCACAGCCTATGGCCATAAAGACCAAAACTTGGAAAACTGTAAAAGAGATCAATCACTCACCGAAGAGCAACAGTACCAGGGCGGTATCTGTGGGGCTTCTTGACTCCTCCAGTGGTTGGTGCAGACTTACGGGCAGCCTATAACACAGAAAGAAAAAAAAAATTAACAACTGCAAACAACCTACGACACAATTTCAAGAAAAGAAATTAGACCACTGCAAAGTTTACAAGCACCAACCTTGGTAGCGAGCTGCTTCCTTGGAGCCTTTCCTCCAGTTGACTTACGAGCAGTTTGCTTTGTACGGGCCATCTGAACACATAACAGAAAAGAAAATTAACATTTGTTCTAGC…	16557605	16558205	CAATCACTCACCGAAGAGCA	59.984	20	GAGGAAAGGCTCCAAGGAAG	60.319	20	223	647	869
Pm1	21026850	TATATATCTTACATGCTTTCAATATAA	T	D26	INTRON	CAAGAAAATTCCTGAAACCTTCCCCATATTTGATTATCCCTTCAACCTAAAACTACGGCTTCCCAAGATTAATTAATGGTTATGTTCTCGTGTTTAGACACTACGCAGGTATTTTGGTAATTTAAGACATGAATAATTTGGTAACTATATACGTGTGCGAGCGCGCGTGAAATACACGCTATACATGCACATACTTGAAGTATATATCTTACATGCTTTCAATATAAATACTAAATAGTGGCCACAACACTTCAATACGATCCCGCTCTAGATATAAAGAGGCCATTTATGAATGATTTATACCTCTATATTTTATTAATTCAAAGGTAAATACAAAGAACACAGATCAAAATTGAATTGCAACTGCAAGTATATAATAGTTACATAGTACTGTCACCA…	21026650	21027250	ATTCCTGAAACCTTCCCCAT	59.629	20	GCGGGATCGTATTGAAGTGT	59.962	20	259	556	814
Pm1	10240715	TTGA	T	D3	INTRON	AATGGTTGGATCAGAAGTATATTCATCAGAAGTAAAGAAAACTGAGGTTTTAATGGAAAATTTTAGACGGGCTATTGGTCTGCGTATCAAGGAAAATAAAGAGGTCTATGAAGGAGAGGCAAGTTTCTAATGATATCAAATATTTTGTAAATAATTTGGTGTGATAATGTTACTTTTATATTTGAGTTGGTTGGTTTCAGTTGATGATGTTTTGATAGTTTCATTTTAGGTGACAGAACTCACACCAGAAGAAACAGAGAGTGTTACAGGTGGTTATGGTAAAAGCATCAGCCACGTCATCATTGGATTAAAAACTGTTAAAGGAACCAAGCAACTGAAGTTGGATCCCACCATTTATGATGCATTGATTAAGGAAAAGGTAAGGTCCTCCTGTTATTA…	10240515	10241115	TAGACGGGCTATTGGTCTGC	60.235	20	ACGTGGCTGATGCTTTTACC	60.14	20	234	612	845
Pm1	15260678	ACT	A	D2	DOWNSTREAM	AAATCCATTATCAGTTTTCATATTATCTAAAAAATGAATCCATCTCCTCTCCTTTTTCTTAATATTATTCTTAATTTTTCATCACTTGGTCCATTGTGAGTTGCATTTTAACATCAAAGCCTGAACAAATATTTAAGGGGGAATAACACAATTTTCAGAATATCATTTACCAATTCGATTACACATTTAAATTTTCCCAAACTCCCAGAAATGCATCCCTGAAACACTTAATTTCAGCGTAACATAGATTGTCTATCTACACTAATAATTTACACCGAACCTACTGCACAATGAGGCTTATAGATTGGAAATTGAAACAAGAACAGGATAAATGTGATCTAGTGCGTCCCCCCCAGTATTCATAAGAGGCACATGAAACTTTCAGTATCTTAATTATAC…	15260478	15261078	TGGTCCATTGTGAGTTGCAT	59.967	20	GGGGACGCACTAGATCACAT	59.957	20	265	635	899
Pm1	2855005	T	TGTC	I3	INTERGENIC	TATTTAGTAATATACTCTTGCAAGGAGCATCTTGGAATACACAAGCAATTGCCTTTAAAAAGAAAATCATTCTGTCAAATGTAATCTTCATGGGGACCCTCTTTGCATAGGCACCAAATTTCACCAAAATCTTCATCTTGGACGTACAGGCTCTTGATGTAGTCAAATCCTTCAAGTTGGATTTGCATAGTATTGGGAAGTACCCGTCTGCTAAGAGCGTCTGCCACTTGATTGCACCTTCCACTTTTATGCTTTAGCACAAATGTGTATTCTTGCAGAAAAGCAATCCACTTCACATGTCTGCGATTTAACCCCCTCTTGCTTAAGAGCTTCATGGTCTGTATTCAATATGAACTCCCTTTGAATCAAGTAAGACCGCCAAAATCGAAGTGCTTGCAC…	2854805	2855405	ATAAACCGCCAGAATGCAAC	59.967	20	ATCAAGTGGCAGACGCTCTT	60.02	20	252	529	780
Pm1	19418177	TC	T	D1	DOWNSTREAM	TATAGTTGTAATTATTCTACTGTAAGAGAAGGAAGATTGAATTCGGAGGCACCCATGTTTTATGACTTATGTCTGAATCAATGGTATATCTTTAAGACAGAGAATCTGTGTTTTTTCTTCCTAAAGTTAGGAGGGAGAAGGGAAACTATTTCAGCTTGGAACCCGATACTGCTTGAGAGTAGACACAAAATCTGGGCCATTCCCAATCGATAAGACGCATAATTTAATGATATACCTTTTTATTTTGGCGCACGCAAGATTGATCCACACCATATGTCATCCGGGACCGAGATCCTACTTCATCGTCCTTTTTTTAGCTTATCCTATTTCGTTGTCATGGATGGAAGCTACCTAGCCACGTAAACCCGGCAACTCCTAGCAATGAGACACGTTTCCGAC…	19417977	19418577	TTCAGCTTGGAACCCGATAC	60.074	20	GCAAGTTTGCCACGTGTAGA	59.911	20	272	698	969
Pm1	7998460	T	TAC	I2	INTERGENIC	CTTTCTTGAAGTTCAAAATTGGACCTAGACTCTGGCTTATTTAAGTTGGACCATCCGCGTTCCGAGTCTGAGTAATCACTTGTTTCTCAAAACTCAATTCATTATCCTGCCCATCAGTTTAATAGTTTTCTTAATCACTAGTTACTTTTTAATCAATTCGGAAAACTTGAAAACCACCCACTACATTCTTCTGATACTCTTTTTTTTTTTTTTGGTTTGCTTCAGAAACCGTTCTCATTTGTTTTTAAACCAAAGTTAATGTTTGAGTTGGCTAGGGTGGCTCATGGTGGTTGGGGTGGTGGCGGCTGCTTGAGAGAACAAGAGGGCGTAGAGGCTGCTCATTTTACTAGTTCGGATTGGTGGAGGATGTTCATCAAGGCGTCGGAAAATTGTATGAAA…	7998260	7998860	CGGAAAACTTGAAAACCACC	59.448	20	ACGCCCTCTTGTTCTCTCAA	59.989	20	171	707	877
Pm1	12478755	TA	T	D1	INTRON	TATATGTGCATTGGAAACTTTATGCTTATATTTTTCCCTTTTCATGAGCCTTGAATGGAACTACCAAACTTGTGCAGATATTGTTTTCCTTCTGAATTCATTTGTTGGAGGTATTCCTTAATAATTAAATTTTTCAACAGGGGATTAAATTTTGTACCCTAAACACTTGTGTAGTTTGTTAACTCTCCTTCCTCAATTTTTATTTTTTATTTTTTTAAAGTTGTGCAAGTTTGTAGTGAATAATGGGGAAAGGGTGAGATTTTGAGAGGTTTTGTGGCTGGGAGAAGGGCCACTGCAGACGCTGTTTCCCAGGTTACATGCACTTTCTAGAAAACACTATGAGTGTATTTCAAGGTGTGCGGATGCTATTTATTTTCCTTATAATTGGGATTTGAAGGT…	12478555	12479155	TTCCCTTTTCATGAGCCTTG	60.184	20	AATCTCACCCTTTCCCCATT	59.629	20	228	582	809
Pm1	22729300	C	CAAACCCA	I7	DOWNSTREAM	TTTGATATAATTTTTTTAATAAAAAAAGACTATTAAAAACCCCCTCTTTATAACCTCTCATTTTAGTATTTCTGAACAAAATATGCCGCTCAGTGTCAGTCTAGTACCACAATGCTTGATTTTTTTTTATTTATTTTTTGGTTCAAAAGTTTGACAACAAAAAGCCCAATACCTACGAAGTTGATAAAGGCATGAGAACCCAAAACCATCCCAAGAGAATAGCGTCCGAAAGAAGGCCCAACAAGAAGCCAGCGAAAGTCCAGTACCGGTACCAGTAAGGTGCGGTGTCCTTTTCAGTTGGTTGCCTCTATCTTGCTCACTTTACCATCACAAAAACTACTGCGCTGATAGCTTTAGAGGAAGAGGGGAGGTGAGAGAAATGGAACAGAGATTGTTGTG…	22729100	22729700	TATGCCGCTCAGTGTCAGTC	60.016	20	ACCAACTGAAAAGGACACCG	60.005	20	221	630	850
Pm1	11825194	A	AATTATACCATCCTC	I14	INTERGENIC	TTAAATTCCCTACTTTTAGCTAAATTTTGAGTTATTTTCCCTCATACAAATGGAGGGTTAGGGAACTACAACAGTTGAAGGCATATTCTTTAACATGAATGAGATGAGAGAGCTACCCTCGAGTTGTAAATCCTTCAAAAAGATGCATAATCTAAGATTGCTAAAGATTTATTATTCTGTCTTTGACCATAATTACAACGAATTATACCTTCCTCAAGGTCTTCAGTCTCTTCCCATCACTTTTAGTTATCTTGACTGGCGGGGGTACCCTTTGAAATCTTTGCCCTGTAAATTTTCTCTAAAAAATGTTGTTGAGCTTTGAATGCGGCATAGCCAAGTTGAGCAACTTTGGAAGAAAGGTTAGGTACGTATTTGCTTCTAATGTATAACGCAGTGCGG…	11824994	11825594	CCCTCATACAAATGGAGGGTT	60.06	21	GGGCAAAGATTTCAAAGGGT	60.299	20	248	587	834
Pm1	8480599	G	GAC	I2	INTERGENIC	TTAGTTTTCCAACTTGCACTCCAGTTTTTGTATTTTTTTCCCTTGAATCGAATAAGAAATTAAGTCCTTTTTTTTTTTTTTTTTTTTTTTCCTTTAGTACTGAAAATGGAGTGAAGATCATGCTGGCTAATATAAGCACAAGTCCTGACATCTCATGGCCACAATAGGTGCAAGCACACACATACACAAACGAAGACTGAGACACACACACACAGTGAAAGAAATTGAGAGAGGAAGACATATCCTTAAATCCATGAAGCTTCCCCGAAAGTGCCTTTAAAAAAGTTGTTTTACCCGAGCCAGGGGGTCCAAGAAGCAGACACATTCTGAAAAACAATTCACAATAAATAAAAAAGGAACTTCAGAAACCAAAACAAAAAAACAACCAACGGCAATTCT…	8480399	8480999	TGACATCTCATGGCCACAAT	59.925	20	GAATTGCCGTTGGTTGTTTT	59.845	20	253	694	946
Pm1	2781572	C	CTATA	I4	INTERGENIC	TGGAATAGTAAAGTAATTTAGAGCAGTTCGAATATTATTTTGAAAATCAAGAATTCAAGATATATGATCCAATTTATAAACATATAGAAACTCATAATCAAGCAAAGGATACTAGGGTAGTGATTTAGAGTATTTACTCCCTCAGGTAAGCTCATGGGTTCAAGTCTTAGCATCCGTGTAGTATGTGTGAATTTAGTATACTATCGATCCTCTCAATAGAAAATGTCCTAAAAAAAACAACTCATAATCTTCATTGCTGGTCTTTCTAGTTGGACATTGTAAGATCGACATATATATAGGAATTCCTGCTATACATGTATACCATGGTTGGCTACCTGTGTAACCCATCTGAGCATTTGGATAAATTTTCGAACCAAGTAGGCATCTTGTATTATGTAA…	2781372	2781972	CCTCAGGTAAGCTCATGGGT	59.162	20	TCCAAATGCTCAGATGGGTT	60.461	20	222	688	909
Pm1	12209603	A	AT	I1	INTERGENIC	TTTGGCAACCAAAACTGCCACAAATTTATGCTTCTCTAGTTTTGGTTGCCAATTTTTTTGGTTATATGTGGCAATGTTTTTGGTTGCCAAAAAATTGGTTATATAGATGAATAATATGCTTCTCTAGTTTTGGTTGCCAATTTTTTTCATCTATATTCTATATACAGAGAGAACTCACTTCATAAATCGAAGGAAAAAAAATATAAGAACCATGATAAAGGATGGTTTTTGAGGCATTTACAGATCCAATGTAATAAATAAGCTTTAAACCAAAAAGTCATTTCTCGAACAAACATAATAGAATAATACAAAACAAACATAATAGAATAATACAAAATGGAATAGAAAAATATTTCATTGATAAATTCAGATATGGATACTTACCAGGATTCAAATCTA…	12209403	12210003	AATTTGGCAACCAAAACTGC	59.982	20	AAATGCCTCAAAAACCATCC	58.882	20	241	547	787
Pm1	1373634	T	TAA	I2	INTRON	AATGCACGTTCAGGTCATTTGGGTCAAATGCACGTTCTGGTCATTTGGGTCAATGGCATACAACATGTATTTGTGTGTGTTGAGAGAGAAGAAGGAGAGGTCAGACCTTCATATCATACAAAATGTTCATTGTGGGGCTTTACTCTGTGTCTTCCAGTGAAATTGTTCAAGACTATGAATTAACTTCAATTATTTTGAAGTAAAAAAAAAATGTTGTTGTGTTCTTTGCTTAATAATTTAGAATGGCTTTTCTTGCCATATGTGGTCAAAGAAATAGGTGATAATTACTTTAGTTTTTTTCAATTTTGAAAATTAATGATCATTGGGCACACAAAAAAAGGGTCTTATACTTCAGCTAGAGGAGTGACTAGTTGGTTCACCGAACAAGAACCAGATTTG…	1373434	1374034	ACGTTCAGGTCATTTGGGTC	59.827	20	TGGCAAGAAAAGCCATTCTAA	59.84	21	253	554	806
Pm1	4861902	G	GGC	I2	FRAME_SHIFT	TTCATCCATTTCAAGAACATCATCACCGTTCATCTTCTTGCAATCAGAGCCATCAACCTTCCAATCAAAGCATTGAATCAAAGCCGCAAGTACCCCAGGCAACATTTTCATGGTCAAGTTTACACCAGGACACACCCTCCTCCCAGACCCAAATGGCATGAGTTGAAAATGTTGGCCCCTAACATCCACTGCACTCATCTGGCCACGATCGTCACTCAGTTGCAAGAATCTTTCAGGCCAGAAGTCCAGTGGGCTTTCCCAGTTCTCTGGGTCCCTTCCAATGGCCCAAACATTCACATATAGCATTGTGTTTGTAGGGCTGTCATATCCCCCAATCTTACATTGTTGTACAGAGTTTCTTGTGACCAAAGGCACTGGTGGGTGTAGTCTAAATGTTTC…	4861702	4862302	CTTGCAATCAGAGCCATCAA	59.948	20	ATGTGAATGTTTGGGCCATT	60.059	20	263	585	847
Pm1	19215963	AC	A	D1	INTERGENIC	TAATCAGAGAGGACGCTTTGACGGTTGAGAGGGTTTTCGGCTGGCAAACTCAAAGCCTTTCTTTTTTGGACTGAAAAAGGGCCTCTTTTAACTCTTTACGGCTTCCAAATGCTTGGGCCCAAAACAAAAAGAAGGCTTATAAATGCACCCAACAAATTAATCAAACTACACCCAGCACCAAATTTTGATTCCAAAGTTTCACCCTGGGACTATTTTGGTATGTCGGATAGTACTGACTAATTTATGTAGGATAGTATTAATCTGTTCCAAAGAATACTGACTGTGTATCTATAATATTATAAGGTGTTTGATGTTGTTATGGATAAATAATCTGACTAAGTTCTAATGTGTTTGGTGCTCTGTTGGATAACATCGGATCGGACTATTTTTTTTAAAAAA…	19215763	19216363	TCAAACTACACCCAGCACCA	60.152	20	CCGATCCGATGTTATCCAAC	60.155	20	221	709	929
Pm1	63454	TG	T	D1	INTRON	ATAAATATGAGTTTTTCTTAATGAACTTAATTGCAGGCAATTAAAATAAAGAAATGGGTGAGTGGAAAAGGCATAGAATTCTCATGGTCTCTGATTTTTTCTATCCCAACTTTGGTGGTGTGGAGAATCACATCTATTATCTCTCACAATGCCTTCTCAAGCTTGGTCACAAGGTCAGACAGACTTTCTCTTCCACTTTCTGGGTTCAACATATGTGTTTTTGTATATGTAATTATCTAATATAACTGAAAAACAATAGTTCAATGAAACTGCTGATTTATTTATTTGTATGCTCTCATATTGCTTTTCCATCACAAGGATGTTGAGGCCCCCATCTAGGTAATGGGGGCATTAGATGAACCACCATTTTGGAGTAATGGAAATTTTATCATGATACAT…	63254	63854	GCCTTCTCAAGCTTGGTCAC	59.997	20	GGCCTCAACATCCTTGTGAT	59.934	20	180	699	878
Pm1	1565790	TG	T	D1	DOWNSTREAM	TGGCTAGAGATAAGAGAACAGAACAGGGCCGTTAGGTCATGGGGCCCGGCTGCTGCTAGAAAATTCAAATTTTATTCGTGTATCAACGTCACAAGGAAAATTCAAAGGGTTTTGAGGTCAAGGGCTTAACTTTCATGAGGTCTAATCAATCTTATTACTTGGCTGGGGCCCAGTTGAAGAGAATTATCCATATTCAAACTTGGGTTTTGTTGACATTTGCTAGTTAAATCCAACATTCTCGCTGTCACCAATGCAAGGTTCCAATTTACAGGTACACTACTGTCAAACTTTGCTAGTAGATTGATAGTTACATCCAGCAAATTCGACCATGTCAGCTCGATTTGGATTTGGATTGAGTGATGAGCATTTTTCTTTGTCTAAATTATTTATCCACTTCCA…	1565590	1566190	GAACAGAACAGGGCCGTTAG	59.734	20	GTGACAGCGAGAATGTTGGA	59.837	20	233	564	796
Pm1	2643987	C	CCA	I2	INTERGENIC	TCATTTTCACTTTTGTTACTATTCTCTCTCATCCTTCCATCTCATTCTCTCTATCAATCTCACACTCACTTTCATTTTCACACTCATTTTCCTCTGTACTCTAACAAAAAAAATTAAAATTAAAATTAAAATGATTATCAAACGGGCCATAGACTATGATATATGTTTATGCTTGTTTTGGCCTAGCAGATCGACATACCCCACATTGCATGTATACAACAAGAAACCTTTTCCCAACTTTAATTTTTTGATAAGTTACCTCTTATGAGAGGACTAGTATTTTAATATTTGCAACCACATTAGTTATTAGTGAAAAACCAAATAAATGTTGCAGACGTAATCCAAATTACGTAAATTACGTGAATCTCAACAATCAAAAACTTAGCATGCCAACCTTTA…	2643787	2644387	AATGATTATCAAACGGGCCA	60.153	20	GGTTGGCATGCTAAGTTTTTG	59.639	21	266	678	943
Pm1	9959418	TA	T	D1	INTERGENIC	ATTCGGGCCCAATGGTGTAATTCGAGCCCGACTCCACTTCCTATCTCTTGGACCAACACAACCCTATTCGGGCCCGGATCCCTCCATTGGGTTCGAATGATGAATTTAAAAGTGCAAAAGCGGGAAATTAAATTTATCTACCGAAATAATTTATAATATATGTACGTAAGCGATTAAATGACAAATTCTTGATGAAAAGTTAAAATGGATTCTGCAATCCCTTCATCTAATCTTAACTTAATGACAAGAGGAAGGCGGAGGTTCTTTTTAACTAATCCAAACATAAATTACAAAACAAAGAAGGACTGGAGATTTCTCTATCAAGTTAGATGATTACGTGAATTCAAATTGATCATTTTAAAAGAAAATCATACCATGAAGATGGTAGAGCAACAAAAG…	9959218	9959818	AGCCCGACTCCACTTCCTAT	60.096	20	CCGCCTTCCTCTTGTCATTA	60.206	20	234	573	806
Pm1	10995683	C	CTT	I2	INTERGENIC	GGTACGGTAGAGACCATCGGTCGCAGCAAACTACACACTTTGGCGTCGCCATTATCCTACCGATTAAGGGACAACTTTGTAGAATTTATTGGGCATTATAGGCTTTCGGTAATTACGAGCCATTGCTTTACAATCGGCAAGCATGCCCATTGGTTTCAATTCCTTAACACTTGGAACTTTACTGGCCAACGGCCAATGACCTTTTGTTTGAGGGCCTTCGGCATTAAATAGAAACATTCCCTAAGTACGCTACCGATTCGGAAGTAAGATACAAGTAATTTAAAGTGAAAACATAACTTTAATAAAAACATGCCCACGGCATTAATTATCCAAACAAACGATGCCAACGGCATCAGAGTTATAACGAAATTACAAAATACCATCAGCATCAAAATTACA…	10995483	10996083	TTGGGCATTATAGGCTTTCG	60.054	20	TGGCATCGTTTGTTTGGATA	59.93	20	258	637	894
Pm1	19988438	C	CCGAAAGTAAT	I10	DOWNSTREAM	ACTGTAGCTGATCACATGTTACACAAATGTCTGTCATAAGAAGAAGATGCACTGGCATCAAAGTTCCAAAATAATTTCCACTTTAATTACAAATTTTTTTCCCCATACTTTCGAATTGGCTAGATCCCATCCCATTGGCTTAGTTTTGCCCTTCCTCAATGTATAAGTTTATGGATACATAAATTGCCCGTTGATATACACTGATCCGAAACAGAGATGACACATCTAGCACTCGCTATGTGAAACCTTCACAAACAATGGCCATTGAAGCATTAGGACAAGTCAAGACCATCAAAATGCAGAGCCGGTGCCTTTGGTTCTTCCAAGCAGCAGAATATCTTTAGCTTCAAAAAAGTCACCATACAAGAATGTCGCTCTTAGAAGGTACCTAGTCCTACT…	19988238	19988838	TCCCATTGGCTTAGTTTTGC	60.074	20	GCTGCTTGGAAGAACCAAAG	59.993	20	202	678	879
Pm1	25291097	TAAAC	T	D4	DOWNSTREAM	AAAGGAGGCCAAGGTATATTATTGGATGGGATGTGTTAATCAGACCACCCTGCAATGTTCAATGATAAACCGGAGCTCTCATTCCTCACAAAGAGCACAAAATATGCATATTACATTTCATCATGATCACCAAATCTACATTCTTCTCATAACCTTTCTATACTTTTATATGATATAAACCATTGTAAATCATTTGATAATAAACAAAGTGCACTTGTGTCAAAGTCACCGCCTGTCTCGACGACATTTTGATTTGAGGTGGTTTTTCTCAGTGCTAACTAATGAATCACAAATGAAAATGTGTTAGACAAGACTCAGCTCATCAGTAGTATTAGCAGCTTTTGTGCATTCCCCAGAATCTTGGGCCGCAAGCTTCTTTCGCAATCCCACCAACTCTTC…	25290897	25291497	AAACCGGAGCTCTCATTCCT	60.212	20	AAAATGTCGTCGAGACAGGC	60.263	20	184	615	798
Pm1	1378580	ACT	A	D2	DOWNSTREAM	CTTACTCTGTGTGTCTTGCCAAATCAATTCTCAGATAATTGTTCTGGAGAACGGGAAAGTGGTTGAGCAGGGGCCCCATGATGTTCTCTTGTCTAAGGCGGGGAGATATGCACAGCTCTGGGGACAGCAAAATAACACAATTGATGCACTTGATTCCAGCGTCAAATTGGGGGCGTGAATGTTGTTCCCATTCCTCCATCACTCTCTCCCTCCAGAAATAAGAGTGGCTTAAGAAGTTGCTTTTCTGTCTGCCTTCCAGTTTTCTATTAGCCACCTTGGATATTGAATTATAGGTATATCAATGCACTTTGGAGTAAGCAATGTTCTCAGGTGCGCTTGAAAGATTGATAAATGGCGTGTGTTTTTCGCCATAAGATCCTTGTATGATCCTCACTTGAC…	1378380	1378980	GCCCCATGATGTTCTCTTGT	59.934	20	ATCAATCTTTCAAGCGCACC	60.221	20	277	621	897
Pm1	21747994	GA	G	D1	DOWNSTREAM	GAAATTAGTTGAGGCATTTCTATTCAGATTATGGAAACGCTACAATCTATTTCAGTTGTGAACTTAAGGGTATAATAGTATAACACAAGGAAAATTGCTTTATTTTCATTGCTTCTGCAAATTAAATTTGCCCTGTTGTATATAATTTACATGTGACACCGGTACGATACAGGCTTATTCCATGTTAAAGTATACACGAGGAAAAATAATTATCGATTATTTAGTAGCATGTACAAATTACTGATGAAGCAGTCACCTTCTAGGAGCACTTCTTCTCCGCAGCCAATGTTGCAGTGATCCCCTGGTTACCTTTAGCCTTTCTAAAGGCATGGGTCTTCGCGTGGAATAGATCAACTCTGCGGGTAGTTCATCCCTCCCTGACATTTCTTCTAAATCTTT…	21747794	21748394	CACCGGTACGATACAGGCTT	60.015	20	GAAATGTCAGGGAGGGATGA	59.862	20	231	705	935
Pm1	62339	G	GT	I1	INTERGENIC	GGACATGTAACCTACCATTCTTACAACTCAACATACAATTTTGAATCCCACTCAGATCAAATTAAAGTTGATGAAACATTCAACATTCTTATGATTATGCTATACTACAAAGAATAATACACTTGCCAAAATAGTGGTTTTGTATTTCCTAGATTTTGCTTGTTGTTCAAGTACTTGATGCCAACACAAGTTGCAACAAAGTTTTTTTTCTTTTCTTTTCAGCTATGTCAATTACAATGTGTCTCCATCAAACATTTGTATAGGTTAGAAAGCAAGCTCTTAAGTTACAAATTATAAGCCAAAACGGGTTGGTTTAGTTGGTAAGGTCCCTGCAGTGTATGTTGCTCCACCAGTATTTAAGTTCCATTGCCAACAATTCCGTATTTGGTAGATAATATG…	62139	62739	TTGATGCCAACACAAGTTGC	60.709	20	GGAATTGTTGGCAATGGAAC	60.177	20	206	723	928
Pm1	26092252	A	AC	I1	DOWNSTREAM	ATATTTTTCTATTTTCTGACTTGTCCAGTTTGTGCCAGCTGTGTTTGAAATGCCAACATGTGTAGTTTGATTTGGATTATTTGATTGAATTAATGATGATCATACTCGGCTTTGCTGAATTACAGGACCTGTGGCCTGTAGGGTCTCCAGTCCATTGTTTTGTTTAAGAGTGTCGGCAAGGCTGACCACCAAATTGCTTAACCCCCCTTGATTAAATACACCAGTTAAGCAGTGGATAAAGTACTAAACCAGAATTATAAAGCTTGATAATGACATATTTGGACGGCGCCATCAGATTTACAACTTTAATTATAAAAGAAGGGAAAAGGGCAAATTAAGCGCAGACTGATGCTGAAATCTAGTATTTCATGCTGCCTCTGACTCGTCATTCCAATAACG…	26092052	26092652	TTAAGAGTGTCGGCAAGGCT	60.015	20	TTGCCCTTTTCCCTTCTTTT	60.048	20	170	712	881
Pm1	16033599	C	CA	I1	DOWNSTREAM	GTGGCACCACTCCTAGTCATCACAGAGGTTAAGGGGAGAAGCTCCCACCACATAGAAATACATTGCAGTAAAAAAAAAATCTACCAGTAAAACCAAAAATCCCTCACAACATAGAAATACAGAATCACAAATTCAGCTACTCAAAGATTGTCGTGATTTTCGTTATTATATTCAGTATATTTGTACAGCTACAATGAGGACAAAAAAACAGTGTGATTGCTAGTGAATGAACCTTATTATATTAGTCTCCTTCCATAAAGGGATTCCTCAAATATTTTATTTGAGGGACACCCTTTGGGGTCCAAAATAAATACTTTTCAACAATCCAAATGTCTATTTTAAAAATCTTCATTCATAAATCATTTTTGCAAAAAATTAGACAAATCGGTAACTATTAAG…	16033399	16033999	GGAGAAGCTCCCACCACATA	60.073	20	TTATTTTGGACCCCAAAGGG	60.873	20	276	583	858
Pm1	1258108	GC	G	D1	DOWNSTREAM	GACCTGATTGGATGTGAAACATATTGGGAGGATAGAATAGTAGCATCCCATTTTTGGCCACATCCATTTGTAAATTGTTTTTATTAATTCATTTTTTTTAATACAAACAGTAATCTAAACTAGAGGAGACATGATTTTTTTATACATAAACTAAGATATCATAAGAGTTCAAACTTGAGATCACTTGTCTGCAAGTCAAGGCCCTTTTTTACCGGACTAGAACCTCTATTTTCTTATTAAGTTGAAGTCTATTGAACACTTGGCTTCTTTCTTATGTTTTGTGGGATGGATTTGTCTAAGGTTGGTGAGAAAATTCAGAGCTCCATTAGGTCTGTCAGATCGCCTGGCCTTCTACCTTTTGTGGGGTTGGGTCAAGGTCGAGGGGGTCGACGGCGAAGG…	1257908	1258508	TTGGCCACATCCATTTGTAA	59.786	20	CAAATCCATCCCACAAAACA	59.222	20	241	602	842
Pm1	12858160	AG	A	D1	DOWNSTREAM	CACCTAAGAGCCATATATAAGACCTCACTATAGAATGACTCCTCTGCATGTCTTCTTGTTTTCTAGTGTTGTATCTTGCTTTGGCTGGTACCATGTTCCCTTTATGGGTTGAATGAAGTGCTTTTTTTCGAACAACAAAAACAAGAGTGAAGTGAGTAAAGATTGGATGAAAAAGGGTAATACGGATTGTTTGTAGGTTCAGGGTATAGCTATTGCATCTGGTGAGAATAATTGATATTTTTTTTTTCGAAATGCTTTTTGTGAGTAATTATCAATTCACATTGAGGTAAAATGAACAATTCAAATTAAAAAAATAACCGTTGGGTCCCAAAAGTAAATTGATGAATCCTAATAGAATTTTCCTTTCTCAACTTTACAATCAAAGGCGACACCTAATAT…	12857960	12858560	TTGTATCTTGCTTTGGCTGG	58.917	20	GGGACCCAACGGTTATTTTT	59.924	20	261	617	877
Pm1	13860486	A	AT	I1	DOWNSTREAM	GGCAGTAGTATTTCTCGCCAATATCAATCAATGAGCCTTTCTTCTTGTATTCCATATATGTTTACTGTTCACTATATGGTTATTGTTTTGTTGTGCAAAGCACTAGCTTCTGTTAAAAAAGAACTTATCAGATCTTTTTTCTGTCACAGGGGTGTTTCAAATGCCATCCCATCCGTGTTGGAATTTGAAATTGAAGAAAGATTTTTTATCACAAATGACCCCTGAGGTTAGTAAAATCACCACCTTTCATCCTTGAGGTTTTTTTTTTTTTTTTGTTTTTGTTTTTTTTGTTGTCTGGTTGACATTATTGGTCCTTAAGGTTACTCTTTGTACATCAATTTGGTTCTTGCAGTCAGTCTCTTAAATTGATGATGTTGCACATATGTGGAGCTCACACAT…	13860286	13860886	TCTGTCACAGGGGTGTTTCA	60.129	20	TCAAGGATGAAAGGTGGTGA	59.059	20	117	688	804
Pm1	16009560	AC	A	D1	INTRON	CAAACTGAAGGGAAAGTAGATTTATTCATTAGTGTGACTGGGTTACAGATTTGTTATGGAAGATCATGATGAACACCATGTTGTTAGATAATCACATTGGCACTTTATTATTTTGCACAAAATAACAACAATTTGAAGATAGTTACAATTATGTATAATTAGATAAATTTTTCTTTAATGATTTGTATTTATCTCTTACAACTTGTTGTCTGCGTTATGTATATTATTTTTACATTTTACTCTGTTTCTCCAATCCTTGTGGAAACTCTCATCTTCTTGTAGTAGAAATTTCTTTGGGTGGAGTGTCATTGCTAACTTTGAGTACAAGTAGTACCTTGTTTTAAGTGGTTGCTGGTGGAGATATTTTTATTTCTTATGGTTGAAAATCAAGAAAATTTA…	16009360	16009960	AGGAAGGCGCAAACTGAAG	60.523	19	CCACAAGGATTGGAGAAACAG	59.578	21	271	540	810
Pm1	5120138	A	AT	I1	INTERGENIC	CTGTAATTGGTTTTCAAGCGTTGATTATGTTTGAATCTACGGTGCCGAGATGTTGAATTTGGTATGGCACGGATTGTGCTTTTTAAGTGAGGGTGAATGAGGTGTTTGGTCTTTTGGCGTAGTTTGGAAGGCCAGCCGAAGAGCGCAAATGGAGTCTGCGAATTTTGAGTTTGAAATTTTTGAGTTTGTTTCGCATGAAAATTTTGGGGAAAACAGGCGCGCAGCATGTGCCTTTCGCATAGTTTAATTACTAAAGGTTAATTGTTTAATTAGTCTCTGAATTTAGATTCGATTTGCAATTAAATTCCTTAATTTTCAAAATCATTCTCGTGGTCTTTTAACTTCATTTTTGTTATGACAAATGGTCTGCTGTCAATTTTGTTAACTTTTTCTATTAAA…	5119938	5120538	GCCGAGATGTTGAATTTGGT	59.939	20	CTATGCGAAAGGCACATGCT	61.323	20	199	592	790
Pm1	21764360	TA	T	D1	INTERGENIC	GCACCCCATAATCATTCAATGAGCCTGCAAGTGTCTTACGCATGTTCACTGTATACTCTTTGAAATAAACGATGCAATGTTTTTTTACCTCACATGTTTCACCATTCATGTATCTTTAAAAAAGACCCTATCTTTTAGCCTCCGTAGCAGCATGAGAGAAAATCTTAGATTTAACTGATTCTGTACAATCAATTTTTTTTTATAACGTACAATCGTGTTTTATCATAATTGTATACAACTGATGATATGAAAATTTTTCTCCAATAAATACAACATATACCAAGTTTACAAACAAAACCCTTTAATTCATAGGGGCTTCTTAATAAACCACTAGCATTAGTTAATCCTTTGAAGGATATTGGTGTAGCTCTCATCGATATTCAATTTATGCCATCCAAT…	21764160	21764760	TTTAGCCTCCGTAGCAGCAT	60.003	20	CCTTCCCTTATTGGATGGC	59.329	19	275	682	956
Pm1	5459468	C	CA	I1	DOWNSTREAM	TAGTTGGTTAATTTATTCTATCATTAAGCACATATATAAGTATAACGAAAAAAAAAATTGTGCATTGTTGTGAATACTATTGAAATAAAAATTCAATTCTAACTGCCCTTGTGTACACAATACAAAAAATGTGGCAAGAGATTGAAAGGCGAAATTTACGTATTCTTTCGCATGACATATACATGTACTAATAGGTTAACCAAAAGAATATTATGCTTTGGAATCTGAAGAGAACATTAACCAAAAAGTAATGGGCTCCCTAAACCACTTTTTTAGACAAATTTTAGAGAGAATTGGAAAAATACAACTCCAACCATACTCCGTATCAGATTCCGAGCCTTTGCATTTACAAAGTACGCATTTACCCGCATTTCGCAACATCTGGATCGGCCAAGCAAT…	5459268	5459868	GTGGCAAGAGATTGAAAGGC	59.82	20	AGTGGTTTAGGGAGCCCATT	59.827	20	139	679	817
Pm1	7175326	CAA	C	D2	DOWNSTREAM	ATTGGGGTTGTTTGATTTTATTGATGAGTTCTCTAAGCGGTTTTCTTTAAGTATGATCAATTTGCATTCTCTGCAATTTTGTTAATTTGGTTGAGTTTTTTATTATTATCAAGGAACGTTAGCTCTTTTCTTATTGTGTGGAACTGGAATTGTGTTTTGCATTTTTGGAATCGATGTTATGGATTTCAAAGTGTTCTATGCAATTATGTAAATTAAATTCCTAGACCTCTGCTTGATGGTTTTGTTTTAGCATTTCATGTTCTGTACAATTCAGTCTTTTATGTGCTCTCTTGAATTGAGTTGATATGTATTTTGTCACAATATTTGTGATGTTTGTTTTAACGGATTATCAAGGTTTATGTTTTAATTCATCTGTGTTGCTTCAAGTTGGCTGATTGG…	7175126	7175726	TGCATTTTTGGAATCGATGTT	60.316	21	CAATCAGCCAACTTGAAGCA	59.988	20	241	706	946
Pm1	23095272	TTA	T	D2	DOWNSTREAM	TCAAATATCTCCCTAATCATCATCATGGCCAGTTTCAAGAAGTTTCAAGATTTTATTTGTGCGAATAGTTGTTTCAGTAAAGGGGGGCAGCAAGCTTGAGAACAAAGATATATAATTCTTCACTTTCTCCTATGTATGGTTCCTCGTTGTCTACTCATCTTGTTTTTAAGCTTGATAAAAGGATTTCAAGACAATTGGCTTTATAGGATGACATCAAATGTCTCCTACATGAGGTGTCTTCTTGTTCCTACAAATCATGTATTGCTAGCTTTTGGCTATTGTTAGGGTAGAAAAGTACGCAAGATTTTGGTAATGTTGTGATATTGAATAAAACTATTTGTTTATAAACAATGCGACTGAAATTGTATACGAAATATTTTGAATCAGTATTTGAAATGG…	23095072	23095672	CATCATGGCCAGTTTCAAGA	59.648	20	GCCAAAAGCTAGCAATACATGA	59.411	22	256	569	824
Pm1	5129384	C	CAAA	I3	DOWNSTREAM	ATTAGAATAACTATATGATACATATGACAATTTCGTCAGAATGAGGACATTTATTAGCCATCTAATAAAAAACAAAACATACTCCTTGAAATGCATCGTAGCATGATTTAAATCAAAACTGTAATGAACCCAGATCTCTGTTCAAGCAAACAAAGGAGCAAAAAATAGCAACATGACGAAGTTAGATTTCACCAAAATCTCAAAACGGGCTAAGATTATAAGGATAGGCAATATTTCCTTGTGGACTTGCAGAATTAAGACACGGGGTTTGACTTTCTGTAGATTGAGGGTAAAACAGAGAACCAAGAAAGACAAATTTTCAATACACTCCACAGTCCTTTCTTGTATATGTTCTCAATTTTATGTTAAAGATCGCTTCGTGGGAGACTGAGCTGAATT…	5129184	5129784	TCAAGCAAACAAAGGAGCAA	59.585	20	ACAGAAAGTCAAACCCCGTG	60.005	20	139	690	828
Pm1	8779340	T	TACCC	I4	DOWNSTREAM	CTTGAGACAGTGCATACTCAAATTGGTCCCCAGCGAATTGCGTGGACAAGGAGAACCACATGAGACAGTGCATAACATTATCCAACCCCTTGATACAACACCCCTTGCTATGAATCTAGCCCAACCACATTACCACAATCCTTCCCTGCCTAACAAAGTAAATCCTCTACTGTCATTTAACCCAATCACACCATAATTACTTTCGACAGGGATTTTCCATGGGTGTTACTTATTTTACATAGCCTCAATGCCATATATTTTTCATTTTATAAAGGACTTGTCTTCAGAAGCTGTCAGAGGATTCTATCTATGGACTTCTGCATATAATTGGGTTTTGAATTTTGCAGAAAATGCTATGGGCCTTTTCACAGTTGAGCTATTGATCTTGTTTAAAGGCTT…	8779140	8779740	TACTCAAATTGGTCCCCAGC	59.933	20	AACACCCATGGAAAATCCCT	60.422	20	213	563	775
Pm1	12240440	GATGAGTTAGGTAGATCATA	G	D19	DOWNSTREAM	GAATGTAATATTGTTCCTTGTGTACACCTTGATTTTACCAGCAATTCTCTCTCCTAAAAAAAAATTAAAAAAAATCTGCATGATATTTATTTTAATGTGTCTTTACTAGATATAGAGGTTTCAATAGGTTTCAATTTTATGTTAATTTTGAGAGTATTAATGATGCATATGTGAAACTTTTGGAACCCAATGAGATTTATGATGAGTTAGGTAGATCATAACAATGCAGAAAATCTATTAGTAGTTAAACCAGAGGGCATGGTATAAATTTCTAAAAATAGGAGTGATGTCCATGTATTTTTCCTAAACCTCTAAGGAGGTTTGAATGAGCTTTGTGCTGCTCTTACTCTGTGACAAGGTAAAATGATCTGGATCCATTTGGTCATTCTACAATTCACT…	12240240	12240840	TGTGAAACTTTTGGAACCCA	58.995	20	GCAGCACAAAGCTCATTCAA	60.142	20	172	718	889
Pm1	19753532	T	TC	I1	INTERGENIC	ACGACACCGTTTTAGCCATTGCTTGCAAGCAGTTCATAAAAATTTATTTCCCAGGTAAATTCACATAGAAACACATGTATGTAACGGTCAAATTAATTGAAATTTAGAATTTTAAGACTTCGGTGTTTTTTAGTATTATTAATTTTATTATTCGATTTTTTAACGCTGAAAATTGATATATAATTGGTGTGTTGATTTTTTTTATTTTTTTGGGGCAAAGGTGTGTTGAATATGTTAGGTAGGATGTGATGTGATGGGTTCTATACTTTATCTGCATAACTGTATAAACTAAAAAGTTGTGTGGTTCAATTTGCTTTTGGTTTATAATTTTTTTTAAAGGATTTTTTTTAATTGAGAATAGAGATAACATACTAAACTCATCACATACTACGACTAGAA…	19753332	19753932	ACCGTTTTAGCCATTGCTTG	60.131	20	CCCATCACATCACATCCTACC	60.065	21	253	554	806
Pm1	7828326	CT	C	D1	DOWNSTREAM	CAAATTTCAGATAAAGTTTTGGGTTCAAATTTCGGATAAATTTCAAAATTCAAATTTCGGATAAATTTGGGTTCAAATTTCGGATGAATTTCAAATTTCAGATAAGATTTTCATCCAATCAAATCAAGCCACGTAGCATCTTTATCTTGCCAAAATTTTCTATAAAACCAGAGGCTCAGCTCATACCTCTCACACCACATCTTTTTATATTTTCATTTCTTAGAGTTTAAAATTCATACTCCATTCATTCTCAATGGAAGAATATAGAAGATGCTTGGAGAGGCAAGAACGAGAAAGAAATGAGAGAAACCGTAGAGCAGATGAAATAAATGAGTTTCAGAGACAAGTCGATAAACAAGTTCTCATAGCAGTGGCTTTACAAGATGAAGAGAACCAAGG…	7828126	7828726	CCAGAGGCTCAGCTCATACC	59.973	20	TGCCTCTCCAAGCATCTTCT	60.096	20	118	716	833
Pm1	19589267	CAAAAATTCA	C	D9	INTERGENIC	GCTTTGTGAAGCATATTTTCCCTGAACAAAATTGTGTTGCGGATGCTCTCGTTGCGAAGAGTTATGATTTTGCTCTTGGTCTTCATGTGTTTTTGGAGGCTCCAGCTTTTCTTAGTGATATGTTAGTTGTTGATGTTCGAGGTGCTGTTAGACCTCGTTTAGTTTCTATTTGGTTTGGGGCTTTAGCCCTCCTCTATACCCAAAAATTCAAAAAATTAAAAAAATATTGTTTAATACAACTTGATTAAATATCACAATTGATTATGTATTACTATCCTATCATGTGAATCCTTTTCCAAAAGTTTTTGTCAATATCTAATCCATGAAAATAAAAAATTATGATGAAAAATAACGACATGGTTTGTGTCAGTATCTCACCCATCTTTGCCTTGCTTTGCT…	19589067	19589667	TTGATGTTCGAGGTGCTGTT	59.293	20	AAAGCAAAGCAAGGCAAAGA	60.131	20	272	678	949
Pm1	12525998	CT	C	D1	DOWNSTREAM	TAGAAGTTTATTGAACGATATAAGCAATCATAAACTAAAAAATAAAAAAGACCTTGTTTTTCTTTTTGGGTGTGAGGAGACTAAAAGTCACTAAACCAAAAACACCAACCGAAACATCACACAAACTTAATTTATTGCAAAGACCTTTACTGTATTGAAACAAGAAGACTCAAAAATTGACAAAATTCTTTTCCTTCAAGCTTTCAACGGTTTCCTTGATGCTAACCTCTAATGGAATGAATTCAACACTGTGGAAGCAAAATATCTCAGATCCTAGGTCAAATAATTATGCCAATCAATTTAGGAATTATTTGACCTAATTGGGAGTTACTCGATTTAATTGTTGCCTTAATTAGGGATTTGATTTAAATCAAATCCCTAATTACATCAATCTTGCCA…	12525798	12526398	ACCAACCGAAACATCACACA	59.855	20	GGTTAGCATCAAGGAAACCG	59.569	20	124	652	775
Pm1	17613931	AT	A	D1	INTERGENIC	TTTAAAAATTCAGTGCTTAATTGAAATGGATTGGTTGAATCAATTCGATGTGTTAAAATTTATATTTGTTGGCTCAATCAAACCAAACCGGTTGCTTTTACTTTTTTTCTTTTTCAAAACTTACCTTTTCCACATGGCTTTATCGTATTAGATGGGCTTAAATCTTATTATAATTCTCCCTACATTACCCACCACATCAGATTTAAAAAAACCTAGCCTTTTTCTCTCTCGTAACTACAACCTATGCTTCTCTCTCTCTCTCTCTCTCAGCCACAACCTTTTATTCCTTCTTCTCACTCTCTTCTCTCTCATAGCCCCAACCTCTTTTTTCCTTTTCCTCTCATAACTGTAACCTCTTATGCCTTCTTCTCTCTCGTAGCGCCTCTATCTCTTTTCTCT…	17613731	17614331	AACCAAACCGGTTGCTTTTA	59.492	20	GGTTGGGGCTATGAGAGAGA	59.239	20	242	629	870
Pm1	24688424	TTGGCA	T	D5	DOWNSTREAM	ATTCGGTCTCTAAACAAAGAAAAACTAAAAAGAAACAAAGGAAAATGAAATTCAATTATACATTGATTACTGTTTTGAGCTTAGTTTCTGCAAACTGCATCTTATCAAACATCACATTTAGCCATGAAGTGATCAAAATGCAACTTTATGTGAGTGCGTGTGAATATATATTTGAATGTAAATCCAAGAGATTTTAGGGTTTGGCATGGCACCTTTGATTTCTTAGTGAGCGAAGAGCGAGAAGCAGGAGAGCTCTGGCACCGAGTTTGGATTTCACGGGTCTTTGAAGCTTTACAACATTCGGAGCCTCTTTAACTTCCGTTTGGATGTTTGGAGTGTCATATTCCTTGTCCGGAGGTTGGGCTATGCCGTTGTGGCCTTCAGTTTTTTTTTTTCCTT…	24688224	24688824	GCCATGAAGTGATCAAAATGC	60.472	21	TCTCCTGCTTCTCGCTCTTC	59.973	20	131	669	799
Pm1	4804605	AAG	A	D2	DOWNSTREAM	GGACGCAAGAACGCCCACGTTGCCACGGCAATCCAATAAAAGACAAAACCCACTTTGCTAATGGAAATGGACCCCACGCGCATTCTGTCAAATCCTCACCAGGCCCATACCAAGTGGATGAGCGTGTAACAACGAGCTCTAAGATGACCGTGTGGCCCCGACAAAGGCTGATAAACTCAGGCGATCCAGATTAACAGATAAAGAGAGAGATCCCAACCATCAGAGCACACCAACTTACCCAACGACCAAGACAAACAGGATTGCCTAATTTTCAGATCACTGATTATTCTCTTAATTATTTTTTGTTGATGGTCATTGCTCATCAAATTCGTTCTTTTTAATTAGTTTTCTCCTTATTATTTTTTGTTGGACTCATATAATAAACTCAAGGTTCTTGGA…	4804405	4805005	AGGCTGATAAACTCAGGCGA	59.978	20	GACTGGTTGCTGAGCACAAA	60.032	20	264	713	976
Pm1	26185207	GCTATACTCTTT	G	D11	DOWNSTREAM	TAAAAGAACAATAAGGTAGTCTGGAGATTCTCTGATCTTGTATGTCTGCACGAATTCCGGTTCAAAGTAAGCATGATGTTGTAGCTGGGGAATTTGGGAAGGAATGTGTATAGCGGCTTTACTCTATAAGCAGAAAAATTTTACAGTTGGGCCGCGCGGCTATATTCTATAAATAGAAATTATAAAGGTATAGCCGTGCGGCTATACTCTTTAAATACAATATTTTAATGACAACATAGCCGCACGGCTCTACGCTATACATAGAAATTTTAAAAGTACAGCCGCGGGCTATAATATTTAAAAAGTATCGCCGAGCGGCTATACTCGTTAAATTAGTTTCTTAACTTTTTTTTTGTGCCAACTTCTTTAATTTAATATATGTAATTAAGTAATATCTTA…	26185007	26185607	GGGAATTTGGGAAGGAATGT	59.996	20	TGTATAGCGTAGAGCCGTGC	59.115	20	174	636	809
Pm1	9991495	AGG	A	D2	DOWNSTREAM	GAAAAATGCCACTGCCGCCTTGTTGAAGAGAAACCAATGTGACAATCTTTCTATGAGGTCCACAATAAGCCATCAATCTTAAACTAATCTAAATCCTTTTGAGCAAGCTTATTACAAGAAATTATACACATGTCAAGGAAAGCTAAAAATCAATTGATTAATTACAACCTTACAACTTAGGATATGAGTAGTTGTAATTTAGGGCCCGTTCGGTATCCTACTTAAAAAAATGAACTGAAGACTTATGATTTTTGTTAAAATATGAGTTTTTAAATACTAATTTTAGGATCTAAAAACTTGTTTAGTATTGAACTCCAAACTATTTTTAAGATCTATTAATAAAAAATTCAGAAACCCTAATTCCCAAATTGAAATTATCAAAAGAAAAGGAAAGAAGGA…	9991295	9991895	CATGTCAAGGAAAGCTAAAAATCA	59.68	24	TTTGGGAATTAGGGTTTCTGA	58.543	21	240	677	916
Pm1	13817954	C	CTTT	I3	INTERGENIC	CCCTTGTCTTAATCCCCTAGAAGCCCTGAACTTTCCTCTTGTTTTTCCATTTATCAAAATGGAAAACTTGACAGATTCCAAACAACCTTTAATCCAGCTTCTCCATTTGACACCAAAGCCTTTCCTTTCCAACACATCATCTACAAAATTCCACTCCACATGGTCATATGCTTTCTCGAAGTCTATTTTGAAAACCAACCCTTTTCTTTTCTGTTTTCTTACTTCCTTTACCACTTCATTTGCCACTAACACAGCATCTAGAATCTGTCTCTTTTTGACAAAGGCTCCCTGAGATTGGGAGATAGTATTTCCAAGAACCTCCCTCAATCTTGAAGCCAAAACCTTGGAAATCACTTTATAAAGGCTCGAAACAAGACTTATCGATCTGTAATTAGTAAC…	13817754	13818354	TTTGACACCAAAGCCTTTCC	60.088	20	ATCTCAGGGAGCCTTTGTCA	59.803	20	190	654	843
Pm1	22237530	AGG	A	D2	DOWNSTREAM	TGCCTGACGTATTAATTAATTGATTAATTATGAGTTTCACTGTAGCAGCGTAATGAGCACAGCAACAATGAATTATTTTATTTTCTGTGGCTGCAAATTAAGCATGAAAAAGAAAGCATTCTGGTTCATCGATGCGTGTGTGAGTGTGAACCAAGTCAAATATATGAACGGAGTTAACAAGATCAATGATCATGCATGTAAGGATATCAAAAGCGAGCATGCAATGCATGAATGAAGTAGAGAGATGCGCTTGAGAGATTAAGAAACGTGGACCCCACCACTAAGCTAATTGCCCACGTATGTACCGAGTTAACAACTTAATAAGAAAAAATAAGAAAAAAGAGAGATTAATTTGTTGCTTTGCTCCTTTCTTGTTAATTAATTTTAAAAAAACCATAT…	22237330	22237930	ATCGATGCGTGTGTGAGTGT	60.196	20	AACTCGGTACATACGTGGGC	59.882	20	184	676	859
Pm1	1289715	A	ATT	I2	DOWNSTREAM	GGTAAAAAGTCTTAAGATAAATCTCGGATACATTGAAGAAAAACCCTCGCAACTCACAACTATATAAGAAGGTAAACCCCAAATATGTGTAATTGCAATCATTCGAAAAATGACCCACTTAAGATAAACTCAAGATTGTTCTTGCATCCTTTAATTTACAACTTATCTCATAACTCCTCAAATGAGTCGTCTTTTTTTTTAATAATCATTTTACAATAGTCATTCCTAACTTCTTGTATATAACATAAACATATGGCCCCTAACTTGAATTTTCCCTTTGTTTTTCTCATGTTCTGGCTCCTACATCATTCCAACAAGGACAGCCTATGTACTGATATTGTGATAAAGAAGTGTACCATATATATATATATATACATATATAATAGCAAAGTACTGCAT…	1289515	1290115	AGAAAAACCCTCGCAACTCA	59.853	20	TTGGAATGATGTAGGAGCCA	59.075	20	278	585	862
Pm1	18241301	A	AG	I1	DOWNSTREAM	TGCTTTCGCCCCATAATATTTTGTTTCAACATAAACTGGTTTCATAAACGTTTACAGCTAGCGTAAAATTATTTTTGTGCAAAATAGACATTTCCCTCTCAATTTCTTTTCTTTTGGGGTGACCTGTAAAATGGTTTGACGTATGATAATATTTAACTTTATAAAGTCAGAACAAATTCCTTCATGAGCCTGAGGGAAGGACCCTGAATCTTCGTTCAAATCATGTTTTACCAGCAAATGATGACTATTTTAGAATTAAATCTTTACTTTGTTTAAAAAAGTCTTTGTTCAAATCTCGTGAACATACAACTAGATATTTGGCCTCGATGGTCCTTTTTTCAAAGCATAAAGCTGCATTATGTATCCATGGCTTGGACAGATTTGTCTCTAAGCTAATTC…	18241101	18241701	TTTTCTTTTGGGGTGACCTG	59.942	20	GACCATCGAGGCCAAATATC	59.348	20	226	655	880
Pm1	2588247	T	TTA	I2	INTERGENIC	TTTCTAGATCTTTGATTTTTCTATTGCTTGTATCTAAGGACCTACACACAATCACGTCAATGAATAAATTAAACATTGATAGTAGTGAATTGGAAGAATTCTAGTTAAAAAAAAACTCCCTCAAAATTATCAGTCTGTGCATACGTAAGCGTTTGAAATTCAATAAAAGAATACAATCGTATGATGAACAAATAGTAAGCTACAACTTGGTTAGTTCGTACCAACCTGTCAACTATGTGCCTCACCAGAAAAAACCGGTCAACTACACCTTGCGTGTAACGAGAATGGCAAAACTTTCTGTAGTTCCACTTGTAGCTTCCAACCCATAGTTTCTAACATTTGGTTGATGAACCAGCAGGACTTATATATGCCCAACTTTTCTATGGCATACCACTTTTT…	2588047	2588647	TGTGCATACGTAAGCGTTTGA	60.323	21	TTCTCGTTACACGCAAGGTG	59.904	20	150	684	833
Pm1	1818184	AT	A	D1	INTERGENIC	TGCCCGGCACGGCCAAGAAGGTCTTATCCCGTACTCATGCATCCATAATGTTCAATGTATGGTCTTATCCCATACTCATGCACCATTTCATAAAATAAAAGATCATGATATCCCATTTCAACATTGCCGGCATGGGAGCAAGCAGACAAATTAGCCGCATAAATTATTTCATTCGGATAAGTTCCAGTGGCAACCATGTCATCAAACAACTCAAAGCACATTTCAGCTTGCCCATGTATGGCAAAACCATAAATAATAAGCCCCCAAGAAACTATATCTTTGTGTGCCATCCTCTTAAAGACTTCATAGGCACCGTTTTCAATGCTGCCACATTTGACATACATGTCTATAAGAGCAGTACCAAGAGTTACACTAATCTTAGCTCCAATTTTATCAGCA…	1817984	1818584	TTCGGATAAGTTCCAGTGGC	60.074	20	GCATTGAAAACGGTGCCTAT	59.967	20	154	720	873
Pm1	9047586	TTG	T	D2	INTERGENIC	CAATTGCCATGGTTTTTATTCAATTTTTACCAATATCGATAATTTCCTGATATTTTCATCAAAATTTTTGTACTTTTTTACCACTAATATTTCCGAAACCATCGATATTTTAGGCCTTGGTTAAATGCAATGTCTATGAAAAAATTAAAGGAAAAATGAGAGTGGGGGATATGACTATTTTGGATAGCTAATAAAAAATTTTGTTAATTAAAACAACATACAAGGTGGAGCTTCTAGTACTTTAATTCAAAAACTACGAGAGGAAATTTTGAATTTCAAAGTTGAAAGAAATTATATAGACAAACTAACTTTTGATCTAATGATACTTCTCTTTTCAATGTTAGCTAAAAAGCTCAGATCTCATTCCCCTCGTAGTTTTTTCTCTTTTCAATGTTAGCT…	9047386	9047986	AGGAAAAATGAGAGTGGGGG	60.298	20	GAGGGGAATGAGATCTGAGC	58.768	20	223	697	919
Pm1	21240998	GTT	G	D2	DOWNSTREAM	CAAGGGTGGCACGTGCGGTGATTTTTAGTTTTACTTCTCTGTTCCTTCCTATGAATTTAGAAACAACTAACTTACTAAATCTGTTTCAACCAAGAAACAATGTTACTTGATTCGTTGGTTAACGTATTTTGTGTGACAGTTTATCATTTCATTCAACTTTCATTTTATTTCATCATCTTGTTAAATCGAACAATTATATTGTTTTTTTTTTTACCAATTCACGCGCAAGTTTATAACTAGCTAAAATTTATTGTTTCACACAATTATTTACTCTAGTATGAAACGATTGCCAAAAGAAGAAGACCCATAAATTGGTAAGTTTGGAAAAGAAATACGAAACGGGTAATTATGGTGACGAAAATATTTCAGGGCAAATTGTTGAAGAGTTATAATTCCATT…	21240798	21241398	GAGTCCACTGCTCTCTGGCT	59.738	20	ATAAACTTGCGCGTGAATTG	58.844	20	262	521	782
Pm1	5460996	G	GT	I1	DOWNSTREAM	ATCGTAAAGATCTTAGAAATTTTGTTCAAAAAGGATTTCCTTACTTTTTCGCCAAAATCGTTCTCTTCAACATCCATTGTCTTGTTATTTTTCTGAGCGCTGAAAAGTCATAAGAGGAATCATGAGCAAGGAGTCTAGTTTTCTTATTTTTTTTTTCTTTCTATCAAACGATAGGTGAGAACTTGAGAAGTCTATGATTTGTTTTTTTCTTTTTCTTTCTTTTTCCTTAAGTCATTTGAAGTCATTTTACAATAGGGTTAAATTTATCTTTAAAAGTTTAAAGATAAGGTGGATGAAAATAACAACACTCTAATTTAAATTACATAACCCAAGAGGCCCAATGCCCATCTTTTGATTAATTATATATATATATATTAATTAACCATTGATCCAAAGGCT…	5460796	5461396	TTCTGAGCGCTGAAAAGTCA	59.864	20	AATCAAAAGATGGGCATTGG	59.762	20	267	639	905
Pm1	1620488	GTTT	G	D3	DOWNSTREAM	AGATGCCACACACTTTTAGTTCCATTGAATTTACTTCTCTTGATGGTAAATTAGTATTCCAATTTTCAGGATATGTGGCGTATTGTGTTGCCTAACTTAAACTTTATGTAGGATCCGCTTGTTGCCAAAGGATCAAGTTATGTTCCTCTCCTGGGGATAGATGTATGGGAACATGCTTACTACTTGCAGGTAAATTTGCTGTTTTTTTTTGGTACTTTTGTTACCGGAATATGGCTGTTTCATAACTAGTTGACACTGAACAAAAGTGCTTGATTCAATAAGGTCTTTTAGACTTTCTGCTTTGTTCCAATACTTGAGATACTGAAGGTGTGCTAGTAGTTTGATAAAAAGGTAAAATATGTGGTGGAATGACACCTGAAATTCATCTATACTTTGCTG…	1620288	1620888	ATGTAGGATCCGCTTGTTGC	60.103	20	TTCAGGTGTCATTCCACCAC	59.367	20	275	654	928
Pm1	4287846	T	TGTAAGGAGGTG	I11	DOWNSTREAM	GAACATTTTGAACCCCAGATTTTGGATAAAATAATTAAAATTTCAAAACTTGAAATGTGGCTTAATTGTTTGTATAAGCAAGGGGGATGACAGTTACAACAACCACGGTGGTAGTAACGGTGGCAACGAAAGTGGTGGCGGTGGTGGGAGTGGTAAGTGGTTGTGACGTATAGCAGTGGTGTGGCAATGACAATGACGATTGTAGTGGTGGAGCGGTGGCAGCGACAATGACAGTATTGGTAATGTTGGGGGGTCGTGTTGGCAGTGATGTTGACGATAATGGTATTTGTAAGATCTCTCTTTTAATTGATAATCATTTCTTATGTTTTTTTTCTACAATAGTATGCGATTTTAAGTCCCTCACCAACCCCAAATTCCACCTTCAAACTAACTCATCCA…	4287646	4288246	GTAACGGTGGCAACGAAAGT	60.037	20	ATCGTCAACATCACTGCCAA	60.12	20	165	662	826
Pm1	21539717	T	TAATTAATA	I8	DOWNSTREAM	GATCTTGGTCAATCTGAGAGAATGGGAGTTTTTTTTTTCTTTTCATGTTTTAGTTTTAAACTTTTAATTGATTAATTAATATTTTGATACCATTCGTATTTTTCAGTTAATTTTTCATTATATATTTTTACTTTCACTGGGGTAAAGTTAATTCACGTTAGAGAAATCAGATAATTAATAAGTGTATGCTCGTTGTTTGATAGTGTATGCATATTTTTTGTTTTAGGATGATGTGTCAACTTTTAAATCACGTATGGAGAACAAAAGTAAAGTAGATCATGACAGAGAAAATCAAAGCAAAGGATCTGGAACCGATGAGGTGCTGATACACAAGAATGGTAATTAAGTTTTTCCCAATCAGTATAACTTTGGTATTTGGAATATAAAACAAAATCAACA…	21539517	21540117	CAGCGTTCTCTCCAATCAAA	58.999	20	TTGACACATCATCCTAAAACAAAAA	59.809	25	268	520	787
Pm1	24615789	AG	A	D1	DOWNSTREAM	AATTTTTTTAAGAATCCTGGAGAAGCTTTCTAAACAGTGTCAATTCTAATAGTTTTAAACCCAAATATCATAGTTGACTCAGTTATGGTATCTTCATCAATTTCACCTTGTTTTATTAAGATACAATGTTTCAATAGGTGCAAGATGAGTTCCATCAATAAATTCTGTTGTAAGCTTCTGTTTGTCGAAATACAAAAAAAAGGTCACCCATTGAGATAGATGGTAATAGCTAGCTGACATTCCTACTCTGTTTTGGTTGCAGTGCCTCTCAATTGTGCCCATCGAAATCTTCAGATGGGTAGTTGCAGGCGTAGCTGGGGTTATGTCTGCCACCTTTGTTGCAGTTAACCTTCGAGCCCACATCGTTTCAGCCGGTGAAAGGTGGTTCTTGATTGTCGC…	24615589	24616189	GGTGCAAGATGAGTTCCATCA	61.062	21	GGCAGACATAACCCCAGCTA	60.096	20	195	685	879
Pm1	15853576	C	CT	I1	DOWNSTREAM	GGGTGTGTACGGAGGAGAAGGATATGGAGAAGGGGATGTTTCAGGTGAGGAGTGTGGAGGAGGCTGTGAGTATTTTGCTGCCTCAGAGGCCTCAGCAGGTTAGGCAGCTGCTAAAGATCTCTTTTCACAAGCCTGCTAAGAATGTGCCCTCTTGTTTTCTCAATGATTTTATTGAGGTAAGCAAAACTTTCTGAACCCTCCTTTTTTTTTCCCTGAGAATGAAATTGCATGTGTCTCTATGTGTGTTTTGGCGTGTTTAATTTGTTGGGTTTAATTCAAAAGAGCAAATTGACATCTTAAAAAAAATAAAGTTTGTTTCTTTCTTGCCTAATGCAAGTTAATATAGCTGATGCATTGTAAAAACATACATTTCAGTACCATATGTATCTGGTTTGAATA…	15853376	15853976	CAGAGGCCTCAGCAGGTTAG	60.149	20	CCCAACAAATTAAACACGCC	60.223	20	186	632	817
Pm1	14438763	T	TA	I1	INTERGENIC	GCGGTGGCTCGAAACTAAAGCATCAGTTAAGAAAATTATCTGTCAAAAATAATGTAAAAAATTAATCAATTTGCTGGGAGTTTAAAATTGTGATTAAGGTTACGTGGGAGCAGAAACCTTCCAAAATCAGAGATCCTCAAATCCTCTTGGCGATTCAGAGACAAAACATTTTTTAAGTTGTAAGTACAAGATAAGGGTACTATGATCGCAATCAAAGATTCTCTCACGCTTAATTTGAAGGAAATTTTTTTAAACAAAAAGGAAAGGGTTTTGAGAATTAGGGTTTTACTCAATTGAGCGTCTGGTTTTGGCAATTAAGAGGTTAGCTTGAGCTATAGCTAGCCCTAATTGACCATGTTCAACCTGTAATTCTGTGGGGTAGATCTTTAGATAAAGAAC…	14438563	14439163	CCTCTTGGCGATTCAGAGAC	59.95	20	TAATTGCCAAAACCAGACGC	60.999	20	175	691	865
Pm1	4558388	AT	A	D1	DOWNSTREAM	CAGATTTTGCTTAAAAATCCAACTGCTTTTTGGAAAAACACTTAAAACTTTATGAATATGCTTCTACAGAAGTGCTCTTATGATAACACTTTTAGATTGTTTTGTGAAACGAAGGCAATCAAAAACAAAAAAGAAGAAGCTAAACATGTCAAAAAAAAAAAAAGGATCATCATTAATACAAGGGTAAGGAATATTGTGTCATAAGCCTAAGTAATACTAAAAAAAGAAGACATAACATGCGAATGTGTGGGATTTTTTTTTTATTTTCTTTGAATAAAAAGGCCACCCTTGTCAGCTTACATTTTGCTATTCCATGCCCTGCGTTTGTGAAAAGCCAAGCTATTGCTACAAAATCCAAAATCCCTTGGCACATATTTTATTTTATATTTTTTTATTACG…	4558188	4558788	TGTGAAACGAAGGCAATCAA	60.234	20	GCCAAGGGATTTTGGATTTT	60.13	20	267	651	917
Pm1	7325609	GT	G	D1	DOWNSTREAM	TTTCCGGCGAAACGTACGGCGGAATGACCACATTCTCAACCTCTTGACATGGGTGTCTCTGTTTCACACCGAACGTCTGTAACACGATGGAGTTCTTTAAGAACCCCGGTATCCCATCCGATATCGCCACATCCTCCTGAGAAAACGAAAACCAAGAAAACTATTTAATAAATCCAGAACAACAAAAACAAAAAAGAAACGTTTTTTTTTTTCTGTCACCGCCCAACTGAATTACCATGGTGTGGAAGCAAGAACCGAAGTCATGGGAAGCGACGAAGACGTGGTCGGAGCCGTGGGACCGATCCCAAAATGGGTATTGGGTGGATATTAAGTTAATGGCGGAGGCTATGAGAGAACGAGCGTGGCCTATTGCCGGGAAGCCATTGACGGTGCTGAAGT…	7325409	7326009	TCCTCAATACACTTTCCGGC	60.074	20	GGTTCTTGCTTCCACACCAT	59.973	20	268	537	804
Pm1	12987153	A	AT	I1	INTERGENIC	AGGAGAGGATATCATAAGGAGAAAATGCTGAAGGTGCAGTGGCACAGGACGCAATAAAAGCACCTATAAAAACAATGTTCTACTACCTAATGTTGGACATACATTATGAATTGTGTTGGTTTGTTATGGAGTGTGAATTTGAATTGTCTTTGTATTGGGTTCGGTGTTCTGTGGATTGTGAATTATATTAAATTTTCTTAATTTGGTATGTATTTGCGTATTCTATGTGCTATATTGTCATTAAAATATGTCATTTTTGGGCCTATATTGTGTATTCAAATTTTCTGATTCAGTGGGTCGAATCGGGGGTGGGTATGCCATTTGCATCCCCATCCCCACCTTCATACCTGCAATACAGACTTGAAAAAAAAAAGATATATGAGGGCAATACACTAGCAA…	12986953	12987553	GGTTCGGTGTTCTGTGGATT	59.827	20	ATTGCAGGTATGAAGGTGGG	59.813	20	197	706	902
Pm1	19745559	AC	A	D1	DOWNSTREAM	AAAAGTTCCCTTCCCTCTTGGATTGGATGCCCACTTTCAGACCTCTCTCTTCTCCAACACCATCTCTTCTTCCTCATCTCAGTCTCTCTCATTACTGTCCCTCCCTCTGTCTCTCTCTCTCTCTCTCTCTCTCTGTACATTGACCATAATTATTATTTCCCCTAATAATTAAACCGAAAGAAAGCAAAAGGAAAAAAAAAACCAACACAAGCCCAGTTATTTTTCACTTCCCAGCTTCAACTTCCACCATATCTTTTCATCATCATTTTTTCACTAACTAGTCCAACTACTCCGTCCAAAAAGCCCTTAGCTTTTGCATTGAGCTTCATTCATTCATTCCTTCACTGAAATTGAATTTCCCAAAAACTCCCCAACTTCTCGTCAATTTTCTCACTCGAT…	19745359	19745959	AAGTTCCCTTCCCTCTTGGA	60.045	20	ATGGTGGAAGTTGAAGCTGG	60.111	20	248	551	798
Pm1	3680161	G	GTCAT	I4	DOWNSTREAM	GTAGCTCTCTCTCTCTCTCTCTGTCTGTTTTTTCTCTTGTTTTTAGAATTCTAATATTTTCCCACTTCGATCCCATGCAATGTATGTACTGGAAAATCAATAAGAGGACGTACGGTTTGGTCGGAATCCAATAATGCTATGAGAAAGAAACAAGATAGGCATGCAGACTATGAGTAGATAGATAATCTTACTTCTTCTTAGTCATTCATTCATTCATATTTAGCCATTTCTGCCCATAATGCAATGAGATGTTGTATGGCTGGAACCCATTTTGTATTGGCCTTTATATTATGGGAGGAATATGATCCAAGTCGTAGGATTTGGTTGTTATGGTGGACATATCTTAGTTATAGTTCAACTTTATGATTTGCTGCTCTAGGATAATTATGTTATTTCATT…	3679961	3680561	ACTTCGATCCCATGCAATGT	60.348	20	CATTATGGGCAGAAATGGCT	59.923	20	178	612	789
Pm1	12366767	A	AC	I1	INTERGENIC	CCCAAATTGAAACAATCAAGTGACACCTTGCCTGAAAACAAACCGAAACATCATCAACTTCCAGAACGACCCAGATTCTTGTTAAAATCTTGGAAATTAAAAAGAAATGAAGAGAGAAGACTAGAAAACTTAGAAAACTTAATAGATTGAGTAAAACTCACCAAGATTCAAACCCAAATGACACCCAAGCGAAAAAAAAAACATTAAAACCTAGAACCTTTGTGTTCATCCGTTTTGATTTTAATCCTGTGATGGCAGGGTAAAGTTCCCCATTGGCTTGACAACCATTGATGGTCAACAAGTCAACTTTCTTTTGTGTATGAGCATGCCACTGCTAGAAATAAAAAACCCTAGCCACTTCTTAAAAATAGATAACTTGCACCCCAAGTTATTGATTTC…	12366567	12367167	TTCCAGAACGACCCAGATTC	60.05	20	GGAACTTTACCCTGCCATCA	59.933	20	211	607	817
Pm1	10506174	ATT	A	D2	DOWNSTREAM	AATTACCTCATGTGTTGAATGTGACCATGTATTTATAGGGCTCTAGCCATCTAGGGTTTTTCAAATAATATGTCCTTATTTGGAAGGAATATATTCTTTCCCCTAAATGGAGAGATTGAGTCAATTAGAGATTTGATTGGAATCAAATCACTAATTGATGATAATATCCTAAATTCATCCACCTTAACTAGTATTGAATAATTTTTTTTTATTTATACTCATGCTAATTTTTTTTTGAGTACTTACATCATACAACACACAAAACTTAGGAGGATGATAGAGTTTTTGGTGATTTACGGTTGCACTCAACCTTTTGGGCTAAGTTGCCTACGTAGCATGCAAAGGGATCCAACCATACGTAATTATCCCCTTGATTTTTAGGGGAAGAAAGGAAAAAAT…	10505974	10506574	GGGCTCTAGCCATCTAGGGT	59.696	20	GTGCAACCGTAAATCACCAA	59.444	20	268	586	853
Pm1	14119543	TTAAAGTTTGA	T	D10	DOWNSTREAM	AAACACTTTCAGAAAGGTGTTTGGTTGTCCGAAAACACTTTCAGCCCCTCTACTAGTTCTGTTGCTGCGTTCCAATTCACTTATTTCTAACTGCTAATATTAACATGGACAAAGCTAGCACCACTTAGACTAAGCTTGGCCATTCACATAAACATAGTAGCACTGCACATTATATTCTCAACTAAAACTTCTTGGTTGGCTTAAAGTTTGATAATTTAACATTCATAAGCTCATTCAGAATTGCAAACTTAAATTTATCAAGTTACATCAAACACAACATCATCCATCATACCGTTAGGGCAACCATGAACCAAATAAACCAAAGCATAAAATTTTCTTAACAAACACAAGTCAGCATGAAGAATGTAACAGTAAAGATTTCAATCATACGTTTGGATG…	14119343	14119943	CATGGACAAAGCTAGCACCA	59.864	20	CATGGTTGCCCTAACGGTAT	59.708	20	205	652	856
Pm1	21024031	TGAG	T	D3	DOWNSTREAM	TGCATCATGAGGAAAATCTTCTGGCAGTTCAAATGACACCGAAAAATCTCCAGTCAGGGTGGTCCGAGATCTCGGCGGCTTTGCTTTGGGTGATACTTGTGACTGAAAATGCAAAGAAAATTATGTGAGAATGGCAATCATACAATAATATCGCTAGAAAGCTCAAAACCGATTATATATATGTAGATCTAGAGATTAATTGAGCAAATGAAACCATACAATGTTTGCATGAGGTTGTATGATTTGCAGGTTTCTGGTGGTTTCATCTGTGTCCACTGAAGACAGGGGTTTCAACTCTTTCACTTTTTCCTGTGTAAAAAGAATATTAGAGACAATTTTAATTAGAGATTAATTAATGGGAGAAATTAAGAGGCAGTGACTTACAGTAACCATTTTTTG…	21023831	21024431	CGCTAGAAAGCTCAAAACCG	60.145	20	GCAGAAATCGCAACACTTCA	59.995	20	276	700	975
Pm1	23851328	GAGA	G	D3	DOWNSTREAM	TCCAGATGGATCAAGAAGGACAATGTTTCCATGTTCACCAGTCATCAAAAGAGCTCCTGATGAATTTGAAAGTGGGGTGTCTATGTTGGTCACCCAAACAACTGTTCTGTTTTGGACATTTTTGTACCATATATATGCCCAAGTACCAGCCTGAAATATTGCCTGGCTTGAAGAAACCCAACTCAAAGACTTCACAGGGGGAGACAATGGTCATGTTTCCTTCGACAATTAATTAATATATTATATATATTATATATGTAGGGACTTTCTCTATTGCGAACTCGAAGTGTGCGGAATGGATGCGAACTTCTATTTGTGATCATTAGATGCTTGTACGCTCTAGATTTAAAACATCATTGAGAAGGGTTTCAGTCTTTTGGTAAGAGCCAAAATTCCCGC…	23851128	23851728	AACTTGGGTGTGATTGGAGG	59.82	20	TGTCGAAGGAAACATGACCA	60.088	20	260	516	775
Pm1	20815645	TG	T	D1	DOWNSTREAM	NNNNNNNNNTTGTTTGTTTATTTGTTTATTCGTGTTTCCAGTGTAGAAGTCGGTTGAACCTCTCCCTTGGAACTGTTTTCTATGCTGCAAATTACCTTGATCGATTCATATCTATGAACCATTGTAATGTAAGAAATATAACACGATGTATCATTTTCTTTAACTTTTCTAATGTTCCAATTTCTTTAGTTTTTTTTTTTTGGGGATAAAAAGTTGAATGCAAATGTGCATTATCTATGCATTTTCAGGGATGGGAATATTGGATGGTGGAATTGTTGTCTGTTGCCTGTTTATCCATTGCCACCAAATTCAACGATACCTGCACTCCGACGCTGCTCGAAATTCAGGTAACTATCAGTTGATGTAATTTGTTTAACTTCTAGGAAATGCCATCATCTT…	20815445	20816045	AGTCGGTTGAACCTCTCCCT	60.111	20	TATCGTTGAATTTGGTGGCA	59.93	20	271	596	866
Pm1	23052267	T	TC	I1	DOWNSTREAM	GTTCATTATAGGCTGATTTACTTTGCTTAATCCTAGTCAGGGCTTCAATTATTGGCTAATCACCTTTTTTAGTGGAGTTGGGACTAAGTGCATGCTTTGCTTTGCTAGATCAATTGCTTTGCTTAATTACTCCATGGCTTGTTAGGGTTGTTTGGTTGGGAGGCACTTCTAACTAAAGTAAAGAAATTAACTCCTTTTTTTGGTTTTTCTCTGAATATGACTTCCACCTTCACCTCACTTTCTTTTCGGTGTTTAATACGAAATATCTTTCGTATGGTTAGACTCTAAAGAAAAAGGTGAACCCTAGCTTTCCTCTACATCATAATCCATGGTGCTTTTCTGGACATATTTTTGGTTTCTCACATCATCATTTATTTGGTTTCTCACATCATCACATGC…	23052067	23052667	CCATGGCTTGTTAGGGTTGT	59.853	20	CCAGAAAAGCACCATGGATT	59.933	20	212	680	891
Pm1	9991841	CA	C	D1	DOWNSTREAM	TTCAGAAACCCTAATTCCCAAATTGAAATTATCAAAAGAAAAGGAAAGAAGGAGGAGAGAGAGACGAGGGAGAGGGGAGGAGAGAGAAAGACTAGGGAGGGGGAGGAGAGAGAGAGAGATTGGAGAGGGAGGAGAGAGAGAGAGACGAGAGAAAGAGACAGGAAAGGAAGGAGAGAGAGACGAGAGAGAGGGAGGAGAGACAAAAAAAAACTGCAAAGAGTTTGGCTAATATTTTCATAAGATTCTTTTTAGGTATAATATTTTTTTAAATATATTGGCTATTGGTCTAGGTTTAGTCAAAGAGTTTATGTTTTTGTTTTAAAGTTATGTAGTAATCTATACAATTTTTTTTTAAAGAGAATAGTCTTTATCCATCACTTTTGACGAAAAAATTAATAC…	9991641	9992241	GACGAGAGAGAGGGAGGAGAG	59.694	21	GAAATAGGGTTCGTCATCGG	59.387	20	262	727	988
Pm1	21212042	A	AT	I1	DOWNSTREAM	GTGATTATTGTCATCCCAGAATCACTCCAAAAAAGCCCTAAAACATGGAAGTTAGAAGTGATTCTTATGCAAACCAAGGCTTGTTTATATTGCTAATACATGAAACTTAGAGTTGTGCCAATTATTAAACCAAATGGTTATGATTAGGGATGTTCAAGATCCTATTCAATCTGCCCAACCCAATCGGTTCAACCCATTCTATTTTATCAGCTTGGACCATTTAAACCAACTTAATTAAATAGGTTGACATATTTACTTGTGAGTATCCAATTTAAATCTTGTTTCATTCATTTATACTATTATAAGCATCTAAACCAAAAAATAAATTATGAATAATTTGTGTCATTTTGATAGGATTATGCCTAATACACTATAGGGAAAAAATTCCACTAACATATA…	21211842	21212442	TCATCCCAGAATCACTCCAA	59.009	20	TGGTTTAAATGGTCCAAGCTG	59.982	21	218	559	776
Pm1	24969415	ATTTCTGTTAAAT	A	D12	DOWNSTREAM	TGTCCATCCATCGTAAATGAAACAGAATGGGTCTTTCCAGCCAGTGATATCTTCTTGGTCTTTCTAGCCCTTTTTATCACAAATAGTCCATAAGTTTGCAAAATTATCACTTTTAATCCTTTATATTTTTTTCTGACATTATCGGTCATTTATATTACACATCATACAAGAATTTGGTCATTTCATTAGGTTCCGTTAAAATTTCTGTTAAATTGATAATATGGCATTCATATATCCAATAAGATAATATCATGTAGATCTAAATAAAAATATATATTTTTAAATAGTTTCACATTTAAAAAATTTAAAATTAAAAAAAAAGGATTTTTGCAAGTCCCTTCGTAACTTCTTCAACATTAAAATATAAATATAAATATATTTAAATTTTGAATGTGAAAC…	24969215	24969815	TGGTCATTTCATTAGGTTCCG	59.809	21	CGAAGGGACTTGCAAAAATC	59.685	20	168	723	890
Pm1	19279541	C	CTGTG	I4	DOWNSTREAM	GATGCCCTCAAACACCAACCATTCTGAAAATCTTGGCTCGACAGGGCCTATCTCAAAGATTGGGTTCACATGAAGAGGAGTGGGCCCCATTGGTGTAAGGTATTCTTTCATTCCATCCCTTATAATTTCACACCTAATAACAGGATTATATAGGATAAACTGTTAATTATGTTATATATATTTATATGTTGTGTGTGTGTCTGTGTGTGTGCGCGCGCGTACACAGGCGTGGCATGTTATGCCGCATTCTATTGTGAAAGTAGAAAGTTTAGTTTTAACCAGCTCCAGTCTTTGCTCAACAAAGCCTCTAGTTTGGCTACAGAAATGTTAAGAGATGAGGTGTGAAATTTTTACTTGAGCTCCAGGAAACCACTCATCTCAATTGCTCCACAGAATGAA…	19279341	19279941	CGACAGGGCCTATCTCAAAG	59.83	20	GAGCAAAGACTGGAGCTGGT	59.604	20	259	587	845
Pm1	6505709	A	AT	I1	DOWNSTREAM	GCTGAGTTGGCCTAAAAATGAGCGGTTCTTGGGTTCAAGAAATCATAAACCGCTATATATCGGGTTGAGTTACTAGTTGGGACTAAAACCAACCCAACCCATGCCTACCTTAGTTATTGGGATGGCTCCCTTTACAACATGTGTCCTTTGTAGTATTATTCCTATTGATCTAATAAAATTCTATCGCCTTTTTATCAACAAAAAAAAAAATCCACGTGATATCAATTTGGCATCTATGTAAGTAAACAAGGGGCCCTCTGAGTGCTAGGTAAAATATCAATGGTTGAGTTTATATTTAAATGAACAAATAGATCAATGGTGTAATGATTCATAACTTTCTGGCTGTGCTTGTCAATTTATAAGGGTAGGTTTGGTTCATGGAAATGGGTTTTAGAAATG…	6505509	6506109	GGATGGCTCCCTTTACAACA	59.933	20	CCATTTCCATGAACCAAACC	60.029	20	268	668	935
Pm1	934920	A	ATT	I2	INTRON	TGACCCACGCGTATCCAATATCGTAAAATTCTCTGATGCAATAGGTGAGCTGAAAGTAGAGGTATGCCTTTGCTCTCTCCAACTGCTAAATATCTCTACATATGTCTCTTTCTGCAGCACTAAACGGTTACTATCATTCAGTTCTTTTCTTTTGCCCCCCCTTTGATTCTTGTCAAGTCATGAATGATGCCATATAGATCATTTAAGTATTTTCTTGTGACTTAAGTTTTGTCTCTTTTGTTCCCACAAAGGCGGCGGCGTCAATCAAAGATAGGAAACGAATCCTTTTCCGGTTTGACAGAGCAGCCTTTTCTTTCAAATTTTTACCATTCAAGGTTCCATATCCAGTTCCATTCAGACTTCTTGGAGATGAGGCAAAGGGTTGGTTGGATACCACAT…	934720	935320	CCTTTGCTCTCTCCAACTGC	60.134	20	GCTCTGTCAAACCGGAAAAG	59.853	20	238	615	852
Pm1	22080955	ATGTAGTCTCTTAACTAGTTGCC	A	D22	INTERGENIC	CCATATGTGCATAAAAAATTTGGAAATTAAGCCTAGATGTTCTTGTATTTAGGTAAAATTAACGTGATTGTAACCATACAATTGTTAAAAAAAAATTATTGATGTTAACATTTCTTGGAGTTATACATTATTTTCGTACTTGACACGTGTGCATCAACGATTGTGAAATCATCAATTGACAATACATTTCTTTTAGTTAGATGTAGTCTCTTAACTAGTTGCCTGTAGTCTCTTAACTAGTTGCCATGTTAAGCCACAAATATAACTCATTATGCTGATTAATTACGTTTAAGGTTTGCCACATATATATAATTTGCTTTGTGTCATAAGCTTAATGGTTTTGCAAGAAAGTGCGACTTGGATGAACATATGAATACATGACCGATGATGATTTCTTAA…	22080755	22081355	ACACGTGTGCATCAACGATT	60.04	20	TTGTGGCTTAACATGGCAAC	59.59	20	117	691	807
Pm1	23874735	AT	A	D1	DOWNSTREAM	GAATTGAAGCTAGTGATTGGTGTCAGCCTGCTTTGTACACACAATGCCTCCTGGTGTCAAGGAACTGAGAGATTATCTTAAGATGTTCTTGGGTATTAAAAAGTTGAGTTTATGATGAATAATGTGTTACATCCCTAGGTTTGGGCTATAGTCCTTGCTCTTTTAACAGTATGAATGAAATCCATTTCTCAAAAAAAAAAATACAGTAATTAGTTACTATGAAGGAAGTTAAGAGTAGTTATCTCTGCACTTAGAGGTCTTGTCCGAATCATTCCTTTTATATCGCTTGTATTTAAAATAAACAACAGCAAAAAAATTTCTATGGAGTCAACTAGTGTTGCTACTTCTCTAACCTCTCACATGGCGTCGGTTTTACATGGATCCCACAACATCATGAAA…	23874535	23875135	GATTGGTGTCAGCCTGCTTT	60.263	20	GGAATGATTCGGACAAGACC	59.341	20	261	563	823
Pm1	19009202	TA	T	D1	INTERGENIC	CTGCTGGGTCAAGGAGGATTTGTAAATGGGCCCTCTTCTTGGGCTGTCCATACAATTTGAATGTGGATGGCAACTACAAAACCAATTCTTGGAAGATCACTGCTGGTGGCTTGTTAAGGGACTCTAATCTAATGGTGCTTGGATTTGTGGTAGAGGTGTCAAACGGGCCAGGCCGGGTCGGCCCATCCTATTTAAATTCGTACTTTTAACGTTTTCGTGTCGGGCCGGGTCGGCCTATTTAATTTATTGGGCCGTGCCGTGTTAGCCCATTTAGTAAAATCATTAATCCCCGCCTGGCCCAAAGCCCATGTCCATATTGAAACAGGCCGGGTGGGGCTCGTGCCTTGCCCGTGCTCGTGCCATACTCGGGCCCAAGAACCAATCCATTTAATTTGAATT…	19009002	19009602	TGGTGCTTGGATTTGTGGTA	59.964	20	AAATTAAATAGGCCGACCCG	60.161	20	113	681	793
Pm1	26282299	T	TTA	I2	INTRON	AGTTTTCTTTATATTATTTATTGTAGTTGTGTTATCTTTTCGTTTTCCAACATTGTCAAGCATTTAACATAGTGATTGAATTGTTGTTGTTATTCTGCAGGATCCAGATCGTGCATGCTATGGACCAAAGCATGTTGAAGTTGCTCATGAACGAATGGCTATCCAAACCCTTTTGATAACAGATGAACTCTTCAGGTTAGTTTATGGGTTTTCTGTCCAGCTAATTGAGAAGTAGTGCCACGTGGTTTTATTTTTGATAATAAAGTTCTATATTACATGGATGTTCAAAGCATGTTTTCCGAAATCAACACAGTTATTTACATTGTATTTCCTTCAATTCTTTTGTGTTTTATTTTACTTTTCGGGGGAGGGAAAAAGTTTTGTGCTTGGTACAAAAAC…	26282099	26282699	TGGACCAAAGCATGTTGAAG	59.691	20	CCACGTGGCACTACTTCTCA	59.897	20	125	669	793
Pm1	11220002	T	TA	I1	INTRON	CTAAAATGATTAATTAATTACCTGGGGATCTTGAGGAGCAAGAGCATTCGACTGAAGGGAAGCTCCCATATTAACTGACAGCAGATTGGCACAATGCCCACATCTCACCGTCACCACGTTCTGTAAGCTGTTGCATGGAACACTCACCTGCAGGTGCACCCAATTACATAAATTAAAAGATAAACTAAGTAATTAACACTTAATTATACAATTTCTGTGTCCTATGTTCTTCTTAATTAATAGAAACACACATAAACAATGTCAATTATCCTCAGAGAATGAAGGATTTATTAAAGTTTAATTTGGTTAGTACCTTAATCACAAATTCTTGCTCACAAATATGCCGTTGTCAAGGTGTTTAATTTAAGCATCAAATAATAATCAAACCCTATACTCATA…	11219802	11220402	ACTGACAGCAGATTGGCACA	60.473	20	CGGCATATTTGTGAGCAAGA	59.833	20	273	622	894
Pm1	22755981	G	GA	I1	FRAME_SHIFT	CTGAAACCCCTTTGATTTTTCTCTCTCGGGTTTTGTTCCACTATTCAGTTCTGTCTTCTTTTATGTTGGTTGGTAGATCTTCATCAATCATCAAATTTCTTTTTTCTCGTGATATTTGTGTGATCTTTTTTTTTTCTTTTTTTTTTCTTTTTGTGTGTGTGTGTGTATGCAGTGCAGGTGCCAAAGACTGGAAAAGGCAAGAAAAAAGGCTCAACCCGTTAACAAGGAAGGATAGATTATCATCAGCAAGATGTTTCTCCATGGGGATTCAGTGATCATTGTTCTTAGGAATATTAAGTGAGGTGTATAGTATGTAGCTTTGACAATTCCAATAGACTTGTACAAGTAGAGTCCATGCTGAAGATTTATATGCACTGACGTTGGGAGCTCTTATATGCA…	22755781	22756381	TCTCTCGGGTTTTGTTCCAC	60.088	20	TCCTTGTTAACGGGTTGAGC	60.11	20	207	570	776
Pm1	3337735	GCT	G	D2	INTERGENIC	GCTAGCCACATTACATAAGACTAAGAGCATAGCTAGAGGCAGCAGACAAAGAGATGCCATGAAGTTGCCTTCCACCCACTCTTAATCTCTTTTAGCTTTATTCTTCTTCTTCCACTGCTCCCATGCCCCACCCTCCTCCTCCTCTTCTCTCCATCTTCTCCCCCTTTCATGATCCTCTCTCTTCTTCTTCCTCCATCATTGCTCTCTCTCTCTCTCATCTCATTCCTAATCACCTCTTCTCCACCTTCATGCCTAACCCAATAGCTTGATAGTTCGTCTCTCACTCCCTTTACCCTAATGGCCAACATATCGACACTCTTCCACAAGTTCCTCTCTCTCTTCATCCTCCTTCTCCACCTTGGCTGCTTCACTTTCACCACCAACAACCACCACCCTCCA…	3337535	3338135	CTCCATCTTCTCCCCCTTTC	60.008	20	CGATATGTTGGCCATTAGGG	60.167	20	164	697	860
Pm1	7751123	AT	A	D1	INTERGENIC	GCCAAGAGTTAGACTCAACTACACAAAAAAACTATTTCCATTACCCTATTTTCCATCATTATTTTCTCAATCCAACAACTCCTCCTAACCATGACATGATATACTTATGCCAACATTATTCAAATAGTTCACAATACGTAAATATCCTATATCAAGAACATTATACAATATCACACATAATATAGAGCTCACGAAATTTAATTAGAACAATCCCCGTAAAAGCCTCTAAGAAATCCATACCTTGATTCCAATGTTTTTACTAGGGGCGGTTGCGATTCGGTAACCGCGAATTTTTGCCCAAACCGTAAACCGATCGACTATTTGCGGTATGGTGATTTTTGAAACAGCAAAAAGAGGTCGGTTATTGCGAATTAACGGTTTAAAACCGCAAGTTCTCAA…	7750923	7751523	CCCTGAGACCTGGTACTTGC	59.721	20	GAGGCTTTTACGGGGATTGT	60.32	20	244	531	774
Pm1	12435658	G	GAA	I2	DOWNSTREAM	TCCTACTTCACTGGAAGATGCCATTTGTTTTTTGATACAAACGGAAAGTAGTAGAAAAATGTGAGTGGAAAGTAAAAAATATTGACAGGAGAAGAGTTTGTATGAAGATTTGGTGTGGAAAGTGAATAAAATTGTTAGGTATTTATAGGGAAAAAATCCATAATTTTTTGCCAAAAAAAATCACAACTGTCGGATTTCTGGAAAAAAAATAGATCGGAGTGTCCAGGAAGTGCCACGTGGCTTCTTCCCATTGGTGGCTGTTAGCACTGGCGGCAACCGTGATGTCAACAACTGAAATCAAATTTTTTTTACTGTTGGCGAGTGAATTTCACATGCCAACGGTATAAAAAAATTAATTTCCCATGTTGACGTCAGCGTGACGTCACGACTAACATCAGC…	12435458	12436058	TCACTGGAAGATGCCATTTG	59.648	20	CACTTCCTGGACACTCCGAT	60.112	20	225	556	780
Pm1	21016023	TC	T	D1	DOWNSTREAM	ATAAATAAAATATGCATGTGAGGATATCATGCACTGTTTATATAGTGAAGTGCTTTACATTCTCCAGGTCCAGACAATCGAGGCTTAAATATTGGGGAAGTATGAATGATTCGACAACAATCTCACCAACCGAAGTGGTGGCTACTCGTTTTCTTTTCAAATTTTCCTGTAACATGAAATGCAAAGCAAATTATGTGAGATCACTAATTGATTTGCAAAGTACAAGTATTTCTGGTTTAATTTTGAGACTATTTTTATTTACATTAATCAGATAGTGTAAAAGTTAAAACCCATCATGTATAGATAGATCTTTAGAGATGAATTAAGCAAGTGAAACCTCTTGAACACTCCGAACGCAAGATATGGGTTCTGCTTTTATGACCATTTGCCCTGCAGCTT…	21015823	21016423	AATCTCACCAACCGAAGTGG	59.966	20	CCATATCTTGCGTTCGGAGT	60.096	20	248	667	914
Pm1	15907672	TCTCTCTCTCC	T	D10	INTERGENIC	GGGAAAGAAAAGGGTTCGAAAATGTCTGCCATGCAGTTTTGGTTTTTGATGTTAACCTTTAAAGCTGATCATCATCAAAAAGAGTAAATATGGTTTCTTCTTACTTTCTTACTCAGATTTCTTATCAGTAGTATTCAGTTCTATACTATATTTTCAGAGCATAATCTTCTGCAACCCTCAAAACTCTCTCTCTCTCTCTCTCTCTCTCTCCCTCTGAATTGTTGTTTCTTCTTCTTTTTATTTATTTGTAATGTTTTTGGAAAAGAAATGTCATGTTAAGAACTAAGTACATACTAATAAGAAATTCTTTTTTAAAGAATCTTAAGTATTGCTTTATATGGCGTTAATGTGAATTTCTTTGACTTCAATGGTAGAACACTTACTTTCACACTCCCATCA…	15907472	15908072	TGCAACCCTCAAAACTCTCTC	59.463	21	GGAGAAGGAAGGCAAGAATCA	60.698	21	267	718	984
Pm1	10251451	GCTCTTGT	G	D7	DOWNSTREAM	ACTTAAATCGTTCAATTCAGGCTCATTTTTAGCTTTAAATAGAAATATGACTTGTATGCACGAATGAATGTTTTTTAATTACTTGAGTTACAAGTTCTTTTTATTTATGAAAAAACACTTTGCTTGAAGGATTGAGGAAAGTTTATATTCATACATTGTCTTTCGTTTTCCCTTACTCTTTCCTTCTTTCCTCTCTTATAGCTCTTGTAATCCCCCCTTTATTGTTCACTAAACAAACAAACAAACAAAATGAAAGTGTTACCAAACAGGATTTGGTTATCAAAGTAAATCATTGCATTGCCTCCAAAAGCACTTAAAAACAAGCTATATAAAATTATGAGCAAACTGGTTTTAGTGGGGAGCAAGTATGTTCTGCCAACTTTACCATTTGCAATCTAC…	10251251	10251851	TTTGCTTGAAGGATTGAGGAA	59.809	21	TTGCTCCCCACTAAAACCAG	60.103	20	247	667	913
Pm1	3186642	CA	C	D1	DOWNSTREAM	GCTATAATCTGGACTTAGACGTGTGTTGGTTTGACTCGGTGCCTCTTTGGGCTAAAGCGGCTTTGGTTGATGGTAGGATTGGGGTCTCTAGGCCCTGTTTAGTTTGTGTTGTGTAGGTTCTGTTTGGGGTTTTTTTCCCCCGTGTCATAACAAAAATAAAAAATCACACTAAAATGCTACTTTCCTTACTATGCATTCTGCAAACGGTTGAGCGTAAGGTATCCTTCTTTCTATCTCTCTTCTCATATGATTTAGTTAACTGATGCACTTATATACGGGATAGAAAAGACACTTGTGAATCCTACATCAAGGATAAGTGAGTGTTTCTCCTATCCCGGTGTTATGTATTTTTTCTTTGTATCTCATCACTTCTCATATAATTAGTTAGCTAATGCACTT…	3186442	3187042	TTGATGGTAGGATTGGGGTC	59.605	20	ACACCGGGATAGGAGAAACA	59.405	20	275	615	889
Pm1	2278891	AT	A	D1	DOWNSTREAM	ATGTAGTTTCTGAGGTCGCCGTATTTCCATAATAAACCTGTTTCGAGGATTCATCCCAGTAGGCCTGAAAATAAAAAATTAATAAAAATAAAAAATCAGATTTTGCAGAACAAGATCACATGCTTTGAAGAAGCGTTTAATGGCTTTGACAATAAGCATACAATCTAGCAAGCAAGGACAAGACTCAAACAAATCCAACTATGAGTACATGCAGAATTTTCCCATAAAAGATTTTTTTAATGTGTCTCGATTCCTTCTCACTCCAGGAGGCAACATAACAGAAATGTTGAAAAGCAACACTTGTTTAAAGCAGAAATCCTGCCTGTTAAAGAGTAGAATTCCTGGCCAGTAAATAATGTGCCCCCCCTAAACATATACCTGCCAACCAGAGGGGAGACC…	2278691	2279291	CATCCCAGTAGGCCTGAAAA	60.066	20	CCTGGAGTGAGAAGGAATCG	59.797	20	216	600	815
Pm1	6415418	C	CG	I1	INTERGENIC	GCAACACTCATCCTCCATGGGAGAATTTCGTGCAACCATGTACAATTGATCATTGAACCAGTTCTAGTGAGAAACTGAAATTAGATGAGAGGAACCTTTTTTTTTTTTTTTTTTTTTTTTGAAATTACATTAAAAAATAAAGTTGGACTTGTCAATGTCATGGTGTATAATTATTTGGGGTATAGTTAGCGTGGCTAAGCCAAAAAAAAAAGACCGGAGGCCGCGCGCACTTGAAATGTGAATAAAGAGTGTGGCAGTAGGCCAGTCTTCCCACCACCTTTTGCCATAAATGAGAATTTGAGAGAAGCATCTTCTTCATTCTCTCTCTCTATCTCCCTCTCCTCTTATTTACTCCTCCCTTCCCTGCTTTACCTTTCTTCACTTCCCCTCACGCATCTC…	6415218	6415818	TGGGGTATAGTTAGCGTGGC	59.982	20	AAGGTAAAGCAGGGAAGGGA	60.068	20	200	724	923
Pm1	17133408	T	TA	I1	INTERGENIC	TTCAAACGGCTTGCTTCTGAATCAATTGGTTCTTTCGTCGAACTTAGAAAGGTTTTCTTGAAGTGATACATGATAATCTTTAATTGGTTGTACATCACAAATGATTTACCAGCAGTCAAACAGCAACCCGATTAAAAACTTAGGGATTACATCACTCGATTCAATAACAAGTATGCTCGATGTGAAGGTTGCGATAAGGATAAAACTCATATCGCCATGATGGAGGGCATCCACGGAGAGATTTCTTTTTTTCCCTCATCAGGAATCCCCTAAAACATACAAAAATCTCCTCCGCGAGGCGACCAGTTACTCCCGAACGCAATAAAATACAACACCCAGTGTATTACGCAAGTCGAGCACTACTAGAGTAGAAGACCTACCTTAGCCCTTAGCTCGATG…	17133208	17133808	TCGATGTGAAGGTTGCGATA	60.22	20	GCTGAGACCACTAAGGCCAG	60.012	20	250	725	974
Pm1	1262943	GT	G	D1	DOWNSTREAM	AGTGGTGCTGACATCCTCCAACTCCGCCATCATTCCCAGCCCTCGCTGGCCGTCCGATAAGATCAAGGGTGAGGATTGCTGGACCGATATTGACTACTGCAAGCAGAAGGGAGTAAGTTACTGAGTGCCTAAGTTCTTAGTTATTATAGTTTGAAATTTTGAAAATTGGGGACCGTGATGTGATGCTGATTGTGTATGGTGTTTGGTTAGTTGTGGTATTCATTGTCGAAAACTTTGGCGGAGAAAGCTGCGTGGGAATTTGCCAAGGAGAAGGGATTGGATGTGGTTGTGGTGAATCCTGGCACCGTGTTGGGCGATGTCATTTCGCCCAGGCTCAATTCTAGCATGGTGACGCTAGTGCGCCTTCTTGAGGGTATTGTTCTCTGCACATTTGTGTTT…	1262743	1263343	ATCAAGGGTGAGGATTGCTG	60.073	20	ATCCCTTCTCCTTGGCAAAT	59.903	20	216	610	825
Pm1	16253274	CA	C	D1	DOWNSTREAM	AGAAGGAAGAAGAAAAACCTAAACCCTAATGTTTTTGCTCGGCTCTCCTCACATGCGAGAGAACGACCCATGAAAGCTTATGGCTGAAAGGATTATATGAAGATTTAAAAGTAATCAAATAAAAAATATTCAACAAATGAGGGGGAGCCACAAACTAGCACTTGGTCTAGCGGTACTTCTCTTTTCAATGTTAATAGGACCAAATAGACTTGCTCATAGGCCCGAAGAATCTTAATCCTATAGTTGGGTTTGTGCCTAGCTTAATTATGAGAGAGTCAGTCCGGCCCATCCAACACTTACGTCCAAAAAATCCCGTCTCTAGATAAAGTTTGGGCTGGCTCAGCCCGACCAATTTTCTTGGTCTACATCTAGATGCACATACACATGCACACAGTTGCT…	16253074	16253674	CTCACATGCGAGAGAACGAC	59.577	20	GGACGTAAGTGTTGGATGGG	60.232	20	257	596	852
Pm1	5863767	A	AG	I1	DOWNSTREAM	TTTTTATAATGAGCCGTAACGGTTTTAGACTGCGAATCTAGATCACACATTAAAAATATGAACCCAAGTGAATTCTAGTTTAGGTTCAAAGTAAGATGATAGCAAAATGATTTCATGTTTGCTTGTTTTTGAAGTTTTCTTGACACGAGAGGGGGATTTTATATATATAAAAAACCGAAGAGTAAATTAGAGAAGAAGCAAGGGATTATTATTTTCTTGGAAAATTAGACCCCATAACTAAAAAGAAATAAATTCGTTCTTCTGGCAAGTGTGAAAATTGAGTGCCAAGAAAATGGGCTGTAGAAAACAGAAACAAAACCCCATGAATTTAATAATTTTCTTAGAATAGAAAACGCGTTATTGTAATTTGCACCCACTCAAGGACAAAAGAAGAAGAAG…	5863567	5864167	TTTTCTTGACACGAGAGGGG	60.224	20	CACACTTGCCAGAAGAACGA	60.025	20	139	683	821
Pm1	15099897	GATTC	G	D4	INTERGENIC	GACTAACATTTGCAGCAGATGAGGTTTGACTAACATTTTGGCATTAATGTGTTGTGAAAATAATCTCTCGGTTTTAGGGCTAGTTTGGCATTAATGTGTTGTGAAAATAATCTCTTTCAGATTTGCTGTGAGAGAAATCAACTGTAAGATAAAACAGTTTGGCGTTTGCTAAACTTTTTGTTAAAAGTGTTGTTGGTATTGATTCCCGCATAATCAGAAAATAATTGTCATATAGCGCCTCTTCGAAACTGATTTCTGCATAATCACAAAATGAAAGCACCTCGTTAGCTGCTTTCTCTCACATCAATTTTTAATAATAAGTGATTTTCTCATAGTTTACCAAACGGACGAGGCTTCCCAACATTTTTTAAAAATCACTTTATCACCCCAAATAAGCAA…	15099697	15100297	AAAACAGTTTGGCGTTTGCT	59.791	20	GCCCGTTTGACATTGCTTAT	59.967	20	261	699	959
Pm1	20301856	C	CT	I1	DOWNSTREAM	TAAAATTGTTATTATATCATAAATAGGGTTGAAAATACATGCACATGCTATTTCATTTAGCCTCGCTAATTTTCCAATTTCCTCCCAAAAGTTTCGAAAACTCCCGCGTTTTTTTTTTCTCTTCTTCATCTCCCTCTCTCTTTTTTCTAATCTCCCTCCCTTTTAAGCTCACCCATTTTATCCGTCCTCAGATCTGAACTCTCTTCTTCTTCTTCTTTGTCAGTTGCAACCTTTTTATCGAGACCTAATTTTCCAGAGACTCTTCTTTATCTCCCCCATTTTCAAGCAATGGGGAAGCAAACTAAAGCCAAGAAATCAGAGACTTTGGGGAAGGGAAAGGTCACCCCAGTCCAAATCGCGTTCATCGTGGATCGCTATCTCTGCGATAACAACTATTCG…	20301656	20302256	CCTCCCTTTTAAGCTCACCC	60.068	20	TTCCCTTCCCCAAAGTCTCT	60.045	20	183	703	885
Pm1	12990814	TA	T	D1	INTERGENIC	ATATCTGTAGAGTGTATTATGTACAGAGCTTGTGGATGAATAATGAGCTACTCTTAAGTAGTTCTAACTTGTAAAATAATGTAAAAATTTTAAGATTTCAGATGTTGTCATTTCCGCTGAATATTTTATGTGAAATATTTATTTTATTTCTTTAAATTTTTCTTCACATTTTAGTTATAGTTGTTATTAAATCCTATAATTAAGGTGTGAATCACATCTTAACCCAAGGTTTCATAAATCCGTAAGTTAGGGCTTGACAAGTTGGTATCAGAGCAAGTTTTAAGGTTTCATTAAATTGTTTTGTTATTAACTAACCTGTTAAATTAATGTTTAGGATGCAACCCGATCAGAGTAATGATACATGGGGAGGGTTCCAAATGGGATCCAATGGCCTAATCC…	12990614	12991214	TCAGATGTTGTCATTTCCGC	59.654	20	CGGGTTGCATCCTAAACATT	59.823	20	248	646	893
Pm1	765173	TA	T	D1	INTRON	ATCGAAGGGACAATTGCTGAAAACAAAAGAAGAAAAACGAATATGAGTAATAATATACCTGTGTTTAGGAAAGGTTATTTTGGTAGAGCATAAAGAATGACTAACTAGTTAACATAAAATCAGATAGAACTTAAAAACAAATGCAAATGTCAGAAATCCATTTTTGGTTCTTATCTAGTATTTGGTTCTATGTACTGCCATAAAACATCTTTCAAGTAATAACTGGTGCATAAGAATGCCAGAAACTACATGCTCCAAATTGCACAGTGATGCAACAAAAAGAGAAAAGGTTAAACAATTTGAACAAAGAAGGCGCATACCATGCTACATATCCTGCAATCATAGAGCTCCAAGAAACCACATCTCTAACAGTCATTTCATCAAACACCCGCCTTGCAA…	764973	765573	TAAAGGCATCGAAGGGACAA	60.576	20	TCTGGCATTCTTATGCACCA	60.22	20	250	542	791
Pm1	2143196	TA	T	D1	DOWNSTREAM	ATCACAAGCTAGGCTAAGCAGATAATTAAATCATTAGAACATCTATCTAGATCACTAAGTAGATTGTAATAAACACCATAATAAGATGCTACAGTCTACAACATACTAAATTGAAATGAAACTACAAGACATCCATAGCAGACACCAAGTGCTTCAATCTTCAAAGTTTTTCTAAACCATACAACAGAGAAGTAGTCTAATAAACTCTTCAGACCTTAAAAGCTTCCCATACTGCAATCATAGGAAATCTCTAGTAGTTCCAAGAAGTGCCTAAATGAGTGCCAGAAACAAATCTAAGCAACCTGTGCCAGACTTCTATGGCAAAGCTTAAGCAACTGCATCGAAAATCCTTCATTACTATCTTGCATAGGGAATGTACTGACTAGCGCCTTCTATATC…	2142996	2143596	GCAGACACCAAGTGCTTCAA	60.032	20	AAGTCTGGCACAGGTTGCTT	59.914	20	178	686	863
Pm1	7752003	A	AT	I1	INTERGENIC	AATGCGATTCGGTTCTTCATACCTCAAATGCGGTTCGGTTTACCACGATCGCGGTTTTATTGCGGTAAATATTCTGTTGGTTTTTGCGATTTTTCGGTTTTTAGGTCTAAAATGCCACCCCTAGTTTTTACAACGTAAGATAACTCTACAATCCAACACCTTGAGTTCCCTCCAAAGTCTTTCTTGTTTAACACTTTGTAATATGTTTTTTCCTCTTCTTTCTTCTCTCTATCACTTTCTTGTTCTATCATGCACAACCATGCATGTCCTCAAAATAAGTTAAGGAAATGATTTCTATTTATAGTACAATAAGAGTCAACTAAAGATGAGATAGGAGGGAAAAGTCGGCATATCAAGTAAGTGGTGTCAATCGGCATGTGCATATGATTGTAATGCTGC…	7751803	7752403	CACCTTGAGTTCCCTCCAAA	60.081	20	GCCGACTTTTCCCTCCTATC	60.039	20	193	705	897
Pm1	12067940	T	TA	I1	INTRON	ACTGCATATCCATCCTGAGCAAGTCCACCAATACATACACAACCCCAAAAAATAAAAAAATAAAAAATGTCAACACAAGCATTCCAATTCACAAATATATTAATTGAATCCATAAAACTATGAAAACCCATGTTAATTGGTCAGTTTAGAGACTCAAACAGAACACTCAATAGTAAATAATAAGATTTTAAATATACATGTAAAAAAAACACAAATGGTATTTACATATATTATTCAACATTATTCAAAGAAGTGAACAATTTCAAATGAAACGGTAATGAGTTTCTTTCTGGTAACCTTGATGGAGGCAGGGTAAGGAGGCAAAGGGTCTCTGGCGCGAATGTCCTCGGCCAGCACCTTCCCAAGCGCATCGTGGAGGGGCACGGTGACAGGTGGCAG…	12067740	12068340	TGTCAACACAAGCATTCCAA	58.675	20	CTTACCCTGCCTCCATCAAG	59.688	20	250	616	865
Pm1	20723289	CAA	C	D2	DOWNSTREAM	TAAATTTGTTTTTATAAAAATAACTTCTCTCGAGCACTAAACCCCATATCCCACTCCCAAGCCGCAATCCACCATCTCCATGTCGAGATCTCTCTCAGCCCTCTTCCCCTTCTTGGACCTCCAATAGCCCCACCCCACCAACACTCCCCGCACCATTGCCTCGCCCCCCTAAAAAAATGTCTAAGCACACCCATATCTCCCAAAAAAAAAAAACTGTGACTATCAACCAGACCTCCACCTGCGAAATCTTTCTCAGAAGAAAAACAAATTATTCAAACCCATAAATAGACCGCCACATCATGAGTTAACGGAGAACATGACGGAAATACTAACGGATGTACGAAATTGATAGTAAAAGTAAACGTTATGAATGAAAGTGAGAAGAAAAAAATTGTGTTG…	20723089	20723689	TCTCGAGCACTAAACCCCAT	59.694	20	CAGGTGGAGGTCTGGTTGAT	59.962	20	214	576	789
Pm1	22206171	A	AATAT	I4	INTRON	TGCTGAGACCTTGAGTCACTCGATCCCCACCTTGTGTTTCCTTCTCAGTTGTGTCGCTGCCTCCAGGTGAGCACATGCACTCCAATAATTTCAGAACTGAATTTGGTAAATAAGGAACCTCGCCAAGTAATCTGCTTAATGATTTGTCAGACGCTGGAAAAGAATCTCTAAGTGTTTCTGCCTGCAATGATATGAAAGATAATATATATATTATTCTTAAGTTCAACATTTGTATTGCAAAAGGAGGAGGGTTAATAATATAGAGATAAAAAGCACACCGCATTCAAAAGGAACGTTTCATATACAGAAGTAGCAGTTGTTGAAGAAAAGAAATCGTGTTCCTCTTCTGCCTCTCCAAATAACCTGTATAGGACACGCAATGTCAACTCATGTCCCTGA…	22205971	22206571	CTTCTCAGTTGTGTCGCTGC	59.776	20	GTTCCTTTTGAATGCGGTGT	59.978	20	254	589	842
Pm1	6613054	G	GTGCCTAGATTTT	I12	DOWNSTREAM	CTTACAACAAAAGTAAAAGGATATGAGAAATTTGGAATCTATCAAAGGCCAACCGTCTTCACTACTAGATTTACTAGATTGAGTTTGATTGGTTTGACGACTGAGGGATGAACTGTAAACTCAAACAGTAGTCGGTCAATTTTCCGTTGAGCCTAAGGAACCTTGAATTAACCAATGCACGAATTGTGGGTCACATTGGCGTGCCTAGAGTTTTCCCTTGAGTTCAAGGTTACTTCAAGGCATAAGGTGCAGAGTAACTTCAAGGTTACTAGATTGAGTTATTTCCTCTCTTATACCAACTTCAAGGTTACTCGAGGGTGCGGAGTAAGAAGAGAGGAGTTATCATTGATATGAACACACAAAAACTTCACCAGTAGATAATAACATTTCAGTACACAA…	6612854	6613454	AGTCGGTCAATTTTCCGTTG	59.971	20	GCACCCTCGAGTAACCTTGA	60.255	20	192	678	869
Pm1	12229554	C	CA	I1	INTERGENIC	GGACCTTCATTTCTAATGGATTTAGAGTTTAGGGTTTAGAGTTTAGATCGACAGAGAAAAAAGGGCAAAGCTTTGGAGCTCTAAAAATAACTCAGATCACAGTGAAATGTCAGTGGGAGGTGAGCTATATATATAATGTGTATAGTGCATGCATGCATTTGATCAAAACAACGAAAAGTAGAAAGAAAAAAAAAATCAATCAATCAACCAATCAATTGAGAATTCAAATTCTTTCCTCTCTTTTTGGTTCTTCTTTCTTTCTTTCGTCAACCCTAACCGAAATACTTCTTCTGATTAATCAAATTTTCCATGTTGAAGTGTTGATTTATAAAACGTGAAACTAAATGAGCTCCAAATATTATGGCAATGATTTATTTTTAATTAATTGCATGTAAACCA…	12229354	12229954	AATGTCAGTGGGAGGTGAGC	60.12	20	CGGTTAGGGTTGACGAAAGA	60.103	20	174	654	827
Pm1	22069833	AG	A	D1	DOWNSTREAM	CTTCTTGATAAAATATCGTCACACTCAGTGTACGGTCTCTCTCTCTTTATTTGTTGGGGTCCTACATAGATTGTGATACAAAATGTAGTGGGTATCTGAATCATATAGTATAATCAAGATCACGAGCTTTCCTTTGGTTAGGCAGTTGCAGAGTTCCGTGGATTCTTGTAAGAAATTTTGGTGATTTTGATAGAAAAAAAAGGTGGTTTGTGAGTATAGCCAATCGGTCTTTGTTAAGTAGTTGTTTCTTATTGTTTTGTTCCTCATCAATGGAAAACAAAACCTAGTACTCGGGAAGTACATAAAATTCCTCATATATCTCCACGCGGCGTGAGTCTGTCGGTCTTTCCACAAAACGGTTAAAACAAACCAAAAAAATGCAGAGTAATTGTTGTATCA…	22069633	22070233	GTTGCAGAGTTCCGTGGATT	60.119	20	CCGCGTGGAGATATATGAGG	60.448	20	185	693	877
Pm1	4958838	CA	C	D1	DOWNSTREAM	TCCCTTTCAGATGATGTGAGCTGAAGCTTGGGCCAGTTGTGTTACAAGACTACAAGCAATTAATTTTGAATCACGGCCCATTTATGGTCTGGGCCGCTTTATTTTTGTTTAACCCAAGTTCAAAGGCCATGATCAGTCCATTACAATGAGGGGGATTTGGGTGAGGGGGTTGAACGAGGGATTCAATCCCACCATCTAATCAAATTTTTTTTTTGGGTCGAAAATCATCAGATGATCATTAAAAAAATTTAAGTTCAATATTTTCTCTTTCTTATTGAATAGTGAAATTGAACCCATCATTACGGCACTTTCGCTTGTATATATCACAACAAACCAAAGGGCCTTTCTGGGTTTTTCCACCGCCAAAAACTAAAAATTTGATAGATATAAAGCCATGCA…	4958638	4959238	CCAAGTTCAAAGGCCATGAT	59.933	20	TTTTTAGTTTTTGGCGGTGG	59.972	20	263	662	924
Pm1	15262388	A	AT	I1	DOWNSTREAM	TTTGAACTGCAATAACAACTTCTCAAAAAATTACCTCTAAATTTCATATAAATATTTTAGGAACAAAATTTTCGACAATTTAAATTTAAGCTATTATGAAAAATGATATATAAGTTTTGTGAAATTGTGCAGAAGAAAATGTTAGAAAGGAATTAATGAAATTACCACATGAGATTTATGCAATTTGTCGTAAATGCATAATTTTTTGGCAATAATTCTAAATATTAATTTTCGAAAATAATACTTTTTGGAGAATATAATAGCACATGGAATATCAAGAGATTCATACCATATGTAAAATAATAAAAAAGGTAGAAGGTCGGCTCAATATCTTAAGCCGAGCCAAGCCAGATGGAAAATCAAGAGATTCATCCTAGCTCCCTCTCTTGTTGATACTCT…	15262188	15262788	TTGTGAAATTGTGCAGAAGAAAA	59.787	23	GCTTGGCTCGGCTTAAGATA	59.592	20	232	665	896
Pm1	323527	T	TG	I1	INTERGENIC	TTGAATTTTGAATTTTGAAATTCATCTGAAATTTGAACAAAAAATTTATCTGAAATTTGAATTTTGAAATTCATCCGAAATTTGAACCCAAAAATCTTATCCGGAAATTTTATCCTATTATGAATAGTCTTGACACGTAGGAACCCGGAAATCTTATCCAAAAATATTATCCAAATTAATTATTGAGGTAAAAAAATTTGTAAAAAAACAAAAAAATGAATAGTAATTGCCCTTTGTCATGGCAACGGGTGGAAACACAAAATACTATTTGCAAGGGCAACTACTATTCACGTGAATAGTGGCTGCCCTAGCTCCCTTCTTGCCATGGTTAAAGGCAAATGGGTGGAGTTGCTCTTACAATAGTAATTTACAATTTATGGTAAAATATGTATACTAATT…	323327	323927	ACGTAGGAACCCGGAAATCT	59.827	20	TAACCATGGCAAGAAGGGAG	60.066	20	197	683	879
Pm1	23913135	A	AT	I1	DOWNSTREAM	CAGTAATTAGGGTTTTCAGAGATTTGGGTTTAAGGTTTTGGAACTCTGAGGAATTTGAAGCTCTCTCCCACTCTCGTTTAGCTATTATTGTTCGAGTCCGCGATTTTTATACTGTTTGGTCAAACCAGGAGTGGTCAAACCGCGGGCATTATTTGGATAAAAAATTAAAAATTTTCCAAACCTCTTTTTTATCATGGTAAATTTATAGAAACATTTTCATAAATTATAAGTTTTGTTCTCCTACATAGTACATTTAATTATTTTATTGATGGTGTGTGGCTGGAATTCTAACATTATTAGGCCCAATTGGCCAGGATGGGGACTCAATTTTTTGGAAAGGCTATAATGAGGACTTAAAGTGAGGAGGTTATTTGAGGAGGTCAAATCCCACCATCAACA…	23912935	23913535	GCGGGCATTATTTGGATAAA	59.768	20	GTTGATGGTGGGATTTGACC	60.034	20	257	690	946
Pm1	23034631	GA	G	D1	DOWNSTREAM	CTCAAGATTTCAACACACACAAACAGGGGGGTTGATTCAAGTGACCTAATTCTAATGCTTAAATGTAACTGAACTCTAACTTTAACAAGATTAACAAATGTGATTATCAAAGTGTAACTTAATATGGTGACAAACACTAGGGTTTTCCTATAATCATGTTTATGGCCACTCAAGTTATGAATTCTAGATACATTGATGAAGATGTTCGCAATCAAGACCGGGTTTAGTAGCTCAAAACAGATTAATTCTCTCTAAGATAAGTAAAGTGCGTGTTAGTGCTACAATACTTGTGTTTCCTACACAATCAATCTATGTGTGTTCAGTACTTTGATTTAATCATATAAAGAAACCCATTAAGTTTGAAGAGAATATAACATCACAAGAACCCCTAATAGTATG…	23034431	23035031	TCAACACACACAAACAGGGG	60.454	20	CTAAACCCGGTCTTGATTGC	59.569	20	218	558	775
Pm1	11911897	A	AC	I1	INTERGENIC	ACATAATACAAGTAGAGGCCACCCCATAGTTACTTAATACAAAAAGAGGCCACCTGAACATGATTCCATTTTACATGTTGTTTTCACTACATTTTACAGCCAGTCCAAAGTCATATTAAAGTGTCACAAATTTGCTGCTGTTGCCACATTCGAAGTTGCATACTCTTCAATTGCAGCGACCGCGACCCATGAAATTCATGACCCGCCCACAGTGATGTTGTCCCAGTTTCCTTTTGAATCCACTATTTTTGCAAACTTACGAAATAGTTTGAATCCAGTTTCCACTTGTTGTTGCTTCAGCTGGGCCATTTCATCAGATTCCTTGAATACCATAATTGCAGTGGCAGGGGCAATTTCAATTTTGGCTTTCAACCCTTGTCTCTCACTCTGTTTTTCATG…	11911697	11912297	CAAGTAGAGGCCACCCCATA	59.948	20	CTGGGACAACATCACTGTGG	59.997	20	218	557	774
Pm1	9985839	ACTATGTCATGTAT	A	D13	INTERGENIC	CATTATTGGTAGACCCTTCTTTTATGACAAATAAGATTTTTGTGTATTGCATGACATAATTGTTAACAATTTGGCTTGGTATAGACCATACATTTTCTAAAATTACAATAATGAAACTATGTCATGTATTTGTGGTTAATAAAGTTAAAAGCCTTTGTCTATGCACCTGACCCAACGTCGTGTTGGATTACACATTCTCAACTATGTCATGTATAAAAAATAAAACTATTTACATCAAAAGAAGATGTTTTAAGCATCAAACTTAGTCTACTAAAAAAATTATGACATATTACACAACCCATATTAAGGAAAACATCCCACAACACATAGTAAGGAGAGAATTCTCCCACAACCATTATTAGGAATATTACAATAGTATTTTATAATTTGAACTTCCTC…	9985639	9986239	TGTCTATGCACCTGACCCAA	60.112	20	TGTGTTGTGGGATGTTTTCC	59.241	20	172	704	875
Pm1	7071638	C	CA	I1	DOWNSTREAM	ACTCTTAAAAGTTTCCTTTCCCATGGAATCATGGTCATGACTCTCACATATCAAATAATTTGTGGGTCCCCATCCCATGCTATCAGTCTATGACCCACCCCACAACTCATTAGTCATGTGTAGGAATGTGAAAGAACATTACTATGAATCGTTGATGCACGCACAGGGACAAATTTTTATCGTTAATGCATTGTAGACTTCAATATAATTCAAAAATAAGAAATCGTCATTGACCTTATCACTCCTCATAGAAATAATTGTCCATACAAGCATTTCCGAATCTTGGCTGCATTAAGGATCAGAAATGGACAATTAGCTCGTAGAAATAGTCGGGTCGGGCCTTAACATGGCTCATAGGACATTCCCAAATCTTGACCGTTGTTTATGAGCTCTATATGT…	7071438	7072038	ACCCACCCCACAACTCATTA	60.088	20	TATGAGCCATGTTAAGGCCC	59.923	20	264	641	904
Pm1	26687160	A	AT	I1	INTRON	AAAAGTGAATTGAAGTTTATTTGGGAGTGTTTTCTTTTTAGGCAATTTTGGCCCAAATCAATTTGATTCTCCTACTCTCTTGTTTTAACATCCCTTTGATTTTCTATCACGTTTTGGTTGCTCGGAAATCATGTTTCAATCATATCACAATATCATGGAGTCAAAAGACCCTTAATAGTTGACTAGACATATAAGGATTCATTTGATATTGTGATTGATTAAAATCTTCCTTTCTTAAATATCTCTTTTCCTATAATGGTTGGACTACATGTGACCAGTCTTTAGAATAGGAAAAATACTTTCGTGATTTTCTATCAAGCCTTAGAAATTGGAGATTTGGGTTTCAACGTGTTTTCTTTCTTGTAAAGAATAAGTCTATAAAGTAAGACATTTGTCTTC…	26686960	26687560	TATCACGTTTTGGTTGCTCG	59.729	20	CGTTGAAACCCAAATCTCCA	60.863	20	245	653	897
Pm1	19237046	CT	C	D1	INTERGENIC	GAAAGTTGAGAAATTTTTGCTGAGTTTGGTCTCTCTGGTCTTCATTTGAGGTGGGTTTTTGGTTCTTCCTTGTTTATTTGGATCTTGGGTTGTGCTAGATTTTCTTGCATTTATTGTAATATATGGCAGAGGTTATGTATTTGGTTTGCGTATTCAACCTGTGCATGACAGCATGTGTTGCTTTGGGTGGAATTTCAATGCTTTTATTTGGTAAACGACATGGGATGTTCTCGGGTTTGATTCTGTGTCACATTCTGAGTTATAAATCTGATAGTCTTTCCTTTCCACTTGTGGTTAGAGACAAACGTGTTGGTATTTGATACTGATGCTCGCTTTTACACCCCAAAAATTGATGCTTTTTTGTTGGTTAATTCAACTAAGATCGAGATATGTTGTTTT…	19236846	19237446	TGCGTATTCAACCTGTGCAT	60.142	20	TTTTGGGGTGTAAAAGCGAG	60.103	20	202	695	896
Pm1	17116933	A	AT	I1	DOWNSTREAM	GTAAATTTAAAAATTGCGATCATTTAGAATAAACCAAAAAGGCAAAACAATATCAATAAAATACAGAAGATGACTTAGGGTATCAGTATCACATGAGTCACGAATCACATCCATTACTCTCTCATACTTGGTTCTTTTTTTCTTTTAAATCAATATCATCGACTTCTTCCAACAAAGTAGATATTGATGTCACTAGACTAAATAGTCATTTGACAATCGTTCGTTCTTACTATCAATTTTTCTCCTCTATTTTTATTTTTATTTTTATATAAATATAATACGTCATTGCTAATAAGGAGAAATACTCCAGCCAAATAGTGCCCTTAATTTCTATTAATTATTTCCTTTCCGAATTTACTTAAGAAATTGTTAGGGAGACTATTATTGTACCGCTTTGTG…	17116733	17117333	TGAGTCACGAATCACATCCA	58.56	20	TAAGGGCACTATTTGGCTGG	60.089	20	233	642	874
Pm1	9069370	C	CT	I1	INTERGENIC	TTTCAAAGTTCATGAAATAAATGGTTGTAACATAGAGGAGTACATTAATGGACAAGATCATGCAATAATTAGACAACCTTGTGCATTCCTAATAACAAGACTTGCTGCAGAATCACCGTTTGATAAAACATAATCGTCAAAATTGATTTTACAATAACCATAAAAATGCGGACTCTAACCATAAGATTAGCATTCTTATTCTTCCATTTTTTATAAATAAAAAATATGGTTAGCATGTCAGTAGTTAAATAAATAGGTTTTGATATGTAAAACAACCTCTTGTAGTTGTGGTGATTGCTTTAATGTTATATTGCTAATATTCCTGTTGTCATTCTCTTATAAACTTGAAAAATATAACTTTGTAATAATTTAAAATTTAGGGTTTTCAACTGTAGAGGT…	9069170	9069770	AAAAATGCGGACTCTAACCA	57.367	20	AAGTTCGGGGACCTAATTGC	60.32	20	279	710	988
Pm1	265560	TG	T	D1	INTERGENIC	ACACTCCTAGCCGATGCCACAGTCAATCCTAGATCACGGTTTAGACTGATATTTTTTAATCGATTCAGATTTTTTGGTTATGTTGTTGCAGATGTTTTGTGTCCCTTCGAAGCCTCAATCTCTAATTTGAATTCTCATACTTTTTCCAATCAGATTAGACACTCCTAGCCTTTTCTTCAGCCAACCCTCGCTCACGATACTGACATGTATTGTTGAATCAGTTCAGTTTTTTTCATTCATGTTTTAGTAGATCTTTTGTGTCCATTCGAATCCTCAATCTCTAATGTGAATTCCGAAACGTTTTCCAATCAAATTGGACACTCCTAGCCAATTCCATAGTCAATCCTAGCTCACCGTTTAGACTGATATTTTTGAATCGATTCAGATTTTTTGATTTAC…	265360	265960	CCTAGCCTTTTCTTCAGCCA	59.587	20	TTGATTGGAAAACGTTTCGG	60.836	20	149	712	860
Pm1	7375100	A	AG	I1	DOWNSTREAM	ACCGTTATTTCTTAATCTGGGCTCCCCATATACATATATTTCACAAAATTTAAGCAAGAGAAAAGTACTGTAAATCTATTTAAAACTGAAAAGAAAATAAAACAAATCATCCCTGCATATAAGAATAAGAAAAGAAACAGTGCAACAAAAATATGGCAAAATATTTAACACCATAAACTCAAACTCAATTTAGTTTACCAAATAATCTTCTTCTTGAAGAATAGAACCAAGCACTTGATTCAAAACACCCCTTAAGAAGAATTAAAATATGCTACTACGTTATGTACACATCATGGATAAATAGATCATTAAGTTATAAATAAATAAACAAAAAATAAAAACAGTAATTGGAAGAGCAAAAAGCATAGAGTAATACAAATTTCAAAACAAAATATTCAA…	7374900	7375500	TTTCTTAATCTGGGCTCCCC	60.391	20	GGGTGTTTTGAATCAAGTGCT	59.091	21	243	556	798
Pm1	3601615	A	ATAT	I3	DOWNSTREAM	TATATATATATATATATGGCTTTGGTTGAAGACATAAGACGTGGCACAAAGTGATTGCACGTTTTTTAGTAAAAGAAATATTCTAAATTAGATGAGAGATGTTTCTCACACACAATCAAAATGTTATGGAGGTTCGAACCTGTCAATGCATTTTTTCACTAAGCTGGACCCATTTAGCAAAGTGATTGCATATTTGTATAATATTATTATTATAGGACTGTTAGGATAGGAGTTGACGAAGTATATAAATCATGGTTGTCACGTTCACACATGAATGAGCAAAGGCAAGACCATCTCGTGATTGTGTGTGAATGCATCTGAAGATATATATGTCCATCGATTTTTAGAGGTCAACGGGGTTGCTGTCCTGAATGATCGCTTCTTTTACCAGAAAAGGAA…	3601415	3602015	GACGTGGCACAAAGTGATTG	60.16	20	AATCACGAGATGGTCTTGCC	60.081	20	266	586	851
Pm1	23705702	TAAA	T	D3	DOWNSTREAM	TGAACAAAATTTTGCATTCGCTTGAAGAGGCCATGTGATTCATATAGTTTGAAAAATGAATAGAATATCCCAAGCTCCTTATCTGTCTGTTTCTAGATTGTAAAGAGTCACCAATTACAAACAGGAAGCATAGTCATTAATACATGGAATCTTTAATCCATACCAAAAAAGAAAAGGATGGAGATATCTTATCAAAGCATTAAAAAAAAAAAAGATTGACCTGTTTACAATTGCATCCATTTCTTCAACAAGATCAACATAAACTTCATTGTTAGCATATTTCGGGTCTGCTGTTCTCCATGGAATGCAAGATGATGTTGCACCTGGAAGTGTTTCACTCATGTTGGAACTGTTGCCTGTCACAACACTCAACATCTTGTTAACTATATTTGGTGGAGC…	23705502	23706102	GCTTGAAGAGGCCATGTGAT	60.226	20	ACAGCAGACCCGAAATATGC	60.103	20	275	568	842
Pm1	2740774	TCACAACTGGGTATTTTTTTTTTTTTTTTTTGGTCTGA	T	D37	INTERGENIC	CAATATTTTGTATGCATAAAATAAATATCACTATCATATCAGATGCTACGAATATAATATATGATCCTAACTTATTATTTTTCCTAGCTAATGATGCTATGTTGAAACTTTAAGGTTTATGATATGATATTTCTTCCGGTGCACTTGCTCTCAGCTCTCTCTGTCATAATATTATTTTTCTTTTTAATTTGCTAGTTTTTTCACAACTGGGTATTTTTTTTTTTTTTTTTTGGTCTGACACAACTGGGTATTATTATATATGGAATTTGGATAAGAACATGGTACTGGGATTTACCTTGATACCTGGTAGTAGAAACTACATTATAGAGCTCAAAGCCCTTTCTTTTTTTTTCTTCTTCTTTGGAATGGAAGCGATTGGGGGATTGAGGTTTACACGAA…	2740574	2741174	TGCACTTGCTCTCAGCTCTC	59.603	20	TGTAAACCTCAATCCCCCAA	60.162	20	256	688	943
Pm1	13481074	G	GT	I1	INTERGENIC	TTATTACAATTTAAAGGTTCTTTTTTTTTTTTGGGTTTTTCTTTTGATTTCCTGACAGATTTCTATTATATTTGATCAATCAATCTTATAAAACATAAATTATTGCATTAAATTATGCATTAGGCAAGCTTTCGATGTCAAATATTTTCATAACTATTATGTATGTCACGTCACATCACATACGTTGATGATTGTTGTAGGGAGCATCTCCAAGGGAGTAAGTGTCACATCATATATGCTCATGAGAGGGAGGGTTATGAGGTGAAAATGTCATTGGGAGTTTTGGAATTTTTTTTTAGGTCATGATATGGAGACCACCTTAAATATCAACTTGTGTATCATCTCTCTAATAAAGGTAGAGCCCACCAATATAATGGGTCACATGCTCTATTAGAGAGA…	13480874	13481474	TAGGCAAGCTTTCGATGTCA	59.566	20	CCCTCCCTCTCATGAGCATA	60.173	20	134	669	802
Pm1	22540089	TGACCCG	T	D6	DOWNSTREAM	ATTTCTTTGAAAGAACGCACCTTGATAGGTGCATATAGCTTAAACAAGAATATGACAAACTCTTCTAATTCTTTCTTCACTAATGTAGTAGCTCAACCTCTCAATCTCACTTGATATAATCCCTTCTAACAAGGGTTTGTCAAAGCTTCTATAGGCAAAATATATACGTTTGTGCACCATCGCCTCAATAGTTACTAATTTGACCCGTCCCAATACACTTGCATATGTCGAACTCATAATGCAGACAAGCCATTTACAGATTAGGACTCAGCTTAAAAGAAAAATCATTTACTTCACAATTAATCTTAATGCAGCAAAAGACAAGCAATGAACTTGAACAATCACGGTAAACCAAAACAAGCAAACAAAAACCCAAAATCCAAAAAATCAATAAAATTA…	22539889	22540489	GCACCATCGCCTCAATAGTT	60.103	20	GTTTCGATTTTGCGACCATT	59.945	20	251	722	972
Pm1	5125400	T	TAAC	I3	DOWNSTREAM	AGAGTGATGCCTAGTCTGCGCGATAATTGCCATTGTCCATACAAGTGGGAGGAATTTCCCAATAAAACAAGTGCCACAGGAAGACGATATCTTTTTGAGTTGTTTCTGGGATGAGTTAAAGCATTTTTACCTTACTGAGCAACTTGTCAAGCATCTTATCATCTTAGAAAAAAAGAAAAAACACTTTGGCTTCTTGCACCTAACAAATCAGTCTAAGACACTTTGGCAGTGTTCATCTAATCTTTAAAGGGAACATGAAACCAAGTGTGCAACCAGCCAATAATACAGGCATTAACATCGCATGGAGATTCGATGGAATAAAAATTAAATTGAATTATTGATGACCAAAACTGGGGGTTCCAAGTAGCACACTCAGCTGAGGACAATCTTAACTACGAA…	5125200	5125800	AAGTGCCACAGGAAGACGAT	59.727	20	TCTCCATGCGATGTTAATGC	59.652	20	240	617	856
Pm1	18880630	AC	A	D1	INTERGENIC	TTTAGAAGCTACGGAAAAAGGTAAGTTAGAAAACCAAATATGACAAGAGTTGAAATTATGCACGAGCTTAGCAACAACATCCGCAATGAAATTTGCCTCTCAAAAAATACACCGAAAATTAATAACTCGAACTTGAGACTCAGATATTGTATGCATATAAAATTGTATGAGAATCACGGTAATAATTTAGGGAGAGGCATACTTGGTAGGAAGTCAGGCAAACCAAATCCTAATTAAATTGTAGTTGGCATGGCACTCAAGTTCATCTGCACGTAGTGCTTTCCAGAATGAGGTTTAGGGAGATTTTAGTAAATTTATTCCCAGTATCCATTTAAGGAAAAGTTTATAATAAATGCAAAATCTACAACTCTAAACAGTGTAAACACAGATACAGCTCCC…	18880430	18881030	CTTAGCAACAACATCCGCAA	59.872	20	GCAGATGAACTTGAGTGCCA	59.992	20	204	615	818
Pm1	8480755	GA	G	D1	INTERGENIC	GGCCACAATAGGTGCAAGCACACACATACACAAACGAAGACTGAGACACACACACACAGTGAAAGAAATTGAGAGAGGAAGACATATCCTTAAATCCATGAAGCTTCCCCGAAAGTGCCTTTAAAAAAGTTGTTTTACCCGAGCCAGGGGGTCCAAGAAGCAGACACATTCTGAAAAACAATTCACAATAAATAAAAAAGGAACTTCAGAAACCAAAACAAAAAAACAACCAACGGCAATTCTGCGTAAGTAGCAACAACTAAAAATTCCTGTTCTGAAAATTTATACCTCTATTGCATTCAAGGTGGAACTGTACAAAGTTGGAAGTGCTCTGGCCCAACATATGCATATCCCTCAACTGGTAACTTGAGTAAGTGTCAAATCTCACTTCAATCTCAG…	8480555	8481155	TGACATCTCATGGCCACAAT	59.925	20	GAATTGCCGTTGGTTGTTTT	59.845	20	253	538	790
Pm1	20138864	TAACTTTTAATGA	T	D12	INTERGENIC	AGTTGAAGAGATTTAGAGAGTAAGAAAACAAGTATATAATTATATAATAAAATAATGTTGGGGGCCCTATGCAATCGTCCATGTTGCACATGCCAAATGCTACCTCTGTTATTAATTACATGATGAGAAAGACATATACATAATTAGATATAACGCGCGGTAATTCTGTCATGTTGTGTCTTAGAAAGTGTGCCAGGAAATAACTTTTAATGAAACGCTGCTGCTGCAGATAAGGTCATCTTAATTTGAATACATTCAGCAGTCCAATTTCTGATCATGCCTAAATGTCACCTCCACAGCTGAAACCAACACAAGTGCACGACATTTATAGGTTACATTGAATCAAGAAAGCTTTTCAAGGGTCCGTTTGAATTGCGTGCCATATGTCGTCAATTTGCA…	20138664	20139264	ATAACGCGCGGTAATTCTGT	59.636	20	ACATATGGCACGCAATTCAA	59.96	20	238	698	935
Pm1	25543465	A	AAC	I2	DOWNSTREAM	CAGTGGACATATCAAGAAGAGCATCCAAATCGACGCCTCTGAAGCTGAACTTCTTAAACGTCCTCTTCTTCGGCACTCCGGCCACCGCCACATCAGCCTCCACATCCGCCTAACCCAGAAACCATCACAACAGGCATTCAGTTTGGTTTCCAAAGAAAAACATATAGAAATTTGGAAAATTATAATTGGAAGAAAACAAAAAAAAATAGTCGATTGAGAAATGGTTATTAGTTAGAGAAAAGGGCTTTGAGCTCACCATGTTTGCTGAAGATGAAGAGAATCCCTAATTCACAGAGAAAGAGAATCGGCGTCTGTTGAAGGTAGCAGTGGTAGTAGGGAAATTAGGGTTTTTAAAGATTGGTTTATATAGCTCCACGATATAATGGAGATTCTTTGTTG…	25543265	25543865	GCCTAACCCAGAAACCATCA	59.933	20	AACATGGTGAGCTCAAAGCC	60.263	20	155	656	810
Pm1	11387507	AAC	A	D2	DOWNSTREAM	GGAGAAAGCCATATGAGAAAAGCGAAGGGTGAGGAATCTAACCCCAGAGGAGAAATGGATAAGTGATACGATGCAAAAGATGATATTTTAATTTAAGATTTCTTAAATTACACCAATGGTAAATGCAGATGTTCCGATTCCATCCATTTTTTATGAGAAATTTACAATAAAACTCATTTCTTGCATTGATTTTATATATAAACACTAAAAGCTATAAATTGAAGATAAAAAAACCCAACAAAATACCAGTTGATGTGTGAAATCCCATTATTATCCTTGCATTATAATTTTAGAAGAAAAAACTCTTGTAGTGTTGTAAATGTTTTGTTATAATAATTTTTTTTTTTAAAGTACAAGCAATAATATAAAATACATAAAAATGAGATTTCTCACATACAC…	11387307	11387907	AAAAGCGAAGGGTGAGGAAT	60.074	20	GGGATTTCACACATCAACTGG	60.225	21	249	566	814
Pm1	3608772	C	CA	I1	DOWNSTREAM	AAACAATCACACATACTTTCACGCGATCGAATATACGTTGTCATTCACATATTTTATTTTCTCGATGTCTATATTAATTCTGGCTCTTTCTGTTTGTCTCTTCTTGACGAAAATTTTGGTCCAGAATCTTTCTGAATTTGATGCCTATATAAAGATAGTTGTCATAACTTCACTTTCAAGAATAAGACATGTCAGAGAGCCAAAAAAAAACGCAAAGAAACCAAAGAGAGCTCAGAAACTTAAAAACACTCTTCAAAATTTCGAAAGTTCAAATTGAAGCCAACAGGCCTAAATCATACAAAAGATTCACAACAAGATCTGCCTTTTGTATAGTCCACAGGATCAAACTTTCTTTTCTTTTTTTTCTTTTTTTTTTCTTTTTTTTTAAAGCAATAATTT…	3608572	3609172	CGCGATCGAATATACGTTGT	58.678	20	TGATTTAGGCCTGTTGGCTT	59.708	20	275	570	844
Pm1	11078724	CGATAGGTTGGG	C	D11	DOWNSTREAM	AGAAGACAAATCTGGCAATAGGATGTAGAGGAGTTTGTATTTTTCTAAAACTTAATATGAAGAGTGGTGGGGTGTGTACTAGAGTTAAGTAATAAGTTGGATGATCTTTTTGGTCTTTTTATACAATAATAAAACTTACAGCTGAATGATTTAAGTATTGATATGAACAAAGAGAAATATGAGGTTTAAATAGAAAATCTCGATAGGTTGGGTCCTTGAATGGTTTAAAGGTTTGGAGGCATAAGAGGATTGATATTGAAGCTGAAGTTGACAACAACCTCTGATAATTTAGGGCAATTTGGGAAGACACGTTAGTCATAACTCTTATGCATAGAGGGAATGATTGACAACGAAATAATCCTGGCGTATAACTACGTTCTGGATCTGAAGAAATTTTGT…	11078524	11079124	ATGAAGAGTGGTGGGGTGTG	60.84	20	AACGTGTCTTCCCAAATTGC	59.978	20	257	605	861
Pm1	3925534	CG	C	D1	DOWNSTREAM	CTCAACCACCAAGTACCAGATTTCCTTTCTTTTTTTTTTAATGATCTTCCTTAGAAAATAAGGGCAGAAAAAAAAATAAAAAAAGGAAAAAGAGGGAGCATTATTGAGATCCATACGGTAATTAGAGGCATAAAAGGGTGGATTGAATGATCATCACCACAAACCTCACTGAATTTGAATAAATCGAGGTCGTCCATCATCGGGGGGGCAGCTATAGGTTGAGATCAAACTGCAAAGGAGAGACTCCGAAATGACGACGTCATGACGCAATCATCGCCGTTGTCAACGACGGAGGACGAGGAGTCGCAGTTGCTGTGGCAGTCATCGGGTGGGCAGGGTGCACGAGTTTCCGCTGCCGCTGAGCATCGGAGGTGGGTATGGGGAAGGGGAGGTTGGGAT…	3925334	3925934	GGCATAAAAGGGTGGATTGA	59.762	20	ACGTCGTCATTTCGGAGTCT	59.727	20	134	675	808
Pm1	12127395	A	AT	I1	INTERGENIC	TACCCAACAGGAAGTGATTTTGGCACTCTCATAATCACTTTTAAATGAGTCCTTAGTATTTTAGCATAATCACTTTATGTTAGTAGTGCTTTTACACAAGATTAGTTTATTGTTTGGCTACCCACATAGAAGTGCTTTTATATTGTTAAAAAGTGATTTTGATGGTATTTGTAGCGTTTGGCTTCCTAAAGAAAAAAGTGATTTTTTTTTTGTTGTATTTTTTTTTTCCAGTTTTTCAAAATCAAACGTTTTAAAATTGATAACCAATCCATAATATTAAATCTTGGGCATTCTTAACTGAAAATTGAAAATATATAGCTTCAAATAATACCAAAATTTTCTTTTAAAAAAAACAAATATCAAGTAGACATAAGAAGATTTACGATTCTCTTGCATTCG…	12127195	12127795	TTTGTAGCGTTTGGCTTCCT	59.883	20	TGACGAATGCAAGAGAATCG	59.948	20	235	716	950
Pm1	12817280	TC	T	D1	INTERGENIC	TACCATCTTAAGCTTAGTGCCAGGAAACTTGGAGAGCAATTTGAATTCCTAATTCCTATGCTCTTTTATGTATATTCCACTCTTCTAGTTGCTACTCTTAAGTTCTAGGAGTCAAAGAAGCAAATACACTTATTGAAAACGAAGAAAATACAACTTGCAAGAGGAGTTGATCTTGATGTACCAATTTATTTTTCCGTTTTTCTTTTTTTTTTAAATGAGATCGTTAAAAATGTTAGAGAGAACATATTATGTAACACATGGTATGCCACTTCATAATAAGAATGACACCGATTGTATAGGTGAGTTTCGTCTCGATTAGATGTATGTAGTACATAATTGTGATATCCCTAACTTTACTCAATAATTGCAAGTGCGTTTATAATAGACTTTGCAATTGCT…	12817080	12817680	GTGCCAGGAAACTTGGAGAG	59.844	20	TGAAGTGGCATACCATGTGTT	58.914	21	257	565	821
Pm1	18557647	T	TGATCATGATCATGATCCG	I18	CODON_INSERTION	GTGGAAGGCGGGCTTTATGAGCACTACCGTGTCTTCAGAAATTACCTCAACAGCAGTGTCTGGGAAATGCTTGGGAATGACCTATCAGACAACGTTGTCATTGAACATTCTCATGGTGGTTCAGGAACTGGAGCCCTATTTCTTGCTGCATCCCAAATGGACATGCAGAATGATGAACCTGATCCTGATAATGATAACGATGATCCTGATTCAGATAATAATGATCATGATCATGATCCGGATCCTGATGCTGATACCTGAATTTACTGCTACATTTATTTTTGGCATTTTATAACAGCCAAACTTTTTTTGTCAGCTTATTCTTATAATCTTTTTCTTTGTTGAGTCTAATTCACGGATTAGCTCTAGATCACTTCCGGAAGACCTGTACAAAAAGCT…	18557447	18558047	CATGCAGAATGATGAACCTGA	59.664	21	GAACATGGCAAGCTGTTGAA	59.847	20	272	710	981
Pm1	19207876	AAAAAG	A	D5	DOWNSTREAM	TGCATTCTTCATTGCTAGTAGTAGTGACTATTGCAGTGGAGTTTCCAATTTCACCATCTGAAGCTTTACTGGGATCTTCACTCTGCAAAAATGCACAGAGATCAGACAAACCAACAGGCGAAAAAGAAATGCATAAATGAAAGTAACTGCCAAGACTAAAACAACAATATTCACTTACTCAAGGAAAAGGTAAAACAGGCAAAAAGCAACTTGAACCTTAGGCCATCTCCAACTCAAGGACTTAAACCCAAAATATTCCCCAAAACCTCTCCCAATCCAAGAAAATGAAGGACCCAAAATTTGGGAAAACCCAAATTTGGACCCAAATATCAGTCCACTTAGGCCTTCCCTCCAACCCATGAGGGGCTAAACCCAAATTTTCCCCCTCCAAAAAGTGAC…	19207676	19208276	ACCAACAGGCGAAAAAGAAA	59.724	20	GAGGGAAGGCCTAAGTGGAC	60.074	20	243	658	900
Pm1	13768195	T	TA	I1	INTERGENIC	AACATGTTACAGCTGTATATCTTGATCAATGCAAACTCTTGAGTGCACATGTGATTAGAAGACCACAATCGTGGTTAAGACAAGATGTTTTCTTACAGTTTCCCACTTGGTCAAATAATCACAAAAGAAGAATTGAATTGTCCACTTAAAGCCCTTGTGAAATATAACCAAACAAATTCTCACTAAGCCTCTGTCAGTGATAAAAAAAACAGTAAGGAACTATCAAGACTTATTGAACATACAATCATCAAAGTCTTTATAATCACACTTAAAGTTTTCTAATACTACATGAAGCTTCGATCAAGACTAAAACCGTAGAATAATCATGACTAAACTGGAAGTGCTTAACATAAGTCACGTTTATTCAATTGTCCCTACAAATGACTACCAAGGTCTCAC…	13767995	13768595	TGTCCACTTAAAGCCCTTGTG	60.154	21	TTTGCTTGTTCAAAGTGAGACC	59.401	22	275	687	961
Pm1	21198214	T	TGGCCC	I5	INTERGENIC	GCTAACATGACACATATGCGGTGCATACATAGCAATGTAAAGTGGATCTAAATGAAGAAATATTTATAAAAAACTAGTTTAATTCTTCCTTTATTTAGTCGGCAACAAATCAACTGTGCTCTTCTATCAGGCCAGCTCAGCCCGCCGAAACTTGCATGAATCTGGACCGTACACGTGTACAGACTCTAGCCCAGGTATTGTGGCCCGGCCCGGCCCGGCCCGACCCGAGACTGGTAAACTAACATACTGTGTAAATGCTCTGGAAGCTAACCTCTCACTCCACAGCTTGTGTGCGTAGAAAAAACACCAAATGAAACAGTCTTCCATAGCTTCCATCTTCGTCCCATTTCCATTATTGTTCATCACCCAAAGAGACGATTATAACCTGAGGGGATGAAA…	21198014	21198614	TTGCATGAATCTGGACCGTA	60.073	20	GAAATGGGACGAAGATGGAA	59.871	20	199	700	898
Pm1	1887243	GT	G	D1	INTERGENIC	GTAGAGCCGGCTATACTCTATAAATAGAATATAGCCGTTCGGCTATACTATATAAATAGAATATTTTAAACTGCACTGCGCTCCCAGCCACCACCATCTTCTTCGTCATTGGCATCATCGTCATAAAATTCCGAAGAATTATTGTCTGATCCCAAAACTGGATGAAATTTTGAAGAGTTGTGGGAGAAATTCAGAACAGGGTTTGTTGTTGTTGTCTTGCTGATAGTAACACTCGTCAAGTCTCCAAATTGGCAGTGGCGTGCTACAAAGCCCTCATATTTTCCCTACCAATACACCGCGTTTCAATTTTTTCACCATTGATGATCCTAGCGGCCGCCCACGGACCGCCTAGCAACCGCCTAGACTGCCTAGCCCACCTAGCCCGCCTAGCGCCGGCCT…	1887043	1887643	CTTCTTCGTCATTGGCATCA	59.799	20	TGAAACGCGGTGTATTGGTA	59.992	20	208	646	853
Pm1	6164668	AAC	A	D2	DOWNSTREAM	TCGGCAACGAACAAGGAAAAAAATTCCTCGGTTTCTTAAACTATCGTTTATGGCAATTTGGAAACTTGGGTTCATCAATGTACCCTCGATTACTGTGTTTTCTTTTGTAAGGCTTGATGAAGAACATCAGAGACACCCAGCAGCTCCGATTGAACACCGCCACATGTGGCAGTAGCCAGGTCATAAGTTCGGGAAGTACAAACAGTCATGAGAGACAACCACATATGTGGAGGCAGCAGTACTTCATCCTTTGTTAGCATTTGGTATCTTGGAATGCCTAGCGCTCTCACAACCTGGGCAGTTATGCAAGCTTTCATGAATATAAATGTCACAATCAAGGCAGAAGTGCTGTTTGCATTTTGGACAAGCAACACGAAGGCTGGGTTTGTTTCCTGTGTC…	6164468	6165068	ACATGTGGCAGTAGCCAGGT	60.599	20	ACACAGGAAACAAACCCAGC	60.012	20	237	710	946
Pm1	13275709	GT	G	D1	INTRON	AATAGTTACTACCAAAACAATTCTCTAAAATGAGGAACTTACCAAAACCAAATGGGTAATGAGTGGAGAGGTCCATGATCTTTTAAGCAATTGATACAATTTGATCTTCAATTCAGCATGCTCTTAACATCGACTTACATTATTGACTGTATCAAATTATTCATTGGGATATCATTAGTTTGCTATTCCTGACCAATGACGTTTTGAGACGCATGACAACACTTCTACATAACAAGTAGGACTTCTACATTTATGCATTTGGAGGAAATTTCCACAGTTCGACCCAGTTGCTCTCAGTAATTTCCGTAAATGACAAGACAACACGTAAGTCAAGTCTAACTGATCAGCAGGGACGAAAATAGATTACTCTAATATTTATTTTTCTATTCTTGTTTTGTT…	13275509	13276109	GGGTAATGAGTGGAGAGGTCC	59.809	21	CTGGGTCGAACTGTGGAAAT	59.966	20	234	602	835
Pm1	10261132	G	GATAC	I4	INTRON	TATTAAGGAAAATGGTGGAAAAAAATGTGCCTCCTGTATATCCAGAAAATCGTTTGTATACCTTTTCATCAACACAACAAAAATGGACAGAGGCATAACTTGTCGTTCTTCACTTTATTCTTTACACAAAAACAATCACTTTTGGCTGCAACAATTTATATCATGAAAAGACAGATAAAGCATCAAACGTACAAGAACCAGATGACTGATAGATTTAACCTCTAATGTTTCCTCTACTGCCATATCATCCAAAAGAAGTATGAAAGAAAAACGTGCCACATGAAAGTTACCTGATCTATACTAAATTTTGCAGATTGAAATTGTTTCATTTGATGGGTATTTTGGAACCTGTCAGCGCCATCTAGAGCCTAATAAACAAAAAATTTGCTGAAGTTATAC…	10260932	10261532	ACAATCACTTTTGGCTGCAA	59.322	20	TGTGGCACGTTTTTCTTTCA	60.271	20	149	680	828
Pm1	25704033	C	CT	I1	INTRON	TCAGAAGCATGATTTGGATCTCGTTTGTCGTGCTCACCAGGTTTTATTTGCTTGAATTTTTTTGGTTTCAGTTCATATCCTCTATACACTTGCAGGACTGTAGGGAATATACCTGTGGGAGCCAAACACCTCTCCTATCAGAATTTATATGGTGATATTGGGGGTTTAGAGTAGTTCTAATTTTTTTGTTCTTTTTTGTTCTTTTTTTAAAAAATTCAGAGTTTACATCTCTTTGGTATAAGCATGAAGCCCCTGACACTCCCAGACCTCCACTGCTGGTGTAGTGGTATTGGCGAATGTTGCTTCTTTCTTTACAGTCTTGCACTGACTATTGAGGATATGGAATTTTACTTGATTTCAGTGCTTAAACATAACTAGTTATGTTTTCCTTTTACCGAT…	25703833	25704433	GATCTCGTTTGTCGTGCTCA	59.992	20	TCGCCAATACCACTACACCA	59.988	20	280	565	844
Pm1	8202161	TTCCATACAG	T	D9	INTRON	ATACCTATGAAAATAAAATAAAATTTCTTTTCGCATAAACCAGAGTGACAAAGTTGCAAGCTAACCAAACTACTAAGTTTAGAGTTTACATGAAGGAAAAAACCCTCCACAGTTTTAGCGGGAGGGAAGTTATAATAGAACCATGCTTAAGGAACCACACAACACCCAAGCTCTAACAGTATACCAGTCATATCTGGATATTCCATACAGTTAAAACAGACTACATGACAATTATTGACTATTTTTTTTAGTCATAATTTTTGGCAAAAATCATTTTCCCAGTTTCTTTCTTCAAAATGAAATACTTTCTTCGTAAGATATTGAACTGAAAATTACTCCAACCCCACATAAAGGCACCAAGGACAGAGTTGATGAAGTCTTTGAAACAAGCTTTCTATG…	8201961	8202561	CTCCACAGTTTTAGCGGGAG	59.869	20	CAACTCTGTCCTTGGTGCCT	60.298	20	267	653	919
Pm1	17621816	TC	T	D1	INTERGENIC	CCCTTGCCATGGCAATAAGTAAACTGCAAGAAATGCTCTTAGCTTTAACCTTTTGGGTTGGACATGCTCTTATAATCAGAGACTCCGACTTTTCACTGAAAATTGAAGCCTTTAACCCATTTTTTCAATAATTATTTGTTAACGGACTAAAACACCCTTCGCTAAATCAGCAAACATTTTGTCTACCATTTTTATGCATTTCTTTTAAGGAAAATTTCAAAAATGGAAATCAACCCATAAATGCCAAATTAATTGTGACAGACTTTATTCCATGTTTGGATTGTGCAATTTGAATTTTGCATCTATTTCAGATTTGGTGCAAAATCCCGTATCTGATTTGAAGCAATTTTAATACTAAACACTCTTCATCATCAGTCATCCAACTTCTTCAAATTGAGG…	17621616	17622216	ACGGACTAAAACACCCTTCG	59.097	20	CAGATACGGGATTTTGCACC	60.331	20	194	690	883
Pm1	5448619	A	AT	I1	INTRON	TATTGATGATTTTGCCTGTACGTGATGTTAACAAAATGAAATACATTGTTTGGTTGCTGAGAAAACATTTATGAAAGAATCGTGGTGGATTCCTAAATTTCTTTTCCTAATCAAAGAATGATCTTTAAATTTGGTTTTACTGCATTCAGTTTTATTCTTCTAGTAATTTCCTTTATTTTCCATTTTATTATGTTGTCAAAATAGCAAGATGGCGGCAAGATATTCATCACCTGCGTGACGACTTTGAGAAGGCATTCTTAGAGGAGGACAAAGCCTTGACCAAGTTTGATGTTCAGTGGAAAGATATTAAGAAAGATATTAGCAAAGTGCTGGAGCAGAGTGAAGATCAAAACAAAAGGAAACATCTTGAAAAGCAGTTACAAAAAATGGTATTCTTAA…	5448419	5449019	TGTTTTTCTGGGAAGCCAAC	60.088	20	ATGAATATCTTGCCGCCATC	59.891	20	278	498	775
Pm1	7759539	GA	G	D1	INTRON	TTACTCCACCAAGTTTAACAGTTTGTAATATTTCTTATCACACAGGGTGTTGGAGAACATATCAGACACGGTCGTTGCAGTTCATACAAAAAATGGTACATAATGAGACACTTCAAATAAGTTACATTTGAGAAATTTTTTGATACGGCAGGCCGTATATATTTGAGAACTTTTTTATTTTATAGGGCTGACCTTCTACTGAAGGGGACTGCATATGTGAAATTAATTAACGTTATTTTACAGGGTCTCATTGCTTGGATATAGTTGGTGCAAATACTACTGATCCAGACTGGTTGGTGAATCAGCGGAAAGTTGAGGTGAAGATTATTAAAGGATGGTTGTCCAATTATTATGCCGAGCTGCGGGCATATTCAAATAATAAATCGATACCACTTCAAA…	7759339	7759939	TCACACAGGGTGTTGGAGAA	60.129	20	ATCCAAGCAATGAGACCCTG	60.073	20	223	586	808
Pm1	1113460	GT	G	D1	INTRON	AAAACTACCCATTATCTTTTTTAATTCTAAAATAAATTTGATTTTTTTTTTTAAAAAAAACCTCTCACAGCCGCGGAAACAGGTGCAAAGAGGCTATTAATAATTAAACACAACAATTGTTGTAAATATGTATGATGTAACGAGCTAATGTGGTAAGAAAATATTTATGATTCCTCTCCGGGCAAAATCATACTTGTTTTGTTTTTTCCCTTTCATTATTAACCAATGTCTCTAACACATTTTTTTTAATTTTTTTTTAACACAGATCATCAATGACCCAAGCTATGTTTTGGCAATTACTAGCATTTTAGTGACTGCAACTCTTGTACCGATCGCTGTGAATTTCCTCTATGATCCTTCAAGGAAATACGCAGGCTACCAGAAAAGAAATATGATGCA…	1113260	1113860	CCGGGCAAAATCATACTTGT	59.823	20	TCTTTTCTGGTAGCCTGCGT	60.015	20	211	726	936
Pm1	3700858	C	CTCACTCCTCCACAA	I14	INTERGENIC	TCTTTCTAATGAGCAAAACACCAGCAGCCCAAACTCCTACCCAGCCATAACCGCCGACCACCCTGTTCTCCGACATATACCCAGCCACCCATCTCAAGCAACAAATTTGATCCAAATGCCCATCATTGAAGCCACCCCAAACCCACCCTAAATTGATATCCCCACCCAATCACCCCTAACCCACTACACAGACAAAAACACCCACCACCCCAAACGTGCACCAACCACACCCACCCTTTTCCACTCCCTCTCTTCAACGAGAGAAACTTTCATGTAATGAGGATAACATTTTTTGCTATTTCCCCACAAATAACTTAATGACATATAGGATAACTTTTCAATGTGTTATTGTGTCATTGTGTTATTGGTCGAGGATAGCAAAACAATGATATCCCCGTT…	3700658	3701258	CATATACCCAGCCACCCATC	60.036	20	AGAGAGGGAGTGGAAAAGGG	59.671	20	180	622	801
Pm1	4325857	A	AAATTTCAATTTC	I12	DOWNSTREAM	ATCTTTGGATATTTTGGCCTTTGGATATCCTAGTAGAACAAGTAAGAGGCAAGAGAGTAAGTTTGTAACTAGAGAAGCATAGAAATTAACTTGTTTATGAAAACATCAAGAGGAAAAGACACACTCATCATCATTAACCTAATGGTTAAGTAATCTGCTGTTTAGATTAACCCTCATTTCGATTATTTCTTTTACTGCGTAAATTTCAATTTCAATTTCAATTTCATCGCTGTGATTTTGATTGATCCGTTTAAGTTATTAAATCCGTTAAGCAATAGAAAAAATATATATCATTAACCTATGTAATTATTGATCTAGAGTTATATTTGCGCATGCAATCTGCGCTGAGGCTCCGGGAGCCAAGTTACTGCACTTAAAGACCATAGTATTGCAGAAGTT…	4325657	4326257	TTGGATATTTTGGCCTTTGG	59.767	20	GGATCAATCAAAATCACAGCG	60.463	21	244	553	796
Pm1	22914251	C	CAG	I2	INTERGENIC	CTCAACATAGTCTCTAATTTGACAAAGCCAATGTGTTAAAGACCAGCAACAATCATTGTTCCATGTAAGGAAAAGCCTTAAATTTGATCTACCTTCATGCCACCCACCTCTCTCTCTCTCTCTCTCTCTCTCTCTCTCTCTCTCTCTCTCTAAAGAAAGCAAGCATCAGAACAAGTAATTGTATGTTGGAAAGGCAGAACCAGATTTACCCCACACGGAAACAAAAACAAAATATACGAACACATAAGATATAGAAAATGTCACGACCTGATTCGAAAATAAAGAATATTCTAGAATTTGGGTGTGTGAATTGAAAGAAATAAATAAAAAGATTGAAAATTTGGTTAAAATACATTACCATTATATATATGAAAAAATATATATAATAATCTTATAAGT…	22914051	22914651	ATCTACCTTCATGCCACCCA	60.34	20	TTTCGAATCAGGTCGTGACA	60.24	20	192	635	826
Pm1	2956600	GGA	G	D2	INTERGENIC	TTGAGATGATTTCTAGTGTTCAAAACGCCTTTGTTCCTGTGCGGTCCATTCCTGATAATCTCTTGCTTTTGAGCCCATGCATTCAGTCAACAAACAATGACGAAAAAAGGAGCCAAAGGTTGTGGTGATGCTTGATGTCAGTATGGCATATGATCAAATTGAATTTTCTTATTGTCTTTGTTCCCAGTTTGTGTCTTATTGGAGAGCCATGCTAAGTTTGCTTTTGGTAGTGTGTCTTCAGACGCTTGGCTTGAAGAGGTCTTCCAAGGACAATGTGTCTTTGCTAGTTGACTTTATTTTGGTTTTGTTTGTAGTCTTTATGGAGCATGTGACACTCTTTTTCCTTCGTCTTAGATTTTCTCCACTGGGTTTTCTGAAGCAAGGTTTTGATGAGGCCAC…	2956400	2957000	GAGCCAAAGGTTGTGGTGAT	59.973	20	CCTTGCTTCAGAAAACCCAG	59.846	20	275	658	932
Pm1	22080840	TA	T	D1	INTERGENIC	TTTTACAAACCTATCATTCCTTTTCATCAACTAAAACCCAAGCAATATGAGTATTTCATGATTGTGAAACCAGCAACATTAGCATTTCTTGTAGTTATCCTTTCCCTATAACTTGCCATATGTGCATAAAAAATTTGGAAATTAAGCCTAGATGTTCTTGTATTTAGGTAAAATTAACGTGATTGTAACCATACAATTGTTAAAAAAAAATTATTGATGTTAACATTTCTTGGAGTTATACATTATTTTCGTACTTGACACGTGTGCATCAACGATTGTGAAATCATCAATTGACAATACATTTCTTTTAGTTAGATGTAGTCTCTTAACTAGTTGCCTGTAGTCTCTTAACTAGTTGCCATGTTAAGCCACAAATATAACTCATTATGCTGATTAATT…	22080640	22081240	TCATGATTGTGAAACCAGCAA	60.104	21	TGCACACGTGTCAAGTACGA	59.938	20	213	604	816
Pm1	13525703	GA	G	D1	DOWNSTREAM	ATACACCAAAAGTCAATGTCCAAGAGAGACATTATGACGGGAGAAAACAAACAGGATACATCTAGTGATGGCGATCGCATCATTAAGCTTGAGCAAAAAGTTGAAAACTTGTCCTCGTCAATCCTTAAACTCATGGAGAATTTGAAGACTGGAAAACCTTAGCATCCATCAACTTCATATGAGCCTGATCAAAAGTTCAAGAAAAAGGTTGTTGAGGATAGCAAAGATGAAGACGACACACAAGTTGATCCAACGAAAAAGGAAGCTGAATCAGGTGACAACAAAAATTTTCTTGATACCTTAAAAATTGATTTTAAGGTTGATATCCCTATATATAAAGGAGATGTTTATAATGAAATGTTAGATAACTGGATAGACACATTAGAAACTTATTTAACC…	13525503	13526103	GACGGGAGAAAACAAACAGG	59.569	20	CAGCTTCCTTTTTCGTTGGA	60.357	20	233	584	816
Pm1	13720806	ATG	A	D2	INTRON	CCTTCTTCATAACTGCTCGATCCTGCTCTACCTACCTTGGACCTCTCAAACTGCCTGTTGGTGCGTTCATCCATCCTTCTCTCCTCAAGGCCAAGGTTTCAAACCAAGTCAATCTGGTTAAGGAGCTGTCCAACCAAGTTGTTTTGGTCATCTACTCTTTGAGTCAGCTGGTCAATTCTAAGACTGAGTTTTGCTTGACTATGTGGATCAGAATGAGAGAATTGTGTTGAGCCTAATTGAACACAGGCTAGGATTTTGTTAATGGTGTACAGGGGAGCGTACGTTGAGCCCGACGACAAAAGGAGGGAAAGGTTGTAATTTTTCCACAATGAACCCAAAATTGGTAGCAGCACCACAATGGTCGTGGGTAGTGATGTTGGGATGATCCACGATGGCACC…	13720606	13721206	GTGCGTTCATCCATCCTTCT	60.081	20	TACGCTCCCCTGTACACCAT	60.397	20	221	609	829
Pm1	17116866	C	CT	I1	DOWNSTREAM	CTAATAAATGACATTTACTATTAGGGTAATTATTGTGCGATCCTGAAATCTGGATATTGGGTGTGCTGTAAATTTAAAAATTGCGATCATTTAGAATAAACCAAAAAGGCAAAACAATATCAATAAAATACAGAAGATGACTTAGGGTATCAGTATCACATGAGTCACGAATCACATCCATTACTCTCTCATACTTGGTTCTTTTTTTCTTTTAAATCAATATCATCGACTTCTTCCAACAAAGTAGATATTGATGTCACTAGACTAAATAGTCATTTGACAATCGTTCGTTCTTACTATCAATTTTTCTCCTCTATTTTTATTTTTATTTTTATATAAATATAATACGTCATTGCTAATAAGGAGAAATACTCCAGCCAAATAGTGCCCTTAATTTCT…	17116666	17117266	TGAGTCACGAATCACATCCA	58.56	20	TAAGGGCACTATTTGGCTGG	60.089	20	233	709	941
Pm1	6771916	A	ATG	I2	INTERGENIC	AAAATAATTTGAAAATATGCATCTTTCTTTACAGAATTGGCCAAAACATCAATTACATTATAATTAGTTTGTTATATATCACGCACAGATAAAGTTACAAGGATTTATTAATGTTGTAGCTTTCAACAGTAAAATATTTCAAAATCTATTTATAGACACATACCTACCTTGTTATCACACATATACTACTACTACGACACAATGTCCTAAATAGAAGAAAAATAACCATGATTGTCATATAAGTGGTAGGGGGTATATACAAGTAAATCACAGGGGTCAAAATATTTGTGCTATCATGGAATGTACTCATGACCTTTCTGGCATAGATTGTGGGAAGTGTCTTGATGTTGGAAAACGTGAACTTCAACTTTATAGTCATAAAAAGACATATGCACGTTT…	6771716	6772316	CAGAATTGGCCAAAACATCA	59.518	20	GCACAAATATTTTGACCCCTG	59.329	21	260	580	839
Pm1	17383633	ATAGAGT	A	D6	DOWNSTREAM	CTAATCTTCAAAGCTCATAATTAAGGGATTGTCAAAGAATAAGATAGTGAATTTTGCATTCCGTTTTCTTCAAGGCAATACACATTGGGTCTATATGTTAGGTTTGGAAGTGGACCTATACATCGCATCATATGGAGAAATTGTTTAATTACTGACTTGTCTTATTGCAAAATGTGATTGACTAGTCAAGAGGAGAAATTATAGAGTTATACAGATCTGGTAACTTTGCCACCCAAAAACTGCAACGTGCCCTGTCACTCTATTTCTCGTCCTATGGCATTCATTCACATTCGTCATGCTTAACAACATTTTCTAAGCAAGAATTGATAATGTCTCTATCTCTGGTGCATCTGAGCCCCAACCCACCACACAATGGAACTTTATTGTTGTTCAATCTTC…	17383433	17384033	CATTCCGTTTTCTTCAAGGC	59.685	20	CAGTTTTTGGGTGGCAAAGT	60.008	20	186	605	790
Pm1	1290744	C	CCATG	I4	DOWNSTREAM	ATCATTAACTTTAATAAAATACAATAAAGAATAGATCCTACAACAGTGTCCCTCAAATAAATTTATTTGAGATACAGTTCAATCGAAGCTCTCTCATATATATATATATATATATATATATATATGCCGACTGCCGACTGCCGAAGTGGTGATGGACAAGACCATTCGGTGCAGGTGCTAAAAGAAACCTCATCATCACCCCCCATGCCCATGCCATGCCATGCCAATTAAGCCCACCCCCTTCTTCACACTCTATCTCTCATAAAAATAAAATAAATGAAGACATGGGCTCGAAGAAAGAAAGGACCATGAATGATATGAATGCCAAGATATATAACGACAAAATAAGGAAAGAAAAATGCATCAGAAGCAGCTTGCTTGCATACGCCAAGAGCTTTT…	1290544	1291144	GATGGACAAGACCATTCGGT	59.786	20	CAAGCAAGCTGCTTCTGATG	59.888	20	231	699	929
Pm1	19801770	CTCTCTCA	C	D7	DOWNSTREAM	TAAATTTTTGTTTAAGATATAAATCCAGCATACGCTGGATATCAAAACCCACGTAGAGACATGGGTTTCGAAGACTACCTCTCGTCGTCTTCTTCGTTCGCTTCATCTCCTCCGCGTCGTCTCCAGCGTCGTCTCCTCAGCGTCGTCTCTAATGTCCTCTCCTCAACATCGTCTCCCTCAGCCACTTCTGGTCGTCTCTGCTCTCTCATCTCTCATCTCTCATCTCTCTTCTTCTCTCATCTCTTCTCTCTTTTCATTTTTCTTTTTTTAAAACTGATTTCTTTGTTTGTTCTTCATATTTTTCTGAGTTAGATATTGAGTGCTGTAGTTTTTTGGGTTCGATTTCTTTTGATACCTTTCATTGAAGATCTTTCAGATCTGTTCCCATCTAGAATTTGC…	19801570	19802170	GTCTCCCTCAGCCACTTCTG	59.986	20	TCAAAAGAAATCGAACCCAAA	59.551	21	182	719	900
Pm1	14119688	C	CACAAGTCAGCATGAAGA	I17	DOWNSTREAM	ACATAAACATAGTAGCACTGCACATTATATTCTCAACTAAAACTTCTTGGTTGGCTTAAAGTTTGATAATTTAACATTCATAAGCTCATTCAGAATTGCAAACTTAAATTTATCAAGTTACATCAAACACAACATCATCCATCATACCGTTAGGGCAACCATGAACCAAATAAACCAAAGCATAAAATTTTCTTAACAAACACAAGTCAGCATGAAGAATGTAACAGTAAAGATTTCAATCATACGTTTGGATGGAATTCCACAGTGCTCCACCAAGAATCACAACGAGACCGCCAAGCAGTTGACGATGGAGAAGTCTTTCGGAACCGAAATGAGCTTATGGGACCAACCAATCTTTCCCTGCAACTCTCCATCCCCATTTTCCACCACTTCAATTTC…	14119488	14120088	CATACCGTTAGGGCAACCAT	59.708	20	TCTCCATCGTCAACTGCTTG	59.984	20	172	691	862
Pm1	13046904	CCTT	C	D3	INTERGENIC	AGTTTTACTGATCTAACATGATCTCCCCATGAAATTCTCCATACAACAGCTCCCAAGCTGCTTGGCAGAGTCTGTATTTGCAATTCGTGGGAAAATCTGATCTGAGGCTGCATTTTGGATAATACCCAGAGCTTTTGCATCCTTCATGAGGATTGCAGCTGCTTTCTCACCATCTTCTTCTTCTGAAATTTCGTCAGATGCCTTCTTCTTCTTCTTAGAATTGAAGATTGGAATTCCTTTCTCTACCATATTCCGAAGCCCACATTATTTGAATACGGTCACCCTCTTAATCTTCCAAAACTCATAGTTTTCGCCAGAGAAAATCGTAGTTCTCACCTCTGAGCTTCCAGATCCAGCCATGGCTGATCTTAGATGCTTCCAAAAATGAGTTGTTTTCTA…	13046704	13047304	CCAGAGCTTTTGCATCCTTC	59.955	20	TGGGCTTCGGAATATGGTAG	59.916	20	137	674	810
Pm1	22439161	ATAT	A	D3	DOWNSTREAM	TGAAATTGCACCTACCAATAAATTGTCTTACTGAAGTACTTTCCTCAGTTTTGTCAACTTGGCTTGTTTGAAAAAATGCTCATAGTATTTTTTGCCTGCAGATCACCACCTTTAACATCTCTTTAGTTGTCCATGGAACGGTAGCAGAGAATAACAATTTTCAGAAGGTAAATTGTGAAACAAGTTGGTCGTGGTGATGTATATTATTCTATTGCTTAATAATGGAGTGGAGGTGCCGGGATGCTTTGGTTAGTTACATATTTTTCTTATGCAGGAACAAGGCAATCCATATGAAGTTCCAATCAGTATGGGTATCTTCAAAGTTTTAAACAGCCCCCTTGATATCACTACTTCCACGATAATTAGGAGGATTGTATCCAATCATGAAGCATACCAGGT…	22438961	22439561	GTTGTCCATGGAACGGTAGC	60.384	20	AAGGGGACCTGGTATGCTTC	60.328	20	280	674	953
Pm1	20965259	AC	A	D1	INTERGENIC	TCGATTTTGATTCGGTTCTACCGGTTTTCGGTTTGGGTCTTTGCTCGATATTCTTTTGTCTAACAAGCCTAAGACCATATTGAACCAAAAACAAAAGACAAGCCTAAGCCTTTCATATAATTTTTATTTTTCAAGAATTTTATAGTGACAGTCTTGTATATAGTCCTTAGGTAAGACTTTATCGTTGGATCAAATTAGTTACCCTGATCCAACAAGTAAGAGATAATACATCACCTAATGGTCATATATAAGGCCCTCATTAGAGGGCTTCTACCCATTTGTCATGGCAAATGGTAAAGAGGGGCTAAGGCAGACACTATTCACGTGAATAGTGGATATCGGCGATAATATCGTTTTTTTTTTGTTCCCGATATTTTCGTTCAAATTCAATCTGAAATG…	20965059	20965659	TTCTACCGGTTTTCGGTTTG	59.968	20	TGACAAATGGGTAGAAGCCC	59.933	20	269	564	832
Pm1	885172	C	CA	I1	DOWNSTREAM	GGGCTGTAGAAGTGTAGGGTGGTTGCATCAGAGAAGGAGAACACAGAGCGATGGTTTACTTGCTTATATTAATAAGGAGGCTAGCTAATGGAATTGAATTGAACATCCATCTCTTGTCTTCTGACTAGCTCCGCTAGCCTTACTTCTTGACACCACCATCCAGCGGAAAGGTTATCGTATCGATTGGTCTTTTATTTCTTCAAAATATGTATATTTGGCAATTTTTATCAAACCAAAGCCTGACCCTCTCTTCCCCAATACACTTGTTCAATTCAAACTAGCTAGCTTAAGCTTAGCTTGTGTTGGCACAAACACCCCTTCAACTTTCAAAATAAGAACACCTAAACCCTCAAATCATCCTCATCATCAATAAATGGGAACACCTCACAGCATCTCCAG…	884972	885572	CCAGCGGAAAGGTTATCGTA	60.089	20	AGTTGAAGGGGTGTTTGTGC	60.012	20	166	708	873
Pm1	26185166	CTATATTCTATAAA	C	D13	DOWNSTREAM	TGTTCATCTGAATTGATGTATCATGTTGATTTGCAGGGAGATAAAAGAACAATAAGGTAGTCTGGAGATTCTCTGATCTTGTATGTCTGCACGAATTCCGGTTCAAAGTAAGCATGATGTTGTAGCTGGGGAATTTGGGAAGGAATGTGTATAGCGGCTTTACTCTATAAGCAGAAAAATTTTACAGTTGGGCCGCGCGGCTATATTCTATAAATAGAAATTATAAAGGTATAGCCGTGCGGCTATACTCTTTAAATACAATATTTTAATGACAACATAGCCGCACGGCTCTACGCTATACATAGAAATTTTAAAAGTACAGCCGCGGGCTATAATATTTAAAAAGTATCGCCGAGCGGCTATACTCGTTAAATTAGTTTCTTAACTTTTTTTTTGTGC…	26184966	26185566	GGGAATTTGGGAAGGAATGT	59.996	20	CCGCACGGCTATACCTTTAT	59.124	20	114	677	790
Pm1	21753641	TCACA	T	D4	INTERGENIC	CAGCGGCAAGGGCTAGCTCTGGCAGGAGATGGGGCTCACGAACCCAGGCTAGCCCTCAGGCAAGATTTGCCTTAGTTCCAATCTCAGTTTGCTGAAGTCAGCAACAAAAAAAATTAAACAAAATCTTAAAAATTTCAAATTTTTTTTAAAATTAAATACTTAGTTGTAGTTTTCACTTCCCATGTTGAAGAATATGAGTTTCACATTGGAAACTTGACTAAATAAAATACAATATATAATGAATGGTTTCACTACTAAAATCACTGAGGCTTTTTGTGATAAAACCTCACACCTATGGGCTTTATCGGTGGTTAAGTTGGGGACAATATCAGTGTTGTTAGTAGTGGGCCAATGACCCGTTTCTCTGAATTTAACATCCCACACCAAAATTCTATACAA…	21753441	21754041	GCTAGCCCTCAGGCAAGATT	60.866	20	TTGTCCCCAACTTAACCACC	59.688	20	279	596	874
Pm1	18210484	C	CA	I1	DOWNSTREAM	CTTCCTATGGCTTTCTAACCACCCAATGAGAAAAACCCACGGATCAAAGTTCAAACCCCTCCCAATCCTTTCAGAAGTTGAAACAATAATAAAGCCCAAATTGGCACTCTTCCATCGTCTTGATCCCTCGCCATATCGATGTCTTCGCCTCCACCTTCAGGGGATTGTAGCCTACGCATCTGGTTCAAGGGTTAATCTAGCACTTAAACCCTTTGCTTCCTCTTCAATCACTTCTTCAACACCCACACATCATATATTGATTTCTCTCTGTTTTTTCCATTCCAAATTTTCCAAAACTGCCCAATAGATAATAAAATTTGAAGAAAAAAAGAGGAAGAGATTCCCCAAAAGTATATTGCTCCCCCACAAAACCGTAGCCAACCCAAAATTTCTCAACTC…	18210284	18210884	TCTTGATCCCTCGCCATATC	59.998	20	TTGAGAAATTTTGGGTTGGC	59.916	20	279	666	944
Pm1	3567855	C	CTT	I2	INTERGENIC	GGTAAATCGAAAGTTAGGTATAAGTTCATGGGGCAAATCACCAGTTAACCCATTAAAAAAAGACATGAATCTAACATTAAATATGTGTTTAATTTATTTATTAAGTAAATGAATCAAGAGTAATTATTCATTGAACCTTGTTCTTGATTATGATGCCTCATCAGTTCCACCATTACCCTTGCACTCTATCTTTTTTTTTCCTTTTTTTTAAATCGAATGAATCAACATGTCATTACCATAGAGAATTACAAACAAACTACAATCAGAAACATATTTCATGAAAAAACTTCTGTTCTACACACGCACTTCTTATCTAAAGTACATACATGTTGAAATTGGAGACAATTTCTGATGCAATTATTGCAACGTTTAATTGCATACAAATAGGATTTCATGGCC…	3567655	3568255	GCCTCATCAGTTCCACCATT	59.934	20	CTCTCGGCCATGAAATCCTA	60.17	20	250	703	952
Pm1	7204516	GGAGAGAGAAAGGAA	G	D14	DOWNSTREAM	GCGGTATCGCTGCCGTCTGATGTCGGAGAACGGGTAGGGCAGGACGATGGAGTCAGGCCGGTCATTTTGGGACCGGTCCCGACCCGAGTGGTGGCCGGATGAATGAACGGCCGACCAAAACGTGGCTGGGTGGGGTGGGCAATGCGAACCCGGGGGAAGAGAGGGGGGGGGGGGGGGAGGGGGGGGGAGGGGAGGGAAGGGGAGAGAGAAAGGAAGGGAGAGAGAGAGAGAGAGAGAGAGAGAGAGAGAGCAAGAGCAATTCTGTCTTTTTATCAAAAATCCCTTTTTGAAATATTTACAATCGTGCCACTAAGTTTCATTCGATCGTAACTCTCTCGTTACAACTCCGATTCGAGCTCACTACGTGTCTACGGACTCATCTTGTCGTGCTCTACGCAA…	7204316	7204916	GATGAATGAACGGCCGAC	60.014	18	ACGTAGTGAGCTCGAATCGG	60.419	20	269	646	914
Pm1	12718981	A	ATTTATTAAGGGGCAT	I15	DOWNSTREAM	CACTTTTGTAATGTTGCATCCCTTAGATTGTATTGCTATATATCTAAATGTTGGGTTGTAACTAATACGTAGATAAGAATGTTGAATTTGAACTTTAAACTTGGTTTGATGGTACTTTGAAGTTAATGATCTTGGGTTTGTTACTATTTTTTTTTCTTTTAGTGGTAGATATAGAAGTCAAGGGACATTATCAATTTTTTATTTATTAAGGGGCATTTTGGTTGATGAGGAAGGTTCACAACGCTGGGAAGTAGTTGCAGCCCTGCTTGGATCACCAATCACCAAACCAGCATGACTAAACTCTAAAAGCTCACAAAACAGCAGGGTCCCTAAAACTGTGTGACAAAAGATGACAAGCGCCCATTAAACCAATGTAATGTGAGTCTCCCCAACAATGTA…	12718781	12719381	CACTTTTGTAATGTTGCATCCC	59.384	22	GCGTTGTGAACCTTCCTCAT	60.119	20	244	549	792
Pm1	13848016	TTTAAGATTTC	T	D10	INTRON	AGATTGAGAGTTTATCAGAGCCACAATTTCCAGATGATTCTGGAACATTTAATGTCAGTACCATGCAGGCCTTACATAAACTACTGATACATCATTGTGCACGGTATAACTTGCCATACCTTCTGGACCTTTACCTTGAGCAGCATGAGTTGGTACTGGATAATGATTCACTTTCTTCACTACAGGAAGCTGCAGTAAGTTTTAAGATTTCTAGCGAGCTTCACAAATTGTTCTATTCTATCTCTGATTTCCATTTATCTAGTTTAATGGCTGTTTATATTTGTTTATGCTCTTAGGTTGATTTGGTTTGCCTCTTGCTCCCTTTAGAACTTGTTTCGTGTTTTTTTTTTTTTTTTAAAAAAAATTATTTAAAATATGAATCTGTCTCCTAACATTTGC…	13847816	13848416	TGCCATACCTTCTGGACCTT	59.55	20	TAAAGGGAGCAAGAGGCAAA	59.953	20	215	660	874
Pm1	13604804	CGG	C	D2	INTERGENIC	AAGGGAAGCGCCCAGCCATATTTTTGAGAAGGCACCATGGCCTTTGAAGAAAACACCTCAGCCGTATTTTTGAGAAGGCGCCATGTCCTTTGAAGAAAAGACCTCGGCCACCTTTTTGAGTAAGCACTTCGGCTGCTAGGAATTCTCCGACCACTAGGAATTCTTGGCCGCTAGTAATTCTTTCGCAGCTAATAATTCTTCGGCTGCTAGGAAATCTCGTTCGCTAGGAATTCTTCGCCGGCTAGGAATTCTTCCTTGGCAAATTGGGTGAATTTTGACCACCCCCAAACAAGCATATCCTTGGTTTGTGTCACCTCATCAAAGTAAGTGTTAAAGGTGATGTAATGAGAACCAGATATACTCTTTGTTAGAAGATAAAAATCTTCCAAAAACGTATGC…	13604604	13605204	GCCCAGCCATATTTTTGAGA	60.038	20	CGAAGAATTCCTAGCGAACG	59.975	20	228	558	785
Pm1	11292076	G	GA	I1	INTERGENIC	AAAATAATCTGTTTTCTGCAGAAAAACCAGTCGCGAGCCCAACTTTGGAGCTCGTTTTCTCCTTTGTTTTAGCTCCGTTTTGAGTGTGGTTTGTTGGGTTAGAAACTAGAGAGAATAAGCTTCAAATCCACTGCAAGTTTTACCGGTTTCGTTAACTTTAGTTTGGTCAAAATGTGTCGCAAAATCTAAGTTTTTAATCTGAAAAAACAAGGGAAGTTCCAGGATTTTTGGAAAAGATGATGAACAGTAACTGGAAACAAGCCACTCGAGGCTCCGGAGAGTGGAGGCGCGTGGCAGCTGTTCTGGCAGCCTCCGACGCCATGTGTTTAGCCCATTCAACTTGATTTCTCAATCTGAGTCCGATGGTATATATTTTGAGTCAATCCGAGGTGGTGCAAA…	11291876	11292476	GCTCCGTTTTGAGTGTGGTT	60.156	20	CGAGTGGCTTGTTTCCAGTT	60.291	20	197	620	816
Pm1	7662332	AGAC	A	D3	INTRON	AATCAGAATTTCCTTCAACTGAAATTTAATGCCACAGATGGTCAAGAGTGGATAGAAAAACCACGAATAAATTAATCAAAATTTGCGGAGAAGAGGAGCATGTATGTTCTTTTAATCAAAAGGAGTATATGTATGTTAGCAACAGCTAGAACAAGAAGCTTGTTTGATGATAAAATGACAAGAACAGAATAAGTCTGACCAGACCAAAAAAAAATTAAGAACCAGACAGGAACAGAAGAAAAAAAAAACCTTGAATTTGAATATTTTATTATAATTTTTTTCACATAATTTGTAGTCTATCCACTTATTGTAGCCAGTCTAGACCTTGCATCATGATTGATATCTAGATATATATCTCAAGGAATTAAGAGGAATAATATAATGAAAAATATACGCTAG…	7662132	7662732	CAAAATTTGCGGAGAAGAGG	59.817	20	TTTCTTCTGTTCCTGTCTGGTTC	59.781	23	165	625	789
Pm1	22857843	AAAAAAT	A	D6	DOWNSTREAM	GCTGAATTGCAAGGATGGACAAACAGGTTCTTTTCTTTGGGGGGCCAGATTCCTGTCATATACAGGAGCCCATATTCGAGAAATTTGAAACTCTAGGAAATATCTCAGCTCTTCTATTGGAGGCTTATCTGCAAGAAGAATTTCAAAACAGTTAGCAGAATTACCTTATGGCTAATAATAGAGCACATTACAGGAAACAAAAAAAATAAAAATAAAAAATATAATCCATCTATGAGGATTCGAATGTCTTACATTCAAGATAAAGACCAATCGCTCGAGTAAGGTGTTCCTTTCCAGTTACCCCTTCTAGGAGAGCTGTTATAGGGAAAAATGTCATCTCGATTACATCTGGAGAGGACCGGACAGTTCTTGCCCATCGGGTGTGGTTTTGCTCCAGAT…	22857643	22858243	GCAAGGATGGACAAACAGGT	59.973	20	CACCTTACTCGAGCGATTGG	60.786	20	278	557	834
Pm1	23886785	T	TG	I1	DOWNSTREAM	TACTAAAACCCACAAAAGCCGTCGCAAGAAATCAAAACACCGTTGCAAGAGGTTCGCTGTCACATTTTCACTGAGAAATGTATTTTTCTTTGTGTTTTGGGGTAGACGTTTGTTTTACTTCCCCTAAAATACTATGAGCAATTTGATAACTCATGTAAAAGCCACAACAAACTTGATTGCACCAATGCAACCCAACTATATTAAAACCAACAACAATTGCTCAGTTAAGAAGCCGTAATGAAAGGCCAGCTGTGTTAGAAGTAAACTCCACATTATGTGAAAATAATTTTGATGTTTACTAATTTGATTACTGAACACAACTTGGATTTAAACGAGATTGAAAAAGCACTAGATTTAAGTACAAACCCAATTTCTAGCTTATCTATAAGCTCTTGGATA…	23886585	23887185	CTTAGCGACGGTTTCTTTCG	60.011	20	AACACAGCTGGCCTTTCATT	59.74	20	277	528	804
Pm1	9566366	CA	C	D1	DOWNSTREAM	TGAGCTTAAATAGCTTAAGAAGAATAGGTCTAAATTACTCGTTCAGTTTTTTCCCCAGATCACAACGAGAGAAGGCACAGTTGTACAGTATGCCATCTTTCTCAAAGATTTTCCCGCCTCGCTCCTGCAATTTCGTATCTTTGTGGACACCTCTCTTCCCATAAAGCTTCAGCTGCACTCAGATGATATTGTAGTGAATACAAAAATACTCCGAATATGAAATTTTCTAGTGGGGTACTATCTTTAGAAATTTTTGAGGGGGAATTATATACTTCTGCTGAAAGGGATTCAAGTGCCTCTTCACTTGGATCCATTTTGTCCCACGGAATTCCTTTGCCATTAGCAGCAATATCAGTGACAATATCATACGCTTCGAGAGGCTGGGGTTCTTGTTTTTCA…	9566166	9566766	TTGTGGACACCTCTCTTCCC	60.088	20	AAAAACAAGAACCCCAGCCT	59.976	20	257	689	945
Pm1	17624763	C	CT	I1	DOWNSTREAM	ACATGAGACTTCACCAGAAAATGTGGATGCTACAAAACAATGGCTAGGTTGTTAGTTTTGTAAGTTAGTTTTACAACTGTGTTTGTTATACATGGTTAAGCACATATGCTGAGATGGCCCTTTTATTTTATGCGCCAAGTGTAATCAGTTTTTACCAAAGTCAACTTAGGATTAGTGCTATTGTGCTTCTTAAATAAACCCTTTTTTTTCCTTTTGGTTGTTGATTTATGAGAAAGTTGGGCTTCTTCTGTTATGGTGCAGTAGCTATTAGAATTGTTCGGGTTACATTAGTGTCTATTATGAAAACACCAGAAGTTTGACTTTTCTTCAGCAAACTATCAGCTGTTGTACGCTCTAGTTTGTCACCAGAAGTTGCCGCAAATTCGTTTTCTGCGAAGG…	17624563	17625163	CATATGCTGAGATGGCCCTT	60.059	20	CACCATAACAGAAGAAGCCCA	60.118	21	156	651	806
Pm1	13072134	T	TG	I1	INTERGENIC	GACTTCTAAGAACTAGTTTTAAAATTTGCCATGTATTCAAGTTTTTTGCAGCTGGATTTAACCATACTTTGTATGTTTGAAAATAAAATTAAAAACTTGAAAAAATAAAGCCCATCAACTTCCCTTCCTCAACAACAAAGCCCACTAGCCAAACTCCCTGTCATCGAAATGTATCAAAAGGTTTTAGACTTCTTGAGCTTTAAACCTATATGTTCTTGGCCTTGCAAGACAAACGGATTCAATCGATCCCTAAAGACCATCAACCCAACTTTTTTAGATACTTCATCTATTTCGTTAAACCCTAGATTGAAAGATAGATGCAATGTTGACTATGAAAATTATTAGGCATGCTATATGATGATTCTCAAGCCTCCTTTCAATGTTTAAGGTTGTGTTGAG…	13071934	13072534	CCATCAACTTCCCTTCCTCA	60.042	20	TGGGTTGATGGTCTTTAGGG	59.784	20	156	660	815
Pm1	7669216	T	TTCACCCCCCTC	I11	DOWNSTREAM	AGTGATCAACGTTTTATTGTGGGTTTGTTTTTGACTGAGAAGTCTCGTGGATTTTCCCCATAGGTGGAGTTTTACCACGTAAAATAATTATCTATGTGTTTCTTTATTTTATACTCTTCACGTTTTAGGATTTATAAACTATATCAATCCTGCTATTAAAGTTTATTTTTATTTATTTATTATAATTTTAAATTAGCATATTAGGCATTCTTAGTCATCCTATATGTAATTTCAAAGTAGCCTGCTCGACGTTCCATCATTCCTTATGCTCTGTTGTGTGGTGCTCTTCTCAAGGTACTGCACGTGAAATCCATGCCTCTGTCGTGCTTTTTACTCGGCCGAGGAACAAATGTTGAGCTTTGACTTTGGTTAAATCTTTGTCATGTCTGACTGTTTGGG…	7669016	7669616	TCTCGTGGATTTTCCCCATA	60.266	20	AGGAATGATGGAACGTCGAG	60.073	20	222	591	812
Pm1	2662684	GT	G	D1	INTERGENIC	ATAGATAGTAAATTAATATTTTTTCATGTTTAAAAACTAAAAATTTAAAATAGGAAAATAAAAAGAGAACATGAATCTCCTATAAGAGTATTTTCAGCAGTTAGCCCCTTGTCATGGCAAAGGGAGCCCTAGGGCAGCCCCCCAGCAAAGTGTGTTTCCAGCAGTTGTCCTTTGCCATAGCAAATACAATTTATTTTTTTGTTTTTTTTCACAACTTTGTTTACTTAAACAATTAATTTGGATAATATTTTCGGATAAGATTTTATTTTATTACTTGTATTGGTTGGTATTTATAGAAAAAAAATGTATGAGGATTTGGTGTTAAAAGTGAAGAGTATTGGTTGCTATTTATAGACACTGGCAGACCTAGAATTTTTTTAGCGAAGGTGCAATATTGAC…	2662484	2663084	TGTGTTTCCAGCAGTTGTCC	59.726	20	AGTCAATATTGCACCTTCGCT	58.874	21	250	699	948
Pm1	23035558	AG	A	D1	DOWNSTREAM	TCATTCTTCAATATTAAACTCCACCTTTTACCTAAAGTCTTTGCAACATGCTCCACTTGTCTTCGCTTTCATCATTTCATTTTGGTTTTAATACATAAAGAGAGATTCTAATTTATTACCAATCTGGAATCAAATCTCTATAATGTCAATAATTGTTACCGAGAGGTGTGGTAACAATTAAAAGGGAGATGACACCAAGTAGGGGTAAAAGTTGACCCAAAACAGACTTCTAGAGTTAGGTCCAATGTTCAATCAGTTGGAGAGGTTAAAGTTGTTCAAAGAAGCTAAATTTCGGATATGTTGTCGACACCCATTGGAACATGTTTCAAGAAGAATTTTACCGCATCCGGGCATGGTGATCCAAAGTCAAGAAGTTGACCTACGAAAATGAGCAAAAAC…	23035358	23035958	ATGCTCCACTTGTCTTCGCT	60.02	20	GGTGTCGACAACATATCCGA	59.374	20	264	596	859
Pm1	19177948	A	AT	I1	DOWNSTREAM	ACTTAGTTCTTTATACACAAATTGCCATTTGACATGTGTGAGTAAATTTTTATTTTGAAGTTTTAATCAGTCATTTATTTTTTCAGTCATACTGCGATTTGTAGGTAAGGAATCGAGCAGCGTTCCTTTATTTTTACTTTTACTTCTTTTTATTTTTTTATTTATTTATAATCATCATATCATATGTAGAGCTAAAATAAAAAAAATTGCAATTTTATTTGGTTGGTGGATGCAACTCAACTTCACAACTTTTTGCTGCTAATTGATGATATAAAAACTTGGTTTATGTCTTTGCTCAAGCAATCAGACAGATTGGATTCCTTTTGCTAATAAAGTGTTGTGCAGCAGGGATTGGTACCAACTAAAGTTGGCCTTCCAACTCAGGATACAATGTGCTTT…	19177748	19178348	TCGAGCAGCGTTCCTTTATT	59.982	20	CCCTGCTGCACAACACTTTA	59.904	20	238	661	898
Pm1	20172940	TAGATTTGGCTTTCTTAA	T	D17	INTERGENIC	GAGTGGTAAAGGAGAGACGACGAGCAACCCTAAGTCGATTGGCCATGAAAGAAAGATATAGAGAACGAAAGTAAATGAGAGATCGGGGTGAGAGAGATCATTAGCTCGCGTGGGGTGGGATTGGTGAAGTGTGGTTTGATGACTAGGGAAGTGGTCAGGAATTCCCAATCCGATTGTGGTGGAGTGTAGGGTAGGGAGCTTAGATTTGGCTTTCTTAAGGAGGAAGATATAGGTAGCACAACTGACCTTATCAAGGAGAGAGAGAGAGGGAGAGAGAGAGAGAGAGAGAGAGCCCTTACTCCGAATTTTTGAAAAATTTCAGAACTTACATATAGTCTAAAGTCTTCATTAAATAATCATCCTTGTAAAAAAATCACCCAAAATCCAAAACGCTTTAAC…	20172740	20173340	TCCGATTGTGGTGGAGTGTA	59.96	20	CGTTTTGGATTTTGGGTGAT	59.662	20	224	717	940
Pm1	14361254	AT	A	D1	INTRON	CTGCATGTATGAAGAATACTTTCATAAAGCAATGTAAATTCCTTCACGTAATTATTTAAGAAAATAACAACGGAATATTGGCTTGGTAATGTAAGCTCAAGAAACAAACCAAAAATCCTACAGCCTGCCTTATGTGTTGAAGCTCTTCCAAGGACGATCCAGCAAACTGTAAAAGTAGAAAAGTAATAAATAAGTAAATAATTTTTCCTCATTTCCTCCTTATATTATTTTGTCAGCATTTGTTAGACCACAGACAGTTTTCTTGCCTGATCTGTTACTTTGAGACACCATTGTTCCAATTCAAGCAAACCTGCTTTCAGAAATTCTCCATTGCTAAATGAGCAGCACTCACGACGAAGCAATAAGCTGCCACCAAGGATTTATTAAATTCATTAGGAC…	14361054	14361654	CAGCCTGCCTTATGTGTTGA	59.864	20	TATTGCTTCGTCGTGAGTGC	60.019	20	244	669	912
Pm1	4917218	A	AAGCTCTGGTT	I10	INTERGENIC	TCTACTTTGTTTTCATGTGAATCTGACGGTGAGACAATACTTGCATTAGTTTTTGTGTGTGTGTGTGTGTGATTAGAATATGTATATATAAGGGGTGGTGGTTTGAACAGGTTAACTGAGTTGTCAAATATGAGTAGCTTAGCTAATGTTGAGATTTAAATCAAAATGTAAGTTTGACTTCGAGTGGATTTAGAATGATTAGGGCAACAAAAATACAGATAGGTCAAGGTTGGGTGGTGCTTTTGCATGAATACTTTTGGTACTTTGTTTAATGAAGCAAATGTTGTTTTGAGTAATGGGTTTTGTCGAGGATGACTCGTAAGTGACTTATTTAATGAGTGTTAGCTGCTAGAGTTGTGAGTGAAACCAGATGATGAAGTTCATTCATATGGACATGTG…	4917018	4917618	ATAAGGGGTGGTGGTTTGAA	59.146	20	CATCCTCGACAAAACCCATT	59.79	20	227	636	862
Pm1	24671094	T	TGATGAA	I6	DOWNSTREAM	GATAGAGAAGTGACCTGGGGGGCACAGATTTTGTGTTTGCATCTTAAAGACTTGGGAGTTTTTGCACACTGTTTTCTCTCCTGTCGTAGTTACTCCTTTTATAAATACTTCTCCATCAATGTCAACGCTGCATTCAAAATCTGCATGCACAAAGACAGTGGTCTGGTTCATTAAGCATGATCAATAATATCAAGACATGTTGATTCAATCTCAATTTAGCACCAGTCCAATTTTCATGACAACCGGAGAACCCAACTATTGAAAGCTTAAGAAGAAGGTTTTACAAAACAAACAGACAAGTCGTCACGTGCATGACTAATGTAGAACAAATTGATTGATTTTCACACCTTTGTCAAAGAGGTATGCACACCTAGTGTAATACGCCATAACGATTCAATC…	24670894	24671494	GGGGCACAGATTTTGTGTTT	59.836	20	TAGTTGGGTTCTCCGGTTGT	59.449	20	240	567	806
Pm1	3195911	A	AT	I1	DOWNSTREAM	TCGGGCATACTCCTCCGGATTTATTTGAACTTTGAAGTGGCCTTGAAGCTCGCCCAGTCTTATTGCTGTGTTGTACAATCTGAAATGATAAACATCTGAAATGAGTTTATTCTGGCAAGGAAATCAGATTTCTTATTATAATCTTTTTCTCACTTTGTCCGAGTGTATAATTAAACTAGGAGGATGATAATACAGAACAAATTTTTTTAATGACAATTCTGGATATGCATGGATGTAGGCAAAGTATTTGATTAATCTGTGCCAGGGACCCAGGAGAAAATGAGAAGTAAAAATTCTAGGTAACATAGTCTGATGGACTAATAGGGCCAGACCTAGTGGTCGATTGTAGACTCTTAAGTGTAAACATAAAGTATACTACCTAAATCCTATGCACAAATT…	3195711	3196311	CTTTGAAGTGGCCTTGAAGC	59.993	20	TCATTTTCTCCTGGGTCCCT	60.822	20	254	578	831
Pm1	14440453	TA	T	D1	INTERGENIC	TGATGGAAATACCTTTTAAAACTTGTCTTGTGATGAGCTCGTAAATAAAGAGTAGATAATCATGTTCAGCAAAGGCCGTGAATATCTATATGTTAGGCAAATTAACTATAATTTAACGAAAATACTGTTTGAAAGCTTTAACCAATTTGAATGAAACTTTTTATTGAATGCCATTATAGGGACCAAATTGATTTATGAACTAAAAGTTCAAAACTATAATGATTGATTTGAAAATTTGAGAATTAAAATTAGCACTAAATGAGTACATCATTTTATTTATGATTCTCATGGCCAGAGTCTCACTCTAAAGTGGTTAATGTTTCAAAGCCTGCCTTGGTTTCCGCCGAAGTCATACTCGCTAGTATCACTCTAAAGTGGTAATTCGTACGTTGTTATAGT…	14440253	14440853	CAGCAAAGGCCGTGAATATC	60.606	20	CAAGGCAGGCTTTGAAACAT	60.249	20	270	615	884
Pm1	16317708	AAAG	A	D3	DOWNSTREAM	TTCTTGTAGCTCCTAAAATAATAATAATAATAATAATGAGCTTAACAAAGATAATTAGCTCAATAAGAAATAAAATTTGAAGGAAAAAAAGTACAAAAATAACAAAATAGAACCTTTTGCAAGACCAAGAATATAGCGAGGGCATGCCTTTGCCTCTAAGAGCCGTGAGCCGATCCATTACATCTAATTGTACATGAAACAAAGAAGAAGAAGAAGAACACGAAGAAGAAAAAAAGATTAACAATGAAGAAAAAGAAAACAAGAAGTTTTGTTTTGTAGCAGAGAATTTGGGCTTACCTCTCAAACGAAGTGGCCGGTTGGCCAAATGGGTGATTTCCATGTAATGGGGATGCTCAAGATGGCCGTTTCTTGAAAGATAGTAGACGACTTGGTGTTTTT…	16317508	16318108	CTTTGCCTCTAAGAGCCGTG	60.147	20	TCTTTCAAGAAACGGCCATC	60.192	20	230	696	925
Pm1	3764111	C	CTTA	I3	INTRON	AAGCGCCAACTCTCCCATTATCCCATTGGCACCACCATCCTATGATATCAGTGGTAACGCAGCTGACAAAGCCAAAGGACTTGCACTAGCACCAGAAACTACTCATGAGCCCAACTCTGAGATCCAGGTTGTTGATCTAGAGGATGAGGACCTTGAAGAGATGGACGCCAAGCAGCAGAAAAAGTTTATTATCTAGCCTTCTTACCATAGATCTCCTTTCCCTAAATATTTAAGAAATTAAAACCGTGGTTGGAAATTTGAATTTTGACCTTTTTGTTAAAATTATAAGATCCAACCCGAAATTAATTGGTAATAGGTGGAGAGGCCCAATATCTTGTACTTAGGTACAAGATAGGCTTTGACATTCCATAAAATTTAGAACATGAAGAATCTAATTAT…	3763911	3764511	GCCAAAGGACTTGCACTAGC	60.022	20	CAAGATATTGGGCCTCTCCA	60.029	20	267	619	885
Pm1	20212250	CTCTGTA	C	D6	INTRON	TTTCGTTAATTTTTGTTTGATTTCATAACCCTGAAACCCAAAATCACGGACCTTTTTATTGTGGCAGAGGCAGAGGATCGTCGGCCACGAAGAAAGTTGAACGCTATTCGGTTCAGAAAGTTACTGGCGATGGACGTTGTCTATTTCGTGCACTGGTATTTGAGAATTGTACATCTAATTTTTGTTCAGACTTAAAAACTCTCTGTATCTGTCTCTTTCTCTGTCTCTGTCTCTCTCTGTCTCACAGTTTCAAATCTTAATCAGGTCAAAGGAATGGCCTTCAATAAAGGATTTTCTGTTAGCCCAAGGGAGGAGAAAAATGATGCAGGTATGCTGGGTTTGCATAAATGTTCTTATTTGTCAATGTGGATTTCAATAATGTTTAATTGCTTGAAATCA…	20212050	20212650	GGCGATGGACGTTGTCTATT	59.962	20	TGCATCATTTTTCTCCTCCC	60.014	20	202	674	875
Pm1	11915446	TGACACCC	T	D7	INTERGENIC	GAAGAAGTTATAGTTAGGATTGATCTTATTTAATTTTGTTTTGGGAGGCTGGTAAAGGGATACAAACAATGAAAGAAAAGGAAAAGGGAATAAGTCAGAGAAAGAAAAACTCCCTAAATTTGCCAAACAAAAAAGAAAAAAAAGAAGAAAAAAAAGGAAATATAGTGTTTCTATAAAAACATTGGGAGCTTACTACCAAGTGACACCCGAACTTCCCCAGACATGATTTTTATGCCTATCGCCTAACCCACACTAAGCATGTCCTTTATTTGCACAAACACACTTTTAAAACCCATTTCCTCAACACAACTCAAGCACTTTTCAATTCAATTCAATTCGATTCAAGAAAGCAAAAGCAGATGAACACAAACTCAAGAAAGCAAAAGCAAGATGACAATG…	11915246	11915846	GGGAGGCTGGTAAAGGGATA	60.278	20	ATCATGTCTGGGGAAGTTCG	59.927	20	185	591	775
Pm1	13775429	C	CA	I1	DOWNSTREAM	TTTAATAGAATTGCAACACACTGAGATAAAGACATGACTGCAAGAAAGAAGACTTCAAGGAGTTGATTGGTTTTGTATCTATTTCTGCGTAGGATAATATTATGGTTGAGTTGAAGCGGTTAGATTATATTGGGGTTGATCCGTTATCATGTAGTTGCATAATAAAACACACACACGGATTACCATGTGCACATGAGATGCAGAGTTCAAACGGACTCATAGGCCTATTCCACTTGATTGTATTCATATCCTCATTGATGGAAGTTAGATTTTTTGAAGCCCCAACCTACTGCTACACCGAACAATCCTCCAGAAAATGCACAGTTAGAATTATTTGTGAAATGGTTTCAAAGTTGTAGTTATGAGACAAAGAGACATATTAGTATGAAGTTACAAGAG…	13775229	13775829	TGGGGTTGATCCGTTATCAT	60.014	20	TTTTCTGGAGGATTGTTCGG	60.044	20	187	679	865
Pm1	4818894	GAA	G	D2	INTERGENIC	GGTCTCCATCAAAGACTACCAATTGCAAGACACAATATTTATTCAGTTTCATATAGACTTTATTAATTTGGGCATGACCAAGTCTTCCAACTCAAAATCAAATTCGTAGTATTTTTAAAATGGAAAGCTATTATAGTTCACAGTTAGCAGCTTACCCAATGTGGTTACCCACATTTAAGAGAGATCAGGCGGTGGCTAGAGAAAAAAAAAAAAAACAAATTATAACTCTTAGAAGAAAAGATTTATAATCTGTTTAATGTTTTTAAGGGCAGTAACAATTTTATTTAGCTTAATTCGAGAGCTAGTCGTCTATAATCATGTGAAATTTAGCATGAACAAATTTTTAGAGACAGTACAGGAGGACAAGAGCTGAATTCTTAACAATTGTGAGCGAGCATA…	4818694	4819294	TAAGAGAGATCAGGCGGTGG	60.353	20	GTAGAGCTTGCACTTTGCCC	60.022	20	245	724	968
Pm1	23425530	A	AT	I1	DOWNSTREAM	CCCACCTCCCCATCAAAGTCAACCTCTAACATCTGGACACACACACACACCCAAAAAAAACAAAAAAACAAAACTAGGTTTATTTTATACTTTCCAAATAAGGAAAAATATAATTGGATTAATAAAGTGACCATGGCCTTCCCAATCACAATCCAAGAAATGGGCATGATTCATGAACCAGTTATGAAGTTTATCCTCTTATTTTTTTTCTTTTCTGAAAGTAATAAAACTGACTTTAGCAGATTGAGAAATTTGAACCAACTGGTTTGGATAGAAAATGTCTGGTTTTGTGTTTGTGAGAGAGTACTTTGAATTTGGAGTAAAAAAATTCTGTCTACAATTATTCAACTTATCCAATTTCCATACTCGAGTTGCCTAGTGCTTCACGTTTGTAGGGTT…	23425330	23425930	TAAAGTGACCATGGCCTTCC	59.933	20	CAAACGTGAAGCACTAGGCA	60.05	20	270	671	940
Pm1	20958058	A	ATTTTTT	I6	INTERGENIC	GTTTTAGTTAATCAGGGACTAATTAAGATGCATCGTGTGGCTCTCCCTTCCATTTGGTCCTCAACTTTACCCCAACTTGACCAAACAAAATGAACATGGAGCGAGCCCATGTGTGGTGCACATGCACATCAAGTCATGTTTCCCCAATGAATGGCGACCCAAAAAAAACATAGTAAATTTAGGCTTTAGTCAAAAAAAAAATTTCACTTTTGAAAAAAGCCAAAACTTTTTAAAGAAAGACAGAAAAATCTCTCAACTTTCAAATCAAAGACATGCAAATGTAAAGGATTCCTTAAGAAATCCAAAAATAAATAAGGGCAATTTTGTCCATTTTGACTTCTTTTACAAAATTTCTCTATCCTTTGTGTTTTTCCAAAGTTTCCCAAAAAACATTACTTG…	20957858	20958458	GGTGCACATGCACATCAAGT	60.614	20	TTGGGAAACTTTGGAAAAACA	59.456	21	272	663	934
Pm1	16723428	GT	G	D1	INTRON	TTCTCTCTCAAATTTCAAAGTAATTTCTCTTTATGCTTTAATTAATTAAGATGGATTGTTAGCTTTTGGTTAATTGATTGAGTTTTTGTTTTGGTTTTTGTATAGATTTTTTTGAGTTTATTTATTTGTATATATTTTTAGTTTTTAATTAATTAATAAAGATTGTTGTGGTTTGATTAAATGATTAATATGGTGAATCGGTTAATATGATTAATATTGTGTTTTTAGCCTTTTAAATATCGTTTAAATTATCAGGTTATTTGGTTGTTTTTGTTTTGTTAAGCTCTTAACCTTTGAAATATTGCCCATTCCTTAAAAAAATTCTAGATCCGCCGTTGACCCCAATAACCACCTCATCCCAAATCCCCACCCCAACGGAGGGCAAACCTTTGCAATTAA…	16723228	16723828	TTGAGTTTTTGTTTTGGTTTTTG	58.306	23	GAGGTGGTTATTGGGGTCAA	59.647	20	278	626	903
Pm1	23174441	AT	A	D1	DOWNSTREAM	TCGTTTATGGTCCTATATTGGGCCTATTTTGTCTTTTTCCGGACTTAATTGGGCCTATTTTGTCGTTTCTGAGCCCTTTACCAGGGCCTATTTTGTCGTTTCTGAGGCCTTTATTGGGCCTAATTTGTCGTTTCTGAGACTTTACTGGGCCTATTTTGTCGTTTATGGCATATATTGGGCTTATTTTGTCGTTTCTGAGGATTTTACTGGGCCAACTTTTGTCGTTTTCTGGCTTGGATGGGCCTATTTTGTCTATTTCTGAGGCTTTGTTGGGCCTATTTTGTCGTTTCGGAACCTGCACTGGGCTTATTTTGTCGTTTCTGAGTCTTTTAGTGGGCCTATTTTGTAGTTTTCTGGCCCTATACCAGGCCTATTTTGTCGTTTCTGAGGTTTTTACTG…	23174241	23174841	TTGTCGTTTCTGAGCCCTTT	59.853	20	AAATAGGCCCAACAAAGCCT	59.966	20	222	608	829
Pm1	7786121	C	CG	I1	INTRON	TTGACTATAAATTATGTCTTTAAAGTGTTTTTATAACAGCATGCATTTCCTCACTTGAATTTTTCCAGATAAGCATTGTTCCTGTTATATGTATAAAACATGAAGGTTATCATTATTGTGGCCTTTGTATTGTCGCCTTTGTATTGTCTTGCTCATTCTCTTTTTTATGTTTGTTAAATGCGGGACTGGCATGCACTCCCCCCCCTGCCCCCTGCTGGTGGGGGGAAATAAGTGACATTTCTTTTTTCTTTGATGGGGACATTAGGAGGAGCAAGGTCTCTTGTCCACAATCTTGTTTAGGAATGTATTTTTGCCTATAGTTATTGTTTCTGTTTCTCAACTAAATGGTAGCTTATGCACATAGCATACTTTGTATGTGTGTGGGTGTATTGTTGGAGA…	7785921	7786521	TTGTGGCCTTTGTATTGTCG	59.585	20	CCTCCTAATGTCCCCATCAA	59.744	20	154	664	817
Pm1	20197597	CA	C	D1	INTRON	GCCAACATTTACTACTCACCTTAACATGCTTAATACCCTCTTTCTTCAAATCTGATGTTAGATAATAGCGAGACGTATTCGTCAAATCAATCACCAAACCAAGCTGAAAAATGAGTGATGATGACCTTAAAATCATTTCAAGCATTGAACAATACAGAAGAACTCTCATGGTGTTACTATTTAGTTCAACTCTTCTTGCCCAAAAATTTCATCCACATGCAATATCCAAGCTTTGACAGCTCTTGCATGTGAAAAAACTACCTTTCACTACTTACATCAACAGAAAATTTCTCCAATATTCATATAAGAGATATTAAAGATTCCAATCCGGAGAATTGAAAACAAAAAATAAGACTAGAAGAAAAAAGCATATAATTTCAGTGGACTTACTTTTCTTCC…	20197397	20197997	CAATCACCAAACCAAGCTGA	59.691	20	TTTTCAATTCTCCGGATTGG	59.872	20	255	636	890
Pm1	14123940	AT	A	D1	INTERGENIC	ATTAGTTTTTTATCCACGTGGAACTCCACGTCAATTAAAAAATGGGTAAACTGCCGCATACCCCCATAAACTATCATGCTAGTTGAAATCTACACCTTGAATTAATTTTTCAACCAATTTAGCACTTGTACTAAATTTTATCCCCAATTTACCCCCCACCGTTAGTTTTAGCAATTTCCATCCAAATTTCTGTTAAAAACATCACGTGAATGGCACATGCCAACCCTGCAACCCAAATTATCCAGCAAACCCTCTGTGAACCCTCTCTCTATCTCTTCATCTCTTCTTCTCTCTCCCATCTCCCCGCTTCTTCCTCTTAGGCCTCAGCCCACCCTACCCCAACAATACCAAACCAAGACAACCACTGAAAAATCTCTATCATTCAGTCCATGAATTCCC…	14123740	14124340	CCCCACCGTTAGTTTTAGCA	59.99	20	TGGTTTGGTATTGTTGGGGT	59.948	20	202	702	903
Pm1	25490391	G	GT	I1	INTERGENIC	AGGTCTCAAAAATTACACGAACGCCCCTTAAGTTTTCAGTTTATTTTCACAAAATCTCTTTTCATTGATTGTTCGTTCAAAAATTCATGATTTCATCCAAAAAAACACTTATACAAATGACAAAATTAATCTTAATGAATTTATACACAATCTAATATCAAAGGCAAATATGGTAATTTGAAGAATCTTTTTATATAAAAGCATCAATCTTTGGATAAGAAATCAATGAAAATGAGTTTTGTGAGAACAATTTAAAATCTTAGAGGGTGTTTGTGTAATTTATAAAATCTCGTGGAGTTTGGTTAAAAAATTTAAAAACCTTATAGAGTGTTTGTGTAAATATATAAGTTGTAAATTATATGACTGTCAATCAAGATTATAATTAGTTTCTTTATAATT…	25490191	25490791	ACGAACGCCCCTTAAGTTTT	60.001	20	TTGTTCTCACAAAACTCATTTTCA	58.832	24	234	565	798
Pm1	13047913	TA	T	D1	INTERGENIC	AAAAGTGACACATGTCGACATCTGGTGGAGTGCATCGAACAGTTCAAATTGAAAACAAAATTAAGGAGAATAATCTTCTATGATTGACTTTGATTTAAATCAAATATTAATCAAGTCAATTAATTGAAGATAATTTGGTTAAATTGCCAAATTATCGAAATTGATTTTAAATAAAATCAAAATCCCACAAAGCAAGGTCCTAAAGAAGGAAAGCCATTTAGGTCAAGAATCTTGCAGGAACCTATAAATAGGAGGCCTCAAGACAAAGGAAAAAAAGAAGCTTAGACAAACCAAGCACTCAATAGAATCAGAAAACGTTGTGCATTCTTCACCTCACTTTGGAAGAGCCACCAAGCACAACAAATACGTATTGGCTCCTCCACCCTCAAAAAATCCAAT…	13047713	13048313	CAAAATCCCACAAAGCAAGG	60.472	20	GGCTCTTCCAAAGTGAGGTG	59.844	20	172	726	897
Pm1	11995976	TA	T	D1	INTERGENIC	GAGATCTGCAAGAAGACGGATCCGGGACGGGTCGGATTTCACCCTCTCGGGTTGAATCTCAACAACAGGCCCACCGACCAAAAAAAGAAGAAAAGTAATTACCAATTCCGGCCCCTAATTTGTAGGTAACTTGCGATTTGCCCTGTGATGTACTTTTCTTTTGGTGAACCCCTGCAATATACTTTACCCTCCTAGAAAATTAAGGGCTGTTTGGTATCTTACTTGGTTCTAATTTCATAAACTCAAAAACAAATTTTAAATCCAAAGCCCAATAAAACCGTTTGTTAGGCCAATTTTTAGAAACCCAAACTCAAAAAAAACTCAAAAAATCCCAATTATTACAAACAAAAAAGTGAGGTTTTATATATATTTTTTTCTCTCTCCTCTCTCCTCCATTTC…	11995776	11996376	AATCTCAACAACAGGCCCAC	59.973	20	AAAATTGGCCTAACAAACGG	58.987	20	243	603	845
Pm1	1625426	GAAGAA	G	D5	DOWNSTREAM	AGGATCCCCAAGGTTTAGAAAGCCAGCCAAAAACGACGACGTTTAAGTAGAGGACAGAGGAGAAGGAACGTTTCTTTGCGTCAGCGTGTTGCGGTGTCGGTCTGGCGTAGAGTTGCCGCGGCGAAATAATGCGTTTTCCCTCGCGGCCTTGCGCTTGCATTGCGTCGCGTCGCTTTGCGGCAGAATTTAAAAAAAATTAAGAAGAAAAAAAGAAAAAACGAAACAGAACAAGAGAAGAGAGAGGCTTTTTGCCGCTTTTGCGTTATGGGTTTGGGGGGTTTTTAAAAGGTTTTTCCTCAAGACACAAACGAAACTGTTCTTCCCTTCCAAACACACCCTCTCTCTCTCTCTCTCTCTCTCTCTCTCTCTCTTCCTCCGTTAATCACTCCGTTTACGACG…	1625226	1625826	GTGTCGGTCTGGCGTAGAGT	60.329	20	GGTGTGTTTGGAAGGGAAGA	59.943	20	244	642	885
Pm1	763958	TA	T	D1	DOWNSTREAM	GTTCATTCCCCAGATGAAAATCTCACAGAAATGCATCCACTCCTAACTGAAATTTACAGCGGCATCTAGGAAAAAGTTTAGTTGCGATGTCTCAATCTGCTCTTGACAATCAGGGAAATTCTCATAAGCACCAACAAAGCTCGATTTTCTGGTCGGGACTCCAACACTATTCAAAGAAACTAGAATAAAGAATCAAATCCTAATAATCACCAGTTAACACTTCTCACCTTCCAATTCCAAATTTGGATGCTCTATCACTTTATTACCTTTCCTGACCAGTCATCCTTATCCAGCTTTCCTCAGGGTCCTTTCTTTCCTCATGGCCATTCTGTCCATCCCCTCTCTGCAAACATTCTAACTTTAGCCTCCTGGAAACGAAACTTACACTAGAGGCTCGTT…	763758	764358	CAGCGGCATCTAGGAAAAAG	59.975	20	GAATGGCCATGAGGAAAGAA	60.014	20	273	605	877
Pm1	4495162	GC	G	D1	DOWNSTREAM	CTACAATGTAGCCTAACCATGAATACTTCATTTTTATAGTTATATTAATTTTTGATTACTATTCCATGTTGAGTATTTATTATTGTTCTTAATGCTTTGAATATCTGGCCAATATTTAATTGATTTGATGATCCAAGTGGAGACCAAGAGGAGATGTTTGGTGTTTGCTTCTTATAACAGATATCATGTCTTGAATGAGTGCCCGAGATGGACTAACATGACTCATGCAGTTTTCTTGCAGGTTCTCATAGAACTTAATGGGTTCTTGGTTTTCTAAATCCGTTGCTCAAGAGAGAATGGGTTGTTAATTAAGAATACTTTTGGTTGAGCCCGAGAAGGGATATCAAATGAATTAGGAGAAACCAACTATCAACATGGGTAGTAATTAGGGTTAATTGG…	4494962	4495562	CCAAGTGGAGACCAAGAGGA	60.229	20	CCTGCAAGAAAACTGCATGA	59.988	20	110	681	790
Pm1	24015080	CAT	C	D2	DOWNSTREAM	CCAAAACCACTGCAGCTTGCAAAGGATGTAGGACATAGAGAACTACAGCTCCTTTTATTCATCCAACGGACTTCTTCAGGTCTCATTGATCTGCAGATCAACATAAAATCCCATGTCAATAACAAGTTAGCAAACCAACTTCAGGGAACTGCTGTGTAGTATGTCTAGCTTATAAACCAATAAAGTGGATGAAGGCAGAGCATATATATACCTCAAGAGTGCAAGTTGATTAATTGCATCTCTGAACCTGTAATAGTCATCAACTTTGTTGTAAATCTGATGACAAATTCGAGTTGATTAGTACTATCAACTTCATGCCTTGTTCTAACTTGTACAATATTTTCGCCCAATTAGTACTATCAGCTTACCATTTCCCATGCCTTAGTTTTTAATAAATAT…	24014880	24015480	AGCAAACCAACTTCAGGGAA	59.711	20	GCATGGGAAATGGTAAGCTG	60.469	20	252	677	928
Pm1	1915910	AT	A	D1	INTERGENIC	AAAAAAAACTTTCTTGTAACGGGAATAACACTGTTTTGCTATCCCCAACCAATGACACAATGACACATGAAATACTATATTACGTGTTATTATGTTATTAGTTGGGGATAGTAAAAAGTGTTATACTCGTTGCATGAGAGTTTCTCTCCCCCTATGTACATGGTTACACAATACATCCACTACAAAATTTTAAAAACCATATTTTTTTTAATCTATATGCTTTTACAATCCCAACAATAACTTTGTTGTGAACCATGGAGAAATAATAAAAAAATAGTTGGCCTTAGAATTAAGAATAATCTGGCAATAAAATTTTCATTAATTGATGAATTTGAGGGGAAAGAAAAAGAATGTGTAAGCATGAGAGATAGTGGAGAAAAGGTCAGGGGCTATGATAGA…	1915710	1916310	GCATGAGAGTTTCTCTCCCC	58.818	20	CCCCTGACCTTTTCTCCACT	60.48	20	258	680	937
Pm1	12243077	C	CA	I1	DOWNSTREAM	TGGTAACAAAAATCAAATTGAATTGGCTGAACTGATTTCAGTTCTCAGTTTTAGAACTGGCAGTTTAGCCAAACCGAACCGGTCCAGCATAATCTTTTTTTTTCTCTTTTTAATATATAACACCCAACTTTTCCATGCGACATTATGGACTGGCTTAGCTTCTTACATCGCTTGGGCAATCTCCAATCTATGAGGCTAAACCCAAAAAATCCTAAATTTTCACCCAATTCCTCTCCCAACCCAATAAAAGTAAGGGGCTAAATTTGGAAAAACCACTTTTAACCACTTTGAGCAACAAAATGCCTTACGCTGGCATCAAACGATTACTTGTTAAAGTAAACCCAAAAGTTCTACAATACTAACTTACCTTCCCCCCATTAAAAAAATGAAAAAAATTCA…	12242877	12243477	CATGCGACATTATGGACTGG	59.948	20	CCAGCGTAAGGCATTTTGTT	60.131	20	180	682	861
Pm1	8227385	AAG	A	D2	DOWNSTREAM	GCATACTTTGGAACCTCAACAAGTACAATTCTCAAAGGTGAATAATCCATACATTAGATGAGTTGTATGTATTGTATGTAGAGTGATTCTCTCATGCAAGACAGTTTGGCATGCAATTTTGCTAGATTGTGATGTCTGAGCGTGCAATGCGATCTCTGCATTGTCCACAATTGAGATTGACAAATGCCAAACTCTCTGAAAAGAGAGTGTCACTCACACTATAAAGAGTCAAACAAATGTCTCAAATATTTCTTCTTATTGCAGGCGTAGAATTAGCGGAAGTTAGGGAATGCTTTTGGGCAGGTTTGTAATTCCCGGTCCTGCAGCTTCTTATTGATGGCTTGTTGTAATACTGAAAGAGCATCCAACCCTTTGTAATTCATAAACAAGGTCAAAACA…	8227185	8227785	ATTGTGATGTCTGAGCGTGC	59.87	20	GGACCGGGAATTACAAACCT	60.053	20	196	674	869
Pm1	24906914	TGC	T	D2	DOWNSTREAM	TTGGATTATATATATGCACGCTTCCAATTCTTGACCAGCTTTTGTGACTTTGTAGAACCGAAATAATTTTTCCTTTTTGATGGAAAATCTTCGTGACACATTTTGTTATGGGCATAAAATGTTTTACGAAAACATTACCATAGGGGCCCTAAGTAAGTAATGATTTTTTTTTGTTTAGTTTTAATTAATACTAGCCTCTCTGCACGCTCTTCAGCGCCTGCGAGAGGCCTTTTTTTTAAAAAAATTTTAAATTTATTTTAGAATTAAAAATAATAATGGTTAGTTGTGTTTCATAAAAATAGGATTTATTATTTGATTTTTCTTTTAATTTTAATTTTGTAAATATAAAAAAGTATGAATTTACCATATTATTCTAATTTAATTAATAATTTTAATTAT…	24906714	24907314	GCTTCCAATTCTTGACCAGC	59.82	20	AAAAAGGCCTCTCGCAGG	60.474	18	215	568	782
Pm1	14336671	T	TA	I1	INTERGENIC	GTCATTCCCTACATATAGAGACGATACTGTGTGTACTGGTCTTTGCGGAATATTGACACCCAATCAATATTCCTATGTCCAGGAACATATTCACGATTTAGGGATGATGAGAAGTCTCCATGTATGCCATCTCATTACATAGCTTTCATATCCACTTGTGTATTCCTTGGACTATGGTTGTTCTACATATTGAAAGATAATTAGGATGATTTAATGTATAAAACAACATTTCTTATCCATTGATAACATAATGTCTTTTATCAAAGATGTCCTTAACTCTAACTATTATATAATTAGTTGGCTTTAAGGGCATATTTCTAACAACTTGTTGCAAGAAAATTCACAATTTTAACAAACCATGGTAATTTAGAAAAACCAAACAATTGTTCATCAGGAAAT…	14336471	14337071	GCGGAATATTGACACCCAAT	59.651	20	GAAATATGCCCTTAAAGCCAAC	59.052	22	274	593	866
Pm1	12074799	TCAAATTCC	T	D8	INTERGENIC	TCAAAATTTTTTTTGGGAGGGGGGGAGGTTCTCACGTGCGTGCTATGGTTTGTTCAATATATATATATATATATATATTTCAAAATTACAAAAGAATGCTATTTTTTGTTTGTTTACCATAACTTTTTTGTTATAAGTCGGATTTGAGCCCATCGCATGTCTACGAACTTGTGAGAGCGAGGTCTACGCAAGGGTGCAACTCAAATTCCCAAAACTTGTCCCCAAAGAAAAGTGACCATAATGCCCTTACCCCGAAGGTAAAAAATGTTAATTCATATTTGAATTTCAAAATTTTAAGAAAATTTTGGGACAGGATGTTACAAATTGAACCAAAACCAGAGAAAACAAGTTGGAATTGAAACATTTGAAATATGGGTTAATTACAATTTTGGTCACTGG…	12074599	12075199	GAGAGCGAGGTCTACGCAAG	60.299	20	TAAAATTGGACCAAACCCCA	60.024	20	244	721	964
Pm1	22069435	A	ACT	I2	DOWNSTREAM	CATATGGATCTGGATAATCGTCCTCTGGTTCTAAATCATCATCCAACACTTGCTCGTGTTGATCTGGGCTAGGTTCATCTATGTCACTGGTAAGACTTTTAAATTAGTTTCTAAAGAACTTACAACACTTAAATATCAAATGAAAATAACTTTTTTCTGTTTTCTACAAGTACACATGAACTTGTTTTCATTTTATGAAAACTCTTAGTGTTTTTGGTCCACCGAATGTGTTTTTGCATCATTTTTGTTCTCTGAAACAACCCCTTAAAACGGGGCCTTATCTTCCTCACAATTTGAGACATATGCAAAAATAATTTATCAAAAGCACAAAAAGAAAAGTTTTTGTACGCATGTCACACTGTTATTGGTAAGAACTCCTATTTACATATGTCAGGATCC…	22069235	22069835	CGTGTTGATCTGGGCTAGGT	60.134	20	CCCGTTTTAAGGGGTTGTTT	60.082	20	220	603	822
Pm1	7828148	GTTCAAATTTCGGATAAATTTCAAAA	G	D25	DOWNSTREAM	ATGGCTAAGGGTAGTTACTATTCATTTTTTTTGTTTTTTTCACAAATTTTTTTACCTCAATAATTGGATAATATTTTCGGATAATATTTCCGGGTTCCTACGTGTCAAGACTATTCATAATCGGATAAAATTTCTGGATAAGATTTTTGGGTTCAAATTTCGGATGAATTTCAAAATTCAAATTTCAGATAAAGTTTTGGGTTCAAATTTCGGATAAATTTCAAAATTCAAATTTCGGATAAATTTGGGTTCAAATTTCGGATGAATTTCAAATTTCAGATAAGATTTTCATCCAATCAAATCAAGCCACGTAGCATCTTTATCTTGCCAAAATTTTCTATAAAACCAGAGGCTCAGCTCATACCTCTCACACCACATCTTTTTATATTTTCATTTCTT…	7827948	7828548	TTTTTGGGTTCAAATTTCGG	59.783	20	GGTATGAGCTGAGCCTCTGG	59.973	20	222	692	913
Pm1	11641287	T	TATG	I3	DOWNSTREAM	AACACGAAAAGCTGCACCAATTATAAGAACAGAAGACCATATTGAAGTTTATACTGACCTCTGCATCCAGCTTGATGAACTTGGTATCAACATGCTTTGAAGCAAGGGTCTTCAAATGCTTATCCATTATCCTAAAAAGTGTAGGAAAAATTTGGTCTAATTATATTTAATCACACAGAAATTTATAAATAATTATGCAATATGTTAAAAAACAAAAGCGTACGCAAAGATAAAATCACAGGATGGACTAGAAAAACCTGAAAAAATCCCTTGGATAAATAGATGCATTGATACCTTTTCAGAAATCAGCAAAGGACACCATGGACCAATACTCTTACTAATTTCCATTCAAAAAGAACCAGGTATTCATTTTGAAACATAATCCCTCATCCATGTTTA…	11641087	11641687	TGCTTTGAAGCAAGGGTCTT	59.993	20	ATTGGTCCATGGTGTCCTTT	59.116	20	238	641	878
Pm1	3061561	G	GC	I1	INTRON	AAGACTTTTATCGAATGAGGCCAAGCTCATGCATAGAAATATAGAAGCTTGAAGTGCTTATGCAAATGAGAATGCTACCAGACCTCAATTATCAAGGAATTGAGGTCCCTCTTAATACATGTAGTCTTCATCACAAATAAAGACTTTATCACATTATGATGTGTGTTCAGAACTCATGCATGAAAATATGGAAGCACTAGGCCCTTTTTCCAATGAAATTTCATGGGATAAGGAAATATGCAAAGGAGATCATGAATGACATAAACACAGCCAGCCCAGAAGGCCACTACTCTGCCATCCCTGATCGAATCATCGGTATGGTGGCTACTTAGTACTTATCAACTCACTAATATGAAAATGCATTAAAGGGAACTTCAATTGCTCCACTCATTAGTTGAG…	3061361	3061961	TTTATCGAATGAGGCCAAGC	60.175	20	GGCTGGCTGTGTTTATGTCA	59.722	20	270	555	824
Pm1	23681619	TGGCC	T	D4	DOWNSTREAM	ATGCAAGTATATTATTTCCAAATAGCTATCTATCTATATCTATGCCCCACTCGTATTTCGAAAGCAAATTGGACTTTTTTCTCTAAATGATAAAACAATGTGGATTAGTTAAGCACCTTCTTACTTATGGTTATAAAGTGAGGGCCTTGTATATGGTCTTTAGGTGATGTTCTATTTCTTAATTGTTGGATTAAATTGGTTGGCCGTTGGATCAAATTGGTTAGCTTAATCCAACGGTTGAGAGATAGAATCTCACCTAAAGGCCATATATAAGGCTTTCACTATAGAATGACTCGTAAAAATTAAAATTACTTTAATGTTCTGGCCCTTAGCAGACCTAAAAATTATTTATTACCAGACCTAAAAATTATTTATGGCCCATATATATATATATATATA…	23681419	23682019	TGGTTATAAAGTGAGGGCCTTG	60.356	22	TAGGTCTGCTAAGGGCCAGA	59.971	20	213	676	888
Pm1	1114823	AT	A	D1	DOWNSTREAM	ATGGTGACAAAATAAAATCTGACCCTGGCTGGCCAAGTGCAAGAGTTCTTGGCCTTCTAGCCTTCTCACTGGGCACAAATTTAAGTTATGTGTAGAGATGTTCAAGTGCAATATTCATCACCTTGAGCATTGTCTTTGGATGATTAAGTGAGGGCTTGAATTCAAGTTTTCCTCATTATTGGGATTTTTTCCCTTACTCAATTTTTTTTAAACCTAGGTTTAACGATCAAATATTTTTTCGTGTAAAGTTCACAGGGTCGATGTTTGCTTTAATTACCACAAATTTGAAAGTCTGAATTCTCTGCTAATATTATTTTTTTTAATGTCGATACATTGGTTTTATTTTAAAAAGGCATTGGACATTAAGTAACAACAGAAACAGATAACCGCGCTGAAGAT…	1114623	1115223	CTAGCCTTCTCACTGGGCAC	60.012	20	AAAGCAAACATCGACCCTGT	59.598	20	215	605	819
Pm1	18317039	AGTGTCGATTGGTTTATGTGAAGGCCTTG	A	D28	INTRON	TTTTTTAAGGAGATCAAGCCCATCTTTTCACTTCCTCCTGTATTGGAGCTATATGAAAGTTTGATGTTATAGATTACAGAAAGTGTGTTTCATAGATCCAAGGATGTATTACGGATCCCCCATTCAGATTGAGATGCACTGATCAAGTCCATCCATCTAGTGGTTGGAGTGACTTTATTAATTCTGGTTCAGCATGAGTAAGTGTCGATTGGTTTATGTGAAGGCCTTGGTATCCAATCAACACATGCCCAATTTTAAATTATATTTTCAGAAACACTTTTACTATTGATGTTGTGACTGGCTTGGTCCGAGGAATGCATGCAAGTATTGCCAAGTCTAGGCTTGTGCTATTGCTGGTAACAAGTCCTATTCTTCTACTTGTAGAATGTTAATGAGTAT…	18316839	18317439	TATTACGGATCCCCCATTCA	59.972	20	TTGGATACCAAGGCCTTCAC	59.933	20	131	655	785
Pm1	13799883	GA	G	D1	INTERGENIC	ATTTTATTTATAATAAAGAGCGATATGCAAAGACCCACTAATGTAGTGGAATGGAGCAAATGCTCTCCTTAGAAAAGGTCATGGGTTCGAGTTCTAACATCCGTGTACTGTGTGTGAGTTTAGTATGTTATCGCTCATCTCAATTGAAAAGGTCTTCAAAAAGACCCAAAAAAAAAGGCGATATTATTTTATTCATATGAGAAAAAAAAAAAGCACAAATCCACTATAATACCAAATATTGATAAATCTTCATCAGTGACCAAATACGACAACAAATTGAATTGATATGGAGAGAATCACTCACAACCTAACAAGTGATTAAAATCCCTGCTTCAGTAACCAAAAGTAAGTCTCCTACAATACAAATCTACCGTGAAACGACAAAAACGACATATTCAT…	13799683	13800283	GAAAAGGTCATGGGTTCGAG	59.526	20	TTTTGGTTACTGAAGCAGGGA	59.733	21	274	620	893
Pm1	935947	A	AT	I1	DOWNSTREAM	CTCCATGGTTGTGAAATCAAACGTGCATTGCACTTTGTTCAACCAAGAGCATTAGCTTATATAAGAAAGAATGCAACTGTTATATACATATGCATTTTCAAAAATGTTTCACAAATAGGCGCATAAGAGAACAAAATCAGCTAAGTTATTTTGTTAATTGAAAAAATAGTGTTCATCCTAGTAAATGAGAAGCTTGCTGAATTTAAAGGCTATAAAGAACAAAATAAAGCTAACCTGAACTACTACAGGATAGAGCTAATTACAGAGCAAGATCTATATTCATGTAGAAGACATCAAATAGATAAAAATCTGCTAATACTGCTCCAGATCACTGAAATCCAATTATGCATTTTGTAAGATGAACACATAAAAGAATTTTCATGTGTCCTTATTGTGACA…	935747	936347	ATGTTTCACAAATAGGCGCA	59.186	20	TGGATTTCAGTGATCTGGAGC	60.211	21	238	652	889
Pm1	19009778	ATAT	A	D3	INTERGENIC	CTTTAAACAACTTATTATTTTATATGTTAAAAAATGTATTGCCTTGATTATAAGAGAAGCGTATACGTCATATGTACTGATTAGATATCAAGTCCAATGTTGTTTAATTAATTTGTAGTTGATATGTTTAATTAATTAAGGACCCAAGTAATTTCCCTAAAATGAAAGACATCAAATATATATTTATGATTGAAAAAAAAATATATATGAACAATGACATTAGATGTCAAATTATTGCATTTTGACTTTTGAGAAAGAAAAAAAATGTTAAGTGGGCCGTGCTTGAATCGTGCTCGGGCCAAGCCCGGCCAATGTCGGGCCATGGGCCGGCCCGGTCCATTGGACCTCATTTTTTGATCCTGGCCCGGCCCAAGTTTTCGTGTCGTGCCAAGCACGGCC…	19009578	19010178	AAGGACCCAAGTAATTTCCCT	58.015	21	ATATTAATGGGCCGTGCTTG	59.816	20	271	686	956
Pm1	17760514	T	TGC	I2	DOWNSTREAM	TGTAACGCTTACCTCCTGCTACAAAGAGAGACAAGTAACTCAAAACTTTGTTTTCGCCCTTTGGTCCATTTATACCTTTGTCACTGTATTTGGTACATTTATCTTATGAGGAAAAGATAAATATGAGTTCTGTTCTCCCAAGGCATACGATTCTTGAAGAGATGAAGTTACCAAATAAACCCATTACGAAAAATTTATTGTGAGGGTCTAAAGAGGAAAAATTATTCATAGAAACCCAACTCGCAGGAACCCTTTCTATTGATTCAACAAACTAAAGTTATTTTTAAGTACACAAAGAAACAAAGCATTTACAGCATCCTTCAGCTCACCGGGCAAAAATATGTACAATTTTCTCATTCTTTTTCTTTTATAAAAAAAAGGCACATTGCTGATTACTGT…	17760314	17760914	TCTCCCAAGGCATACGATTC	60.036	20	ACATATTTTTGCCCGGTGAG	59.823	20	211	682	892
Pm1	6566001	A	AT	I1	INTERGENIC	CTCTTTGATATTCCATGTGTGCGGCCCAAGAAATAAAAAAAGAACTTATTCCATGTTGGCTGGATAATTACATATCGTGAAATTATAAAATTTATAAATTATAAAAATAAAAAAAAATAAAAACTAGTTACATTCTGTCCTTGTATTTTTTTTTTTTTTGTTGAAAAACGAAAATATGCTTATGTAATCATTAAAAAAGAATTTAAAAAAAAGAAGGCATGCTTGAGCATCTCCTCCGTATTGAAGTACATGCAGTTCTAGAATAGGATCAATCACTACCTAATGATGATTATGAAATTATGCCATAAACCAAAATTGATGACATTTTCTGAGGAATAATCTGACCTAATTAAACATTTCCATAAGGGTTGTATTAACATTCAACTGTGTGCAGCCTAC…	6565801	6566401	TTGATATTCCATGTGTGCGG	60.343	20	GCTCAAGCATGCCTTCTTTT	59.597	20	224	553	776
Pm1	9069398	GT	G	D1	INTERGENIC	AACATAGAGGAGTACATTAATGGACAAGATCATGCAATAATTAGACAACCTTGTGCATTCCTAATAACAAGACTTGCTGCAGAATCACCGTTTGATAAAACATAATCGTCAAAATTGATTTTACAATAACCATAAAAATGCGGACTCTAACCATAAGATTAGCATTCTTATTCTTCCATTTTTTATAAATAAAAAATATGGTTAGCATGTCAGTAGTTAAATAAATAGGTTTTGATATGTAAAACAACCTCTTGTAGTTGTGGTGATTGCTTTAATGTTATATTGCTAATATTCCTGTTGTCATTCTCTTATAAACTTGAAAAATATAACTTTGTAATAATTTAAAATTTAGGGTTTTCAACTGTAGAGGTCCCTGAACTTTACTTCGAGTTGCAATTA…	9069198	9069798	AAAAATGCGGACTCTAACCA	57.367	20	AAGTTCGGGGACCTAATTGC	60.32	20	279	682	960
Pm1	5991630	A	AC	I1	INTERGENIC	GATAAAACATCTAATTTTGAATTGTGATGTTTATTTCCAAAACGAGAATCATAGTGTCTCAAACTCCATTGAATGTGCTAGCACATTAATGTCATACTCAAAAAAGCTAGTCACCACTAGGCTTGTGAAATTGTTGATGTAACTTAGACCATCCACAATCATGCTCCTTATTTCTTAGTTAAAATTTAACTAAAACACACAAAAAAAACTATTTTAGGAGTTCTCTAACAAATTTCAACTCTAACAATACCCCTAATTTGGAGAGTCATAAATGTTTTGCTTCTTTTTAAATTTAATTCCTGATTTGCAATAAAATGTTCATATTCAAATACTGAATAGTCCCAAATAATAAACTACAAAAACAATTATATGGTTTTTGTGTTTTGCAAAATACCTACA…	5991430	5992030	ACCATCCACAATCATGCTCC	60.758	20	TTTGCAAAACACAAAAACCA	57.725	20	243	696	938
Pm1	22767868	A	AAT	I2	DOWNSTREAM	TACAAGAAGTTAATCCTATAGACCAAAGAAATACTCTTTGATGTTTAGCAAGATTTAATTTTGAATCTGGTTATTTCTACTAAATCCTTTGATTGGCTTTCAATGCTATTAGTCGTATGGCATACAGTTCATATTCAAATTACATAGGTATTTTATACAAGTATATACATTTGGAATTATATGAACTTGTCTACGAAACAAATTTGAAGCAGATTTTGGGATCCTTTTGGATAAACAAATATACAAACTGAAATTTGGTGCAAGCAACCTTAATGGAGACTTGAGAATAAACCTTGAGTTAAAACTGGTGGGACTAATGTGATATGATGATGAACCGAAATCAGTAATGGAATTTTAATACGGCTATACTCGTGCCTTTTTTAAATAATAAAAAATTAG…	22767668	22768268	TTTGATTGGCTTTCAATGCT	58.361	20	TTGCTTGCACCAAATTTCAG	59.849	20	180	636	815
Pm1	21719224	AT	A	D1	INTERGENIC	AAAGATGTCATGGATTGNNNNNNNNNTTCCCTACATATAAAGTTTATCCAATCCACCATATATAAATGGGAAATGGTAGATGGTTAGGTTTGGGTAGCAGAAAAATAGGGCAGAGAGGAAGTTAGGTGAGGCATGGATGGGTGTGAAGTTTGTGAAAACTATTACAAGATTTATCTTATTGAGAAATATAAGAAAAGTGGATTTTTTTTTTTCTTTCTTTTGTTGAGTAAGGGTTTATTTGTCTTAGGTGTGGCAAGTAGTGTTTTTTTTATAGAATAATTCATGTCAACGAAGTCTAGTCCAATAAAAAATTACATTAACTTGTAGACTATTGGTCTCAGGTTCGAATCTTCATAACACTTTTATAGTGTGTGTGTGAGAAACTCTCATTTCCCTTGT…	21719024	21719624	GTTAGGTGAGGCATGGATGG	60.34	20	TGAAGATTCGAACCTGAGACC	59.274	21	234	669	902
Pm1	15241366	GAT	G	D2	DOWNSTREAM	AAAACACCCAAAATGGGAGCTAAAATTATAAAAAAACTCAACACCAAAAACACTTTATAAACACATCAAAAACCCATCATTACACACACTCAAAACCTATTTATAAACACATCCAAAAAATATACAATTGTTGACTTTGGGGTTGATTTACTTTACCTGCATTGATGAATTCTTTCATCCTATCATAGTCCTAACCCACAGATATATATGTCCAACAATAACCTCTTGCCACAATGCATGCATGTTTTGGTGGACAAAGCAATGCATGTCTAGTATGGTGGACAAAGCAAAGAGGAAAACATGCTTTTATTTTATTTAAATTTTTATTCAACCTCATTTCTCAAGAGACTTAAAGATATTAAAGCAAAGCATGCAGAATCTATGCATTTTGTGCTTTCC…	15241166	15241766	CACCCAAAATGGGAGCTAAA	59.931	20	TGCATTGTGGCAAGAGGTTA	60.257	20	234	553	786
Pm1	7656185	AC	A	D1	DOWNSTREAM	CTCTTTTTTTCTCCTTCTAGCTACACGTACCGTCCTCTTCTCCTTTTTGCTTCACCTTGCTCCACCATCACAAAGCAATAAGCATCACTACGAAAATCCATTGAAGGCAAAACCATCTTTGACAAACCACACGCCATAACAAAACCCAACATAAATTATGAATCTCTCTATTTCGTTCTTCATAGCAAAGGAATAAGAAAACCCCCAGAAAATGAAAACCCATGAATTAATGAAAGGCTTACCTTTCTAATATTTGTCAGGTACCCATAATTTAATTCCTCCACCAAAAGCAACAATCTTTATACAAGAAGGATAAAAAAAAAGGAGAAGATGACAGAACGTGAAGAAGTAGAAGAAAAAAGAGAGAGGAACGTGAAGAAGAAGAAGAAAAAAAAAAAC…	7655985	7656585	CACGTACCGTCCTCTTCTCC	59.721	20	ATTGTTGCTTTTGGTGGAGG	59.971	20	274	572	845
Pm1	23435122	T	TAC	I2	INTERGENIC	TGTATGAGGTGATGAGGCAAAAAGATACTAAATATGCCTTTAAAAGCATTAATCAAAAGTTCACTCTTACTGATTATTTTTCCTCACCATCTCTGTAATTCGAAGTCGCCTATGACCAATAAGAACTACTTGGTCTCCTTGAATGCTTGAAATCTGAAAACAAGTATAAAAAAAAACTGTTAAAAGCTGAAGGGACATTATGGTTGATGTCTAGTTAATCCACAGAATTAGGGCTTATAAAACTTAGGGGTAAATGAGACACCTGGGCAAGCGTACCGACTTCATGCAGGCCCTTTTAAGTCAGAAACGCTTTTATCAGTTTCAGAACCTGAGACCACACTAGGATCAGTCCCCGGCTCATCCTTGAGAAGAAAAGCACCGGCATATGGAGCTTGCCGT…	23434922	23435522	CGAAGTCGCCTATGACCAAT	60.096	20	CTTGCCCAGGTGTCTCATTT	60.111	20	171	649	819
Pm1	18268205	G	GTT	I2	INTERGENIC	GCTACATCATCTACTATACCATCAGTTGTATGATCATCACTCATGTCATCATCAACTGGTTCATTTATAATAGAATCACTAACTGGATCATCAGTATCCTTGGATTCATCTCGCCTATCATTGTGCTCTAATGGAGGAGGAACTGGATCCAAGTTAGCTGGATATTCTCTAGGATTATCAGGTTTATCACTTCTTCAAATGTTCAATGTTCTGATCTTCAAAAAAGACAACATCTCTACTTCTAATAATCTTTCTAGCTACATGATCCCATAACCTATAACCGAATTCTTCATTCTCATATCCCACGAAAATACATTCTTTCAACTTCTCGTCGAGCTTGGATCTCTCGTCTTTAGGAATATGAACAAAAGCTCTACAACCAAAAACTTTCAAATGATT…	18268005	18268605	CCTTGGATTCATCTCGCCTA	60.17	20	TCCAAGCTCGACGAGAAGTT	60.134	20	245	646	890
Pm1	18396004	C	CCAATGG	I6	INTERGENIC	GTGCATATATATCATAGCTTTTGTAAAGACTAAAGAATGTGATTGAAGGGTATTTTTCACAACACCAACACCAGATAGTGCCCACTTGCTTGTTTGTGATTGCAATTTTGCAATGAGCTAATAAGGTGATTTTATTGGAGAGTAAATAAAAAATTTAATCTCTGTGGCATCAAAATGTACATTATTTTAAATAATTATTGCCAATGGGGAAGTGTAAAGTACTTATTCTTGATTTTGGAGGAATTCAATTCTTGGGTAGGAGGTGGTATTTTAATTCATGTAGAACTAACCCATTAGGAATTTATTTTTTTAACCAATTATATCCTCACATAGTACCACTCCTACCCTAATTTCATATGAATCGTTGAGGTGTAGACCTTCCGAATATCAAGTGTAATA…	18395804	18396404	ACCAACACCAGATAGTGCCC	59.851	20	CCACCTCCTACCCAAGAATTG	60.719	21	203	612	814
Pm1	25490728	AG	A	D1	INTERGENIC	AAATATATAAGTTGTAAATTATATGACTGTCAATCAAGATTATAATTAGTTTCTTTATAATTAAGTAAACTCCAACCAATGAACAAATAACAAATCATCACTTTCAATCATGATGTATCTATTAAGTGGTAGATGAGGTGCTTTATCTAGTTTCCCTTTCTTCTAATTTTAAAATAAAATAGGTGGCACACAATTGAACTAGTTTCCAAGTGTTACCCAAGTTCACACATAAAAAGTCAGCAACAAAATTATGCATGCAAATGGAATGGGGTTGCAATAATTTCAACGTTAGACATGCGGCCTAGGAAAATGTCAGTATTACCCATTTACAATAGATCCTATCTACCAAAGTTGCTTTTCTTCTTTCTAATTTTGAAAATATTTACAAACATAGGGTGA…	25490528	25491128	AAATAGGTGGCACACAATTGAA	59.384	22	ATTATTGCAACCCCATTCCA	60.016	20	105	725	829
Pm1	1473203	C	CA	I1	DOWNSTREAM	ACCCTATTATTATACTGCGCTTGAAGACTCTTTCAATACAAAGTTGACATTAAATGGCAGCCACAGAGCCATAAATATATTTATCATAAAATAAGATACATTAGTAGAAAGGCTGAAATTCCATATAAGGTATAGGATGACTAAGCTCCGTTAAGAATCCTAATCTGTCTTATTGCATGTACTGTTGAAATGGAGAAATACAGAACCAAGTAGGCTAGTGTGGGGGCCAGTGGGGTCCACATTGAACCGGTGGCTACTCACTAGTGGTTAATAATCATAGCCGAGGCTCTGGGCCCACACCAATGCGACATGATGGTATTTCGAATGGACCTGGTACAATTGCATAAAACAACCAACGTGGCTACCGGCGGCTGCAGAGTTGGAATTTGAATTCCCTAA…	1473003	1473603	GCAGCCACAGAGCCATAAAT	60.243	20	TACCATCATGTCGCATTGGT	59.805	20	262	605	866
Pm1	18885072	TA	T	D1	DOWNSTREAM	CTTCTTCCTGGGTTTACAAACTAGAGACATGGTGATCCTAATTTGCATAGGTGTTGGCCACTTTGGCTAGTGTGGATTTGTGGGTATCCATAGTTCTTTCTTTATGAATTTTATAAGTAATCTATGCTTTGTTAATATGTCACCTTATCGCCTAACATTTATTTATGGGTTCCATATGTGTAACTGATCATTCAAAACTATAAAAAAAAAGTTGCATTATTGGTAGGGTGAGAGGGGAGCATATCTTTTGCAGGATTGTGAGATGTACATTTTCAAGTGAGGAGGATCTGTCTAGCCCCTGAAAACAGTGGGGACAAAGCAGGTCAATGATGGTAGTGAAACTTCTACCATCATAATATAAGAGATACCTTCCAAAACACATATTGATCATTGAAGTGT…	18884872	18885472	GCATAGGTGTTGGCCACTTT	60	20	ATATGCTCCCCTCTCACCCT	59.919	20	200	593	792
Pm1	25019074	A	AT	I1	DOWNSTREAM	TTTTCAAACCCAGTAAAATTTTACAGCTTTTTAATCCAAAGTTAGCTTTCTTCAATGAAATCCTACTGAATCAAAAATCCAACCTTGTAGGAATTCTGGAGTTTTCAAAGGAAATGATCCGAAAAATAAGGCACGGAGGGAGAAAAATTAGAGCTTTTGGCGTTCATTACAACACGTTTGGTTTGAATCAGTAACGGTTAATTTTTTTAGAAAATTTTCCCTCAAGATTATGAAATATCATACCAGCCCCTGATATTTGGTGCTAAGTAACAATTCGAATTTGGTGCTAAGTATCATCGTTTGGTGCTAAATATTTGACAATTTACTAATATACCATGTTATTAAAAAAAATACCATGTCAAACTATCTAACACAAAATCTTTGCAAAGGGCTAGTGGT…	25018874	25019474	AAAATAAGGCACGGAGGGAG	60.443	20	ACCAAATATCAGGGGCTGGT	60.578	20	139	671	809
Pm1	785994	C	CA	I1	DOWNSTREAM	GACAGCCGAACACTGAATTAAAAATATAAAACCCACTGTTTGAGCTTTTCGGCAATAATCGGTTCGGCCCAGTGGAAAAAAAAAACACATACCAATTAGGGTTGTGAGACACATTAAAATTCAATATAAGTCCCAAAAATGCAAATAAAGAAAACACCTTTGATCTCTCTCCTAAACCTTCCCCTTTAATTTCTTCAATCCAAAAATGCAGGGAATTTGTTCAATGTCTCGGAGCTGTAATCTTCCTATTAATGATTGTAACAGCTTTTGTTTCTACAAAACTCTAATGGAGCCATAGATTTGGAATCCTCTCATCCAAATAGAGCCTAAGGGTTTAGAAAATGGGCAAACAATAGGTATCAATCAAGCTAACGTATTGTTGCTCTAGAGTACAGAAAT…	785794	786394	TTTTCGGCAATAATCGGTTC	59.907	20	CAGCTCCGAGACATTGAACA	59.984	20	192	594	785
Pm1	7381570	GC	G	D1	INTERGENIC	TTGGAGACAAATGCAGAGCAACAATGGCTTCTTCCCTACCTAGTTTAAAATTGCTTTTGAATTAGAGAGGAAAAATGTCATTCAATTTTAATTGGGTTAGTTTTAAAAGATATGAGACTAAATACAAATGCCTTTCGGCCTTAATCAAGATTTCATTAAGTTTTAGTACGGATGTCTCTCAAGAGATGTGAAAAATGAGAGCCCAAGTTATAGTGTATAGTTTTTCTCTTTTTTTTGTTTTTTTTCTACTTAAAAATACGGCAATTAGAAAGAATAAGCACTGCAAAAGGAAGTAGTTAATTATGCTAAATCATTAGCAACCAAGTTAGTCTCTCTAAAAATATGTCAAAATTGTACATCATCAAAACTATGACAAATGAATTTAATGTCTCAAATGAT…	7381370	7381970	AAATGCCTTTCGGCCTTAAT	59.936	20	TGCTTATTCTTTCTAATTGCCG	58.592	22	155	674	828
Pm1	21739022	A	AC	I1	DOWNSTREAM	TTTTTTTTTCCCTTTTCTTTGCTTTGCTTTTGGTTTTGGTTTTGATTAGGAGAATGATTTAAAAACGAAGAAAACAAAAAGACAGGTATCTTTGAGGTTTCCCGTTCCTTGATATGTTGGTATAATATGATTCGAAATTTAAATGCCCAGGCTTCAAACCAAGAACAATACTTAAAACTAAGAAGAAGAAAGGAAAAAAAAGATCCTTTTTTTCTTTTTGAGATCACAAACAGAGGACAATCTTACATAGTTTATATTTAAAATAACAAAATAAAATAAAAAATAAATGAGATGCTTTTTTTAGTTTCTTTGCTTTTGGTTTTGATTAGGAGCATCATTTAATAATGAGGAAAACAAAGACTGAGGTATACATCTTTGAGGTTTCCCCTTGGTCGATGT…	21738822	21739422	TAAATGCCCAGGCTTCAAAC	60.074	20	ACCAAGGGGAAACCTCAAAG	60.332	20	254	688	941
Pm1	2651461	T	TGATATAGTCACAGG	I14	INTRON	TAATAATTTTCACTTGAATGTTATTGTTACAGGTACTGCATGCTGCAGTGGTAAAGCAACTAGAGATTGCTAGGTTGCTGGATAATCTGCAGGAATCTAAATTTCGTGTAAGTCTCTTAGCAAAAACTGCAGTAACTTGGAACATCATTGAGTCTTCTATGGGGAATTTTGTTCATCGTAATATGATCAATATGAACATATGGTCTAGCAATAGATAAGTAGCGAAAGAAGCGTTTTCTAATCATAGCGCTTAAAACCTGATGTTCATATTATAAATTATAGTTATGCTGAGCTGAATCTGACATTGGGGATGCTTTTTTGATGCAGCAGAAGAGACCGTTTTGTTGAACAGGTAAACGACTCATAGTAGAACAAGCTACATGCGTGGATCTATGTTAA…	2651261	2651861	TGCTGCAGTGGTAAAGCAAC	60.058	20	AAAAGCATCCCCAATGTCAG	59.933	20	278	589	866
Pm1	5987461	AACGT	A	D4	DOWNSTREAM	AAAGGATTCCTTAGGAAATCCAAAAATAAATAAGGGCAATTTTGTCCATTTTGGCTTCTTTTAAAAATTTTCTCTCTATTTTTGCTTTTTCCAAAATCTCCCTATTCTTTTTTAAATAGGAAACACTTCTCGCTAATCACAGATAAAAAGTGTTTAAAATAGCATTTTAATTCCATATTTAAAAAGGAAGATAAACTTGAAACGTACATGCTCTCCACCAAACATTCGGTTAATCTTTTCTTTGAGGGATGCAGCCTGCATTGTGGCATAGACAACATTAATTAGAAAACACTATATTCACCCGATCCCTTCCCCCCACAAGACACTAGTCACGAATGGGCCAACCCCACCTCTGCCAATTTCCAAGGTTTCAGGCGTGGCACGTTGCCATGAGTAGTC…	5987261	5987861	GGCAATTTTGTCCATTTTGG	60.167	20	ACCGAATGTTTGGTGGAGAG	59.966	20	196	583	778
Pm1	12988372	A	AACCAAT	I6	INTERGENIC	TTTCCTCCCCAAGAGAACGCTGCCACTTGAAACAAGACAATCTTCCATCTTTATAAAATGAATCAAAAATGCATATTAGAAGCAAGTCATTCAATCACAATGGAAACAAAAACATAACATTCAATCACGACTGAAACCAATTTCAAAATAGAAACCAATTCCAAAATTCATAACAGAAACCAATACCAAAACATATTCAAAACCAATACCAAAACAAGTTCAGACATATTTACATGCACTACAAGTATCATACACCTCTGAGAAATCTATTTGTGATTTCGCCAATGAAGGACGACCTTCAAGAATCCTATCTTCATACAGATTGTTGGCCTTTTTAAATGACCCAATTCTTCATATAGAAAACTTTCACAAGACAGTACCATTGCAAAATTAAAGTTC…	12988172	12988772	AGAACGCTGCCACTTGAAAC	60.44	20	CTTCATTGGCGAAATCACAA	59.664	20	277	562	838
Pm1	15870955	G	GT	I1	DOWNSTREAM	CCACCTCTAGCTGGCGGACTGCCTAGTACCTAACTGGTAAGGGTTCGAAATCAATTGGGAACACTTTGTGGTTAGAGGCAAGTCGAATTCCGAGCGGGGATTAGTCCCACCCTTCGAGTGTGTGGACACTTCATTGTATATATCCAAAAACCTACAAGTCCTTTGCTGACGTGGAAAGATAGTTAATGGACCTGCAAGTCGTTTTTTTATAGATTTTCTATTTAAACCCCACATTTCTCTTAGTCCACCCCATGTTTTAAGTTCACCCCAACTTTTAATTTAAATTTTCACAATTTTTAAGAAAACCCCATTATCTTTCCAAACGACACAATTTTATTTGTTCTTAGCAAAAAAAAAAAAACAAACAAACAAATGAAATCCCAAATCCGAAATTTAAAA…	15870755	15871355	TTAGTCCCACCCTTCGAGTG	60.103	20	CGTTTGGAAAGATAATGGGG	59.269	20	225	649	873
Pm1	5059508	AT	A	D1	DOWNSTREAM	TGAATCTTGCATGACATATAGTTGTAGTTGTTTGACCGCATATCTAAAATTAAGGTTGTTCTAATTCAATCCCAATAGATGTTCTCTTAATTAAGTGAGTAGATGGTTTGTATGCATGCTTAGATGGTAGCGATTGCAAATGTATTTTAACCAAAATCTTAGTTAAAATGCACATTCTGATACTATTTTCGCTTAGTTGAATTGAATTTAGCGTCTCAATATGTCATGCATGTATGTTTTTTTTGTTTATACATTATAGCTTCATTGAAAATAAAATGATAGACAAAATGGGGACAGAAGATTTGAACTCGTTAAGAAACAAAGTAAAATTTCTTTTATTGTTGTGTAAATATGGAAATTGTTTTGGGCTCCTCACTCAAAATTTGGACCTCTTAAAGG…	5059308	5059908	TGCATGCTTAGATGGTAGCG	59.999	20	GAGTGAGGAGCCCAAAACAA	60.232	20	266	661	926
Pm1	18177023	GT	G	D1	INTERGENIC	TTTTATTGGCGCCAAACTTTTGCGCGACGATATTGATCGTCGCGAAAGATATCTTGGCGCGACGGTTTCAAATTTTGTCACGTAAAAGTGGACAGAAAAATTTGAGATACCTTTTTTTGGCGCCAAATACTTGCGTGACGGAAAGACATTTCGTCGCGCGAAGTCTGATGTCGGCACGTTCTCTGGCAACGGTAATTTGCGTATGCGCGACGCTGTTTAGAGTTTGCGCGACGAATGTTTGAGCGACGAACAAGAGTTGTCGTCGCGCAAAAATCCGATGTTGACGGGTTTTCAGTGCGATGAAAAAAAGTGATTTTAAGAGACGAAAAAATAGGTTTGCTCGATGAAAATGTGGTTTCGCAGCGCAAAATCCTTCTTTTACATCTCTGGATTCTGCCA…	18176823	18177423	CGTTCTCTGGCAACGGTAAT	60.132	20	CGCAGCACAAACAGAGAGAG	59.922	20	275	725	999
Pm1	5318025	CAACATTTCAACTAACATTGTACCAAA	C	D26	INTERGENIC	TGATGCTTCTGGAAATGAGATCAAAAGTACTAATAAGTAAGACCAAAGAATCCAAATACATGAACAATGCTATAATAGTGTTAGGAAAGAGTTTTGAGCTTGTTGTTGTAGTATATTGGAGACAACAAGGGCACTTGGAACAACGCAAATAAGTGATTGAATATCAGTTGACTAAGTTGTTATCCTTTTATTGAATTGAACAACATTTCAACTAACATTGTACCAAAAACATTTCAACTAACATCAACCATAAAACTAAATCAAATAATCTAATCTAACCACCAAAACTATCTAATCAACTTTAGCTAAACCCTTTTAAATCCTCATGCTTTAACGTTGATCTAATCTACATAGCTAGCTTGGACCAAGGCTTGAAAGAGAGAGCTTGGACCATTTCAT…	5317825	5318425	ACAACAAGGGCACTTGGAAC	60.012	20	TCTCTTTCAAGCCTTGGTCC	59.405	20	260	670	929
Pm1	22392394	TA	T	D1	DOWNSTREAM	TTGATTCCACTCAAATTAGATAATTACAATAAAATATAAATTCTGTTCATAATAGGAATGTTGACTCACGCCAACAATTAGCAGTGAGCATCAATTTCTTAAAGTAGGTGGAGAGACCCAAAATCTTTTAACTACAAAAGAAAATCTTTCATCTTTGAATGTAAAATGCTCTCAAAATATAAGTCAAGTCTATTCATATATATATTTTTTCTTTTGGTCAAAGTTTATACATGGCCGTGCAAGTAAAATCACAATTAGATGACTCCCTCATAAGTTAACCATTCTAGAAGCTAGAGAGATTTATGGGTTTTAATTGATTTATCACACAAACGAGTCTAGGGGGCCATATATTCAACAAGATCTTCAAGTCATTAACCCAAAAGTCATTAATAGTACATC…	22392194	22392794	TGTTGACTCACGCCAACAAT	60.16	20	TGTGATTTTACTTGCACGGC	59.735	20	195	607	801
Pm1	16012786	T	TG	I1	DOWNSTREAM	CTTCTCTCTCTATTAGTGTAAGAAATCAAGAATAGGATATATCAAATAACTAACATGTATATCAATGATGCTTTCGATCCATAAATTGCTACTAGACAACTCTTTTGCATTTCTTAGTTTTGGGGAATGACTGAATATTCCCTTGGTAGTAAACATGACACCGTTTCTGCTATCTTTGTATTTGTATAATTTTTTTTTTTTGGGAAAGCAACATCAATAAGAAGTCTGATGTGTATAGCTATTGTATGACGGTGTGATGAAGCAGTGCCCTCCCTAGATTGTTAAGGTTAGTTTAATATTCAACCAAGTATGATTTCTCTAATCAAACAAATGACGGGGCAAAGATAAGGTTGATCTTTATATGTGCTTCAATATAATCTTTTATATTCATTTAATTAT…	16012586	16013186	TGCTTTCGATCCATAAATTGC	60.054	21	AATCTAGGGAGGGCACTGCT	60.233	20	212	617	828
Pm1	4231629	TA	T	D1	INTERGENIC	TGTTAATACTTTAAGCAAAATTAAATTAGTAAAATCACATAATGAGTTTTCTCTTTGTCAAAAGAATATTATTTGCTTTTTGGCTTTTCCCCGAGACTGCGATGACAAAGCAAAAAAAATTCTTCCAACAAAGAAGTTTGCCTCTTTTCTTTGGAAAAGTGGTGCGAGAGTGACTCAACTCAAAGTAGCATAATGCTGTTTAAAAAAAAAAGGCTGGCACTGGGAAAGGTTTGAGAAACCACACAAGCATTGCTTTGTAAGCTTTTTGGGGTTTGAACCTTTTGCATTTGAGGACCAATCCGACAAAGACGCTCCCCTATCTTTCTTAAACTAATTTGTGGCAATATTATCTTAACAGTATTCATATTTGAATCATGGATTTATTTACACAAAGAATAA…	4231429	4232029	GACTGCGATGACAAAGCAAA	59.995	20	CAAAAGGTTCAAACCCCAAA	59.811	20	190	643	832
Pm1	22809694	C	CT	I1	DOWNSTREAM	ATTATAGTTTAATTTAATCATAATTATAGTTTAAGAAAAAAGAAAAGAATTTGGTTCTTTCTAAAATTGTTTGATGATTTACTGAAACATTTGATCAGAGAAGTGCACCAGAAGACGATTTTCATCAAAGTGATCTCATCATGCTCTGTACAAAATTACAAGCTAAAAATAAAAACCTCCCAGCATTTTGCTAATTGCTACTTGGTCTCTCCTCAAAATTAGATCAATAAGCTTCATACTGTGACCTTAAACTATTTCTACCCTGTAAATTTTTGAAGCTCCACCATAAAGTTCTCGACTTATTTTTGTTGGCAGGTTTAATTTAACTTGCCTGCTCAATGACTATGACCACTCTGCCTTGCTGGTTGGGCTCATTGGTTGAATTCGATGGCTCTGCTG…	22809494	22810094	AACCTCCCAGCATTTTGCTA	59.708	20	GCAAGCCAAAATCAAGAAGC	59.967	20	260	722	981
Pm1	20911832	C	CGTAGCCGGAACAAAAA	I16	DOWNSTREAM	CTCTAAGGTTCGAAAAATTGGCTTAGGCGCTAGTGATATTATAAAGTGGTGCAAAAAGGAAACGTGGTGCAAATAATAATTTAATAAACTTGCAAAACGACGCCGTAGCCGCTAGCTATATGGTAAAGTGGTGCAAATATTTCAAACAAATAAAAAGAAAAAGGAAATGTGGTGCAAATAATAAACATGCAAAACGACGCCGTGGGAGAAAATATCATAAGGCGCGCTCGAGTCGAAGCGCAGCTGAAGATGGCGGTTGTTATGCTGGTTAACTACCATAGACCTCTGGCTATAACTGTCCCATCCCAATCGCAAAACCCTAGCTTCAATTCCCGCAGAATTAACCCCAATCAATTCCATGCCTGGAGGGCTCGCCGTCGCCCCATAATCAATGGACTG…	20911632	20912232	GTGCAAAAAGGAAACGTGGT	60.015	20	TGAAGCTAGGGTTTTGCGAT	59.845	20	280	597	876
Pm1	621637	C	CT	I1	DOWNSTREAM	GGACCTCAGGAAGAACATATTCCCAAAAAAGAAACAACAATACTAATTCGTTGGCTCATGAAGCGTGAAATGCTAATGTTCTAAAATTTAATAGGTCTAGAAAGGACACATACAAGTTGGACTTAACCATATCAAACAGAGCGTTAAGACCAAAAAAAAAAAAATCAAACAGAGCGAGACTCAACCAACAAAAATGTACACTAACAATCAGAGCTATGGCAGAAGTCGGAACCTTTGTATAAAGACTCAACCTACTCTAACAAGGCATAAAACAATAAAAGAACTGCAAACGTTGGGTAGCATAAAATTAAACACCAAGGAAATAATCATAGTTCAATTTTGAAATCAGTTTTGATAAAGATAATAATGCCTGGAAATTCAACTAGTCCAGGAAGAATT…	621437	622037	GAGCGAGACTCAACCAACAA	59.01	20	TTGGGTGAAATTCTTCCTGG	59.903	20	236	720	955
Pm1	11206773	C	CA	I1	DOWNSTREAM	ATACAATTACCATTTCTATCTATTTCTCTCTCTTATGGTGGTTAAATGGATTTCGAGCCTCTACATTTAGATTTCGTGTATTTACCCGCATTTCGCAAAATCTTGACCATCCTATTAATCTAACTGTTTAAAGACATGACACATTAACAATATAAGTGTTTAATTTTACTTTTCATTAGACAATTATTTAATTGTTTAAACAAAAAAATAAATAAAGAAAAATCCACTCCCTTTTCACAAAAGGTAAAGGGGAAGAGGCTGTTGGTTTCTTCACGGAAGGTGAGGGGGAAGGAGGAGATGCGAGGAAAATAGAAATAGAGGGGGAGAGAGAGAGAGAGAGATGGTGAATGGTATAGCAGCTTGACTGGTGTTAGGTTGGGTAGGGAGAAAGATGGTGGA…	11206573	11207173	CGCAAAATCTTGACCATCCT	60.074	20	TCACCTTCCGTGAAGAAACC	60.088	20	190	642	831
Pm1	22267402	T	TTTTCC	I5	DOWNSTREAM	CTCTCTCTCTCTCACACACACACACACACAAACAAGGAATAAGATTTTCTTGGTAGGGGGGTAAATGGGATTGAATTTGGATATTCTACATTTTAATTGTTTTATGCCCATGCATGGACTGGATCATGAGGGGAAAAGCAATCAGGATAAAGTGGAAAATGTGATTTAAGGTTTAGTTCATTTATGATCTGTTCTTTCTGTTTTCCTTGCAGTTAAATCTTAAGCGTGCTCGTATTCTGGTAAAATCTCATGTATTACACTCTATTGTACTTGGTAAGGAACCTTTCTGCTCCCTTGCTTATAAAGCTGTTCTATCATCATAAACAATGACCATTCTTTCTGGTTGTTTAATTTAGGTTCTGTTGATTGCAATAGGGAAGAAAACATATTATTGTGGCC…	22267202	22267802	TCATGAGGGGAAAAGCAATC	60.014	20	ACCAGAATACGAGCACGCTT	59.904	20	118	672	789
Pm1	8639163	T	TA	I1	DOWNSTREAM	AAATTTTGACTCTTCTGTGCTTATTTTTTAATATTTATTATTTTTGTGGTCGAAAACACATCTTATGTGCTTGAAAGGCCAATAATTACATGCACGTACAAAAGCTCAGTAAGTTGAAGTCCAAGGCATCTTCCTCTTTTATCCTTTTCCTTTTTTTTTCTCTGAGAGTACAAGGTATCAGTTGACATGTGACATTTTTTTTTTGGTTGAAATTAATATGTTACATCTACCGAGCATGTAGCAATAACGAAACATATTAGTTTTAGTGGTAGAATACTTATTTTATATTTACGAGAGCATGTGCCAATAGTACTTAACGCAGCTAAATGGTACGTAAAATATTAAGTATAATAAGTTTGGAAGGTCAACCAACCACTGGTTGGTAAATTATATATAACT…	8638963	8639563	TGAAGTCCAAGGCATCTTCC	60.195	20	CCAGTGGTTGGTTGACCTTC	60.399	20	265	663	927
Pm1	13846850	CAT	C	D2	INTRON	ATCTGGACTTGCTGTGGCCACGTTGCAAAGGCTTGGAGAGGATGTAGAAGCTAGCCTCAAGCAGTTATTATTTGGTACAGTGAGAAGATCTCTTCGAATGCAAATCACTGAGGAGATGAGTGGATATGGTTACCTGGGGCCATATGAGTGGAAGATATTGGATCGGATATCCCTAATTGAGGTACAGAAATTTGTACTTACATGTCTTTCTTATGTTATGATCATATTTGGTATGATTTCAAGTGCCACCCAGATGTTATGATCGTATGTGGTATGATTTCTTTTGGATTTGATAAAATTGCCTTACCATTGTTTATTCAAACTTTTCTTGGAATAGAGGCTTTACCCTAGCAGTAGTTTCTGGAAAACGCTTCATGGACGGCAGAAAGAATTAATGCG…	13846650	13847250	TGAATCTGGACTTGCTGTGG	59.831	20	TAACATCTGGGTGGCACTTG	59.566	20	262	546	807
Pm1	17751768	CTAGGTT	C	D6	INTRON	TTGGTTCCCTTCTCCTTTATTCATTCTGATGTTTGGGAGTCTGCTCAAATTGCTACTCTGGCTGAAGCTCGATGGTTTGTCACTTTCATTGATGACTGCACCTGAATGAACTAGGTTTCCTTTCTCAAAATCAAAAGGGAAGTCAGTTTAACGTTTCAACAGTTCCATAAAATGGTGGTGACTCAATTTCATGCCCAAATCTAGGTTCTTCGTTATGACAATGAAGGAGAATTTCTTAATCATGATCTCAAAAAATTCTTACAAGATTATGACATCATACATCTACACTCTTGTCTATATACTCCCCAACAAAATAGGGTGGCTGAGAGAAAGAACAGATACTTATTAGAAGTCGTTCGTGCATCTTTATTTGGGCAGTTTTTGGGGTTTAGGAAATAC…	17751568	17752168	TGACTCAATTTCATGCCCAA	60.049	20	CCCAAAAACTGCCCAAATAA	59.805	20	208	727	934
Pm1	9855939	TC	T	D1	INTERGENIC	GTGGTTGTGGCTGGTTGCTTGCGCTTGGGTGCGGAGGTGTGATAAGGAAAAGAAAGCTAGTGAAGGCTAGTCCTCCCTTTCCACACGGGTCTCACTAAGAACACCTAAGAAGGTGTTTTTGGTGGGGCCAGTGTTAACAGTCCCACTTAAAACTAGAACCAAATGAAAACAAACAAGGGATAAAAATTTGTCCAATCCAATCCAAGCTAAGAAGGTGAAACAAACGAGCCCTATAAGGACTCAACCACAATGGTGAGCTATCCATAGTTGTAACAGGGGGTGAGGAAAAAGAGATCGGGGAGAGAGAGATATATATATATTATTTATTTAATATATTATTTATATTTTAATTAATTTAAAATTAAAAAAGAAAAAATATGTGGGATTCATAGTGTCACG…	9855739	9856339	GGCTAGTCCTCCCTTTCCAC	60.074	20	TCTCTTTTTCCTCACCCCCT	60.045	20	230	613	842
Pm1	12987391	GCTC	G	D3	INTERGENIC	CATTAAAATATGTCATTTTTGGGCCTATATTGTGTATTCAAATTTTCTGATTCAGTGGGTCGAATCGGGGGTGGGTATGCCATTTGCATCCCCATCCCCACCTTCATACCTGCAATACAGACTTGAAAAAAAAAAGATATATGAGGGCAATACACTAGCAATATACAAGCAATAAAGGGCTATACAATAGCAATACACATGCTCCTCCTATAAATTTATTCCAACATAGACTTGAAAAAAGAAGATATACGGGGGCAATATAGTAGCAATACACAATCAATAAAAGGCTATACAATGGCAATACACAAATTCCATGCTCCCCTATAAATTTATTCCAACACAGACTTGAAGAAAAAAAAGATATACGGAGGCAATACACTAGCAATATATAGGCAATAA…	12987191	12987791	CCCACCTTCATACCTGCAAT	59.813	20	TTGCTACTATATTGCCCCCG	59.943	20	173	645	817
Pm1	6724949	T	TTGC	I3	INTERGENIC	CCATTCCTTATTCAAAAACAAAGAATGAGTTTGTTATTCTAATTTTGCTTTGCTCTTTGAATTTGTTGTTTTTTTGGTCGAATTTGAATTTGTTGTTTAGTTCTCTTGGATTTCCTAGTGTATCATGTGGGATGCAAAAATATTATAATTAGAAATAAGGATATAGACAAATCATTCTTACCATCTCTTTGACCGGCAACTTGTGTATTTTTTCAGGGTTTTCCACAAAAGGGTGCTAATTTTTCTACTATTTTTTTGTCCATTTACACTACTTTGTATGTTATAATAAAAAAGTATTTAAAAAAATAAAAGGGAGTGTAAGTGGACAAAAAGGGGAGTGGGAAAATCAGCACCATATACAAAAACCCTTATAGAGTCTATTTGGAGAGAAAAACTCAA…	6724749	6725349	TTACCATCTCTTTGACCGGC	60.074	20	CTGATTTTCCCACTCCCCTT	60.298	20	173	726	898
Pm1	3866605	GT	G	D1	DOWNSTREAM	AGAATCTGAGATCAAGCCTATGTAAGAATTTTAAAAGGCCTTCGAATACAACTTAAAATTTGATCAAAACACACATGTTTAAGAAAATATTTTTTATCCGAACTTATATCAATCCAGCACAAGTAAGATACACTAGCTTGAATTGCTACCCTTCTTAAAATTAAAATCCTTAAACCATTTGATTATCGATATTGAAGCGGGTTTTTTTTGTGCACAAGACTCACAAGCTTATGGCATGTACTCAAAATCAATTAATCATTCTTGCAAACAAAAGGGTCCTTTCTTTCTCAGTTAATTAACAATCAAACTTACATAAGTATTGCAAAATATAAAATGAAAATACACAATATCACATTGTGATTGTCCACTATTTCACTCTTCACCATCATAGAACCAAAA…	3866405	3867005	CCGAACTTATATCAATCCAGCA	59.101	22	GAAAGGACCCTTTTGTTTGC	58.671	20	186	646	831
Pm1	18776636	C	CT	I1	INTRON	TGGAAAGAAAATTATTCAGGCACCTGCGGCTTCGCTTAGGGGCGACAAAGCAAGCTTTTATCATTGTACGTTCATTAGTGTGCAAGACACATTGCATGATGGTCTTGGTCGTCACTATTTCAATGACTGCTTTGTCGAAGGTGCCATAGACTTTATTTGGGGCAACGGCCAGTCTATTTACGAGGTTAAAAATTCCTACCCTTTTTCCTAATTAATCCGTTAGTTTTTCATACCACTTACGAACATTTTCTAAACCTACTTGTATTTACATTCTGTTCTGTTTGCAGAAATGCAAGATAATATCTGTAACAGACAGAATAGGCCTAGCTGGTTTTATCACAGCGCAGGGTCGAAATGCCGCAAATGAACCTACTGGTTATGTATTCAAGGATTGCCATG…	18776436	18777036	TGACTGCTTTGTCGAAGGTG	60.025	20	ACCAGTAGGTTCATTTGCGG	59.993	20	254	672	925
Pm1	20714027	T	TACAC	I4	DOWNSTREAM	TTTTGTGCTTTTCTCTTCAAACGGTGACGTTTGGTGTACCCTACAATCCCCATTATGCCAACAACTCCTCCCACAATCATTGCCATACCTGAAGAAGATGACAGGAGAATGTTACCCTATGTACATCGTACCAATGGAGAGAACAAATTACCTAATGAGTTTAGTTCGTTTCTTTCGATTTTTGCAGCCTTTTTCATGCTTACACTTGACCTCTACTCCCAGTAATAAAGCTTAATCAAACCTCCATTCTATAATTTCTCCTTTGTGAGCTAATTATGACAAAAATTCATCAAATTGACAAATTGGTTTTGCTTACTTTAACAAAAACCATTGATGAAGTCCCATTTGAACCCACCATTGCAGAAGCACCTCCCCTGCCCCACACTACTCGGATCCACC…	20713827	20714427	TCTTTCGATTTTTGCAGCCT	59.96	20	AAGTGTTTGGTGGATCCGAG	59.966	20	237	719	955
Pm1	11228421	C	CAG	I2	INTERGENIC	TATTGTTACATCTTCATCCTCAGAGTAGTATCTCTTCCATGCACAATTCCCACCTACCACTATTGATGTCCGTCATGTTCCATCACCTAGTCCAATTAATTATGGTCATGCCCACACAAATTCCATCCCTCCTTCAACAGACGACCCACCCATTCCACCATCTCTTGATCAAATTGAGCGTAAATCCAATATGGCCTCACCAAAACATGTCTCACAGCCTTCCCAGCCAAGTCATCTCATAGTTATGCAAGAAATTCCAATATGTCTGTTGTTACATTTTCCATTCCTAATTAGTAGCCCTTCACCTTGCCTAATCCATCTCATGCTTCCATTGATGCCCGAAATGTGGTCTCTTATCACCATATGGTGATGCATGCAAAAGCCAGTATCTGCAACATA…	11228221	11228821	TTCCATCCCTCCTTCAACAG	60.042	20	TAAGAGACCACATTTCGGGC	60.074	20	236	669	904
Pm1	17747444	C	CA	I1	INTRON	GCTCTGCTTCTCCTTTTCTTTGAGTTGTAATCTTTTTGGATTGGTCTCCTATTAATGAAAGTTCTTATTGACCCCAAAAAAAATAATCTAATATATTAACAAACAATAACCTTAAAAATAACAGCACATCAGGGAACATGGACAGTAGATATAGGTGCATAAATTCAGCAAAAGTCTTCCAAGTCAGGTGATTCAAAACCCCAACATCTGGTCATAACTCCCCACTGCTAGAAACTGGCCACAAGGAGACCATGAAACACTTTCTACGCCCATTCCATATGCTTGTAAGCTTCTGTGAACTCCATTCAAATTCAGATCAAATTTACTGTTAAGCCATGGGAGCACTCTCTCTCTGCTACTTATATTTCAAACTTTAAATTGCAGTCCTTGAGAAAGCGG…	17747244	17747844	CACATCAGGGAACATGGACA	60.378	20	GTCCGCTTTCTCAAGGACTG	59.989	20	277	673	949
Pm1	11275829	TAA	T	D2	INTERGENIC	TCTTGTAAGTCTTTTCCAATTTTTGCTTTTTGAATACATCACTATCAAATCCTTGCATACTCACTAAATTTGATACATTGTATTTTGCTTTATGTGGAATTGGGAATACAATCATGTCAAACAGTGGCGGATCTAGGATTTGAAAGTCGACCGGACGAAACTTACATTACAGACTCGACGGTATGAGTGAATTTCATTAATAAAAAAAAAAAAGATACACCTAGTGAGGGGGGACATAACGAGCCTTACCTTCAAAACAAAACAATACTAGTTAAATCTAAAAGTTTACCATATGAGGCTTAGAAATCTGAAATTCCTCAATTATTGATGCATTATCGAAGTTAATTCTTGATAATTCATCAACTATAGTACTTCGAAGTTGATTCTTGATAATTCTCA…	11275629	11276229	CGACCGGACGAAACTTACAT	59.993	20	TAAGGCTCGTTATGTCCCCC	61.191	20	101	696	796
Pm1	21501984	A	AGATGGGGGATGGAGTTGTGAGATGGGGGAGGCTAG	I35	DOWNSTREAM	CGAAAACTTATGAATGGTGGTGTCTCTCTCTCTCTCTCTCCACCAACCCAAATCTGAAATGGGGTTGTTTTTGTTGGGTATGACATATTTGAATCAAGTTGGCTTGATTTGCGAGGCTCCTTTGGGCTTGAAGTTGCTACTTTATTGGAGAGATCGAGGGTGTTAGGGAAGGGGGGCTGGGTTGAGGATGAGGGAGGCTGAGATGGGGGATGGAGTTGTGAGATGGGGAATGAGTCAGGATAGTTTGATAGTTGTATATGGACAGTTTTACCCCTCAATTTAACAATAAAATTGACATATTTTGACGATAGAACCAATTTGATACTAAATGGAGAGTTGAAGGAAGGTTGAAATGAAAATTTTAGTTGGTGGACCAAAATGAGACTGGAGCGAAAATTG…	21501784	21502384	CTCCTTTGGGCTTGAAGTTG	59.846	20	CGCTCCAGTCTCATTTTGGT	60.255	20	276	665	940
Pm1	7710420	C	CA	I1	INTRON	ACCCATTTTTGTAAACCCATCATCAGAAAGCCTTCCATAGCCACCTGTTACTGCAGCGTCCCTGGAGTTGTTACCAAAGAACAATGCCTTATCTGAAACTCCTCTGTGTCCTAATTGCATACCCCTAGACTTCTCTAATACCTATTCATCAACTTATCCCAGTACAAAGTTCGATGTTTCCACACTATAGGGGGCAAATACAAAACAAAATTTCTAAGAAATAAATCCACAATTATGTGGAGTCATCTTTATGTTTGTTACCCTAGCACTTCAGTACCTATGTACGTGTACTATTCTACTGATAAGTTATAACTATATCAGCACACCTCTTGCACAATATTCTTCAATATAGAGTGGGTTTCTGAGAGAACTTCCTGCATAAAGAAACTTTGTATCTTC…	7710220	7710820	TCCACACTATAGGGGGCAAA	60.323	20	ATTGTGCAAGAGGTGTGCTG	59.905	20	160	727	886
Pm1	11352171	CAT	C	D2	INTERGENIC	TATGAGGCATATGTAATGCAACTCATCATTAATCTTTACGGAATAATAATACAAATAAGAACACAGTATTCCTAACGTAATCATATAAATCAATTTATCAATAATAGTATTCATGGAGCAATATTAATAATAATATTCACATAACATCAAATAATATTAATATTTATAGTATTATTTATAAGCACCAAGATTAAAAGTCACATATAGCCCAATCATTAGGAAATCAGGAAACCTTACCTCATGTCCAACTAGCTAAAGTACCAATTACCCTTCGGAAATTGCTGGATTCGTTGAATCTACACTTTTGATCCAATTCATGAACAAATTCAAATCCAAATTATCATTGAGAAGTTTTCGCTCTATTTCACCTAAGACCAGTAAACCTCAACTTAACACCTC…	11351971	11352571	GGCATATGTAATGCAACTCATCA	59.873	23	CAGCAATTTCCGAAGGGTAA	60.067	20	279	554	832
Pm1	132257	ATATT	A	D4	DOWNSTREAM	GGTTTACGTAGGATGCACTCACACAGTACAAAGTATTACATTCCAGCAACCTCTGCAGATATGTTCATTGAAGGATGCTATGTTATCAACCTGTATACTATGACCTTGTCATGTTATGTACCTGCTGAATGACAACAGCCATACATACACCAAAACAAAAAAAGAAAAGCAGAATGCTTGTAACATATTTTTCATCTTATATATTATATGCGCCACTTAAGGAATTGATTGGTCATATTTGTATTTGATCATTAACCTCCAGCAGTTTGCTGATTGCTTGATTAAGAAATTGATTAGTCGTAGACCTTTATTTTTTTTAATTATTGTTTTGGTCTGAGACTCATATATAGATTAAGGTCATTAAAGTTGTGCTAGTTGTTTTGGTTTGGACATTTCCCA…	132057	132657	GTGGACACTGCGATTTGCTA	59.871	20	CAATTCCTTAAGTGGCGCAT	60.096	20	252	524	775
Pm1	4815702	G	GAGT	I3	DOWNSTREAM	TGGCTAGTGGTTGACTAACTGTGTGTGCGTGTCAGAAGTTAAGGATTCTGGTTTTTTTTTTTTTGGTCAATAGGATTCTGGTTTATGTACCATAGATCCTGATCAAAACAGCACTCTATCAGTATCTGTATTTGCAACGGCTATGGACCTTTTAAAATAATAACAATAATAATTTTTTTGAATTGGTTTATTTATGAAGGGAGTGAAGTAGATGTGTAACAGTTAATGCATTCTCGTGTGTTAGCTCCATCGACCGTAGAACCAGTTGCATCTGATCTGTAGGTGGACCCATTTGTGAATCGTAGCATTTTAATGCTATTCAAAATTATTCAATTATAATTTATACACATAAATTTGTTTTTCACCTTTTCTTTATCATGGACAATATGCACTTGTCTC…	4815502	4816102	CATCAGGGTTGGCTAGTGGT	59.989	20	ACTGGTTCTACGGTCGATGG	59.989	20	275	540	814
Pm1	23880697	T	TA	I1	INTRON	ATAGCTTCAGCTTGGTTGTCCAAAAAAACCACAAGACAAAGCAAAGCAAAGCAAAAGAAAAACAAATTTGATCATTTCCATTTTTCCTTTTTCAGTCTAAAAGATCCAAAATTTTCACTGCTTCTCGCCCATTTTCCCAGAAACCAAACACCCCATTTCACCAAATACTACACTAAACACTATGCATCACTACACAAAGATAAAAGTACAAATGAATATACATATTTGATAGTTGAGAGCTCACCCCAAAAGAGAACTGGTAAGCACTGGAGCAGAGATAGCTTGGCCTTGAAACTGAGGATGGTACAGATACAGCTGAAAATGACATCGACATCCTTTTGATCTGTTTACGAGCTGGGGCTCTACATTCTTTTGATGTTCTGTGACTGTGAACTCTCA…	23880497	23881097	CCACAAGACAAAGCAAAGCA	60.027	20	CCAGTTCTCTTTTGGGGTGA	60.081	20	232	577	808
Pm1	5842000	C	CTCTGCTT	I7	DOWNSTREAM	AGCGGCCATTGGAGGAACTTGAGGCAGTCTGTGTTGTTGGCTCTGCTGCTCAGCCATATGCCCCCTCCAATGATCGGGATTGAGAGGAGGAAAGTAGCGAAATTTAGTAGCCCAATCAAGTGGTTGCTGAACCTCATGATCTTGGTTTCTTTTTTCCTTTTCTGGGTTGTTTTTCTTGGAAGATTTGCTTCTTCTTCTTCCTCTGCTTTCTGCTTTCTGCTGTTGGTGCCGTTCTGATACTTAAAGTTGGAGTTTTGACTGGGGGTTGAGTGAGATGTGGGTGATATTTTATAATGGAGGTTTTGGTTGTTTCGAGAGTAAAAATTGCAGAAAAACTTATGTGAAACAGAGATAGCACTGTTGGGTGTTCTCCGTCAATCACAGACTACCACGCGCTGT…	5841800	5842400	CAAGTGGTTGCTGAACCTCA	59.873	20	GACGGAGAACACCCAACAGT	60.009	20	260	665	924
Pm1	12577848	C	CAT	I2	DOWNSTREAM	GAATGATCGGTTAAAAGGGAGGGAAACAAAGCCTTGTGTAGGAACATCAGGTCCCCAAGCCAAGGCTTGGAGTAGAATGAGCTGAAGAAAGCTGATCATCAAGCAGAAGAAACCTAGCAACTGAAAAGAAGAGTAGTATGCCATTCTTTTCTGAAGAAGACTCACGAAAATATTGCATAGAGGTTGGAGTGGTTGAAATACATATATATATAGAGTGATATGACATTAACAAGTATACTCACACGGAGCCAAACCACAATGTGAGACTATTCTTCAACACTTCTCCTCACGTAGATTCCTCTATTTTAAAATGATAATACATGTAAGCAACTAGTCCAGGTGACTGTAATCATACCACTGAATATGCACTATTATATTAAAATTATAACAATATTATAA…	12577648	12578248	TGTAGGAACATCAGGTCCCC	59.779	20	CTCACATTGTGGTTTGGCTC	59.139	20	229	585	813
Pm1	12914168	G	GGTT	I3	DOWNSTREAM	GAGACGCAGTTTACGATGTTGGTGCATTGTCTAGATACTTGAAGGATCTACCTACTGGATAGGAAGTTTGTGGCAAGGAGTTGTGTGTTGCACAGTCACATGTATTGTATAGGTAACATTTGAGACGAGCTTAGCATTTACTTGGATGTGGTAGATGAGTTTGATAAAATTAATCAATTATTCCTAAACCAATTGAACAGGGTGTACACATACAAAAAAAATATTATAGTTCACAATCTCCACATAGCATAACATATCTTTTGTGTTCTTTTAAAACATTTGAGATGGTCAAAAATAGTTGCCTCTTGTCCGATATCCCAATATTCCACTATTTCAAGAAACTTTCTATCTTTTTGAATGAAGGGATGACACATTCAGTGTGTTAGACCAAGTCCAAGT…	12913968	12914568	TGTGGCAAGGAGTTGTGTGT	60.203	20	GGATATCGGACAAGAGGCAA	60.036	20	250	617	866
Pm1	18766341	C	CGCCG	I4	DOWNSTREAM	GTCGCACGCGGCATTGGGATCATGTGTCGGCGGGATCTTGTGCTTGCGAATGGTAAGGGGTATTGTGGACTTTTAGGCTCTTCATAACAGGCCTCGTTTTCCTTTTGCCAAACTCACAATGGATTGGTCTGGGCCAGGTTGCTTGGATGGGGCCCAGAATCATATCACCCATATCATTTGGAGAAATACTTCTCTATCCCCGCCGGGAAGAGAGGGGCAATAAAACAGGAATATGGAAGTTTTTGTCTATCATTTAAATTATAAAAATGAAATAAAATTTCTCTTAGTCAAAACGAGAAATAGGCTTTGCAAAGAGGAAGGGGAATTGAATTTTGAACTTCCTTTAAAATTGAGAAGAAAAATACCACTAAATTAAAAATAATAATGATCATCCTTATT…	18766141	18766741	TTTGCCAAACTCACAATGGA	60.088	20	TCAATTCCCCTTCCTCTTTG	59.097	20	226	652	877
Pm1	9174317	TA	T	D1	DOWNSTREAM	CTGCACAGCAAACAAGAGTCAAAACAATACTAAAACACAAACACCTGTTTTGGAATCATAAAATCAGACAAAACCATGTTTTAATTCAATGTTCTACACCAAAACCAAAATATACAGTACACAGTTCGGTGAGTTTTTTAATTGCTATGGAATAACTTCAGTCTATTTGATGTGAGGCATAGATAGAAGACAAGAAGGGATAAAAAAAAAAACCCTAAGTGTTGCAGTCAATGACAGTATAAAGCAAAGCGTGTAAGAAATCTTTAAAAGCTATGGATCACATAGACGAAAACAAAACCAACTGATACGTATTCAAATAGGCAGAATCACTTACGGTATTTAAGAGCAACCCCACCCCAATGGAAGTCATATTCTTCCATCACTATTAGCCAAAATGAA…	9174117	9174717	TTCATGGTTACCTGCACAGC	59.722	20	TCATTGACTGCAACACTTAGGG	60.168	22	245	538	782
Pm1	18396729	T	TC	I1	INTERGENIC	GCAAATGATAGGTGTTCCTGCCCAACCACCAAACAATCCAGGGGTCAACCATCTTGCCTTCCATGGCTTTTTCCCGCTTCTGGGGGTCAATTGACCACCCTTGCCCCAATGTGGGTCCGCCCTTGAAAACATATATGCACACTCTATGTGATATTTTTATTCACACTAGAAATTAAGCATCAAATTTTTCGAAAACTTTTTTGATGCAAGTTATATGCCATAGCAAATAATAACTATTTCTGACAGCAATTAATTGCAATCGGAAATGAAAATTTACTTCCAATAACTAAAATTATATGTCAGAAATCAACAACTATTTTCGACAAGCAAAACATGTCGTCGGTAAAATGCAATTATTTCTGACCGCACATAATTGCCCTTGGAAATATAGACTCATTA…	18396529	18397129	ATGGCTTTTTCCCGCTTCT	61.076	19	CGACGACATGTTTTGCTTGT	59.764	20	280	611	890
Pm1	12917663	TC	T	D1	INTERGENIC	GTTTACCTCAGATTATGAACTTAATGCACACTTTGGGTAAGCTATTCTCCATGAAGGACCTTGGGCCCCTCAATTACTTTTTGGGGATTGAAGTCACTTATAAGGGTGATTGTGTTCACCTGACACAAGCTAAGTATGCAACTGATCTATTGGTACGCACTGGATTTACAGATTGTATGCCTTTGTCCACTCCATGTGCTTCAGGTCAAAAGTTGAGTATGTATTCCAGTGAACCTCTTTGTGATCCTACTTAGTACAGGCAAGTTGTTGGTGCTTTGCAGTATTTAATGATTACCCGGCCTGATCTTTCCTACTCTGTAAATCAAGTATGCCAATTTATGCATTCTCCAAACAGAAGCTCAAACAACAAGACACGAGAACTGGGTGAACATCAAGACA…	12917463	12918063	TTCTCCATGAAGGACCTTGG	60.042	20	CAGGCCGGGTAATCATTAAA	59.789	20	259	593	851
Pm1	3473648	TCTAGAAAAAGTGACAAGTGAAGGGCTA	T	D27	DOWNSTREAM	GCAATCTCCAAACTTTCTTTTGAAAATACACGCATTCTAACATGACATATTTACTGTAGCAAAGTTAGAAAATGCACAAAATTAGTGGGGGAAAATGTTGAAAAACTAATGCTCCTTTGTTTTACAAAGTTCTGGAAAAGTCAAGAGCTCACAATAAAAAAGTTGCGTGGCGGCAAAACAAAATGAACATGGTAGAATATTCTAGAAAAAGTGACAAGTGAAGGGCTAAAGTATGGCGGTGGAAGAAATCTCCAGAGCATGACTACAAACATGTGGTTGGGAGAAAGTGCCCAAGTCGATGGACCAAGGCTAAGTCGGCAAACAATCATCTATAAATAGGCATGCAACCTACAATGAAATGTGGAGTCAACAAAAAGAACTCCTAAACCATGTGGAGTT…	3473448	3474048	TGGGGGAAAATGTTGAAAAA	60.138	20	ACCGCCATACTTTAGCCCTT	59.987	20	155	634	788
Pm1	6418483	AG	A	D1	DOWNSTREAM	TTAGTGTTCAATTAATCCCTAAGGCAAGCAGAATTAAGTTAAAATTGAAACATATATTTTAATACATAGAATGTATGCTAACTAGGCCATCAAAGTAAACAGGGAAGGATAATTATATTAACCTCATCTAATCCAATTCTTTGACAAGCCTTAACATCTCAGTCATGTCCATCTGTGAACATAGGCATCATGTTGTTTTAAGGGTTTTCTTCTTTATTTTTTTTCAGCGGAAAGAATCCCAAGTACAGATATCTCGCTCACTTTCAGTACCTGTCAACAATAAAGAAAGACAATTAAGGAGGATGGATTCATTTTTTCGTGTAATTCCTTCGACTCCTCGAGTGAAGGAAGTGGATGTAATATCGATTAGTTCCCCAACGGTGGATTCTGGTACTTTTC…	6418283	6418883	GGCCATCAAAGTAAACAGGG	59.429	20	CACTCGAGGAGTCGAAGGAA	60.523	20	260	633	892
Pm1	15226357	TCATCGATGA	T	D9	INTERGENIC	TTATGTTTGTGTTCCCCTTTCTGATTTGCATTTTCGTTTCAGCTTAACACCTTACTCTTTGGGCAGTATTCAACTTGAAGGAGCTTCAGAAAGGTCAAGATTTGATAAACTTGTTGCAAATATTCCATTATGGAACCAAACATTTGTAATTTCATGTGTGATTGCAGTCTTATTGGACCCTTTGTTCTTCTACATTCCATTCATCGATGAAGATCACAAGTGCCCCTTGTTTGCGGTCCCTCTTGGATATCACTTTTGTTGAGGCCCAAAAAATTCACAGTTGGGCCCGAATAAATTCCCAGCCCAAAACGATACATTATTGAGAAAAGACCCAATTTGGGGCATACAAAAGTCCACCATGCATGAGTCACACTTCACGTGCCATACCAAATAAATAAT…	15226157	15226757	TGTTCCCCTTTCTGATTTGC	60.051	20	GGGGCACTTGTGATCTTCAT	59.934	20	217	558	774
Pm1	26569417	A	ATTTTTC	I6	DOWNSTREAM	TCAATTGGTTTTTCGGTGGTTGTATTTTTTTTTTTCATTTTAAAAATCAAGAAAGAGAAACAGGTGCACACCCCCTTGCATAAGAGTAATCTAATCAAGGAAGCCCTTGCTAATTGCCGAACGCTGGTGCAAAGAAAAAGCAGAGTTTTCTCACCCTACTGAAAAAGGAAATTATTGAGAACTGATCAAAGCCAAAAGGGATTTTTCTTTTTCTTTTTTTCCTTTTTGGTATTCAAGATGAGAAAAAGAAAGATAAATTGTACATATTTATTTCATTTGTGCAGGGGCCAATTCAGTTTCTTGTCCCCAACTAGTTTACTCTTACAACCCACTTTAAAGCTTCAAACTTGCTACAAGTTTATCAGCAACTGATACCGACAAGAAAATTACAGATGAAGG…	26569217	26569817	TGGTGCAAAGAAAAAGCAGA	59.585	20	AAGAAACTGAATTGGCCCCT	59.94	20	178	673	850
Pm1	16246797	CACA	C	D3	INTERGENIC	GTGATTGTGATGACACTGCAAAAAGCTTAATGTGTTCAACTTAATGTGTAAGGAAAGATGGCAAAAAATTATACTAAAGACAGACGAGCCGCAAAATTTGGAGACAGCATATCCGGAGTCTAGAGAAGAGAGTAATGAAAATGGTAATCTGCTTGAGTAAAATATAGGAAGAAAAGGGGGATATTTAGAAAGCCCAGCTCCACAACAAGTGAAGGTTAAATTAGTTTGAATTTTTGAAGACACCGGTCTTTAGACTTTAGACTCCATACTTATAGACATGGCAATATTGTACATGACCCGTTAATACGACATAAATTTGTACAAAAGAATCAGTATTTGAGTCGGGACTTAACGAATCGAGTTGAAAACAGATGAAGTCATGTGACTTCGAGAATATCT…	16246597	16247197	ACTAAAGACAGACGAGCCGC	59.644	20	CCGGTGTCTTCAAAAATTCAA	59.961	21	174	621	794
Pm1	20888790	CTT	C	D2	INTERGENIC	TCTACTCCTTCTTAAGTAACTATATCCAGGTAGCCAATTATATGTTTCCTTAAAGAATTCAGAAAGAGTGATAATGAAGAATTTGTTTATTCAAAGAAAGAGAGAACAACTCTTTGAAAAATAATGAAAAAGGTATATTTCTATTGATTCTTTAGTGGTTGACTCTTGCTTTGGTTGAGATTGGGTCATGGGTCAGGTAGCTTTGGTCCACCTTAATGCATCTATCCCATCAAAAACACAACATAACACAGAGAATGCAGCAAACCAACAAAAGTAAATTAATGGCTCCTCCATAATTTGGGTTGTGTAAAATTTTCCAAAATCAAACTTACCTCGGCATGTATTTTTGAAGCAATTTTAGAATACTACGGTCACGTTGTACATTTTATACACGTGTTA…	20888590	20889190	ATTGGGTCATGGGTCAGGTA	60.05	20	ACCCAAATTATGGAGGAGCC	60.152	20	124	728	851
Pm1	10249811	T	TC	I1	INTRON	TTGCTCTCTCTATCTCACTCACTCATTCACAATCTGTGTGCATGCTCAGGGTCTCCCAGCCGAGTTGGCTCTTAATAAGAAACTCCAGAATCTGGACTTGGGGAATAATGTGATCACAAGATGGTCCGATCTGAAGGTAAGATGCAAGGAGCAGAAACTTTTGTTTCTCTATCTTTCTTTCTATCTTTGTGAAAAAATGTTCCTGAATCTTGGTTACATTCTGAAATAGGTGCTCAATTCATTGGTCAATCTGAAAAATCTCAATCTGCAAGGGAACCCTATTGTTGAAAAAGATAAATTAGCAAAGAAGGTATTGGTTACTGTCCTAGCCTTTTTCCTGTTTGGATCTCTATCTTGACTCCAGTTTTACCCTTGTTAAAAATTCTTATAGAAAAAATG…	10249611	10250211	CAGAATCTGGACTTGGGGAA	60.042	20	CAATAGGGTTCCCTTGCAGA	60.066	20	199	634	832
Pm1	4820127	A	AGGCTTGG	I7	INTERGENIC	CCCAGATATGGGGGTTTTGGCCTTTGAGGTTTTGTTCTTTGGGTCTTGGGCGGAAGGGACGAGGTAGTTATGTCTGTCATATGAATTTGAGGGTTTGCTTATGGATTTCTTTTTTCTAGTTTGGATCTCTTCAAGTCTTGTGGAGATCTTTTTCGATTTGGAACAAATCTCTTTCATAGCCATGATATTTGTCTTTCTTGAGGCTTGGGGCTTATTATCTAGAGGAGAAGCCAACGTTTTTCAGGTGAAATTTTCATAGATAAGGTGTTGTGGCCTGGTTGAGGAGAGATAGTGCTTTGATGCTTGTTTGAGTATCTGGAGGAAGCTAGTGGTTATGCTCTCTCTTGATGGCGTCCCCTTCTCGAATTAGAAGCGGTTTTACCGATTGCTAAGTTCAAT…	4819927	4820527	TTTGTTCTTTGGGTCTTGGG	59.942	20	CACCTGAAAAACGTTGGCTT	60.147	20	217	579	795
Pm1	6133446	GCA	G	D2	DOWNSTREAM	TGTCTTATATATGGTACGGCTGACGTTCCGCAAATGACCTCATAATTAAATGGAATTTTATTTTCTTATAATTATTAGTTCCATGAAAATATATGTAACATGTAAATTTTGTGTACTGGTTTATTGGGGCTGATATATGCTTGTGGCTGAGTCTTTACTTCGTGGAAATATATATATATGGCCGGAGACAGTCTGGATAAGCACACACAGAATATTCAAAGCCATGATGGGTTACTACAAAATACCTCTTTCGTAGAGCAAAATCAAATCATAGATGGAAGGAGAGTAAAGCATTGAGAGGTTCGCTACGCAGGAGAGATGGCGCCGTCGTTGGTCATGACCCTGTTGGGGGGCACTGGGACGCCAGCGCCATCTCTTCTGCATAGGAAACCTTGCATA…	6133246	6133846	TGTACTGGTTTATTGGGGCTG	59.869	21	ATCTCTCCTGCGTAGCGAAC	59.603	20	209	660	868
Pm1	25682706	T	TGA	I2	DOWNSTREAM	AAAGACTGCTGGTATGTTTTGAAGAAATCAGCGACCATTGTTTTGGGGTGATTATTTTTGCTGAGTCGTGAGTGTGGATTTTTCCTGTTTGGAGCACTAATGACTGCACTTTTCCAGAGTGGATTTGGGGTGAATAAGAATATAGGTAGCAACCAAATGAGTTACGTCACCGCCGTGAAACTTTTGACCGAATATTCATGTGAGAGAGAGAGTTTGAATTTGTCAAATGCTTCTGGAAGTTCTAATCCAAGTTTGATTGACCAGCGACCACCAGGGACCAGTGACCAGTGACCACCCTTGAAGGATGCAGTCACATACCATCATCAAGCCCGTTCACACACAATCATAATAACAAAGCTGAAAGGGCAGCGAGAGTGATTATATAATATATTAGCCTGA…	25682506	25683106	AAATGAGTTACGTCACCGCC	60	20	CTTCAAGGGTGGTCACTGGT	60.002	20	149	703	851
Pm1	7972410	T	TC	I1	DOWNSTREAM	TTATTTTAAAAACATAAAATAAAATAGAGAAGCACACCCGGTGGGACTCGAACCCACAATCGCCTGATTAGAAGTCAGACGCCTTATCCATTAGGCCACGGGTGCCTTGCGATCGCTTTTGTTCAGTTTTCGTATCGAAATGTATTTATATAGCAACCACAGTCCACAACTGCGTGCGCTGTGTTTTTGGCCCAACACTGTGGCTAAAATGGTTTTCAATTTACTTATATATTCCCCAATTTTTTTTTTCTTTGGTGAGAATATATTTAAATCTTTTTTGTAGTTACCTATAGCATTATCATTTAAACCGTATGCGGGCTCATGTAGGATCAGTTCAGGTTCAAGTACTGCGATTAGTGAGAGGTTAGTGGACTTAATCATGTGCCCGACCTCTCGCAT…	7972210	7972810	CAACCACAGTCCACAACTGC	60.203	20	AGGTCGGGCACATGATTAAG	59.955	20	239	702	940
Pm1	3764178	AC	A	D1	INTRON	AAAGCCAAAGGACTTGCACTAGCACCAGAAACTACTCATGAGCCCAACTCTGAGATCCAGGTTGTTGATCTAGAGGATGAGGACCTTGAAGAGATGGACGCCAAGCAGCAGAAAAAGTTTATTATCTAGCCTTCTTACCATAGATCTCCTTTCCCTAAATATTTAAGAAATTAAAACCGTGGTTGGAAATTTGAATTTTGACCTTTTTGTTAAAATTATAAGATCCAACCCGAAATTAATTGGTAATAGGTGGAGAGGCCCAATATCTTGTACTTAGGTACAAGATAGGCTTTGACATTCCATAAAATTTAGAACATGAAGAATCTAATTATACTATAAAGATCCGCTCAAGAAACATACATTTTCCTTCCGTTTTTTCTAGATCTAATAATTTTTAAA…	3763978	3764578	GCCAAAGGACTTGCACTAGC	60.022	20	CAAGATATTGGGCCTCTCCA	60.029	20	267	552	818
Pm1	856311	A	AGG	I2	DOWNSTREAM	CTCTCCTAATTCCTTGTTCTATTAAAAAAAAAAAAAGGGTTAATCAAATCAAAGTGAAATGTCAAGATTTTTTCAGTCACTCAAGTATACATATTCCCACTGACAGAAAAAGAACATGAATTGAAATTGAATTAAACATTAATTTCCCTAAAAAAAAGAAGATATGTGATGGTAATTAAAGATCACAATTAATTATAATCAATCACAATTGATCTCCTAATTGTAATCCAGCTGGGTGAATGAAATATAATCAATGTCCGAAATTGCTAACTTTACCTCACAAATAACGATACTTTAATTTTAAGATAAAAAATAATAGTACAATTAAATGAAAGAAAATCAAGAGAAATGATCAAGGCATCAATCACTACTACATTTTAGTCTTTGCTCTTTCGTCGC…	856111	856711	TCCAAAGCAAACTGAGGAGC	60.517	20	CCCAGCTGGATTACAATTAGGA	60.324	22	260	525	784
Pm1	2050155	TTA	T	D2	DOWNSTREAM	AAATTATCATATTAAATTAAGGGATTGTGAAGAAATGTATGTTCTAAGGGCCCCCCAACCTACAATTAATTTTCTTAATTAACTGCCTCGCATCACATGTGGACGTTCCATGATCATTATCCTGGAACAAATATAGGATTCAAAACAATTGGTATATGAAAATCATTTGCTTAATTATATTTTGTGTACACTCATACTGGTTATATGATAAAATGAATAAAAAAAAGCCGTGTTGGATTCTAAATAAAAAGAGCCTCTTCTGAAACTTGTTCAAAAGGAAAGAAGGGCTATCTCCTCTCCTTTATGTATTCAACTACACAACTGGTTCAGCTGCCAATGCAGGCCCATAAATTAATGGTGAGCATGGGGTACAACTTACAACTTACAAGTTACATCCAT…	2049955	2050555	ATTAACTGCCTCGCATCACA	59.301	20	CATTGGCAGCTGAACCAGT	59.846	19	262	626	887
Pm1	3079062	CA	C	D1	DOWNSTREAM	ATTTTTTAAGTAGGAATGTGGGATAAAATGATTTATTCCTAGAAGAAGAAAAAAAATGAACGTGCTACATATAATTGGCAAATTGACTATATATTATTCAACCACTTTTAACATTACCATGATTATTACCACTCAAGCATTATATTCTTCATGATTGAAGTATGTATGATCTTTCACCCAAAAAAAAATCTATGTATGATCAAAGGTAAGAAATTTCCAAGTGCTCGTTGATACCACACTGTAAAATGATTTGTTGTCTACTCTTTCTTGGGAATTAATGCAAAGCCAATGTAGCCTAGCCTACGATTTTTCCTTTCCTATTTTCATACCAAACAAACACTCGATAAGAAAGAAGGAATACGACTTACATGATTTACTGGGGCTTGTGATTTTGGAAGT…	3078862	3079462	AAACCATTGTCCAAAAAGCG	59.975	20	TGGTATCAACGAGCACTTGG	59.716	20	268	517	784
Pm1	17050312	TAGGGTGG	T	D7	INTERGENIC	GTCTTAAATTCGAATCTCCTCTCTGTCAATATAGTTTGTATAAATAAATAAATAATAATTTTTATGGATGAGATGAGAGTTGGAAATCGTCAAGACACCGTAGAGGAGAGGGCATGCAAATTGAAATCCGCAAGTGCAAGGCAGTTGTTTACGTTACATCTGTGCTCATCACTCAGTCATCAATCATCAGTCTTGTTTTTTAGGGTGGGGGGCAAATGTTGAAATTTTGGCCAAGTGCGGTTTATTATTAGTTTAGATTAGAGGTGGCAAGTGGGAAATCAATTCAACTTCTAAGTGGCTGTTCAAATTTCAACGGGACCAAATGCAAAAGTATTGACTGGGTTTCCTTCCGTTCCTACCCGGAGGACAAACTGGCCTTTTTGAGTGTTGCTCTATTTG…	17050112	17050712	GCAAATTGAAATCCGCAAGT	60.081	20	TCAAAAAGGCCAGTTTGTCC	60.088	20	269	664	932
Pm1	18281166	A	AT	I1	INTRON	AGACATTTGGTAATAGATCGTTATATTAGGCTTGGCAACTTGTTTTGTTTTACTGTGTTCGTGTCGTGTCATGTCATGTGAAATTATCCTAAACTCAAATCAATCCCGTTAACTTATCGTGTCAAAATATGTACATTCAATTTCATTCGCAAATTTATCGTGTCATGTCTGCGTGTTCATCTTTCTCTTGTCTATAAAATATTAAAAAAAAATTGCAAATAAGATGAAGTATAACATAAATAAATAAATAAAATTATAATACAATAAAAATTTATATATCTACGGCATTATACAACAAATAAAAGAAACTATAATTCTTGAGCGAGTCATAAATGAAGTTGAAATTTTATGAGGCATAAATGCTATAACTATATATCTATGGCATTAATATGAAGTTGA…	18280966	18281566	ATCGTGTCATGTCTGCGTGT	60.196	20	CAACTTCATTTATGACTCGCTCA	59.415	23	185	705	889
Pm1	22290104	A	AT	I1	DOWNSTREAM	TGCTATGGTTCTTGGCTGCTATCTTCAATTGACTCTTGAAAAGGTCGCAGATGGAGCCCTTTGGCATAGACAACATTATATGCTTATATATGAAATCAAGTTTTCTAGGATTGCTGGAGATGTTCTTCTTGTGTTTTTAAATGTATCATTTTTATCTCATGTCACTTGAGTTAAAAGTTCATTTCAAATTACATTTAGAGATTTTTTATTTAAACCCCACACTTCTTTTAGTTCATCCCAACTTTTAATTTAAAATTTTACAATTTCTAAGAAAACCCCACTATCTTCCCAAATTACCCTTAAATACACTCCAAGCTAAAAAAATAAGAAATATAAGAAATACATTGCGGTGCTACACTTTGCACTAGGAGTGGGCCATCTAATCGACCATCAATGGAG…	22289904	22290504	TGACTCTTGAAAAGGTCGCA	59.566	20	TGGGAAGATAGTGGGGTTTTC	60.173	21	262	578	839
Pm1	19100539	TCACCCGTCTTCAAC	T	D14	INTERGENIC	CCTGCAATTTGTTCCAGACATAGGGAGACCAAACAACACATTACTCAAATAGACTGATCAAATACTTATACAACCATCTTTGTTATGAGTTTAACCCTCAAAGGATCTCTCTTGCAATCACCTGATAGGCCTTGTACTTGATCAATTCCTTTAACCGGTCAACAATGTAGAGGAATCCCTCATCATCAAAGAAACAAAGATCACCCGTCTTCAACCACCCGTCTGAGTATAGCCGCTCGGCTATACTGTAGAATAGAATATTCTAAAAGTATATACTCAGTATAGCCGCACGGCTATAATCTGTAAATAGAACATTTTAACAGTATAGCCGCGCGGCTATAAGTTTAAAATATACACGAACATTTAAAGAGTATAACCGCGCGGATATACTCTATAAAT…	19100339	19100939	TGGGGTACCTGCAATTTGTT	60.227	20	GAGCGGCTATACTCAGACGG	60	20	245	542	786
Pm1	13015764	C	CAG	I2	DOWNSTREAM	TATGTAATTGTGACTGACTTCCAAACCAACTTATTACCTATGTCAGTTAGCCTCAACAGAGCAATTCATGCTAGTTTATACATTTCCAAGGCTAAATATAAAAATCCCATATCTAGACAAATATCAGCCATTTTCTTAAATGATTCACCTAATATAACTAGTTGCAGAGGCAGGCTAAAGTCTGAAAGAGACACTGGCTACAGAGAGAGAGATGAATAGCAAAATTCAGAACTCAAGGAGAGCTTTTTTTCTTTGCTTTCTCAATTAAGAGCATCCACAATCATGTTCTCTATTTTTTAATTAAATTTTAGCTAAAAATATATATAAGTTATTTTAGGAGCTCTCTATAAAATTTAAACTCCAATCATGTTTTCTAATTTAAGGAGTCATAAATACTAT…	13015564	13016164	TTGCAGAGGCAGGCTAAAGT	60.154	20	GAGAACATGATTGTGGATGCTC	59.561	22	129	710	838
Pm1	11273425	T	TACTCA	I5	INTERGENIC	AAATTACACATTCTATGAAAGGAATGAAAATTAGCATGTCCTAATCTAGCATGCCATAAATTAGATGACTCAACAATATAAGTAGAAGCCTTATTTATTTCATTAATAGCATCAAAAGCCAATACATTGAGTTTCAAAAGACCATCAGCTAAGTAGCCTTTTTCTACAAACGTTCCCTTCTAGTTAGGACAAACTTGTCATAATACAAGTTTAAAACCCTTGTTACTAGATAATAGGTTTGACACAAGGTTTTTCCCAATTTATGGAACATGCAGCACATTCTACAAGGTTAGGTTCTTTCCAGAAGTGAATTTCAGCACCACTTTTCCTTTTCCTTGAATTACAAAAGCAGAGGCATTATCCATATATAGCTTTTCTCCACTAGATATCTTATGGTAA…	11273225	11273825	CCTTTTTCTACAAACGTTCCCTT	59.927	23	AGAATGTGCTGCATGTTCCA	60.272	20	127	705	831
Pm1	11186249	AG	A	D1	INTERGENIC	CAACACACCCAAGTAGACATTGTACGATGACTTATGTGAGTTAGCCTAATCACGTGTTATGATTATCATATTAGAATGAGATAATGGGATTTTTGTTTATCAGTTATTGTTAGACTTTCAGTTTTGACAGACTTTGGTTACTTATGTTTATATTAACTAGGACTCAATCACTTAAGTATAATAGTTTTGATTAAACTCTTAGGTCTATCTATAATAGGAGAGATAGTGTTAAGGTTTCTTCAATATAAAAGAATCGATCCCGCCTCTCACAATACATGAGTTGTGTGGCGTGCTTAACCAATTGATAGCAAGAACATTCTGGTGTTGCAAAGAGAAGAAGATCATTCCCATAGCTGTCATGTCTTCTTCACTGAGTATGTATCAATCGATAAGTATGCT…	11186049	11186649	AACCCCAACACACCCAAGTA	60.126	20	GGCGGGATCGATTCTTTTAT	60.247	20	269	544	812
Pm1	9998513	TC	T	D1	DOWNSTREAM	AGAGATAGCTAGAGTTGTTGATGGGATTCATTCTCGTGTCTTCAGAAAACACTGAAAACGAAATCATTGAAAACAACTTTTTATCGTTTTCAACTTTTGTTCACAAAGTTAGATTTGTTTTCAATGTGAGGGAAAACAAAAACGATGCACCGAACGAATGTGTATTTGCGAAAAACAAGAAACGAAAACAGAAAACGGGCTCAAAAAATATTACCGAACGGGCCCTTATATTGTCTTAGAAATAGCTGTGGCTTATGTGTTATTGTGCTTTCTTGCTTTTAACCTAGCTTATTGCTTTAGAAATAAATAATTACTTGCTGAATAGCTCAAGTTTTTGCGCAGGTACGACACATTTGAGCAAGTTTAAATATTTGGAACCATGTCTAGCCCAGGACCACA…	9998313	9998913	TGCACCGAACGAATGTGTAT	59.995	20	TAGGCTCTGTGGAAGCAGGT	60.012	20	280	694	973
Pm1	23271649	C	CT	I1	DOWNSTREAM	AAATTATAAGAAATGAGAATTTCTCACACACACACAACTATGCTTTTCCACTGAGCTAAACCCCGTTGGCAGCCTTAGCTCATTCTTAGATCAAAAAGGAGGAGAAAAAGAGGGGGTCGATGGAGAAGCTTGAATAAAATTGCTTGGACAAAGTGCAAAAAGGAACTTGAGGGGCAAAGCACGAAAGAAAATATTTTCTTCTTTTTTTTCTTTTTTTTCTTTTTTTTTTCTTTAAACTAAATAACGACCTGAAAATAACAGATGATATGAAAGTTTGTTCAGGCCTATAAACTAAAGTTCACATGCCAGATAATTACACTCGATCCTACAACTTATTCATTCCATACACTCTTTGTGTTCAGTACATTTGCATACTCGCTACAAACCAACCACGGAATG…	23271449	23272049	TGCAAAAAGGAACTTGAGGG	60.22	20	TCACAACCAAGAGAGAGCCC	60.386	20	275	702	976
Pm1	13210279	AT	A	D1	DOWNSTREAM	ATATTCCAAAACATGAGAGCATCAAGCAATCAGAATATTTCCACCAATGTGATCCCACAAATTCAAGGGGCTTCAAAAGGAAAGAGTTTTTAAAAAGTTGATATTTGGCCATTTAATGGCCAACCCATGGGCTGACGGAAGCCCATTATAAACCTCACAAAACGAAGGAAAAAGACACACATCATTAGACAAACAAACTTATTTTTCGTCTCACACTTTTCTTTTCCTAGACTTAGGATTTTACTTTTCAAGCACTTAGTGTAGTGAGTTCTTCCTTTTCCTAGTGTAGTTTAAATTCTTGTTCAATTTATATTTCTTGTCATTTAAATTCAAGTTTATTTAAATTGCTTTACTTTTTATTGTTATCGTATTTTAATTAAGTTTAAATTCAAGTTTAAC…	13210079	13210679	CAAATTCAAGGGGCTTCAAA	60.046	20	AGGAAAAGAAAAGTGTGAGACG	57.664	22	171	606	776
Pm1	11178457	AC	A	D1	DOWNSTREAM	TGATCGCATCTATACAAAAAGATATTAAAGAAAGAAAAGAAGGCAACATAGAAGACAATTAGATGACAGGAAAAATAAGCAGCAGAAAAAGAAGACAATTAGATGATTGGGCGTTTGTAGAATACCTGTCTGGAATAATATGTATGCTCATTGTGGCCACATTTTTCACATGTTTTAGCATCTGTCTGTTAAGAGGAAAAACAGTATAGAAAAATGACAAGCAGATTCCCAAACAAATACCACACCTTAAATGTAAACTGAAAAGCACAGCTACCTTTTGCAATTGCACTTTTTCTTCACGAATTATTGATATGCCTAGCTCCCTTCTAATATCCTGCAACAAGGACACATATAGAGTAATCACTTGGTTCGGTGATACAAACAACTCAATTCAAGCAT…	11178257	11178857	GGCCACATTTTTCACATGTTT	59.722	21	GGGAGAGATGGTGATGCTTG	60.622	20	258	703	960
Pm1	19713554	G	GT	I1	DOWNSTREAM	AATGCTCTGGAACTAAAATATCTCTTAGAATCTCAGATCACAAATGGGTTAGGGAACAAAAGCATATTTATCAGGAAAAGAATTCTTCCAACGGTTGAGGTTTCAATCTAAGAAAATAAATCTGTCTTTTGAATTTTTTACTTGTATCATACAATTTGTATGCTTTTTGACACTCTTGGCTCTGCTACTTTAAAAAGGTGGTTTTTTTTTTTTGACTTAAAAGCATTCAACTCAAAATTAATTGGTAACGATCGAAAGACCCAATATATTATGCACTGCAATGAAAAGCTTCAAATTTCTACTGGAATACTTTTATAGTTTCTAACACGATCCCTTGTAAGCAGCCAGATTGTGGTAAATATGTGAATCAATTAAATTCTAGAGCGCATGTGATCAAAT…	19713354	19713954	CCAACGGTTGAGGTTTCAAT	59.83	20	GGGTCTTTCGATCGTTACCA	59.933	20	175	636	810
Pm1	11809732	TG	T	D1	DOWNSTREAM	GCTCTTTTTTTTGGGACGAAAAATCTCTTCAGCTCTTATATAAGGAACAAGAAGATGAACAAAAACTTGCGGTGCAAGAGCATCAATGGTGTTTGTACAAGATACTACTACAACTAAGAGACTTCTTCATGAGTCTGCACACTACTACAGATTTGGTCTTGGATAACACTCCCACTGCTATTGGGGCCCCACCTTTGAGTTGTTTTTTGGTCAGAATGCATCCTTTGAAATAAATTTTTTTTTTTTTTGAGTTTCTGATAAAAAATAATAAAAACATCCTTTGGATTGTTGTTGTTATTGTTTATTTGTTGGGCTTTTTTCTAATGAAAGCTCTGTTGACCAAAAAAATAAAAAATAAAATGGTGCCGGTCATGCTTGTTTGGTCGAATGTATGAGTGT…	11809532	11810132	AAAAACTTGCGGTGCAAGAG	60.42	20	CAAAGGATGCATTCTGACCA	59.648	20	167	609	775
Pm1	25846255	AT	A	D1	INTRON	CATTACACTCAACATGACAGCCATTGTTTGTAGGTGCTGTGCTTGTTCTGCTTTCCTTTTCCCCTCTTTTTGAATGATCATTCATGGAGGTTTCCTTTTGTAATTTAGATCTGTAGCTTCTTATATGTTGGGGTGATTGTTTGGTTTTGGGCATCCTTATGGAGCATCTTTGGAGGTTAAGGGTAGTTACTTTTTCTGCCATTTTTTTTTCCAATTAGAAGCTACTCACTGCAACACGTGCTCTATTTTGGCTTAGTGAGTTCTTTCATTGAGTTTTTGAGAATATTTTTGCCAGGTGGAGGAGATTGATGATATTGATGGCAATTCTAGTGATCCATTTGTTGCAGCTGCCATTGCAAATGAAAGAGAACTGGATCTGTCTGAAGAACAAAATAAAAA…	25846055	25846655	GTTCTGCTTTCCTTTTCCCC	60.053	20	GAGCACGTGTTGCAGTGAGT	60.104	20	199	593	791
Pm1	8277363	TC	T	D1	INTRON	TACAGAGACAAAGGAGGAAGACGCCAAAGGAAAATATTAATTTTGGCACCACTTTCAAATTTCGTATAGCTTTCCAAACAGACTTGTCAATTTTGTGGGAGGAGTGAAGGGGAATAAGCGTAGCCCTGTGATTATTTCTAATGGTATCCACTGCACATAGAAAAAGATCCATCCTTAGTCCAAGGCCAGATAAGACGGTCTCCCAGACTTGGATTCGTGAGAGGGATGGAATGAATGAAGACGACAACATAAAGATCCATAAATTTAGATATCCTATCCAAACACAAGCTTCTAGTATCCAGGTTGATCATTTCATGGACCATTGTGGGGATATGACCCACCACATGAAACAATGGGATGGCGCGCAAAATATTTTCAGGAGGGAGCCAATTGTCCCTC…	8277163	8277763	GAAGGGGAATAAGCGTAGCC	60.061	20	TTCCATCCCTCTCACGAATC	60.011	20	126	654	779
Pm1	7489062	GAA	G	D2	INTERGENIC	TTGGTGTTGCTTAATCAAATAAAGAATTCAGAAAATCTAATACTAATAACTAATAATATAAAAAAAAGAAGGAATCAATGAAATGTTGCTTGATCTTCTTTGGGAACTAGAGTAAGGAGTAGTTGGGTTTTATAGAATTTTAGAGTGGGAACCCCTCTCTCTCTATCTTTATTTGGTGTAACTACTTGAGCCGGATGAGAGAAAACTTTCACGTCCGGTTTTGAAGGGAGGAGATCCTATAGGATCCTATCCAAAATTTTCTTTCACTAGGCCCATAGCTAAAAAAACCTTTTCTTACGATTATGAGGTTCATTTGAATATGAAATCCAATCTTGGAAATACAATATCCCACTTTTCATTTTTTAACTACCCAAGGCTTCTATATTTTTTGAAATTGAG…	7488862	7489462	TGCTTGTGTTGGTGTTGCTT	60.347	20	ATCTCCTCCCTTCAAAACCG	60.434	20	243	541	783
Pm1	9525728	AT	A	D1	DOWNSTREAM	TGAATGAGTATATTAATCAACAATTGTTGTCCTGTGCATACTTGAGCAAGGGTTGTCGACATGATTGAAAAATTTGTTTGCTTGACAAACTTCTTTGGATTTGGACAACCGGCACAAGCTATCTGCAAATCACATGTTAGGTAATTTCAAATATTTTGCATACACGAGAGGTCGAACTTTGTTTTTTGTTTTTTGTTTTTATATGCACTTTTAAGATGATGTTAGTATAAAAGAACAAAAAGTTGTGAATAAATTTAGAACCTTCATAATTACTCTTTTTCTCTTGGAAAGGAAACAAGGAAAATATTATGAATTTAAGAAATCTATTTTTTGAAGACTGAAAAAACATTACAAGTTAGATCCCGTTGGGATCTTAATACCATACAAGTCCCCTTGTAG…	9525528	9526128	TTTGCATACACGAGAGGTCG	59.864	20	TCCCAACGGGATCTAACTTG	59.926	20	217	703	919
Pm1	12719210	G	GAA	I2	DOWNSTREAM	GAAGGTTCACAACGCTGGGAAGTAGTTGCAGCCCTGCTTGGATCACCAATCACCAAACCAGCATGACTAAACTCTAAAAGCTCACAAAACAGCAGGGTCCCTAAAACTGTGTGACAAAAGATGACAAGCGCCCATTAAACCAATGTAATGTGAGTCTCCCCAACAATGTAAATAAACTCCTTAATCCCTTCCAAACTAAGGAAAAAAAAAAACCTATGATGATAGACACGTCGAATTTTAGTGTCTCTACAAAACAAATTGAACACAACCAAAATTCTTACATCATTCAAAATCAGACTCTGGATCTACATCCACAATATCAGGAAATGAACCAGCATCTGAATCATTGCCCGTTTCAAATGCAACTCCCATGCTCTTCTCAGGATTTGAAGCAGTAGC…	12719010	12719610	ATGACAAGCGCCCATTAAAC	59.967	20	GAGAAGAGCATGGGAGTTGC	59.957	20	261	669	929
Pm1	11713378	T	TC	I1	FRAME_SHIFT	AATTCTACATTTTCTCATTACTATATGAGTACATACTAGAATAACATGAAGATTGGATTTCGAAGGTAAAGAATCCTAACCTGATATTGTTTTTCCAGGCAGAGCAAAACTCTATTACTGGCAGGGGTTTTGATGGATCAAAACATGGCGGGATTGCAGTCGCATCCAACACACTCATCGTCCTCTTCTTCCTCAAAGGATTGTAAATGGACTCAACAATGTCTGGGCCGGGCGCTTCTTTCTGCACCCTTTACCTTCCACTTCTTTTTTTTCAACACTCGCACTACCTTCTTCATCACCAACCATACTAACTTTGGGTATACTTGGAGGATTCATCGGACCTCCCGATGGCACACTGTCAGTTATTTTCCAATCTTCTAACAAAAACAAGAGTCTTTT…	11713178	11713778	TTTCCAGGCAGAGCAAAACT	59.993	20	GTGGAAGGTAAAGGGTGCAG	59.592	20	170	640	809
Pm1	12930932	GA	G	D1	INTERGENIC	GAAATTCATGAAATGAAGTGATAATAAACGGAAACTTATGAAATTCAAATTCATGCCTTAGCTTACAAACCCAAATGGTTAAAATTATGCCTTATGGCTTACAAAGTTACAAACACAATCCAAGCATATTTACAAACACAATCCAAACATAAATGACAAAAGCAGAAAATTACGTAATCCAAGCTTCATTTTCAGCCCACGATTTGAATTCAAGTAGCCCCATCATTTGCATATTCTGCAAATTACCCAAACAACTATTAGAAAGAATTCAATGCAAACTAATACAAATTTCAAACAATATTTAAAATAATGTACCTGATTCAATGGTTTCATAAAATTCAAATTCTTCAATTGAATGTGTATCTTCCAAGCTTGAAATTTCATCCCTTCTCAACCAAT…	12930732	12931332	CCCAAATGGTATTTGATGCC	60.016	20	GAATATGCAAATGATGGGGC	60.125	20	260	525	784
Pm1	12816518	AG	A	D1	INTERGENIC	ACAACTCTATCTGTTTCTCTGAGACCAATTTCTCTCTATTTATAGTTGCCATATGTATGTAGACCTACCGAAGGAATGTTGCACGAAAGTGGAACTAATGGTGATGGCGTGTCTGAATTAGGTTTAACTAGGAGATTTGTTTGTATAGGTTCTTGTGTAATTAGGATTAATTTAAACCTTTACTATTTTCTTTTTCAAAAAGAAACTAAGTTAACACTTCCACAAGCCATATTGGTGCCTCAAATTCCCATAAGAATACACCCTCAATTGACCTTTATTGGTTTTTTATTTTTTTGACAAACAACATGGAGATTGTATTCATTAATCACGCGGCACGTCACAAAGGCAATACAAATACAATAGTTACGAGAGTCAAAACAACTACTCACAAAAAATTAC…	12816318	12816918	GGAACTAATGGTGATGGCGT	59.82	20	GAGGCACCAATATGGCTTGT	59.962	20	151	639	789
Pm1	11081812	CTT	C	D2	DOWNSTREAM	GTGAACCAAAAACTGTTTGTTACTTGGTACGCACGGAAGGTCTTGCAAGTTTATTTATATACGACAGTAGGTCGGTCCTCTAGCAATTAAATGGTACGATTTGTTTGGAATTTGCATTATGATAAACAATTGGTTACTAATAACAAATCAAACAGATTTCAACCTTAATCCAACTATTGAAGTAAGTTTTGGGGTATATACTTTCTCTTATACTTGACGCCATTCAAGCAGAGGATCCCTGAGGATACAAACTTCCCTGAGGAGACAAACTTCCATTTGAAGACCCATTTATGCAGATTAAAAATCTCTAGGAGATTTCATGGCAAAAAATTCTAGGGAGACTTTGGAAAAATCCAAAGGAGAGAGAAATTTTGTAAAAGAAGCCAAAATGAACAAAAT…	11081612	11082212	TGCCTCTGTTCTGCATCTTG	60.136	20	CTCAGGGATCCTCTGCTTGA	60.488	20	274	518	791
Pm1	18856720	CT	C	D1	DOWNSTREAM	TTTTATCTTTATCTTTGTCCATTTATTTGGATTCTTTTAATGTTTTAACTAGACATTTCATGGAGATGATTGGATTTGGGCTGCTTTTTTGTGTGTTTTGGAACTGGATGGTCCAACTGAATTCTTACCCTAGCCAATTCCCTTATATAAAAAGAAAAACAAGAGAGAGTAAATAACATTGGATTCTGATCATTTCAACCCTTTTTTTTTTTTTTGTCTTTCTAGACTTTTAAACCTACCATTTGAAATGAGATTAAGATATACGACTCAAGTAACCATTCTATTGTTTTTATGGGAAATATGCCTTGTGTAATCCAATCATCCATATGAAAAATTCTTACTTATAATCTATACAAATTTAAGAATCTTAACAAAGACATATAAACATGAATAATCGTT…	18856520	18857120	AGATGATTGGATTTGGGCTG	59.894	20	GATGATTGGATTACACAAGGCA	59.829	22	260	612	871
Pm1	15018675	C	CAA	I2	DOWNSTREAM	TATTAAATTTCTGGTTTCTTGGTAAATTCTAGACATTGCTATGTGGTCGCAATCCAATCATTGACAGACTGATTATCAAACACAGCCAATGAGGATTTGAACTTTGAAAAACTGTTCTATGTTATTGATGCCATAATTGTTGAGTAAATATATGTATGCTATAAACTTCATATGACTGCCGTTTTGTCTAATTTACCAACCAAAAAAAAGAAAAAAAGAAAAAGAAAAAAAAAGAAATCAGAAATAATTGAATGGTAAATAAAGTTAGGTTATAGAAAATGTTTGAATATAAGACACTGGTTATGCACAAGAAAAGGAAATGGAAGTATCATGTGAATGTAGTTCATGTATAAGAGAAAGGTTAACAGCTAGAATAACATATATCTCATTTTGGACAAT…	15018475	15019075	CGCAATCCAATCATTGACAG	60.073	20	TTCCATTTCCTTTTCTTGTGC	59.192	21	278	596	873
Pm1	477424	T	TA	I1	DOWNSTREAM	TTTGAAGCTCACTCACGTTCCTGAAAGAAGTTGATGTATCTTCCAGTCTTCCTGATAGGCAGTAGGCTCATAATTCATATTCCATGCATTGCATTGCATGAAGAACAATACGAGTGACGAGTGAAATTTAAATGGTCTCATCCAGGCTTGAAGACTAAGGTATTCGGAAATTTTGAAAACAGCCGAAATTATAGAAATGTTAATAACATTTGGCACCCTCATTTGAAAAATGATCTTAATTTGCAGACTAGTGTTCTCAGGTTTGAACCCACATGATACCTTAGTAGTGTGTGAGAGAAACTCTCCAAAGAATCTGAGCATTACTTGAGGGATGTTGAGAGGACTCGAGCGGCTATATCTCGAAATCTCGAAGAATAAGGAAAAAAAAAGGGTTAAAAT…	477224	477824	CGGAGGAAGGAAATTGATGA	60.006	20	TTCAAATGAGGGTGCCAAAT	60.309	20	267	509	775
Pm1	18249368	ATT	A	D2	DOWNSTREAM	CCCCTAAATCATGGCCAAATTTGTTTCTCAATTGTTCAGTGGCTACCTCGACACCCATCTATATTTTCTTGTTGATGAAGGTCTCATTGGTTTGTTGACTTCTAAATTATAGATTGCCAAAGAAGGTTGTAATGGGAGGTGAGTGTATCACAAACAAGCCATATCAAATATTGGTATTGAAAAGGTTGATTGTATTGGGTATTTTATGTTGGTTCTCGGTTGTGGATCTAATAAGTTCCATAAAATATTAAGATTAGATAATTATTTATTTCATTGATAATGATGATGAAGTTTCCTAGTTGCAACAATTTATTGAGCTATAGGGATTTGACTTAGTTATGACCCCTAGCGGACCCATGAATATTTTGGCGGAGGTGCAATTTTGAAAAGCTAAAAGGT…	18249168	18249768	TGCCAAAGAAGGTTGTAATGG	59.982	21	CCAAAATATTCATGGGTCCG	60.009	20	255	663	917
Pm1	6017419	AAG	A	D2	DOWNSTREAM	GACCGTAAAAGTCAAAAACCGAGACAAATCCAAATCGGACCGGTTCAGACCGGTTCTGGTTTCAGTTTTCCACCCTAAGGAATCGGTTCAATCCGAACCGGTCCAATAAAATTAATATATATGTATTATTTTCATACGTGGCTAAGTTTGATTGGGTGTCTACGCTACTACCATAGGCGCGCATCACACGGAAAACAAAAAAGGACTCTGAATGACCTAGGTTTTTTTGTCTTCGTTTTCCTCTCTTCCATTTCGTTTCTTCTTCGTTCCTTCATACAGAGCCGCCCTCTTCCAAACCTCTCTCTCTCAGTCTCAGCCATCACGTCACGCCGCTCTGCAGCCGCTCTTCTCCCAGTCTTCGCCGTCGTTCTGTCAGCCATCCTCCTCCTATCTCTTTCT…	6017219	6017819	ACCGAGACAAATCCAAATCG	59.933	20	GCGGCTCTGTATGAAGGAAC	59.843	20	268	566	833
Pm1	23052831	C	CA	I1	DOWNSTREAM	TTATCTAATCCGCATTTACTTCTCCTTTATTTTTTTAATTCTCATATTTTGGTTGAGGATCAATGGTTGGATTGAATTATTTTTCTGTTGGATGGTTTAATTGAACTTTAAACAGAATTATTAGGCTTGTGTCACATCTTTTGGATGCATCAAGCAAACCATCCGTCCATCCGTCCTTCCTCCCCACGAAACTGAAAGCACAAAAGAAAAATTCGATGCGTTGAGAGAAGTTGACTAGAAAGTAGACCATAAGAAGCCAACGTAGTGAATGAATCGAAGGAAGCACTAAAGCAAAGCATGGCACCTTTTTTGGATTAGTTGTTTTGGTTTTAGTGCGCACCTTACCTGATTACCATTTGGCTACCATTTTCATTCCCTAATATGCTTAGATTTGCAATA…	23052631	23053231	GGTTGAGGATCAATGGTTGG	60.173	20	TGCCATGCTTTGCTTTAGTG	60.014	20	253	599	851
Pm1	5627909	CGAG	C	D3	DOWNSTREAM	CCACAAGGGGCAAGGGCAGGCAAAAGGGAGCCCCCGGGCCCAAAAAACCCCTTCAACATGCAAGATCCAGCTCGGGCAAGGGGTGGGACCCACCACCCCGAGCAAGCCCACGACTAAGAATCGCCTGGGCTATTGCCCGAAGGCTGCTGATGTCAGCAATTGAAATCAAAAATTTTCTTACTATTGGTTCGTGGAATGCGCGAGGTAAATTTTTTTTGAATTTCTTGAGCTAACGTCAATGCTGACCCACAGCTGCCAGAAACCAACGGCTACAAGCCATGTAGCTTCTTTTGGAGCCTATGATCTAAAAATCTTATCCAATCCAACGACTGTCCATTTTTTAGCTAAAAAAATTGTAAAAAAAATGAAAAAAAATTTGAATTTTTTTTTCTACAAATA…	5627709	5628309	AGCAAGCCCACGACTAAGAA	60.015	20	TGGGTCAGCATTGACGTTAG	59.716	20	149	649	797
Pm1	8914955	TCTA	T	D3	INTERGENIC	ATTTCTGCCACTGCTACTTTTCATGCAGGGCGGGTTGTTTAAGTTCGTATACGAGTACTATGACAACCATGTATACAAGTCTTTTTCACACTCATAAAACATCTTTCTGAGTGTTGATATCCATTGGAAGCTATTATCGTCTGTATCCATATGTTCTCTTCTTTGAAAAATTTGGATGATGTTGAGTTTTCTCTCCCTGCTCTACTATTACACAAAGCTTGCCGCAAGTCACGTGCTTTGGTGGAAGGGCGGCAAGTTCATGGGCAAATCTTGAAAAGCTAGTTCTAGTTTGATCCATATGTGACAAATTTATTGATAAGGATGTAGTTGGAGCTAGGGAAGATTGAATTGGTGAAGATGGTGTTTATTAAATACCTGAAAGAGATATAAATTCTTGGA…	8914755	8915355	AGGGCGGGTTGTTTAAGTTC	60.352	20	AGCTTTTCAAGATTTGCCCA	59.823	20	254	575	828
Pm1	13057177	GC	G	D1	DOWNSTREAM	ACTACAAAATCATATTTGAAACACACTCACTATCCAAATTTAATTACAACAGAAGAAATTACAGAGGTAGGTTAGAGACTTTAAATGATGCAAATTACTCAGCCCACCAACCCCCTTTTTTTTCACCCATCAGATTGAACTTAAAAATCCTTGGTCTTCATTACCATTTGAACCCAAATATCGCTTAACAAAATAAAGATGCGTCTCGATCGATGTTATTGGACAAGCATCTTGACTGGTATTCGGTATGCTAGGAATGGACTTTAAATTAAACACTACTTTAATTTGAAGGTTTCGGCATACAGATTATAACTAATTAACCACTATGTTATATATCAACATTTACATTCAGCAGTGCAGATATTAATGTACAACATATAATAAGCCATGGTCGATTTT…	13056977	13057577	CTCATGCATTGAGAAGGGGT	60.073	20	CCAGTCAAGATGCTTGTCCA	59.831	20	275	513	787
Pm1	14439242	AAG	A	D2	INTERGENIC	GAATCTTCACATCATCTAACATGAAAATACCAACAACAAAAACATCATAAATTTTGCGCCATAAAACAGTTTTTTTTATTTTAAAATATTAAAATCCATCATCAACTAATATGCAAATAGGATCACAAATCAAATTTAAGGACCTCAATTGCGTTGATACATGATGAAGTTCATGAATTTCGACAACAAAAAAAAGAAAAAAGAAGATGAAGTTCATGGATGGTATGTTGATGTGAAGGGAAACAGAGATCGTCGATAGATCATATTATAAACTAATATCCAATACAGCTGCCCGATACAAGTAGGGGATACTTGCTGCTTTTAAATTATACTTAGAGCGGCAAGAGATCAAGGATAGGCTAAGCTTAAAAGGAATGCTTTATATGGTTTTGTTTGTTT…	14439042	14439642	AGGACCTCAATTGCGTTGATA	59.583	21	ATCCCCTACTTGTATCGGGC	60.173	20	172	687	858
Pm1	22012086	C	CAA	I2	DOWNSTREAM	TCGAAGGCGGTCTTTGTTTGGAGGGGTGTTTATGCTCACATCAAACTTGGTTAGTAAATCCATTCAATGGGGGGAGAGAGTTTCTGTGGAGGATAGAGTTTCAATAGATGGAGACAGATTCGGTGGAGGAGTGAGTTTTTTGTGGAGGGAGAATTTCTATGAAGGGGGTGATACTAATACAAATAAAAAAGGGTTCCCGCCAAAAAAAAAATTCTTGGTTGACAATGTATAAATGAAAAAAGGTCTCATACAATCTAAGTTTAATCCTAACTAGTTTGTTTAGTTTGGTTGGGTTCACTAACTAGATGTCACTTCCATTGAGTTTCTTTCAACCACTAACAGTGGTGTAAGGAGAGTGTGAGGTTGACATGCTTGAAAAGCAAAACCTGACACCTCTTT…	22011886	22012486	ACAGATTCGGTGGAGGAGTG	60.112	20	TCAAGCATGTCAACCTCACA	58.784	20	263	662	924
Pm1	12074778	AGG	A	D2	INTERGENIC	TTGAACTTCTAAAAAGTTGGTTCAAAATTTTTTTTGGGAGGGGGGGAGGTTCTCACGTGCGTGCTATGGTTTGTTCAATATATATATATATATATATATTTCAAAATTACAAAAGAATGCTATTTTTTGTTTGTTTACCATAACTTTTTTGTTATAAGTCGGATTTGAGCCCATCGCATGTCTACGAACTTGTGAGAGCGAGGTCTACGCAAGGGTGCAACTCAAATTCCCAAAACTTGTCCCCAAAGAAAAGTGACCATAATGCCCTTACCCCGAAGGTAAAAAATGTTAATTCATATTTGAATTTCAAAATTTTAAGAAAATTTTGGGACAGGATGTTACAAATTGAACCAAAACCAGAGAAAACAAGTTGGAATTGAAACATTTGAAATATGGGTT…	12074578	12075178	GTTCTCACGTGCGTGCTATG	60.481	20	TCTTTGGGGACAAGTTTTGG	59.942	20	201	597	797
Pm1	23477412	AC	A	D1	DOWNSTREAM	ATATTTTTTGTCACTAAAAGTAGTATAACCGCAGCCTACCATAGCTAAAGCCCTAAAACCGCCGCGAAAAAACCACACTGCCACATTTTCAAAGAAAAAGGTGTTTTTCTTTATATTTTCAGGTTAGACGTAGTTGAATTCTCCTAAACTGGTACTGGCAACCTTATAAAACAAGTATAGGCTACAATAAACTTAATTGCACCAACGCAATCCAACTTTGTAATAATTGAGAAGAAAATTGACTATTACAATATTAAGAAGTCGCAAAAGAAAGGTCAAGTGACTATTGCCAAGTTGAGCATTATGTTTTGCTGGATGTCTTACGTGTTTAATATAGACATGCTAGATTTTTCTTAAACAACTTTAAGCTACTCCAATTAACCTCACGCTGCAAAATGG…	23477212	23477812	ACCACACTGCCACATTTTCA	60.008	20	CACTTGACCTTTCTTTTGCGA	60.405	21	211	620	830
Pm1	5688245	T	TC	I1	DOWNSTREAM	ACTGAGACTGTAGAAGGCAAGACATTTTGATTGAGAATGCATGTCTCCTGCCCTAGTTACTGTGCAAGTCGAAATTGGTAGTTTTTTTGAGGTTTTTTTTTTTTAATTTTAATTTTTTAAAAAAAAATTTAATAAATTTATTTGAATTATATAACTTTTTCAAACAATAGATGGCGCCAAGTAATGTATAGACTGCACACTCCCCACCCATGGTCTCAAGTATCAATAGTATTTTGGCGACACAATTTTTTTGTTCCAGATATGTTAGTCTTCTAAGAACAATAATAAAACATGGACAATACTTCTCTCCTTGACTGTAAGGAAGAACTCCTTTTTATTGTAGCTCAACTACAAAGTGACGTGTCCTCTCTTTTTTAAGGAGCGGATCTTGAATCCAAA…	5688045	5688645	TAGATGGCGCCAAGTAATGT	58.268	20	TTTTTGGATTCAAGATCCGC	60.016	20	234	716	949
Pm1	989511	A	AT	I1	INTERGENIC	GAGAGAGGTGTTGTGTGAAAAGAGTAAGCAATAAGTCAAAAATTCTGGCAAAACGAGAGTGACCACAAGAGTTTTTATGTCCGTTTGATCAATGAGAGTTACAAGTGACATATAACAACAGAGGGAGGAGCTATATCCTTATTTTCAAGTGTGTAACCACTGATATAGGTTTTGTTTATATTAGGAAAATATAATTGAACATTATTTTCTACTTTGCTTATTGTTTAATTCCTTTATTTTCTCCTTTGATTGTATTTTTGACTTTGTATTAACAATTTCAACCATCATTACATGGAAAAACCAAAAAGCAAAAGTTCTAGATTGATTAACTTTCTAATTCAATGTCTCTTTCCTTTTTTTTAGGGAATAATATTAATACTACGGTAGTATGGTCACATG…	989311	989911	GCAAAACGAGAGTGACCACA	59.88	20	TTTTGCTTTTTGGTTTTTCCA	59.606	21	266	596	861
Pm1	20890662	TCTTTTC	T	D6	INTRON	ACTGCCCCATGAATCCAACCGCCCTAATCAACACCTTAAGCAGGTAGATTATCCTTAAATATGCCTACCTATGCAAGTAGCTTGACCTAAATGAGGTCCAAGCCTAGGCCTAGGTCTAGGCCACACTATCAACCCAGACAATAAATTAAAACAGAGTTTGACACATTGCTACAATCATGCAATTAAAGTATATCTCAAATTCTTTTCTTTTTTTTTAATAATTATTTATTTCCATTTTCTTACCAAGCTTTTTTTTGGGCTGTGTTGATTATGAAAAAATGAAAAATAGGAGCTACTACAGGTGCACAAACCCAAGGTGCAGTGCTAAGAAGCAAGTTGAGAGGTCCAGTGACGACCCAGACACACTCATCATCACCTATGAAGGGCTCCACTTACACT…	20890462	20891062	AGGCCACACTATCAACCCAG	59.989	20	GTGGAGCCCTTCATAGGTGA	60.073	20	275	666	940
Pm1	23872360	AATTTATTAAAT	A	D11	DOWNSTREAM	ATCAAGGATTGAAGCTAGTGAGGCAGATTGTGTCCGGCTGCATTGTACGCACGATGCCTCCTGGTGTCAAGAGATTGAGAGATTATCTTAAGGTGTTCTTGGGTGTTAAAAAGTTGAGCTTATGATGAATAATGATCGGAGGACAAATTACACCACTGTTACTAATTGATTCTCTTAATCTCGAATTTACAAGTTTTTTTAATTTATTAAATATTTATTAAATCGTTTGGGAATCTATTTTTCAACCATTTTTTTATAAATACATGTCTAGGATTGGGTTTATTTATAAATTTGTATTTTTTAATTTCATTATTTTTACTTGAATCGAGCTGAATATATTTTTCCTTTTTCCCCTTTTTTTGTGTGAACTTGTTTCATCAAATTCGCTCTTTTCATTAG…	23872160	23872760	TCGGAGGACAAATTACACCA	58.973	20	CAACGCTAATGAAAAGAGCG	58.724	20	269	684	952
Pm1	15615222	A	AG	I1	INTRON	AGTTGCAGCAATAAGATTATGATTTTATATGCACACTGAAATGCCAAAATTAATAATAATATTACTGTTCCTAGCAGGAAAAAAAAACACAAACAAACGCAAATCCGAAATTTAATATTTTCTAGAGAAAGAGAACAGCTTTACCAAAACATTAGGTATTTTAAAAAAATAAAAAACAAAAAAACAAAAGCAATCAACAAAGGAAAGAGAATAAGATCATTACAGCCAAACAATTAACAAGTCTTTCTATTAGCTTCCATGTAGATTTTAAAGAGACATGCTCTTTAATGTTCTACGTCTCTGGCAATACGATGTAGAAGAGTTTGTATTTTTCTAAAACTTAATATGAAGAGTGGTGGGGTGTATGGGGTGTGTGTATAGATGTACTAGAGTTAAGTA…	15615022	15615622	AAACAAACGCAAATCCGAAA	60.468	20	CCATACACCCCACCACTCTT	59.697	20	278	639	916
Pm1	19551961	TAG	T	D2	DOWNSTREAM	GCGTTCCAGGGTTGCTTGGTTAAAGGAAGGGGACAAAAACACCAAGTTTTTTCATGAAAGAGCCAACACAAGGGAACAGAAAAATACAATAAAAGGGTTGTACGACGACGATCATTTTTGGCAAACCGATAAGCAAGTTATTGGTTCGATGTTCTACAATTTTTTCAATGATTTATTTTCTACTTCAGGTGGCAGGGATATAGAGAGAGCCTTAGAAGTGATTGAGCCAAAGGTGACACATCAAATGAATTACCAATTACTCCAACCTTTTACTAGAGCAGATGTAGAGACTGCTTTATTCCACATGTACCCTACGAAGGCACTAGGGTATGATGGAATGCCGGCTCTTTTTTATCAACGCTACTGGCACATTGTAGGAGACGAGGTATCGCAAAAGTG…	19551761	19552361	TTCTACTTCAGGTGGCAGGG	60.246	20	TGCAAGCACTTTTGCGATAC	60.021	20	228	726	953
Pm1	3352413	ATT	A	D2	DOWNSTREAM	TGTGAAGGATCTATTTATAGATCTGATAGATTTTCTCTCTTTCCGTTTGGGTAAGTCAAATTGTATTCTCAAACCCTAGTTTATGGTTAGCTAAATAGCTGTAAGTGGCATATTTGTGAATGTTTATTTTGTAATTAAACATCATTTTTAACGAAAATGCACATCCTTTTTTCAGTTAAGCATAAACTAATTTGGATTTTATTTTTTTTGTAATATATGCACATACGAATTTTGTTCCCTATAGCTTATAACTTTAGAGTGCAATGTGCCATATTTTGTGCTTGGTATCTTGGTTTTTTCAGAAAGATAGCTGGACTGAAGAGGAAGAGACGATACTTGTGGAAGCTCATACTGAGGTTGGGAACCGTTGGGCAGAGATTGCGAAACGCATTCCTGGAA…	3352213	3352813	TTTCTCTCTTTCCGTTTGGG	59.284	20	CCAAGCACAAAATATGGCAC	59.041	20	254	580	833
Pm1	25645279	G	GCT	I2	DOWNSTREAM	CCTAATTAAAAAAGAACAACGTAATAAAGAAATATGCAGTAGAGACTCGAGTCAAATGTCTAATCAAACCTAAACCTAATCCAACGGCCAAAATCACACCACACATACAAAAACGCATACCAAGAAAAACCAACCAAAATTAAAATTAAAAAGAGTAAAATTAAAAATAAAAAAAAATTTGTTATTCGACACAGACGCACGCTCTCTCTCTCTCTCTAAAACTCAAAATGGAACCTAATGAAAACCAACTGAGCTCCTACTTCCAACACCCCACCACCACCACCGGCACCGGCACCGCCGCAACTGTCACAGCCACAAACACTGCATCACCGACCAATGGGCTCTTACCAAATACCCACTCCACTGATGGGTCCCACATGGTGTACTCTCACTCGGTGC…	25645079	25645679	TAAACCTAATCCAACGGCCA	60.315	20	GTGATGCAGTGTTTGTGGCT	59.758	20	260	619	878
Pm1	6692620	C	CTT	I2	DOWNSTREAM	CCTTAGATAGGACCGGAAACCTTGGATGGTTTTCTTTCCACCAATCCAGCAAATTAAACCCAGCATTTTTAGGATTCTCGGGAGGCTCCAACAAATATTTATCAACTTCATTTCCAATTTGAACCACATGTTTCTCTTTTCTTGATCTCATAAATTTTTCAAGTCTTTCATCACTGTCAACAATACTTGTTTCCCCCGCACTTTCGAAATTAGCCTCCACATAAGCTTGGGCAGCAGCTAGATCTTCTTTCTTGTACACCTCGTACAACTTCATTACAAGATCCTTTACCCCACTTATCATCTCATTAACTTTGGAAGCATCCTCTTCCAAATCACCATAGCTAAAGTGGATTGTAACGGGGATCAAGAACCACAATCACTATTAAGAGTTGGTTTACA…	6692420	6693020	TTTCTTTCCACCAATCCAGC	60.051	20	AAGATCTAGCTGCTGCCCAA	60.118	20	216	579	794
Pm1	2454301	TA	T	D1	DOWNSTREAM	GTCCAAAATGAAGCCATTTTGGTGCCAGCGCATTTTTAAAAAAATTTCGCTGGGTTCAAAACGACGTCGTTTTGGATCTAGCGCGTTTTTTAAAAAATTCGCTGGGCTGGTCCAAAACGACGCCGTTTTGGCTAGCCGGGTTTAAGAAAAAAAAATAGAAGCTGACCCAAAACAACGCCGTTTTGGTCAGCTTCTTTTTATAAAAAAAATTGAACCCCTGTTCAGCTTCTTCTTCCTCAGATTTGCAGCTCCTCCTTCAGCCATTCATGGGGTCACACACAAGTTCAAAAGGACCTTCTACCTTACATTCATAGAGTTCATAAGGTCGTTTGACCCCATTAACCCCACTGTGGGTCCGTCCCTAATTGTGCAGAAGCTTCTAATTCCATTGTGCAATGA…	2454101	2454701	AAATGAAGCCATTTTGGTGC	59.945	20	AGGAGCTGCAAATCTGAGGA	60.096	20	248	554	801
Pm1	25039311	TCGTA	T	D4	INTERGENIC	TCGATTTCCAACTCATGTGAGTAAAATAATGATACGGTGCTACTCTACAACGTTTCCTTTAGAAGATGGTTTACATACTAAGAATGAGTAAAATCATTTTTTTTAATGTATTCAAAAGTGGCTGGGTTCATTGCACCATATGATATCCCAAATCTATCCCAAAGTTTCCTCTTACATGCATTAAAAAAAGGGTAAAATTTTCGTACGTTGCAAATTTCCTATTGACCAAAAAATAAGAAGAAAAGTTTCCCTTCAAAAATTAAAGACTGCCATTAATACATCAAAATCCGTCGTTTAAATTTGGAAGATGCACCTAATCCAACATTCAAATCAACTATATAAACCATGCTTTGCTAGTCAGATTTCCCTCATCCCAGAAACTTGAGTTGTTGAATCAAC…	25039111	25039711	CAAAAGTGGCTGGGTTCATT	59.971	20	TCTGGGATGAGGGAAATCTG	60.003	20	266	661	926
Pm1	6172850	GT	G	D1	INTRON	CACTGGCAAGCAAAAGCTGCCATGCCTCTGGTTCTAAATCTCCAGAATTAGGGAGAAGAAAGTATTCTTTGCACATGGTATTTGTAGATTGCATGCACAAAGAAATGATCAATGTGGTCCAGATGCATTGGTGCTTGTCTGGTAAAATTTTCAGTATTTGCAATGGTTTTTGTTTGTTTGTTTTTTTTAAATTGTTCTCAGTTTTTTTAAATAAATAATTAAATAAAACCATACTACCCCTCTTCTCTTTCATTTCCCTCGTCTCTATCCTCTCTCTCACATACAAATGTTATCTAATGAGCGTTTAGCAATCTAAAGGCAAGTAGTTACCTCGTCTGAAGACTCCATTTCTGACTCTTCACTTGATAAATCTGCTGAGGGAGGCTTAGCAGCTAGAGG…	6172650	6173250	CAGATGCATTGGTGCTTGTC	60.272	20	TAGCTGCTAAGCCTCCCTCA	60.249	20	276	668	943
Pm1	24761220	A	AT	I1	DOWNSTREAM	TGTATCATATATACCTCCTTTTGCAGATATAAATATATTTGAAAATATTCTATCCATATTGTTTGACTGGTTTTGAAGAAAAAAATCTAAATGGCCCATCATATGTGATCCTCTTAGGCTTTTTTAATTTTGTTTTCTGTTATTTTAAACCAATGATTAGCATCCACGTGTAGATCATAAACATGTAAGCTACAGTTTTGATTTTTGCTTCCCTTTTTTTGTTTAAAAAAAACCTATTAGATTTTAAGCTAAAATTTTTAGTTAAACCAATCATTAAAAAACTCCTGATTCCGCCCTCACTTTGGCTCCTAAACCTGAATCCTGATGTCCGCTGGATTTACCCCAAAAAGTGATGATGCATTAGCGGTTAGGTCACCTGTTACAAATAGAGGGTAAACT…	24761020	24761620	GGCCCATCATATGTGATCCT	59.592	20	CGGACATCAGGATTCAGGTT	59.927	20	239	641	879
Pm1	24052899	A	AC	I1	DOWNSTREAM	ATTTTGCACCAATTAAAATACAAGGATAAGGGGCAAATTGAAAGTATTGACTACTTTTAGCGGCGAACAAGCATATCGTCGCATTTAGTGTTTTCACCTACGGCTAGCGGCGAAATTATCCGTTGCTAAACAGATTTGTCCATAAAGACACCTAAATTTCGTCACTAAATGTCCACAAACCGTTGCTAGTCGTTGCAAAAATATAAAACCGTCATTTATTTCCAAATTAGCAACAATATGCTGATTGAATTTATCTCTCCCTGTTTCTCACTAGATTTTTATTTTTCTTCTTCTAGAATACCCAACCTTTTTAGCAAACTGCGAAAGAATAATTAGTTTCCCTTTACCACAATATAAATCTACAAAAAAATACATAGTTTTTAAAGCCTAGTACAACAT…	24052699	24053299	GGCGAAATTATCCGTTGCTA	60.061	20	CGCAGTTTGCTAAAAAGGTTG	59.933	21	215	657	871
Pm1	2956628	AGT	A	D2	INTERGENIC	CTTTGTTCCTGTGCGGTCCATTCCTGATAATCTCTTGCTTTTGAGCCCATGCATTCAGTCAACAAACAATGACGAAAAAAGGAGCCAAAGGTTGTGGTGATGCTTGATGTCAGTATGGCATATGATCAAATTGAATTTTCTTATTGTCTTTGTTCCCAGTTTGTGTCTTATTGGAGAGCCATGCTAAGTTTGCTTTTGGTAGTGTGTCTTCAGACGCTTGGCTTGAAGAGGTCTTCCAAGGACAATGTGTCTTTGCTAGTTGACTTTATTTTGGTTTTGTTTGTAGTCTTTATGGAGCATGTGACACTCTTTTTCCTTCGTCTTAGATTTTCTCCACTGGGTTTTCTGAAGCAAGGTTTTGATGAGGCCACGTTTGTTCACTCAAGTCTGTAACCTTTA…	2956428	2957028	GAGCCAAAGGTTGTGGTGAT	59.973	20	CCTTGCTTCAGAAAACCCAG	59.846	20	275	630	904
Pm1	6909554	CT	C	D1	INTERGENIC	TTTGGTTTTGAGAATGAAATTCCAAATTCGACTGGTTCTGATTTGATTATTGGGTTGATATTTGGTACTGGTAGGCTGCTTGCCATAAAGAGATGATAGACATTTAAAGGGTCGTAAAATTGCCACGCTTCTAACCAAGTCTATGACCAAAATCTGCCACTTTATCGAAAAGGGCCTTTCGTTATTTCAACTTCTTGGCCCTTTTTTTTTTCCTTTGTTCTTCAAGTAGACCTTTTAGCTAATATACATTTATTTTATTTTTTATACAAGCTATATTAGAGGAGGGGGATCGAACCTTGGAACCTCGGGTACATGAATAAATGCTCTTAACCACTTGAGCTCCATGTTCGTTGCGCTAATGTACAAATCTATTAGAGTTAGCTTGCAATGACTTATGAG…	6909354	6909954	GGTACTGGTAGGCTGCTTGC	59.904	20	TTCGATCCCCCTCCTCTAAT	59.859	20	231	612	842
Pm1	1486625	G	GCT	I2	FRAME_SHIFT	TGATCATCGAAAACTTATATATGTTAATGACAAAGTGCTGGAGGAAGTCCATATATATGTTTTCAGTACTGGAAAATTATACATAACAACCTGCTTCTTTAGTCAACACATCGACTTTGGAGCCAATGCGAGGGAAACACTTGCGTGCAAGCGGAGAAACTTTCCTGGCGACGAGTCTCCGCCCTGCCTCAAGGTCATGGGCTCTCTCTGGCTGGCGTCCCATTTTTGTATATTTAATATTTAAATAGCCCCGCGGCTATACTGTTTAAATATAAATAAATATTTAATTAGTATAGCCGAATATATTTCAATATTTAAATAGTATAGCCGTTCGGCTATACGTTTTAAATGTATTCGAAAATTTCAAAAGTATAGCCGCGCGGCTATACATTTAACTAT…	1486425	1487025	AACACATCGACTTTGGAGCC	60.119	20	ATACAAAAATGGGACGCCAG	59.823	20	127	653	779
Pm1	12440278	G	GA	I1	INTRON	TCACTGAAACTGAAGGACTTGAGGCTGCTAGGGACAGATGTATCAGCCTTGGCCACTATTAAAGCTTTGTTCAAACCTCCTGATGGTGTTTCTTGGATGGAGGAGGTTGTATCCAGCTGTCCCTTGCCATTAGACTTTGTACTTCCTAAAAGATGAAAGAGGTAAGCAGCTACAAAGATTGACCTTCAAATTACTATGCAGAAAATACTGGTCATAAAACTATGTTAATGGAAAACCATAGAAATATGAAACGAAGCATGTATGTGTTTCATTTATTTTCACGTTTCAGCAATGCTTGAACAAACAATATGCAGTAAACGAAAACGAGAAGGCACTAGATCATAATATGCAGAATAAGTTACAAATAAAATCAACTAAACTCTAATGATAAAATGGTCT…	12440078	12440678	ACTTGAGGCTGCTAGGGACA	60.012	20	GCATTGCTGAAACGTGAAAA	59.856	20	279	565	843
Pm1	1309920	TAAA	T	D3	INTRON	TGCTTGTATGTGCGGTGAATGATTCAATTACATTATTTGATTAATAGAACAAGCTTCTGTAAGCATACCAACAGATTTTTTGGACCGTCTGCCATCCATTGCCGACAAACAGCTTCTATGTCAGAAATGAACCTGTAAAACATGAAATTTATTAATCCAAATTAGTTGCATATGAATTTACTTGGTCAAAAATATGAGGGTAAAAAAAAAAAAGATGATCTAAATGAATTACCTTTCCCATGAAGAGGCGAGAGTGAAATCATCAAAATGTTCAACCTGCAACAAATATTATTTCTGTTAATATCGAGCTTCAAACTTTTCTTGCTTAGTGGCGTTGAAGTGAAATTCAAGTTCAAAAATTAAAATTAAAATTAAAAATTCAGGCAAATTACGACGTGA…	1309720	1310320	ATTGCCGACAAACAGCTTCT	59.882	20	CACTTCAACGCCACTAAGCA	60.05	20	245	646	890
[truncated: 14,312 more rows]
