# Supplementary material for: Genome-Wide Discovery of DNA Polymorphisms in Mei (Prunus mume Sieb. et Zucc.), an Ornamental Woody Plant, with Contrasting Tree Architecture and their Functional Relevance for Weeping Trait
Source: Plant Mol Biol Report. 2016 Aug 8;35(1):37–46. doi: 10.1007/s11105-016-1000-4 (PMC5306074; doi:10.1007/s11105-016-1000-4)
Supplement: Supplementary file 10 — Distribution of the SNP and InDels effect in ‘Fen Tai ChuiZhi’ compared with the three upright cultivars of mei in QTLs conferring weeping trait. (XLS 1183 kb) [file 11105_2016_1000_MOESM9_ESM.xls]

## Sheet: Sheet1
Supplementary Table 3 The detailed information of the mutual SNPs in ‘FTFen Tai ChuiZhi’ compared with the three upright cultivars of mei separately.
Chromosome ID	Position	Reference	Alter	Function	Sequences	Sequence_start	Sequence_end	Forward primer (5'-3')	Tm(℃)	Size	Reverse primer (5'-3')	Tm(℃)	Size	Product size (bp)	Start position (bp)	End position(bp)
Pm1	13705342	A	G	SYNONYMOUS_CODING	GAGAGGAGGCCACCAATGCTTATAGATGTACAATCAGCCCACAACGCATACGATTTTGAATCACTCTTTAGTTCAGTGGGATGAAAGCCTTCATCTTTCCCAATTTGTTTTTCATCACTGTTATTGCACTTAGCCTGTAAAGATGCTTCAGAAAGTAGGCCTTCAATGCTTACACTGTCAACAAAAAGTGGCGACTGAGCATGGTTGCCATCCATCCTCTGACTATCACCCTAATTACAATAAGAGAACAAATTTCAGAAGATCATTAAAATTCATGAAAGAAAAATGTTGCAAAAATCTCTAAATAAAACTCACATTATTGTATCAACTTAAGTGCAAAACAAATATTCCAAGTCCAAAATGCTCAACAGAACAAATTTTCCATGTCTGCTTTTAGAT…	13705142	13705742	CTGTCAACAAAAAGTGGCGA	59.881	20	TTGAGCATTTTGGACTTGGA	59.247	20	194	723	916
Pm1	1821792	T	G	INTRON	GTTTCTCTTTCCACTCAATTATGGATTGTGCAACACTTGTTATCTACAGAGATGGAAAATTCAGGGGCAACAGTGTGATAATAATTACAATACAACATTGAATTAAACCAGCTCACAGAACAACGGGTTATTGAAATAGCTAGTTCTTGCATTGATAGAAAGAGTTTATGGGAGATGCACCTAATATTCTTACCTATGCTTGTTGTTTGGCAAGCATTTCACCTGATTAGCCATCCCATTTAAAATGCATTATGAACGGTTTCAAAAGTTGCAAGAGAAAACACCAAAGTCCTTGAGTCATAAGCCAAAATTCTTGAAATTAAATAATTAGCCAATTATCAAAATTCTTTCAATCTACCTACACACAAGCAAGCAACCCGGGGCTTGCCTTGTTACTCT…	1821592	1822192	AAAATTCAGGGGCAACAGTG	59.971	20	GGGATGGCTAATCAGGTGAA	59.894	20	182	604	785
Pm1	9450873	A	G	INTERGENIC	AAAGCTGGAGGAAATATCATCTCAGACTTGCATAGGACTTGGACAATGTCATAGCGCAACTTAAACATGTCCGTCTTTCGCAATGTTTTTGCCGTCAGTTGGGAAAAAAATCTGGACAACCATATGATTGGCTTCACTACATGTTTAGGCAATAGGTGTCGAATACCTACAGGAAGTAGGCGTTGCATAAACTCATGGCAATCATGGCTCTTAAGTCTAGTAAATTTACCCCCGTCAACATTCATCGGGAAACTTTACAGACGATACAAACTTTAGAAACTTTTTCTTGCCGTTCGGTTTCATAGAAAAGAATGCAAGATCCCTTCTAGCTTTATCACTGTCCTTATTCATCCATAAACCCCTTTGTATGCCCATTCTTTCCAAATCAAGACGAGCTTT…	9450673	9451273	CCGTCTTTCGCAATGTTTTT	60.11	20	ATGAATGTTGACGGGGGTAA	60.051	20	175	619	793
Pm1	11837673	A	G	DOWNSTREAM	CGCCAATTTATCGGACTCAACATCTCAGCTTATCATGAACTTCTTAATTCTGGGATTGTAGACTCGATAGCCTTTAGATTGGGAACTGTATCCAAAGAATATACCAACTTCAAATTTTTCTTCTAGCTTGTGTCTTTTCTCCTTAGGAATGTGCACATAGAAAATGCATCCAAATACTTTGAGATGCTTGGCTTTATATTACTCCGAGCCTCAATAGGAGTCTTATTTTGTAAAGCTTTTGTTGGGCATCTATTTAGCAAGTATACTGTTGTATATATAGCTTTTGCCCATAATGTGTTTGACAAGCCTTTTTCAAATATCATGGATCTTGCCATCTCCATGACAGTTCTATTTTTTCTTTCTAAGACTCCATTTTGTTCAAGAGCATAGCCAACTGTT…	11837473	11838073	ATGACGCCAATTTATCGGAC	59.791	20	TGCCCAACAAAAGCTTTACA	59.344	20	252	545	796
Pm1	8208310	C	T	INTRON	ACATATTCTCTGGAAAGCAAGCAAATTTGAATAAACAAGATGCTGCAATAGAGGAGAAGGAGAAAGCTGTTGTTGCCATGGAGGAGAAGGTGAAAGCTGTTGCTGATGCCATGAAGAAGAAAGAGACCGTATCCAATATGTGTCTTGACTGTGTCCCAACTGTGTCTGGATTGTGTACAATCTGTTGACTGTGTCCAAAGCGTGTCTGAGCCGTGTCGACGTGTCTGCGTATTGACACTCTGACACTCTAGCAATTTGGAGTGTCCGTGCAACATAGACTACGAGCACCTCATTTTCTCTTTCCAAAATTCCAACAACCAAATAAAACCTAGCAAATCATGTTATGGGGTTGTTGATTAGATGTTTGGTTTTTGTATTTTAAGAATTAGGTTTAGGCTT…	8208110	8208710	CCATGGAGGAGAAGGTGAAA	60.042	20	ATACGCAGACACGTCGACAC	59.783	20	157	624	780
Pm1	19656996	G	A	DOWNSTREAM	TTGGGAGTGAAGTGATGCTTATGAGAACAGGGTGGTGAAGTTGGGCCAAAGGCTAATTGATGAGCACATGTTGTGAGGACCATAATTAAAATTTAATCTAATTCCGGGATTTAATAAAAGAAAACCACCTTATTTAAGGTTGTGTTTTTGGTCAAACTTTAATTAAGATTGATAACTCAATTCGTTAAAATTTAATTTATGAGAACATCTACAATCATGCTCTCTATGTTTTTTTTTTTTAATCTACATTTACAATCATGCTCTCTCTCTAAAATATATATTCAAGTATTATATTGATTTAGTACCACTCAAACTCACCAATTATTTTTCCGAAAAGAATAAATTTTCTTTGCCACCTTTTACGTTGGTTGCGTTGCGCATTAAGAAAAAGAAGAAAGC…	19656796	19657396	AGCACATGTTGTGAGGACCA	60.162	20	CGGAAAAATAATTGGTGAGTTTG	59.77	23	270	611	880
Pm1	11915257	A	T	INTERGENIC	AACTAAAACCTAAAAACTAAAATTGAAATGGTTATCGAATGGGTCTTTAGCTTTTCACCCAAAAAAAAAAAAAAACTTCACACCAAGGAGAAAAATCATTCAAGTCTAATTTTAGGGTTTATTACAAATAGACAAAGATGTATTAACATAGTGAATAGTAACACTACGTAGCAATGTGACTATCACACCGAAGAAGTTATAGTTAGGATTGATCTTATTTAATTTTGTTTTGGGAGGCTGGTAAAGGGATACAAACAATGAAAGAAAAGGAAAAGGGAATAAGTCAGAGAAAGAAAAACTCCCTAAATTTGCCAAACAAAAAAGAAAAAAAAGAAGAAAAAAAAGGAAATATAGTGTTTCTATAAAAACATTGGGAGCTTACTACCAAGTGACACCCGA…	11915057	11915657	TTGAAATGGTTATCGAATGGG	59.646	21	TATCCCTTTACCAGCCTCCC	60.278	20	229	571	799
Pm1	5699039	C	G	DOWNSTREAM	TTGAGGATGAAATAATGAGCCTAAACTTTGGCAATTCATTGATGTTCTGGAGAGGAGTGTGTTATATTGGGATAGCGACTGATAATGGTATATATACTGTTGTTCCTTGATTGAACTTATGTTGCGTACCACTATTTATGTTAACTAAACTAATTTTCCAAGTTAAAACTCTTTTGTTTCTTGTCTGCTTTATATATATACCAGTCAAACTCTTTAGATGTTTTGCTTGGTTAGAAGTTGGAACTAGTTAGCCATGATGGAAAATACTTGCCCCAATACCAGGATTGGGATTGGAAGGGAAGGGAGAGTTTTTACCAAGTGATTTTTGAAGATAGTGTACTATATTTCCTATCAAAAAGAAAAAGAAATGCTTCAATTTGCAGCTAGTTTATGCTTTCT…	5698839	5699439	TGGGATAGCGACTGATAATGG	59.93	21	CTCTCCCTTCCCTTCCAATC	60.008	20	241	616	856
Pm1	5121317	G	A	DOWNSTREAM	TAAATTGGACAATAATTCAATATATTATGTCTTACAAGTCCCATATAAAGAAATGAATTTCAAACGAACTTGTTTGTACTAAAATTCAACCTATCCAAGTTGAGCCACCAAATAAACCCTTCAAGTATGGTATGGTAGTTAGTAATTTTTTTTAAAATTCCAATTCAATTTGAACTGAAAAGCCTTTGTAAAAAAAAATCGAGATTGTACTTGTGTTGTAGTTTTTTTGTTGGTCAAATCATATTTGTGGTGTAGCTTTGTTGTAAGTGTTTTTGCTCTTTTTAAATCATCTTATAGCCGAGCCTTGCAGCGAGAGCTTGTAACTAATCATGACACTAACATGATTACTTTGTGACGGAGTTAAGCTATGTGAGCAAGATTGGTCTAGTTAGATCACCA…	5121117	5121717	TTGAGCCACCAAATAAACCC	59.801	20	CTGCAAGGCTCGGCTATAAG	60.131	20	211	648	858
Pm1	13911019	A	G	DOWNSTREAM	AATCTTAAGCTTTTTGAGCCATCTCTACTTGATGATGATCCCGACGAAGACACTCGTCTTCCATCAGTTGATGACTAGCAGATTGAATGAGAAGACCCTTTGCAGGAGGATTGTATATTGGAACAGAAGGTTCGTGAGACTTGACATGGAAAGTATCAGTATTTCCGTATTGGTAGAAAAGGTCAACTTCCTAGCAAGTCAAAATGGTATATTCGAGACAAGGCAATAATAGAGATCCTCATCTCAATTTAGCTTGACTAGGAACTCAAGCATCTTAAATGGGGGAGCCATGATCCAGGAGGATCTACCAACAAAAATAAACATAATATAATATAATTATATTATATTATTAAATTACTTAAAACCGTAAAAACTAATGGTTTATAACGAATTGTTATA…	13910819	13911419	CCCTTTGCAGGAGGATTGTA	60.066	20	TCCCCCATTTAAGATGCTTG	59.894	20	191	644	834
Pm1	12151867	T	C	INTERGENIC	GGTGAAGTCAGTTGGTTTGATTATTGTGAGGTTGACTATATGTCCATGTTAGAGCTATTTGGAATGGCTAAAGATTTGGGATATGACAATGGGAATGATGTGAGTTTTTATGGTGAAGAGTTTGGAACTGGTAGACTCATTCAAATAATATAATATAGTTCACTTTTAGCTTGTATGAGCACGGTACCTAAAAGCAATAGTAGGGTGATAGTTTTGTACTTGAAAGTAGTGAGCCTAACTTCAAGCCAAGTGGGGAATGATAGCAGTGATCAAGAATATTCTTGTTCTGGGGATGCTAATAGCAGTGATCCAGACTTTGAAGACAGTGACTATGCACAGAGTGATGAAGAGCTTGACTTATTAAAGAAGGATGATAAGTGATTTGAAGGTTATGTGGAT…	12151667	12152267	GGGTGGTGAAGTCAGTTGGT	59.859	20	CCCCACTTGGCTTGAAGTTA	60.103	20	259	545	803
Pm1	13145872	A	G	INTERGENIC	AATTTTCACAACAAAAAAAAACGCAAGAGTGGATTCCGTAAAGGAAGACTTTGTGTGCATGCCATAACTATTGTAAGTGCAAAAGTACATTGATGTATGTGTGATAGTAATTTTGGTGGGTGAAATGCTTTCACTTCCACTTCTTCCTCAGAGCATTAACTGCTTTTATGGTCTAAAATATCGATGATATCGGAAATATCAGTAGTCCAAAAATATAGAAATTTCAATGGAAATATCAGGATATTATCGATATCGATAAAAATTGAATATAAACCACGGAAATTATAAGAAAAACTTGGAAATTTTTATTGAAACTTTGGAGAATGTTTATTTAGTCAATTATCTATTAGTTTATCAAAAAAATTAGAAGGAAATGCATTACATGATGGATTTAACTGA…	13145672	13146272	TCAGAGCATTAACTGCTTTTATGG	59.822	24	GCCAGCTCGCTGTATGATTA	59.044	20	278	696	973
Pm1	5320347	G	A	NON_SYNONYMOUS_CODING	CACGTGCTAAAGAGAAACCTCGTGAAGAAAGCACCAAAAGCTGGATTTTAAGCTTCCATGTGCAATCATGGTTGTGGCGTACGAGTGAAGTGCATGATGTACAGCCTTCAGAAAATTGTTTGGATAAAACAGGAAAGAGAGGCAGCACTAGTCCCAGCAAGAAACAGGCACTTTCTACAGAAGAAAGTGAAAAAGTCATGGAATTGGCACCGAACCAGAAGCCAACAAAGACTAACCAGGCACACAAAGGCATTTCCAGTGACCAGTTTAATGACCATGCTGATATTCTGGAGATATTTAAGGCAAACAAGGAATTTTTCTTAAAAATCCTACAAGATCCAGATGTTAATACAAACCAGTTTCCTGGCCTGCAAAATTCCAAGAACAAAGTCAGACTAA…	5320147	5320747	AGAAAGCACCAAAAGCTGGA	59.993	20	AACTGGTCACTGGAAATGCC	59.973	20	243	574	816
Pm1	14302136	A	G	SYNONYMOUS_CODING	AACCCAATTCAATTCAGACAAAACAATTAACCGAACCAAGTACCAACCATGAACCCGCCGCCGCCGCCACCACCCACACCCAAAAAGGAGGTTCAACTCCACGGCCCACGCCCCTCCCCTCTCAAAGTCAACAAAGAATCGGTCAAGATCAAGAAGCCACCACCACACCCACGCCCAGACCCAAACCCAAACCCAAACCAACATGCAGATGTCGAACAGCGCCAGCCAGTGGTGATCTACACGGTGTCTCCTAAAGTCATCCACGCAACAGTGAGTGAGTTCATGTCCTTAGTCCAACGCCTCACCGGGCCTTCCCCTTCGTCCTCCCCCGGCGACGGCGGACTCTCACCGGCTGCAAGACTCGCCTCCATCCACAAAACAAGCCCCAATTCTTCTTCA…	14301936	14302536	CACCCAAAAAGGAGGTTCAA	59.942	20	ACTCACTCACTGTTGCGTGG	59.94	20	204	625	828
Pm1	4300963	C	A	INTRON	GTGACCATTGTTCCTCGAGGTACTGCTGCACTTGGGTTTGCCCAGTATGTTCCGAACGAAAACCTCCTCATGACCAAGGAGCAGCTTTTTGATATGACCTGCATGACCCTTGGTGGTAGGGCAGCTGAACAGGTAGCTATCTATGAAACTTAACCTTATTTTTTGGATGAGGCTTATGATGCAAATTGTTTATATTACTTCTAGTAATTCTTCATTCTCAAGTCTTGGAACATTATTAGTCGTGTTATGATGGTGATGGTGAGCATATTCTGTGTTGCAGGTTCTGTTGGGAAAAATCTCGACGGGAGCCCAAAACGACTTGGAGAAAGTGACAAAGATGACCTATGCCCAAGTTGCAGTCTATGGTTTTAGTGACAAGGTGGGTCTCCTTTCTTTCCC…	4300763	4301363	TACTGCTGCACTTGGGTTTG	59.904	20	TTTTTCCCAACAGAACCTGC	60.088	20	276	569	844
Pm1	7489166	G	C	INTERGENIC	AACTAGAGTAAGGAGTAGTTGGGTTTTATAGAATTTTAGAGTGGGAACCCCTCTCTCTCTATCTTTATTTGGTGTAACTACTTGAGCCGGATGAGAGAAAACTTTCACGTCCGGTTTTGAAGGGAGGAGATCCTATAGGATCCTATCCAAAATTTTCTTTCACTAGGCCCATAGCTAAAAAAACCTTTTCTTACGATTATGAGGTTCATTTGAATATGAAATCCAATCTTGGAAATACAATATCCCACTTTTCATTTTTTAACTACCCAAGGCTTCTATATTTTTTGAAATTGAGAAATTTCTACTGGAGCAGGTGCTATTCGAGAACAATTAGCCGATCTAAATTTGTGAATTATTATAGATTATTCATTGGTACAATGGAAAGAATAAGGGGAAGAA…	7488966	7489566	AACTTTCACGTCCGGTTTTG	60.008	20	CGAATAGCACCTGCTCCAGT	60.419	20	224	648	871
Pm1	19780116	A	G	DOWNSTREAM	CAACTCTACCTTCGTTTTTTTTGGGAACCAATCATATAATGTCATGTGTTTTAATGTTTTTAATATAGCAATATGCAATTGACTTGAGATACCGCTACAGTAACATTCTCGTTGCATAGAAGCTCTTCTCTCTCGACCAAGGGCAGAGGTACACTAGGGCCTGAGGTGGCCCTGGCCCCTCCACAATTTGTTCTCAACGCAGTCAACCTTGGGTTTTAATTCATATATTTAACAATGCAGACCATATAACCATTCTAATGGCCCCCCCAATTGTAATCCATAAATAACTTCATTTATAATTATATGTAAATTGTTTGTAGGCCCATTACACAACTGACATAAAAAAGGAAGTATTAATGCTCTAATAATCAAACCGATGAGCCAAGGGAATAGAAAATA…	19779916	19780516	TACACTAGGGCCTGAGGTGG	60.126	20	CTTGGCTCATCGGTTTGATT	60.074	20	237	698	934
Pm1	20651641	T	C	INTERGENIC	GGAGCATGTGGTTTGCATGAGAATGACTTAATGAAATTTCTGAAAATGGAATATATATTAATATGTTTGAAAGTGTATGAGAATTGAAATAGTCTGTTAAATGCAAATGAAACAACCCAAAAAAAAGGACATGAACTCATGGATACATTATAAAATACGCAACGGTAACGCATTAAAAAGTGTTGTGTTGAAATGTGAAGTAATTACCAAAAACACTCCAACTCAGCATACAATTCTCTACAACAAATAATGTATGCAGTAATAGAATTTAGTAGTACTTGAGAGAATGAGGTTGTCCAAAGGAAAAAATTCCCACACAAAAAGAAAAAGAAAAATTGAACTCTCAAGTTGATTTACCGTGAAATTTCTCTTTCTTTAATATCTACTTCGGAGATGTCA…	20651441	20652041	AAAATACGCAACGGTAACGC	60.027	20	TTTTTCCTTTGGACAACCTCA	59.573	21	157	700	856
Pm1	11848485	A	G	SYNONYMOUS_CODING	AGGAAGCGAAGGACGAGGAGTTGGAGGTCGGGATCAGAGGATTGGAAGGTGTCGTAGAGCCAGCGGCAGAGGTTGTTGTCGCCTGCGCCGGAGTCGGGTTGGCGGAGAAGGGAGGAGATGTGGGATGCTGTGTGGTGGTCATGGAGGAGGGAGTGGGCGGGGTTGGAGGAGGAGGAGAGGGAAGGAGGGAGAGAGGGGAGAATGGTTGAGAGGGATTGGATTGCTGATTGGCATTTGGAGAGGGATGAGTTATGTGATGAAGCTGAGGCTGAGGCTGAAGTGGTAGTTGTTGGGGTTGGGGTGATGGTGGAGGTGGTGGTGGAATTGATGGTATCTTGATCATCTTCTAGGATGGAGGAAGTGGAGGGGTCGTTGGACATTGCTTGAGAGGGAGAGATT…	11848285	11848885	GAAGGTGTCGTAGAGCCAGC	60.02	20	CTACCACTTCAGCCTCAGCC	60.012	20	242	593	834
Pm1	22705245	G	A	DOWNSTREAM	TAATGTGTCACCTCATCCGACGGAGTTCAAGTCGTCTTGTCCCCTGAGCGGGCTTTCGTCAACCATTGATCCGTATGATCATGAGGGCGATGTGATGTCTGGTTTAATTGTGGGGCCTTATTACTTTGATGATGAAGTTTTGCAATATGAATTTTGAATTTTAATGTACGTACTTACTTTGAGGTGGAAGAGAAAAGCCCGAGTTAATGAGGAATCTCAAGCAATTTGTTGGATACTTTTAGGTAGAGGTGGCATTTTAGGCCGAAAAATCGAAAAACCGCAAAAATCAATCGACAATTTACCGCAATGGAACCGCAATCGCGGAAAACAGAACCGCATTTGCGGTATGAAGAACCGAACCGCATTTGCGGTTGCGGTTGCAGTATTTGATTTTCAAAA…	22705045	22705645	GGCTTTCGTCAACCATTGAT	59.939	20	TTGCGGTTTTTCGATTTTTC	60.054	20	233	599	831
Pm1	6621789	G	C	DOWNSTREAM	AATAAAATGTAAAACATGCTCCGTTGCATATATCTTTGGATCCAAAATTATATAGCTTACCTGAATCAATATATAACTAAAATAAAAATAATTAAAAATAGTGAAAAAGCAACTCTATCAATAATACCAATAATGTTTGACATGATCATGGATTTTCATGATAGACATTCAGTTAGAAGAACACTAGAGAGAGAGAGTACGAACATCTAAAAGATTTACTCACACAGAAACAATGACTTTGGTATTTCCAAACTCTGCATAAGCAGATCCTGCAGCAGCATTTACAGCACCAGTCTTGAAAACTGTCATTAACCCAAAACTTTTGAGTATATTTTATGAAAGTCATGATGTAACCATACAATGAAATTACAATAAAGAGAATTTATAAATGAAAACAAG…	6621589	6622189	TGTAAAACATGCTCCGTTGC	59.735	20	TGCTGCAGGATCTGCTTATG	60.119	20	270	556	825
Pm1	498797	T	G	DOWNSTREAM	TAAACTTTCGTCACATAGGCAAAAAGAAAACAATGAAAGAACAAACACAATTGAATTCCTCAGTGTTAAGGTAAAACTTGACAACAATCAACGAAAGACCCAATTTGGCATTAATTAATAATAAAGTTTAACCTAAATATAATTATTTAACCTAAGGCATTAGTGTAAATGGGCTCATGTAGACCTTTATAGGAGACTCATGGCCCAAACACCATGCATGCTTATTTCAGTTCAGGTGACTTTCTTTGAAATATTCGACAAAGACATCAGGCATAAAGTTTTATTTATCACTTTGTTAATTTTTTTTTTTTAAAGTCAACAGAGAAATGAAAGAACATGTAGCATGTCCGAGTAAAAAAAACACAGAAATTAAGACAAACATATATGTAATGCAGTCTT…	498597	499197	CAATCAACGAAAGACCCAATTT	60.217	22	TGCCTGATGTCTTTGTCGAA	60.39	20	189	633	821
Pm1	11215145	A	T	DOWNSTREAM	TATAAACTATAGTATGCTCCTTTTTTTAATAGTGGTGATTTTCCCACTCCCCTTTTGTCTACTTACACTCCCTTTTATTTTTTAATAATTTTTACTATAACGAAAAGGGAAGTGTAAGTGAACAAAAGATGAGTGGGAACATAACATTTCTAGCAAAAGAGAGTGTAAGTGGATAAAAGATGAGTGGAAAAATCATCTCCATTTTTAAAAGCTTTTACCCTTTAAAAATTGCACATCCACTGAAAAATTCGTAAGTCCTCCAATGACTATAAGCTTGAAACTGGAAAATAAATAATAGATCTTATACACTTTCACTAAAAGTGTGAATGTTTGTATTTCGCAATACTTCAATGTAGATTGCAAAGAAAACTAGAGAGCAATGTCAACAATGACTAAAAC…	11214945	11215545	ATTTTCCCACTCCCCTTTTG	60.159	20	CGAATTTTTCAGTGGATGTGC	60.496	21	214	586	799
Pm1	2047370	G	A	INTRON	GGATTAGGTGAATTGGGTTGGGTCATCCCTGACGTGTTTTCAATCATGCTGCCTATAATAAGCCAACCCAATGGATTAGGTGAATTGGGTCATCCCTGACGTGTTTTCAATCCTGCTGCTTATAATAAGCCAACCCAATGGTTCTCTCTCCTCACGTAGATTATTCATTGGGCCCCACACACAAATTTGTGTGCCCAAGAGTTTATTTTTCCACGATTGATTAGTGCATATTGACATGGAGTTGAGTGTCTAAGGTAGTGGACGAACGAGTTTATAGTTCAACATATAGTATCCACAAGGCATGTACATATTTTATAATACAAGTTATTTGACGACACCATCGTGTTACAATGACACTAGAAATTTATTTTTTCATTCCTACTTCCCGACATTATAGAT…	2047170	2047770	TCATCCCTGACGTGTTTTCA	60.088	20	AACACGATGGTGTCGTCAAA	60.008	20	258	638	895
Pm1	221761	C	T	INTERGENIC	GCCTAAAGTGGCTTGTGGAAATATAGCCCTTTATTCATATGAAGGAGCCATGAATTTTCCGTGAAAATGAAATAATATCTCTCTCTTGGTCATCTTGGCTTTGCTCCTATGTTCTGACTTTTTAGTGTGCTCCATTGTTTATAAAAACTTGTGAGCAATCTAACTCTAACATAAACGTGACACATCCACGAAGAAACATGCTAGTGCAGCTTGATCATCTAATGCTTCAGGGCGTCCTTCTCATCCTCTTATTCTCTTCCATCATATATACCAACATTATTCATGCATGCGACCAAACAGAACACAGCTCTACTGTTCTTCAGCCTCGGTCTGTCTTCTCCTCTTTTAAATTGGACTTCCCTTAATTGTTACCATTGGGAGGGCATCACTTGCAATCAA…	221561	222161	AAACGTGACACATCCACGAA	60.008	20	AGGGTAAGTGCAAACCGTTG	60.03	20	258	721	978
Pm1	3973548	G	A	INTERGENIC	TTAAGTCGGACCCGGAAAGGCTATAATGAGGGCTTAAAGTGAGGAGGTTAATTGAGGATGTCAAATCTCACCATCAACAAATGTAAAGAAATCATGGGACTTAAATATTTTAAATGTTTTGACGGTCGGATCGGTCTCCTCAAATAACCTCCTCATTGTAGAAGCTCCCAAGTCGGACCTAGCCGTGTTCGGTGGGCCTGGCCACCCATGAGCTTAGACGAGCTGGACACTTTAAAAAAATATTTTTTTTTTATTTCAAATTTTTAGACAACATTAAAAATATTAACTTAATTCATAACATGTGTAAACCAAAAAAAACAAGTTTATTAATTTATGCTACATATTATATTATTTCAATTCAGTATACATAACGTTAGGGAGTACACTTGGATGTTGGTT…	3973348	3973948	CGGATCGGTCTCCTCAAATA	60.029	20	TGTCCAGCTCGTCTAAGCTC	58.343	20	103	675	777
Pm1	15856932	G	A	SYNONYMOUS_CODING	CAGCAAGTGTTGGTAGGGGGGAACAAAGGCAGGCCAAGACCAACCACAGAAGGGCACGTGTAGATAGAAGCACAGAGGTTAGAGTAGGAAGGATCACAGACCGGGATGCCGGAGGAGCCTCCGAGCGTGAGAGAAGAGGTGGGGGGTGGGCAGGACAAGAGGATGAAAGTTGATCGGCCGAGCTGAAAAGGGCTGGCCCAGTCGAGGCCGAAGTTGGATGGGGAGGGTTGCATGGAGGAGCAGGAGGACATGGAGGGCGGCGTTAGGGTTAGGGTTTGGGTGGAGTAGGAAATGGAAGTGATTGGGTATGAGGCAGTGTGGGTGGTGAGGAGGAGCTGCTGCTGCTGGTTTTGGTCCTTGTTGGTAATTTCGCAGGTAATGTAGGGTTGGAAAGTTGGG…	15856732	15857332	CACAGAAGGGCACGTGTAGA	59.897	20	ACTCCACCCAAACCCTAACC	60.088	20	242	593	834
Pm1	2006781	G	A	INTRON	AAAATTAAGGTAATTTACAATTTTGTTGGATGTGAGATAGTGTAACACACTATGTGATATTCTCGTATTGTTGTAACTGAATTTTTTTCTTCTTCTATATTTGGGTACTTTTTGTAGATCTCCATTGGATATTTTCTGGCAGACTTGGGAATGATATTTTGGCATTTTCCTGCTTTAGGTGGACTGGAGTATGTAAGTACGTAGGCGGAAGGATAATGCCTGCTTGATATGCATAATAATAATCTCTGCTCCATTATGTCTTATAGGGCATTTCCCTCAAACCTAAAACAATATTTCTTGCCCCGAACTTCATATGGTGAAGTTGGGAGAAAATTGCATTTTGATGCACCAGTTGAATAAGTATCATGATTTGATCAATTTTTGGAGATTAATTATATT…	2006581	2007181	TGGCATTTTCCTGCTTTAGG	60.202	20	TTATTTGGACTTCGCCTTGC	60.209	20	279	708	986
Pm1	10978755	G	A	INTERGENIC	TGATTGCCCACCTGTTGCAACGTTCCATTCCTTGTACTCTGTGATAGTCCCATCTGACTTTGCTGCCTGACAGAGTCAGTTCCATGGTTCGATGTGATCACTCCATCTTCGCGCGTGTAGCTACCACGCTCCATCTCAAAAGTTTGTGTGCAAGGTCGAACAGTGCCGACCCTGCGTCTTTCCCTGGTGGGAACCACGCTGGTTTTGGTTGATCATGCATCTCTCTGATGATTCTAGCTCTCATCCAAGTTTCATATGTGGTTGAGCCCTGGGGGGTTTGCTCAAATCGACAGTCATTATTGAGATGACCAATTCTCCCACACTTGTAACACAGATCAGCCAACCGTTCATATTGGAACTCATCCCATGTATCCTTCCCCTCCACTCATTGGAGGCAAA…	10978555	10979155	CAGTTCCATGGTTCGATGTG	59.96	20	CGGTTGGCTGATCTGTGTTA	59.716	20	270	625	894
Pm1	15604016	C	T	DOWNSTREAM	GTGACAATGGAGTTGCAATATGGCTGGTTTAGTTTCTTTATTTTTAGAATAACTTGTAGAAACTCTCTTTAGGTTTTGTGTAATTTTCAAATCGCATTTATGAGAGTTTTTCACCTCTTTTTTGTGAGAGTTTTTATTTGTATTATTATGACTTGGTTTTTCTAAGTTTTATATCTTTTTAATTGTTTTGAGTTTGAAATCTTAGTTGGAATGCACATGCCAGAGTTCCTTCGATCATGCGTGATTGTTAGTGAATGCGCACTAGATTATCTTAATGTTGATGTTAGATTTCTCCGTAATTGTAATAACTAGCTAGTTTGTATTTTGCCTGAATTATGAATTCAATCTCAAAAAATTTCAACTAAAAAAAGAGAAAGCATTTGTAATTTTTTTAGAAGC…	15603816	15604416	GGAGTTGCAATATGGCTGGT	59.962	20	ACGCATGATCGAAGGAACTC	60.226	20	234	557	790
Pm1	14327993	G	A	INTERGENIC	GTGTAACCTCCTTCCAGAAACAATCAACAGAAGCATGATGTTTTTCCAACCAATAGGGCCAAGGATCGGGAGCCCAGCAAGGGCAGGGATCTAGTGCCTAGTAAGGGCAGGGTAGTGGTGGTCAGAGTAAGGAACAGAAAGGTGCATCAACTTCAGCTACAGGGTCTTCTTCCAACAGCGAAGTTCAGTCTACTTTCAGAGGTAAGGGTGGTAGGCGCCAGAGAGGTTAAGTGAGGCGTCCGGTGACTCAAGCTCGTGTGTTTTCCATGACCCAGCAGGAGGCGCAGGCCACACCTGATGTTATCATTGGTATGTTACTTGTCTTTGGATACCTTGCACGTGTTTTATTAGATCCAGGGGCCACACACTTATTATTGCAAATAGTTTTGTCCCTTAAGC…	14327793	14328393	CAGGGTCTTCTTCCAACAGC	59.844	20	TGTGGCCCCTGGATCTAATA	60.288	20	206	708	913
Pm1	16693702	A	G	INTERGENIC	GCTCTCACCTATCTAGAGTTGTGAAAACACGGTGAGAGAGGGAGAAGGAACACTTGCTCAAGCTCTCAGCCTCATCTCTGCGAATGGCTTCACCAAGATAAGATTTTTATTATCATGCCTTGTTGATCTCAATATAGTATATATATTTGTTTGTTGTTTTAAGATATCCATAAAATTTATGTTTCATTGAACAATCTCAAACATAGACAAAAGCATGTGCATTCAAGTCCAAAAAAAAAGATTAATTGATTAGTTGTTATTCATATGGTACACCAGCTTGCATCATTTTCTTGTTATGTATTAAACCACCTTTCAATTTTGCATCTCCAGCAAACTTTCTCAGGGCCTTATTCCACGCACTATTCACTTATCTTACTTCTTATCATTTTGTATCGATCC…	16693502	16694102	CACGGTGAGAGAGGGAGAAG	59.978	20	TGGACTTGAATGCACATGCT	60.272	20	204	576	779
Pm1	16778773	G	A	INTERGENIC	AAACCAGAGCCACTTTCCAGGCCCTGCAACTCTACAACAAAACACTAAAAGCTAAAAAAAAAAAAAACATATGAACCAGAAATTCAGAACAAAATAAAAGCAAAACGATTAAAAAAAATGCAACCACTAAAGTAGACCTAGCAAACAGGTTGTATTAACGGGTTTCGGGTCGTGTTTGTGTCAACCCCTTAAGTTAACGGGTTAACACGACATGACCCGTTAAATTAATGGGTGACAAATACTAGACCCAAACATGACCCATTACAATTCGTGAATATCCAACACTACCCGTTAACCTATTAAGAATAAACCAGAAAAAAAAAAAAAAAAAAAAAAANNNNNNNNNNNNNNNNNNNNNNNNNNNNNNNNNNNNNNNNNNNNNNNNNNNNNNNNNNNNNN…	16778573	16779173	AAAACCAGAGCCACTTTCCA	59.711	20	AATGGGTCATGTTTGGGTCT	59.116	20	264	548	811
Pm1	24769428	A	G	DOWNSTREAM	TAATCCTAATAATTCTGAAATTGCAGTTGGATCAACTGTATACTCTGCTCGAACTATAAAGATAAAGGAAGAAGAAGGTTTCAGGTAAGTTCAATATCTCTCTCTTTTCTCTCTCAAGAAAGAAGCCATGCTTGTTATGCTATATACACCCTTCTACTTGTAAAATTATAGCTGTTGGAACATCATATGGAAGCAAGCATAACTTCTTTTTGGCCGCTTTTGCAAATAGGATTTTCAAAATCTTTCCTGATACATGTTGTCCCAATGCCGTGACACATTTCAGGACTTACTATTTCTACGAGTTTGGTATACAAGAACAGCATGCAGCACTTGTAGCTGCTGTTAACGGTGGAAAGGTTTGTCAACACATACTTCTAAAACACTGCTTACTTGTTTCTT…	24769228	24769828	TCTCCGTGTCTCCTCCAGTT	59.835	20	ATCCTATTTGCAAAAGCGGC	61.417	20	270	511	780
Pm1	9830055	T	A	INTERGENIC	CAATGCTACATCCACACTACCCAAAGAATTAATTGATAAATTAGAAAATTTTACCTTAAGAAATAATCCTCAAAAAAGAAAAAGTAGAATAAATCCATTTGATAATAGTAAATGGAACTCTTTAGGAGAAAAGGAAAATAAATAGTTAGAACAGAAGATATATACCTTAGTGAACAAGAAGCACAAGAATTTCTCTCTTCTCTCTCTCTTTTCTTTTTGTTATCGTTTTCTCCTTTCCTGTTCTTCCACTTTCTTTCCTTCCGTCTTCTCTCTGTTTCTGGTTTCATTATTTTATGCTTTTCTCTTACTTTTTGGAACTGCTACAAATTCGGCTTCTCAGTGCTGGGTTTGTGCATGGCTTGGGGTGGTGAAGAGAGATGAATCTGCTGGTGGCCTGGG…	9829855	9830455	TAGTGCGCAATGCTACATCC	59.862	20	CGGAAGGAAAGAAAGTGGAA	59.284	20	270	542	811
Pm1	4213959	T	C	DOWNSTREAM	AAGAGTAGAGCAGAATGTATATGGTCCACTGAGGTAAAAGACATTTTCACCTAAAAGTGTTTGAACATAGCTTTCTAGTAAAAGTACTTAGGTAAAGCTTCTTCAGTCTTTCACCCTTTGCCCAAGTTCTTTAGATCATCTACATCCATCCCTGTCATCCTCTACTCCTGCAATAACTTGTCTTGACAAAACTGTGGTAATTGCTAATGACGTATACGAACGAGGCCCCTTAAATTTTGGAAAGGTTAGACGAATTTCCTTAACTTGTATACACATGGGGCCTCCTTGCTCTTCTTTAGGTTTTTAAGCGTCTTAAAACTTCCCCTCATACTATGTACTAGCAACAGATGAGATGTAGTTACAGATGATAGAATGCAGATGCTAAACCATACAGATGAA…	4213759	4214359	ACCCTTTGCCCAAGTTCTTT	59.976	20	AAATTTAAGGGGCCTCGTTC	59.442	20	125	661	785
Pm1	10823370	T	C	INTERGENIC	AAGGATGCACTCTAACTCCAACTATAACCAACCAAATTGGTGTCATCAAAAGTCACCAAATATATCACCGACGCAGGTCAACGTCAAGGCTATATATATATAAATCACAATGGTCCAGGCATAACAGCGCATCGTTAATCATCTGAATTGATTAAATCCTGTCAAGAACCTGGAGATGACAACAGAGAATTCTTTAATATTGATACAATAACAGTACATATGAAAACTAATTTAAAAGCCAAATCCCAATAAGATTGCACACTGCATCACTGCAGAAATCAACAACCAGAAGAAAAAGCTGTTAGAATATATTTTCAAGTTTGCATTCCATCAATTTCACAAAATAGTAAGATTTCAAAGCTTCCAACCAACATAAGCATGTAATCAGATCCTAACTCG…	10823170	10823770	AATCACAATGGTCCAGGCAT	60.203	20	TTCTGCAGTGATGCAGTGTG	59.595	20	175	651	825
Pm1	10313267	G	A	INTERGENIC	GTCATGTTCTCTCTCTCATGCTAGCCCATGTGCTTGGGCTCAAGAAATGGGCTTGAGTTTTGGTGCTCCCAAGCAGCCCAAAGCTCTCATTCCTTGATCTCTCAATGGGCTTTATGAGTGCTCATACCCATCCACACCACAACCTTCTCAACAAGCCCGGGGTAATTACGTGGCTTGGGCCCACTTAAGCCTGTAGCATGGCTCGGTATTAAAATAGCGGTTTTTTACATGACCTTGCGTGTTTATTTAGCTTGCTTGTGCTTGAATTTTATTACGCCACAATAAGCCATGATCGGGCCAAGTAGCATCTGATTAGGTTAGTGAGTGTGAATTTATAAAGCCGGTGCATTTTGGCCTTTTTGCACATGTCTTGGCGTGACACATGACCCATGGCTTATG…	10313067	10313667	AATGGGCTTGAGTTTTGGTG	59.971	20	TCATGGCTTATTGTGGCGTA	60.096	20	247	594	840
Pm1	22335687	C	T	INTERGENIC	CCTCAAAACCTGAGGATTTTTCACCACATTTCAGAAAGGAAACATGCACTTCTTGAAGTGCAACATTTTTTGATTTTTTGGAGTCATTTTCTTCCATATTCAATTCCATCTCATAGGTTTTCAATTTTCCTACAAGCTTGTCAAGCTTAATTTCATTTAAATTTTGGACCTCCATGATTGCGATTTTCTTTGCTCTAAACCTAGATGGTAGAACACGAAGAATTTTCTGAACAATAAAAAGCTCTTTAATGGGTTGACCTAGACTCATGGCTTCATTTGTGATCATCTCAACTCTCCCATAGAACTCAGAAATAGACTCAGTTTCAGACATCCTAAGTTCTTCAAATTGTGCAAGCACCATCTGGAGTTTTAGGGTTCTAACTTGGTCATCCCCTTCAT…	22335487	22336087	GACCTCCATGATTGCGATTT	59.9	20	ATGGTGCTTGCACAATTTGA	60.119	20	195	715	909
Pm1	12157686	C	T	INTERGENIC	ATATTTATATATAAATATACCGACAAATTATTATTTTAGATCAACGGGGAGGGGATTGCTAATAAATTATTTGGTGCACAAATTTAATAACTCTACTACAATTAAGGATGCGACTAGACCTGTCAATGAATCAGATTTTGATCTGAATTCGGTGTAATTAATAGGAGATGGATTGGACTTCTCAATCCAATAATCTGAATCCGGTAATCTGATTATAAATGGATCCGGATATAGTTAATCTGATCCGACTTAGTATGAAGTATAATTTAGTTTTTCTATGCTTTATATGTGTAAATGTGTAATTTTAGTTTTATAGCACTAAGAATACACTTTAAACTAATATTTATGACTAAAAAAAATTGATATAAAAAGTAGATAAATACAAAAACAACAACAACA…	12157486	12158086	GGAGATGGATTGGACTTCTCA	59.079	21	TGTTGTTGTTGTTGTTGTTGTTG	59.486	23	248	712	959
Pm1	24725932	C	A	INTERGENIC	TAGGAATTATACTTCTTGTATTTGATATTTGATGAAAAAAAATGACTTGTCTAGTTCTTTGCTTGTTGGTATCCGGAATTTTGTGTTAAATATTTCATCATCGCTTTGCTCATATCATATATGCCAATAAGTTTTAGGCAAAGATGCTTATACTTTTTCAATGGGGGTCATAGAATTAAGGGAAAGCCTAAAAACTAGCCCACACCACCTAAATTCTTTGCTTTCTGAAAATTCTGCTGAATTGCTCCATCTAATTTATATGTCAATGTTGAGTGATTATAGAATATTACGGTAGTACATTTTGTATGCAAGAGTGGAACCAGGAATATTTCAACAAGCGAGCTAGCTAAAGTTATTACCTAAAAATTTATTATAAATTTTTTTATTGTATTTACAGTT…	24725732	24726332	TTTCATCATCGCTTTGCTCA	60.488	20	TCCTGGTTCCACTCTTGCAT	60.656	20	233	641	873
Pm1	19602377	C	A	INTRON	TTCTTCAGCTTGCAACTGATGGTTCTTTCAGGCCATTCATCGACCACTTGGTGTGCAGCTCCAAGAGGTCGCACCAGCACCTCCAAGGGACCTCTAAGCTTATTTCCATGGCTTCCAAGAGGTCGTGCGACCCCATTGACCCCACTGTGGCTCCGCCTCTGACTAAAGCTGGTGATTTCGGTCAATATAGAGTCTGAGTACATACAGAGTCTGATGGTGACTTTTATTGACTTATGTAGCTTTTTAGACTGGATCATCTTGGACTTTACTGGGATAGTTTTCTTGCACCTAGGCACTTAGTTAATTATATATGTAAGAACAACAACAGTGATGAGAAAAATTTGTTCTCTTAATAAAAAAAAATTTGTTCTGCATTTCATTGGCTAACTTTCTCTTGTG…	19602177	19602777	CGCCTCTGACTAAAGCTGGT	59.639	20	GCCAATGAAATGCAGAACAA	59.67	20	231	702	932
Pm1	14210325	G	A	INTERGENIC	TAGGTTTTCTCCAACACTTAGCTTATATAGGACAACACAAAAGGCAATTGGGTGGGTATTTGGGGTTCCATTTGGTCTATGGATCATGTCATCTTATGCCACTTTATCCCTTGGGCCTAGTAGCCCTTTGGGCGATTTTGTCCCTTTCCTTTTAAATCATATTTAAAACCCCAATCCAATATTTCTATATGTCAATATTAGTTCCATAATTAATCTTTTAATTATAATTTAACTATTAAATTATAATTATAGTCTTACTTAATTGACCCTGTCAAATTGTTTGACTTTGGTCAATTGCTCAGGTCAATATGTTGACTTTTGATCGTTGACTTTAACATTTGATTATCAACCATTGACTTGTGTCTTCTCATTTGTACATCAAATCACATTCTTTGGGTG…	14210125	14210725	GCGATTTTGTCCCTTTCCTT	60.431	20	TCTGCACACCCAAAGAATGT	59.139	20	274	680	953
Pm1	1679946	A	G	DOWNSTREAM	ATCCTTGCTTGAAAATTTAGGCCAAGATTGTACATTTCTGGTTTTCTGATTGTAGTCTGTCCTTGTATGTGTTATCTTGTTCCATCATATGAATTGCATTGACTCTTTTATTCCATGTTAATTGCTCCGGATTAATGCTTCTCTCCTATGTGTCTATGTTGCTTTACCTCAAAATTTGTAGCTGTTGTTCCCTCAGTTGAATTTTATTTATTTTGTTGAAAATAGGAAAAATTCATGTCTTTTTCCAGTGAGCTCTTTCAATCTTCAAGTTTCCATGAGGTAGGAGCATTTGATTTGAGATCATTTGAAAGTTGAAGAGTTTCATATTCTCATAGAGTTTTGCCAATAAGTTATCACACATATCAATAGAGTCGGCTCCTTCTTTTGTAATCTCTGTTT…	1679746	1680346	TTGCTCCGGATTAATGCTTC	60.175	20	TCAAATGCTCCTACCTCATGG	60.081	21	172	670	841
Pm1	23155989	C	A	DOWNSTREAM	CTCATCCCGCCAAAACTTTGAGCCCTTATTGGGCCAGGCTTGAAAAAATTTGGGGTTTTCTGTTCTACATTTTTTTGGGCTAGACTGATAATTATACTGGGCCTAGAACACAAGTGTGTAAACCTGCTAGGGCTCCTTTTGGACCACACTTCAACAAAACCCGGTGTGTGCGGCCGAAGCTCCATTAGAAACAATAGATCCTCACACACTTGATAAAAAGCCCGACACTAGCAGCATCAATACTAATTGTATAAAGCTTCTCGAAACCCTAGCTTCATTTGGGTCTGTCCACTCGGCACTAAACGGCGTCCCAACCAGAGCAACCGCGCTTCTACACCAACAGCTCAGATGGTATCTCTCTCTCTGTATTTCTATCTCTATTTGCATTACATGTATGTT…	23155789	23156389	AACCTGCTAGGGCTCCTTTT	59.371	20	CTGCTAGTGTCGGGCTTTTT	59.517	20	114	669	782
Pm1	16432719	T	C	DOWNSTREAM	GCATTAGAGGCTTGTGGCATGGAAGCAAAATCAACATGAGTTTAGCATTGAAGAGGAAATTATGATTTCTTGAGGAAAAAGGGAGTGTTAAGGTAAGAAAGAAAAGGTTTGCAAGAAGATTTGGCTGAGAAGAGAGAAATAAAGAACAATGTTCTTTCGCCAGCTTAACAGAAATTCTGTTAGATGTGAAAGTGGTATGCTAGAAAAGGAAAAATTGGGAAGAATGGTGAATAATGCACGAAATTGCTGGGTTTTGCAAGTAAGAGAGGAAGCTTGCTCTCTGGATGCAGGTTGATCCTGTTGGGTAGAAGAGGCCTCATTTTATAGCCGTTGGAAATCATCTCTTCCTAAGAAACCCTAATGGTTTCTTCCCAACTTGGCCAAGCTTTTCCTTTCTCT…	16432519	16433119	ATTAGAGGCTTGTGGCATGG	60.096	20	CTTGCAAAACCCAGCAATTT	60.11	20	258	551	808
Pm1	6953423	G	T	INTERGENIC	TCAAATCGTTTTCTCTGACTTATTTCCTCTCTTCTTCTCTCATATACTTTCTGATATTCTCTTCCATACCTGTTAGGATTCAATTTCTCTAACAATTAATGGGGAACCGTGAGGCACGTTACATAAAAGGATTGGTCTCCGTCAAAGGGATCCACTCTTCCCGCACTTGTTTCTTTTTTGTGCAGAGGCTTTTACAACCTGACTACGAAATGTAGAGAGAGCCCAAGGGCGGAACCAGAAATTTTTCAATGGGTAGGCTAGCTAAAGTTATTAGCTTAAAATCAAATGATAATTTTTTTTTGTACTTACATTTTCTATGGTAAAATGCTTCTCTTTTGGAGGCAAATTAATATAAAAATTTTAAAATTGATGTTGGGACAAACTTTGACACCAAATACA…	6953223	6953823	TCTTCCCGCACTTGTTTCTT	59.853	20	TGCCTCCAAAAGAGAAGCAT	59.955	20	189	704	892
Pm1	22533262	T	A	INTERGENIC	TACATAGACAAATTTCTATGCATTTCTTGTGTGGATTTTTTTCCCTTTTTTTTCTTTATTTTTTCCTTTCTTTGTAATGTAATGTCTTTTTGGATTTTGTGGAATGTCACATGTAGTTGTATTACCCCCCATACGATTTCCATTATTTGCATGTACGGCCGTCAGGCTTTTTTCTTGGGCTTTCAATGGGCTCATGCTCCTATCGAATCAAATATTCATTCATTTGCCCTTTAATTTTAGCTATTTTCGGTTGTATGCAATTTCGTGTCTATAACGCTTATAACGTGCCTTGTTTAAAGAACCTTAACTATCCTTGATTGGTACGTGTCTTATTGTGTTTATAACAATCAAAACATTAATCTTATCTGTACCTGATTGTATACCCTCATGTGTCGACAA…	22533062	22533662	TTTTCTTGGGCTTTCAATGG	60.046	20	TGTTGTCGACACATGAGGGT	60.005	20	232	718	949
Pm1	16111256	A	C	DOWNSTREAM	CCCAAAGCTTGAAACCCTTCACTCCTTTCTCAAAACCTAAGAATATGCAATGTGTAGACTTTGGTTTGAGCTTGGACCTTTCATCACTTGGAATATGTGCGTAAGCACTACAGCCGAATACCCTGAGCTTGGAATAGTCCACCGGCTTCTCAGACCATACCTCTTCTGCACTCTTAAAACCAAGAACTGTAGATGGTGATATGTTAATCAAATAACTTGCATGATTAACAGCCTTTGCCCAAAAACTATCAGGCAATCCTGCATGAAATCGCATGCTCCTCTCTCTCCATGAGAGTTCGGTTCATCCTCTCAGCAGCTCCATTTTTTTGGGGATTCTTCTTTACTGTGAAGTGCCTTGTGATGCCTTCTTGCTTGCAGTAATCGGTAAACTCATTACTT…	16111056	16111656	TGTGCGTAAGCACTACAGCC	60.081	20	CAAGCAAGAAGGCATCACAA	59.988	20	280	644	923
Pm1	14523303	G	T	DOWNSTREAM	CGATGAACACGACATTGACAAGAATTTATGAACGGCCTGTGGGAAAAATGGACAACCACTGGAGCACTAACCGTTGATTAGGGACAGTCATTATGACAATCGTATGATTAACCGTTACACAATAATGCAATCTTCTTGTGTTCACGAAACACATCAAGTTGACTTGATGGAGCACTTATGGGCTCTGAGAGACAATCACGGTCAATAAAGTCAAGTTTAATGCTTAGTTTTGAATTATGTTTTTTTTGTGTTTTGTTTTGAATTATGTTTTGTTTGTGTTTTGTAATGAATTATGTTTTATTTTGATGTAGGCAATGTTTTTAAATAAATAGCTATATTATTGAATGCTTTCTTTATTCAATAAAAGACAAGCAATATAACTAATTAAGAAATACAACT…	14523103	14523703	AAATGGACAACCACTGGAGC	59.973	20	CATTGCCTACATCAAAATAAAACA	58.2	24	272	594	865
Pm1	11870690	T	C	NON_SYNONYMOUS_CODING	CAGAAACTGTAAGAAAGAATCATGCACATTCTGCAGTAGATTGACCAAATAGAATGGTATATGAAAATACTACAATAAAGTTTTATATTTAACATTCATCCACACACCAAAAAAAAAAAAAAAGTCACCTCAACGCTAGAAACATTGCCAAAGTCGAAAAGGAGCAACATCAAACAAAGGAATAAAAAATATTTGGTATTTCAGCTGAACCCAATCATCCAATCCATAACAAAGACTCAAAAAATCAGAAGCTGTATATAATTTGTATAAGTACCTTAGTTCGAAATGCAAGGGATGAATCTTCACAAATTTCCTTCATGTACCGCATCACACAATAACCACACGTCTTTCCATCAGCTTGTCTAGGAGCACCCTATATTATGCACAAAACACATTCAG…	11870490	11871090	CAACGCTAGAAACATTGCCA	59.872	20	GGGTGCTCCTAGACAAGCTG	60.012	20	244	679	922
Pm1	20284632	T	G	DOWNSTREAM	AGTATTCTCGAGTCTCGACCGTCAGATCAAAAGTTACCAAAGGATTCTGACCCGGCTCGGTTTAGTGCTTAAACCCTTGTTTAGCGATACCTTTCCTTTGTCTCTAAAGTAAACAAGGCGGAGGCTTTCAACCGAGAAACGACTGGTTTTCTTCTGTAACTTGTAATCGCTGGTAAGAGCTCCTATCTACTTTTTGTGTGTGTTTATTTTCTTCTTCTAGAATCGATTCAATTATGTAAAGTTCATGTCTTTCAGTTTTGATCAGTTTCTTACTTTGAATGTGTATCCTTCATACCCTGTTCAGGATCTGCACAGTTTCGGTTTGTGTTGGCTTAATTTTATACATGCATGAAATTTATGAAATTTTTTGACTGATAATTCTCATAAGAATAGTGTCTT…	20284432	20285032	GCTTTCAACCGAGAAACGAC	59.859	20	AAGCCAACACAAACCGAAAC	60.015	20	211	672	882
Pm1	24513540	C	T	INTERGENIC	GAGTTGGAGAAATATGCACTTCTCTCTGTTGCAGTAACATAGCCCCTTAACGCCCCTGCAAACTCTGCACGAAGGGCAATACAAGTAGCATTCTTTGAAATTCTTACAAGCAAGACTTGCTATGGGCACCCTTGCACATATAGCTCCACATAGGGGTGGGCACTCAAACCAGCGAATCGGAAATCTAAGCCGAACCACACCAAACCAAACAAGAAAAAACCTAGTTGACCAAAAAGTCAACAACCGGTCAAAAATCGAACCGGACCGGTTTGGATTGGTTCCATGTCTTCAAAAATCGGACACTGAACCGATCAAATTGAAAAAAAATATAATTTCAATATATATTTATATTTAATGCTATATTTTTAATTTAACAAAAAAAAACTAATATTTATCCAA…	24513340	24513940	GCACGAAGGGCAATACAAGT	60.14	20	CGGTTCAGTGTCCGATTTTT	59.971	20	244	615	858
Pm1	24033916	C	G	DOWNSTREAM	AATAATTTGCTGAGTGTTTTTTTTTTTTTTTTTGGAGATGGGTTCTTTGTGAGTGGTCTTGCCTACTTGATCAGCAAACTAGCTTTGTTCTGCTTCAATTCTACTCTGCTTTTAAACTTACCCAACAACAGCAATTTACTTCTTCTTATAGTTGAACTCCCTTAAATTTGGAAATTTTAAGAACTTATATCATCAACTCCCAAAAAGACTGATAGCTAGGGCCCTTGAGCCAATGCTCTTGATGCATCCTAATTCAGTTGCTAGATAGGGTGATTGATTCATCCTTTGATTCTTGTATGACTTCTGCAACATTCAGTTTAATTTTGTCACTCTTTTTGACAGGATGTGGCACAAATACCTCTTGGTGGCTGTCTACTTATGGGCCTTAACATGTTCACT…	24033716	24034316	TGGAGATGGGTTCTTTGTGA	59.059	20	GCTCAAGGGCCCTAGCTATC	60.327	20	198	581	778
Pm1	11708013	A	G	DOWNSTREAM	CTCTTCCCCAGCCACAGTGATGTTGCCCCAGTTTCCTCAGTTTCCTGCAGGATCCACTATTTTTGCAAACTTACGAAATAGTTCGAATCCGCTTTCCACTTGTTGTTGCTTCAACTTGGCCATTTCTTCTGATTCCTTGAATACCATAATTGCAGTGGCAGGGGCAATTTCAATTTTTCCTTTCATTGCCTTTATATGTGAGAGATGCATGCGGGCATGATAACGAGAGCGAATTGTGCGCTTTTTTATGTCTGCATGGAGATTTTTCCAAACATGGTATTGCCTCGACATTGCTGCATGCCATGGACCAAGTCCGCAGTGAGTGAATTGGGTGACTTGGCTTCTGTTTCAGTCTCCCCTCCTTCAGTAATTGAAAGCATTGGGTTTGGTGTGAGGTTA…	11707813	11708413	TGGCCATTTCTTCTGATTCC	60.014	20	AGCCAAGTCACCCAATTCAC	59.973	20	226	665	890
Pm1	10028240	C	A	INTERGENIC	AGAAACTGAAAACTGGGTTTGGAAGTTTCTTTCTTCAAACTGGATATCTGGAAGAGTTGGTCTAGGGTACCAATTTTTGGTTAAGCTAGTGGGGCTTATGCGTCTATCTAATCTTTTGATTTTGGGTTCAACTTGGACTTCCAGATTTTTGAAAGCATTTTCTATTTTTGAAATATTACTAGTTTCTGATTTTGTTGTCTCTAGTTCAGACTCAGAGGGGTTCGTGGTAGCAAAAGAATCTAGTGTTTTAAGACCAGATTTTTCAGCTTTACTTGGGGTCAACTGTTCTAACATTTCTTCAGTTTTCTTTATTGTAGGTTTAATCCTAAGCGTGGGGCTTGACTTAAGGTCCTGAAACTGAACTATTGGTTTTTCAATTTTTGGTTTAAACTTAGTTTC…	10028040	10028640	TGGGGCTTATGCGTCTATCT	59.691	20	TCTTTTGCTACCACGAACCC	60.11	20	148	638	785
Pm1	19231539	T	C	INTERGENIC	ATCTTCTCATCCAACAAGAAAAGCAAGCTGGATAAAAGCCACCAGGACCGGAAAGAGCCAATTACCAACTGAATTTTCGGGTTCAAAAAACTCAAGTAAGAGAATCACCTAAAAAAAAATCAATAGTTTTGTCAGAGAAATCCCATCCCTTCATTTATGAACCAGCCCAGATCAACAGATTAATAGCTAACTTTGGATAGTAGCCAAATATCCTCTTTCATAAAACTCTCTCTCCAAAAACTAGACGCAACGTCTCGAAAACACTTAAAAAACTCAAGATCTTTTCAAACAAGTCTGCTTAATTTCCAGATAATTAGTTGACAACTCTTGTGTTCATCTTTTTGTTGCTCTGCCATCTCCATGGTATGATTTCTTTCAAATGATCAAATTGAATTCATG…	19231339	19231939	ATGAACCAGCCCAGATCAAC	59.934	20	CATACCATGGAGATGGCAGA	59.476	20	212	705	916
Pm1	14467818	G	A	INTERGENIC	AGAATTACATGGCTACATTCTCTAAAGCTCCTATGAAACCGGGATTTGTTCAGGACCAAAATGAACACAACCCCATGAACTTAAGTGTGTATAGATTTAATGCATGTGTGACGTATTGTCTTGGTTTACTACAAAACGATGAATAGTTCAAAGTTGTGAATTCCACTGATTCATTAAGTAGATTTGATACGTCTACACTAGGGAAAGTTCAAGTCCAAAAGTAGATCCTGATGTGCATTTTATCTAATTTCCTCTGCAGTTTTTGAGTATGCATATATTCTTTCCAAAAACAAATTTGCATTTCAAACGTGGGGAATTGTTGGAAGTTTGAAAGCAAATGTCCCACATTGGAGGAAACAAAAGGTTCTACATGCTTTATAAGCATGAAACCTTAACACC…	14467618	14468218	ACCAAAATGAACACAACCCC	59.55	20	AACAATTCCCCACGTTTGAA	60.206	20	267	603	869
Pm1	16842629	G	T	INTRON	TTTCATTTTTTTCTAAAATAGATGATTCAAGCACAGATGTGGTTTGGTGCAACTGGGCAAGGCAAAAAAAGTTTCAACCATCATGAATGTTGAGAGGTGGTGAAATATTGCAAATGCTTCAGAATTATTCCCACGGGTCCCGCCGTTGTGTTAAACGAGACGCCACTCCGTGATTCAATGACATCGGATTCACCTGTCCAGTCCCCTATGAGTCAAGACTCACCCATTGAAAAGGAGCCGAGGCCTATTGGCCGAAAGGCTGCAAAGGCAAAGAAAACGGGTAATTCGAGCAATAATAATTAAAAAATTTTGGAGGAAATTGCAAGGCAGAACGCCATAAGAATTGAAATGGAGCATAAACATCAAGATAACTAGATGGAAATTCAAGCCGAGTATGCA…	16842429	16843029	AGAATTATTCCCACGGGTCC	60.017	20	GTTTTCTTTGCCTTTGCAGC	60.003	20	158	669	826
Pm1	3137151	C	A	NON_SYNONYMOUS_CODING	TATGCATATTGGAAGGATGATGAGAGGCGTTTGAAAGATATATTGACAACAGATGCAGCCCTCATCCCTTCTAATGCTGTGACAGTTCCACACAAATTGAAGCATGATAAAAGTCCTCAAGGGTATTTGAAAGGTTCGACAGTGTTCATGGTAACTGATGATCTGTTTATAACACCAATGCCTTTGGCTTTTATGAATAGCATACACTTAAGGTACCTTTGACTGACATAAAAGAGGAAACTGTCCAGGTTGGCAAGAAGGAGGTGAGTTATTTTTTATAATTTTCACGCAACTACGTTTATAGAATTCAGGTTGCCCCTTTCACTGCCTCCTTTTAACTGTTGATGATTCTTGTGTTGTTACTGATATCGTTGGCTTTGCGTCTTTTGGTGGCTGCTT…	3136951	3137551	AGGATGATGAGAGGCGTTTG	60.218	20	AACTCACCTCCTTCTTGCCA	59.844	20	257	562	818
Pm1	13720425	G	A	INTRON	GATGTAGGCTTCGCTGATTAACTTCTTCGTTGACTCTTGAGGGCTGACCTCATCGGTCGTCTTGCCTATGTGGCGTATTAGTGGACTACGCTTGCGAGGGTTCTCTGTGGCTTGTTGACGTGAGTTGGTTCTTCCATAGCAGGTCAAGTAATGCTCCTATTCATATACCTCATGACGAGGGTCGATGGATTGACCTCCCTGGGGGCCTAGCCTCTCATGAACATTTCTTGGTGGTCCCAAAGCAGCATGGACATCGGATCGTAGGCCCAACCTCTCATGTACATTGGTCCTTAGACATAATCTTGAATGAGCGCTCGATCTACTTTGACCGGGGATTACAAATGCTTGTGACATGCCTGCGCGCTGACAGGTCATTCTTATCCTTCTTCATAACTGCTC…	13720225	13720825	TTCTCTGTGGCTTGTTGACG	60.025	20	ATCGAGCGCTCATTCAAGAT	59.946	20	219	649	867
Pm1	12534778	C	A	INTERGENIC	TGAATTTATTTTTTTTAGACTAAGGAAAGTGTTGGAGGAACAAGTGGAGAGTTTGAGGATTGTGGGAAAGTTTCTTTTATTGTGGTTTAACAATGAGATTAGGTCGTACAGTGGTCTAAAAGAAAAGTTCAGTGGATATTAAGATCGATTGTTTGGATCATTGGACAGGAGGAACAATTGTCAATTTAATTGACAAAAGTCAATGGAAAAGCTTTTAAGCTTAAGTTGAAAATTGAATTTTCTAGAGACATGGACAAGTACGGTTGTCAGTATTGCCCAGGAACTGGTGTAAAAATTTTGGAGACTAAATTTCCTAAGGGGGAAGGTTGTAACCCCGCGTCCCAAAATTTCAATGTTCAATTAAGTATTCATTTATGAAATTACAATTTTGCCCTTAGA…	12534578	12535178	GGATCATTGGACAGGAGGAA	59.862	20	TTTTACACCAGTTCCTGGGC	59.971	20	140	703	842
Pm1	6777903	A	G	DOWNSTREAM	TTGATTTTGAAATATTTTTCCATATTTAGTTATTGTCTCCACCCCAAGCGAACCAATCATTTTGCAATTTTCTTTTCTTCTTAAACTTAGCTTCTTTTATTGATATACAGGGATTTTCGTCGCGATGCAGTAGAATTTTCCCCAAACGACAAATACAGAATGGGCTTCCTTAATAATGTATTGCAATTTGCATGCATGACATCACAAAAATAGAGTTTGATATGGAGCTAATAACTCGTTTGGGCCCATTTTATAATATTCTATCACTATTCATATTTTAGATCAACACTCAAAGATAATTCTAACAAGTAAATCACCTGTTAGTGTAGTGAGTTGGAGTATTTACTCCCTCTGTTAGTGTAGTGAGTTGGAGTATTTACTCCCTCAACCAAGGTTTTG…	6777703	6778303	CCAAGCGAACCAATCATTTT	59.938	20	TATAAAATGGGCCCAAACGA	60.144	20	212	592	803
Pm1	18263980	A	G	INTERGENIC	GGGTTGAATGGGAAGATTTGGCAAATTTTCCGGGAGACCTGTCAAGCATAAAAATCTTTAAATGGGTAGATTTGGCAAATTGTCCATTCTCAGAAGGGTTTTACTTTAGTAATGGCTAAAGGCATGCTCAAGTCAAGCATATTCTTTAGTCTTTATTTCCAAGACTTGAGTTATGGATTTGTTATGTTAGGAAAGACGGCAAAAACTCAAAGAGCTAATAAATAAATATGGCACTCACAGAATATGACTTCTCCCAGCCTTGTGTAAATAAAATGGGCAAAATTAACACTCTATCTTTCACTAAGAAAAATAATTGGAATACAATAATAATCTCACAAAACACCGGTGGCTAAACTCTCTCTTTGTTTTTTGTTTTTCTCAAGAGGATTTTCTCTCTCA…	18263780	18264380	TGGCAAATTGTCCATTCTCA	60.049	20	ACACAAGGCTGGGAGAAGTC	59.305	20	193	621	813
Pm1	19003685	C	G	DOWNSTREAM	AGTTATTGCAGTGTTTTATGATTGATCTACTGATCTAAGGTGTTTTACACTGTTTTTGTGCTAACCATTGGCTCGATCGGTCATGTATAATTTTCAGTGTAATCGTAACATCATTCAGAGTAACTTAAGTGATTTTAAGACTATCCAAATGTTATTTGAAACTTCATCGATAAGTAAAATATTGATTCATCACATAGAACCCGCTAGTAGTATGCAAAAAATGAGTCAAAAAAATTCTTTACGGCGTGCGGCTTTAACTCTACATTTTTACTTTAGAAAAAAATCAACAACATAGATTATCTCCTATACTAATTTCACTGCTAAATTTTTTTAGTTTATTAGGACAACTTTGTAGACATTGCATTTGCAATAAATTGATCATTTCATATGTATCTTTAA…	19003485	19004085	GTGCTAACCATTGGCTCGAT	60.103	20	GTAGAGTTAAAGCCGCACGC	60.046	20	206	606	811
Pm1	9675324	T	A	INTERGENIC	TCGCAGTAAGGTTTTGTTTTTTTTATTTCTAATCCAATTTTATTGTTATTATTCTAATGGTCTAAATTATAGCCAATGAGTAAATGATGTACAGTGCAATCCCATCAAATTAATGCAGCAACTACATACCCAATTTCGTCAAGATATAGAGATGTAACTAACTGCTTCAATAGAACATAAATTTGACAAGTTACTATATATATCAAAAGCATAGGCACCTTCTTAACATTAGGTTTGGGAAATGTAATTATTCTTAACTTACTCAAAGGTAAACATTCTCCAGTAAAGTTGACCATATTGTTGTTTACTAGTTTTCAGAAGTAAAAACTGCATACTGAATCTAACGTTTTATTTTTTGCAGACTGGAGCTGTGAATTATCCCCACTAATACTTAAAGAT…	9675124	9675724	TCCCATCAAATTAATGCAGC	58.577	20	CACAGCTCCAGTCTGCAAAA	60.175	20	274	648	921
Pm1	13465192	A	C	INTERGENIC	TCATGTTTAAGTATCGATGGTTTAATACAAACCTAAATAGGCAGGGAAGTGTTAAAATTGATCATGGCTTACTATCAGTGAACATTAACAGAACTTGGTATGATGACGACCCTTACATTTTGGCAAACATGGCAAAACAGATTGTGTATTTAGATGACCCTAAAGCCAGGAGCGGTTGGAAAGTTGCTTTGCAGATGGATAAGAGGAACGTGTATGCTATACCAGAACTAGACCCAGCTGTCAGTGACGTCGACAATGCCACTAACCAACGGTTGGAATCTTCCATGAAAAATGATGCAGAAACACTTCGAGATATAAATGTTATACAAGAACCGTTTCAGCTTCAAGGAGTGTCTTCAATCAAAATACCGATTCAGTCAATTACAATTGACCTCGGTG…	13464992	13465592	ACGACCCTTACATTTTGGCA	60.365	20	TCATGGAAGATTCCAACCGT	60.317	20	183	654	836
Pm1	21693280	A	G	DOWNSTREAM	ACGGTCTGCTGACCCTACGATTAATATTAGAAATCAGACGTGACAAGGTCCTGTCCTCAAATTGAACGGCTGAAAATTCAAGATCACGAAACCTTATCATGCACCACCGAAGCCCAACGCACACATTCGTCACTGCTCGCGACTTCACACCATCACAACACACAGTCCCTATAAAAGGATCACCAACTTTGGACATAGACAACATTGTGCCCCAGATTCTCATTGCCCAAAAAGAAAAACCACACTGAACCTTCTGCAAGGCAAAGCACCAAAAATGGCTTACAAGTACGATTTCTCATCTTTTTTGGTCATTTGTGCATCTGGCTTTTTCTGAATTTGTGTTTTTTTTTTTTGGGGTCTTGCAGACATGAGGATCTTTCTCCACCGCTGGATTCCACT…	21693080	21693680	AAACAGTCGGCATCCTCAAC	60.119	20	TGTGGTTTTTCTTTTTGGGC	59.953	20	272	521	792
Pm1	5842278	T	A	DOWNSTREAM	GGGTGATATTTTATAATGGAGGTTTTGGTTGTTTCGAGAGTAAAAATTGCAGAAAAACTTATGTGAAACAGAGATAGCACTGTTGGGTGTTCTCCGTCAATCACAGACTACCACGCGCTGTAAGAAATTGCCATAATTACTGTCCCTGCCAATCACGGACTACCACGCGCTATAAGAAATGAGATATGTGTATCTGACATTACTGGCCATATGTTTTGAATTTGTCTTGTAACCTAAAAGTGGGCATTCGGGGCAAAATGGGAAAATCATTACGTGCAATTGAAGAACTACTGTGTTGACTATGTGGGTAGACAGGCAATATATGGTTACTGTGTGAAGATTTTGATTTGTAATTTGTTTATTCAATTGGGTTTTCTGCTGTTGACAATGACTTCCAAT…	5842078	5842678	ACTGTTGGGTGTTCTCCGTC	60.009	20	TGCACGTAATGATTTTCCCA	59.93	20	200	627	826
Pm1	25349688	C	T	DOWNSTREAM	CAACCCAGACTAATCCCCGCTCACACCGGGTCGGCCCGTAAGGAGTAAAGTGCTGGCCAAAGTGGTGACTCCATACAAGAGCAGGGATCGAACCCCTGACCTCTCTTAAGGAATGAGAGTGCCGAACCACTCACACCAACCACCTTGGTTGACATATCTTTTGTTTTTGGTTATGATGGAAAAATATCTTTTATATTATTCAGGGTTATACTCTTTTCTTTTTTCTATAGCTTGGGTTATATATATTTTCCATCTTCTCTTCTAAATTTCTTCCTCCAAAAATAAAAAGGATAAATATATCACACGTTTATTCTCCCTCTTATCTGGACACTTTCTTTCGATTTATTTATAGTCATTATACAAACTAAATATGATTTTAATAAAGTTAATAAAAAACAA…	25349488	25350088	CACTCACACCAACCACCTTG	60.039	20	TCCAGATAAGAGGGAGAATAAACG	59.988	24	201	676	876
Pm1	4172039	A	G	INTERGENIC	TATCATCAAGTGAGAATTGCTTTAATTTAGACTTCGGTGTTCAATGAATGACCTAGTAGTGTAGTGGTTTTTAGCAATTACTCTCTTAGGAAAGGTGTTGGGTTCGAGTCCTAACATCCGTGTAGTATTGTGTGAGTTTAGCATATTATCGCTCTTCTCAATAGGAAATGTTTATTTTTGAACATTGGTGTTCAAAGTGGATGTAAATGCTTATTACCAGTAAAACAACAAAGGTCTCTGGTTTCGATTAGTCACTTATCATCCTGTCGAAGTCCCTAGCTTTAAATCCAAATAGTATATGGGAAATTTATACAATGTGAATGTGCACTGAATTACAAACACTTGCATAGTCATTGGACTAACTATTTTACACTTTCCCAATAGATTTTATGTTCATCA…	4171839	4172439	TAGGAAAGGTGTTGGGTTCG	59.964	20	AGCTAGGGACTTCGACAGGA	59.04	20	195	635	829
Pm1	15678197	C	T	INTERGENIC	CGGTTTGGAGTTTTTCTGGTCACCGGAAATCTCTCAAGCCACCCAAGCTGCCAGCACGTGTGGTGGCGCGTGGGCAGTCTGGAGGGGACCACTCTCAGTTTCAGAATGATCCTCGTATTCTCACGAGCATGTAGAAATTCGCGGATCTCAATTCGGACGTCGTTTGAGTGTTAAGCGGACTTTTACATAGTGTACGTTATCCGGGTTCAATAGTTTCGAACCGTTGGGTCGTGATCACTTTCAGATATGTTAATCTAGACCTTGCCAGGATTGTGTAGGATTCGACGGATCGTGAATCGGAGTCCCGGATACTCCAAAATCGCGAACCCCAAGGTTAAGGGTTTAGAATCGTCGATCGTGTGATCGTGACAAATCTAACCGTTCGATCGAAACCAGATT…	15677997	15678597	GGTCACCGGAAATCTCTCAA	60.05	20	GACCCAACGGTTCGAAACTA	59.971	20	213	566	778
Pm1	11824831	A	T	INTERGENIC	CTTGATCCAGGGAGATGTGTAACCCAAGAAGAACTCCTTCTCCTTGCTTCTCTGGTTCGTAGCTTTTTTATGATGCTCCTTCTTCACAGCTTTTGTTTATAAAGCGACAAGGCAATCTGTTGTCCAGTGTTTCATAGGTTTTTGGCGCTGTTTTTAGTTTGGCGCTGTTTTTTTGTTGTTGTTGTAAGTTTTGGCACACTAGAAAATATGAATTCCCACACTATGGAAATTGTGAAATGACGTCTATTTTGGTGGAAATTAAACTCGGGAATTTGATGCCTCAATTTCCATGATTTTTTCGGCGTGTCATTTAATAAATTCCGCGCTTAAGTTGCCAAACATGGGAATTGTCAAATTCTTCTCTTAAATTCCCTACTTTTAGCTAAATTTTGAGTTATT…	11824631	11825231	TCCTTGCTTCTCTGGTTCGT	59.989	20	CCCGAGTTTAATTTCCACCA	59.795	20	229	589	817
Pm1	17227969	G	A	INTERGENIC	AATCATTATTTTACATTTTCTTTATTATTTTTTGGTATTGTTCTTGTAAAATGACGAACTTACCCTTCAAAATTTAACGGCAGGGGTTAAGTTGACCATTTCAAATAATTTGAAGGCTAAATTGGCTGAAAAAATAATTCGGGATGGACATTTCGACAAGGGTTATAGTTCAGGGAGGGTTTTTGGCCGTTTACCCTTTTGAAAATTGAGGTACTCAAATGCAAATCGGGTTAAAATTGGATGACTAATAAAACGATTAACCCTATTGGTATCGATTGCTTTGGCTTCTCCAATAATATATATAATTAGTAGTTTAAACATTTCACTCAAACAAACCCTACTATTCTAATTCAAAACTTTAAAATAAAGAAAAATAAATCAGTTTTCCAATCTCTGCAC…	17227769	17228369	GTTTTTGGCCGTTTACCCTT	60.217	20	CCCCTTGGGTTTCCATTAGT	60.046	20	264	727	990
Pm1	13948853	A	T	DOWNSTREAM	CTGATATTCACACAGGCACATACAACCATTATGCCTTCTACACTGTTTGCACCTTGGCTATTTTGTTCGATATGCAATCATTAAGTTTACATTATCGGATTTATTTGCCTACTACCTTCTCCTCCCGACATTTTTTCAATCATATAGTCCAGAGTTTGAAAGTTCCAACATCTCAAGCTGCCCCTTGAAAAAGAAAAAAAAATATATAGATGTATCACATTGATTCTGCACTGTAGCATTTGAATCTAGAAAGCTGTTTGCATGGGAAGTTATCTATAAAAATATTTTTAAGGTATTAAAAGTTATTTTATATACCACATAACTAGGATTTAGTCAGGCTTGAGCTCAAGTATACACTTATCCTTTTTCAATCTTTTGCTTATGTTCTAACATCAAATT…	13948653	13949253	ACCTTCTCCTCCCGACATTT	59.935	20	ACTTCCCATGCAAACAGCTT	59.74	20	157	662	818
Pm1	16707691	A	G	INTERGENIC	AATCCATCGAAACTAAAATCCAGTTTCGTAAAACCAAGTTCGAACCATACAATCCACAACGTTGAAATCAAAAATCAAAATTAGACTTTGGCTTTTCAAAAGTGAAATCAAATGTAGGCTTACTCAACACTTAGAAACGTAAATATAGAAATCAAAATTGAAATCAAACCTTGGCTCTTCGAAGGATTTGTGAAAACTTAACAGAGATGGGTTTGGGTTTGCAGAGATGGGTTGTGCAATGCGGTTCGATGGTTTGCAAAGATGGGTTTGGTGGTGAGCAAAGATGGGTGTGATGGCTCGTTTCAGAGATGGGTTCGGATTTGCAGAGATGGGTTGTGCGATGGGGTTCAGTGGTTTGCAAAGATGGGGGTTCGGTAGTGAGCAGAGGGTTCTGCGATG…	16707491	16708091	ACCATTTCGGTGGTAATCCA	60.051	20	ACAACCCATCTCTGCAAACC	59.973	20	249	535	783
Pm1	21212952	A	G	DOWNSTREAM	TGGTTGGATTGATCATCAGCTAGCAGTTGGGTAAGTTTCTGGAGATGCTCACTGTCCTGGAATTCTTTTTGGTCGTGCAAATTCAGTAAAAATGACCCATCCATCAAGAACCTGCCTCACACAAATATATAATTAGAAAGTATAGCACCAGTTATATTCCTATAATGTATTAAGAACATATGCAATCAAAATAAAAAAGTACAAAGAAGATGGTTGTTGCAAGACATGCAGACCTGTGCATCCATCCCTTTCACCCCTTTCTCGGCGTCTTCTAAAGTGGCATAATTCACAAACCCAAAGCCCTTTGAAAATCCAGAATCACGGTCTATTACTACCTTTACTGAAACAAGAGAAGAAATTGTCAATGCATAACTATAAAACAAGGCAATGCCGCAAAAA…	21212752	21213352	TGGAGATGCTCACTGTCCTG	59.98	20	CCACTTTAGAAGACGCCGAG	60.008	20	241	588	828
Pm1	1815072	G	A	INTERGENIC	AAACAAAACCCTTTTGTTCCTAAAAAGAGAGGAGAGTGATTAGAGAAAAAAAAAACATGTGTCTCAAACACTACAGAGGAGGAAGAAGAGCTGAGACTGAGACTTCCGCCAGCGCCAGAGGAGGCGGGTTTTCGTGGTGCCCGATCCGGGTCTGAGACTGAGACTTCCGTCGCCGCCAAAGGAGGAAGAAGAGCTGGGCTGCTAGGGCTGCGAGGAAGAAGAGGAAGAAGACCACCATTCATGTGTCTCAAAAAGTCGCATATACTCTTCAATACTCAATTACATAGCGGGATCGAAAGTCACGGAATCTGTCACAGAAGAATGATTTTGGTATAATATAAAAAGTTTAAGAACGTTTGAATTGAAAATTTTAGTTAATAAACCAAAATGATAATATAG…	1814872	1815472	CATTGCGAAACAAAACCCTT	59.975	20	TCTTCCTCTTCTTCCTCGCA	60.21	20	235	542	776
Pm1	11943112	C	T	INTERGENIC	TAGAGATTGTTGCTACTTGTGTAATTGCCTCTACAATAAAGAGTATGTGCCAATAGGGTTGGTTAGATTTTCAACCTAAATTTAAAAAACCAAAGTTAATACCTCTTTTGATGACTCCCTCGACATGTCTGATGCATCCATGAGATTTGTTTGCATTTAAATAACTAAATAACAATGAAACAAATTGTTTGGAGCTAAGGCTTTTGGAAGTAGAGTTTTTCACTTACGTTTGAACAAAGTTGAATATGGTGAGTCAAGTGTACTTATTAAAATTAAATTTGTTTCATAATTAAATATATCATTTTTGGTCATTTTATATAAAGGTAAATGAGTAATTCAATAGTGGTATGTTTACTAATCATGAATTGGAATTCTCATCGGGCATTGAATTCCACATAT…	11942912	11943512	TGCATCCATGAGATTTGTTTG	59.533	21	AATTCAATGCCCGATGAGAA	60.414	20	259	681	939
Pm1	20795024	G	A	DOWNSTREAM	AAAAAACAAAACAGTAGCGTTCCCAATAATGCATGAAAAACTTCAAACATGCTCCAGATAATCATTGAAAAACCAAAAAAGAAAAAGAAAAAGAAAAAATGTCAAACGTGAAGCCAATGTGAGCCACGGTAGGCCTATCTAGGGTTGACCATAAGTCCATAACAACCATGTGTTTTCTATGGACAAACCAACTGCCATGGGAGATGAACCAGTAGCGTTCTGAGGTAGGCCATAGACTCTGTCAATTACTGTATTTTTTCCTTCATGAAAACGACTTGTTTTAATCTGTGTGATAATGCCGGTCCAAGTTGTAATGATTTTATCTATATTTCTTCTCGAATGTCGGCTTGGAATATATTGAGTTTGATATTTTAATTCCTGGTGGTGATCTATAGTCGA…	20794824	20795424	TATGGACAAACCAACTGCCA	59.964	20	AGCCGACATTCGAGAAGAAA	59.955	20	171	726	896
Pm1	12075632	G	A	INTERGENIC	GGGAAGATATCATCTTTAAAGACTCACAACGGATGGAAAACAATGGTAGCAAGGACGTGGTGTTTCAATCTATGTAGCTACAAGTTGGAGATGTTTTGAATCTGCTGAACGGAATAAAAGAAATGTTGTTGATCATTTGTATCTTGATTGCTGTCAATGTGGTTTTCAATTTAGTTAAAAACAAATGAGGTGTTTAGACGGTGCTTCAATTTGGGTAAAGATATGTTTTGGTTGTAACATTCTGCTCAAACGTTTTGGTTGTAACATTGTGATCAAAATTTGGGGAAAGACATATCTCAAAGGTTGTAAATTTCTAGTCATGAAATGAAAACATTCAGCTCTTGTTTTGGTTGTTACATTCTTTGGCTCAAATGAAATGAAATGGAATGAAAACATACA…	12075432	12076032	GGTAGCAAGGACGTGGTGTT	60.035	20	ACAACCAAAACGTTTGAGCA	59.22	20	218	593	810
Pm1	5301175	T	C	INTRON	ACGTAGTGATCTTTCAAATTACAGAAAATAGATGTGTGTATATGTATATAAGTAACAGTCTGCAGTATGTTCCGCCCTCCATCTGTTGCATCTAGCAGCTCAAATCTTTCTCTAATTTTCTCTAGCAGTGATTATTTTAAGTGCTTCCCAATGCTTTCGTGAAGTAAGAAAAGCAGGTCTATATTGTTCCAGGTACACATTAATATCATCATCATATTCATTCAGGTCAGATCCTTTCCTGGATTAAGCATACTACATGTTAACAAGATGGGACTTGAAGTGAAGGAGTAAGTTATCGTTGCAATTGGACGTTACGAATCACAGTGGCTGTAATGCCTTAATGCTATATTTTACTGATACACAGCCATAATTACAGGAGATGTAATGGATTTCTAAATC…	5300975	5301575	TCCCAATGCTTTCGTGAAGT	60.636	20	TCAACGTTCTTTTTGGCCTT	59.724	20	278	694	971
Pm1	6180813	G	A	SYNONYMOUS_CODING	AAACAATACTGCAGAATGAAGATTGGACAACCAGCAATCTAGAGAACATTAATTTGGCATAAGTGTGGCAAGTGGTAAGTACTTACCTGAAGAGAAAACTGCAATTTCTTATCCCAATACAAGGCAAAAACTGGGGGGCTTTGCCTTCCAACAACAAGTACAGACGCTCCAGGGTGGAGAGCAGAAGGGACACCAGATACGACAGCTATGTACTTCTCAGGAAACCTTTCTTTTGGAGGTAGGACTCCCAAGAATAGGGGATTTTTGCTAGAACGAGCTTCAGCATAGGATGCAGGATCCACATGCAACATCCACTTTGGATGCTCCAGGAAAGCACAGAACAAATACAAGAGCAAGTGAGAATCAGTTGGCAGCTCAAGAGTCCACTTATTGTGCTTT…	6180613	6181213	AGAGCAGAAGGGACACCAGA	59.986	20	GTTCTGTGCTTTCCTGGAGC	59.997	20	165	726	890
Pm1	1104364	A	G	INTERGENIC	TGAGGAAGGGGGGAAAGGAGGGAGGAGGGAAGGAGGGAGGAGGGAAGGAGAGAGAGGGGGAGAGAGAGAGAGAGAGGAGAAGGAGGAGGAGCAACGGCCTCCTCTCCCTCCTCATACTGAGACGCTTTGGAGTAGGGTTGAGAGAGAGGTGTGATAATGTGGAAAATAAACTTGAAATTTACACCAAATTCAGAATTTATAGAAGGATATGTCAAATATGCGGGGGAAAAAACTGTATTATGTTAAAAAAAAAAAAAAACAAACAAAAATCTTGGAATTTGGGGTCATAAATCCCAAAAAAAAATCCTTGGAATTTGAGATTTTACATCCCAACTCCAAATTATCATAAATAATTTTATCAAAAATCTAGAGAGAATATTGTTAGGGGAAAAAAAAACT…	1104164	1104764	GAAGGAGAGAGAGGGGGAGA	59.883	20	TGACCCCAAATTCCAAGATT	59.22	20	244	592	835
Pm1	9416313	G	C	INTERGENIC	AGTTTCACAATCCATAAACCAAATACTCAAAACATATAATCTCAAAGTCCGATAAATCTAAAAATCTCAAACCACAACTCCATTCCCAAAGATATGCAACTCTCACCAACCCATACATACATATATATATATATAAATATATAACTATAATATAACATATACTTCTCTCCATACTAATGTATTAGGGAAACAATCCAACCGGGGGATTGTTTGGCTGGTACGCAGGATTTCCAGGTACTAACCCGCGTCCAGGGATGAGTAGTCCAACCGGGGGACGGAACTCCATAGCTCACACGCCGACTCTGCCAACGACACGTGTAGCTCACATATCTCATAACAAGTCCTACGCGCGCAGACAGTATCATCACCCCACCGGTACTGCCAACGACATGTGTGATA…	9416113	9416713	ACCACAACTCCATTCCCAAA	60.21	20	AGAGTCGGCGTGTGAGCTAT	60.043	20	234	619	852
Pm1	3590231	A	G	DOWNSTREAM	GTTGCGTAGTAGGTTCAAGGCTTCAAGCTGGGTGGTGCCATGACTTGTTACCTGTCATACAAAGTACAAACCTCAATAGAATGTTTTGCAGATAGGTTGTGCCTATGATAATCCTATTCTGCATATTAACCGAGACAGGCTGAAACTTGTTAGGCAATTTCGTTTGATGGAATATAATTCCCGTATTTACTCAAAATTGGAATTGTACACTGGTTTTAATTTTCCATTTTTCATGTATTTATTTTACCACAGACCCAAAACTCCAATATGAACAAGCTCTAGTTTTGTTCTTGAAATTGGAACTGCTCGGTTGGAACTTGTGCGTGTATTTGCAATTTGCTTGGGTTTGTGTATTTTAACGAAATTTTGAACCTACTTGTATGTTTGGATTAAAAAGAA…	3590031	3590631	AGACTTCAAGCTGGTTGCGT	60.058	20	TGGAGTTTTGGGTCTGTGGT	60.399	20	278	536	813
Pm1	2955404	A	C	INTERGENIC	GTTTTGAAGACCCCCATCAAGTTCCTCTCACTACACAACCTTTGTAAATTAGAGTTAAGGGTGTCCCTCTAGCATATATGGAGAGGAGTATTGGGCAACTCATTAGGGATATTTTGGGGAGGTTTATTGAGATTGATTCTGGAAGAGAAGGTACTTGCCTGGGAAGTTTTCTCATAATAAAGGTTATTATTGATGTTACTAAACCCCTGAAATGATGTTTGCGTTTTACTTTCCCAAAGGTTGGGAGTTGCCTCCTTTTGATTAAAGGAGTTGTATTCAATTGAGATTTTAATAGATTTTAATTACACGATTTTAATACGAAAAGCTTCCAAACTATTGTTATAAGTGTGGCCTTTGTGATCATGTCTTGAATCAGTGCTCACTTCGGGATTCTATTGT…	2955204	2955804	TGCCTGGGAAGTTTTCTCAT	59.67	20	GAAGGGTTTGAAATCCCCAT	59.996	20	269	704	972
Pm1	13633348	C	T	DOWNSTREAM	GTGAACTTAGTGTAGCTCTCAGCTGCTGGAGCACCTCCCTAAGGCTGTGATCTGCACTTGCCTTCATCTGTGTCGTTCATCTTGCCGTTCCTTTGGCTTGCCTACTCAGCCGGTTGATCGACTTGCTTAGCAGCCTTCTTCGCGGCGATCTAATCATTGTCCCAAAGTGGGTAGCACTCTACTGTCGCAAAGACTTCTACCAGTGTCTGGAAGGGAAAGATGGTCAGCTCTCTATACAGCTCACACTCAGTTGGCAAGCCCCTTTTAAAGGCCGATGATGTGATTCGATCATCACATCCAATGATGTTTGCCCTTTCTTCTTTGAACCTCTTTACGTAATCTCGAAGGGATTCATCGGACTTCTTGTGCAAGTTGAACAGGAGGTCAGGGTTCTTCTTG…	13633148	13633748	CCTTTGGCTTGCCTACTCAG	60.008	20	CTGACCATCTTTCCCTTCCA	60.042	20	138	638	775
Pm1	16399950	C	T	INTERGENIC	TCCAAAGGTGCCTAGCCCTAGAACTATGATGCAGCTCCGACCGATTTCTCTGTGTAATGTGATATACAAAATCATCTCCAAGGTGATCACAAATCGTCTCAAAAAGGTCTTACCAAAGATTATAAGCCAACACCAATCAGACTTTGTGGCAGAGAGACAGATCACAGATAATATTTTGGTAGTACATGAGATTTTACACTCTTTGAAACAGAAAAAAGGGGTGAGCCCTGCTAGATGGCGATCAAGCTTGACATGGCAAAAGCCTATGATAGGGTGGAGTGGTGTTTTGTAGGTGACATGCTACGTACCCTGAGTTTTGGAGAGACTCTTTGTCAATGGATAATGGAATGTATCTCCACAATCACGTATAGTGTAATGATCAATGGAGAGGCTACGGGT…	16399750	16400350	CCAATCAGACTTTGTGGCAG	59.288	20	ACAATGTGACCCGTAGCCTC	59.997	20	275	681	955
Pm1	21810056	T	A	SYNONYMOUS_CODING	GAACCTCCCATGGCCTTAACCCAGGGATAGCTTTAGACAATTCAATTCTGCTCACAACCAGACGATACATTAGATAGAGACGAGAAAATTTACTCATGATTTTACATTGCAAGACATCAGTCACCAAATGCTACTGCTACTGCATACCTAAGATCTTTTGGAATGTACTTGTTCGGCATGTGATCCTCTTCCAAAATTGTTGTCAGTTCAGAGCCACTAGCCCAAAGAAATAGAGCATGACTCGGAATTCTAACGCCTGGCCAAACACCATCATTAGCTTCAAGTACTGCTAAGTCTCGTCTCTTGCTTTCTATAGCCTCCTCTTGTAGCTGCTTATAGGTTTTTTTTTCATGTCCCTTGAGTGGAACCCAAGGAGGAATTCCTTTTTGTAGTTTGTGA…	21809856	21810456	GTTCGGCATGTGATCCTCTT	60.081	20	AATTCCTCCTTGGGTTCCAC	60.169	20	211	719	929
Pm1	24100610	T	C	INTRON	GAAACATTTTCCTTTTCAGAAGCCTTTTCTTCTTCACGCACCTTCTTTTCAACTTGCTGCAGTGATTAAAAGATGATCAGCAGTAAAATAAACAAATCCATTGAGGAAGAGGGCTTCACATAGAAATAAGCAACCTAGCCAAGTATTGCTAGGTGCATAGGTATTAATCAAACATACACAAAAGAGATCAAGTAAAGAAATTGGCAATAAGAGCACTACAAGCATTGCTTTTAATCTCTTCAGGCATCTATAATCTCATCCAAAAATAAATTTGATAAGAACTAGTTACTGAGATCTCTGTGTCCAATTCAAATAGGAAAGCCAACCACATATGTGTAGAACTTGGAAACTTTTTTTTGGGTTTAAAAAGCTCTGCATCATATTGAATAAGATATCTGT…	24100410	24101010	ATCCATTGAGGAAGAGGGCT	60.037	20	TGTGGTTGGCTTTCCTATTTG	59.982	21	235	644	878
Pm1	6625185	T	C	DOWNSTREAM	CTGATTTTTTTGTTCTTTTGGCTTTCAGCCAAGCATGGGCGGAACTACATACAATACAAGGCTACACTAGGCTGTAGTCTAAGCAGCTTTTTGAAGAACTTTTTTTTAACCTATTGTAGCCAATGTAGGTTTTTGAAGAAAAACAAAATTAAACCTATATAGCCCACCAACTTGCCATTTCTACTTGTGGTTGGGGCCCTTGTTTTGTGGTATTTTTGGTGGTTGCCCCACTATTTCTATGAAGACATATTTTCAAACAAAAAAATTAATAAATAAACTCAATAATAGAGAAATATTATTTTTCTAAAGTATGTTTTGTGGTTTTCCCCATTATTCTTGTGTTAACCCTTTTGTTGCTTTTAATTTGTATTCTTTTTACGCTAAATTTATTGAAAATTA…	6624985	6625585	TTTCTACTTGTGGTTGGGGC	59.971	20	ATGGGGAAAACCACAAAACA	60.066	20	154	726	879
Pm1	13199961	A	C	DOWNSTREAM	CTCTTTGATGGACCAAGAACCCTAAGAAATTTCCTGCTTGAACTCCACAAACACATTTTTTGGGATTCATTTTGAACTTGTGTTGTCTCATTCTTAGGAATGCCTTTTTCAGATTTGATACATGATCTCCTTCTTCTGGGGACTTAATCACCACATCATCTACATGTACTTCTAGAGAATGTCCTATCATGTCATGGAAAATAGAATTCATGGCTCTTTGATAAGTGGCTCCTGCATTTCTCAAGCCAAAAGACATTACAGTGTATTCAAAAGCACCTATATGTCCTGGACACATGAAGGCTGTCTCATGGATGTCTTCTTCTGCCACCATAATCTGATTATATCCTACATTGCCATCCATGAAAGATAGCATTTGATTATGAGCAGCTCTATCTACCA…	13199761	13200361	TGATCTCCTTCTTCTGGGGA	59.731	20	CATCCATGAGACAGCCTTCA	59.787	20	192	671	862
Pm1	16427184	C	T	INTERGENIC	TTTAATGGGGATTGTATAATGAGATATACATTAAATATACACAATTTATGATCGGAATCTCTTGAAATGGAAGGTGAGATACAAATTTAGATGCACATGTGCATCTTTTTTTTACATCATTTACAGGTATGGCCTACAAGAGAAAAAGTAACAAAATATGGGCAAAAATGAGCAAAATCAATTATATATCTTTAAATTTACATATTTTTTATTAGAGCAAAAATCACATTTACAACCCCAAAGATGTAAAAGAGATATAAAAGTGGGAAAATACAAACCCCTTTGGATGCTCGAAGGCCAATAGGCTATATACTTGATGGTACTGTGGTAGTAGGTGATCAATGAATGAAATAATAATATAATAAAGGTACCATCTCCAGCATCGGTTGGTGAGATAAC…	16426984	16427584	ATGGGCAAAAATGAGCAAAA	60.436	20	AACCGATGCTGGAGATGGTA	60.483	20	231	706	936
Pm1	26155632	A	G	DOWNSTREAM	GTTCTTGTAGAAGGACTGCATAGAAAATTAAACATAAAATCAGCCAGCAAAAGTTATAACACAAGCTTACACACAATATTCATGAATGATAGAATCACGCTCCCATCAAAGTTTAAAAACAGAAGGTTCCCCATCGAAGCTTGTCAAGTAGTTTGCATCTCATACGGTGATCACTTGGTGGAACATCCAACATGAACTTTAAATTCATGAGGCCCTTTTACGTAAATTCATTAAGAAACTCAGGATTTTAAAGCCAACAAGATTTTCCTATTAAAAAAAGTGGCTTGCATAGAAGCCCGAAATCTCAAACCCCTTCAACTTGGGCAGAAAAGTAAATAAAGGCTTGAATAGCACACTCTAGGCCATTGATAAAAAATTGAAACACAAACTTAACAACAT…	26155432	26156032	TACGGTGATCACTTGGTGGA	59.96	20	TGAAGGGGTTTGAGATTTCG	60.044	20	155	711	865
Pm1	24790347	C	A	DOWNSTREAM	TCGTAGTTTGATTGTTTCATATTTGATATTATATATTCGCGTGTTTATTGCAAAAAAAAATTAATTTTATACAACGAATTGAATTACAGGTTCCGTTTTTAGACCTGGAATTATATTTCAACTCCCTTCCAGAGTTTCTTCTTGATGACGGGCTGCTTTGGCACAATGCATAGATACTGGATTTAAAAAGATCAGGACAACAAATAAGCTAGATGCTGAACAATATGAAGTGCCACAGAGGAAACTTGATAAAATAAAATACAATATGTAATAAATGGTTCACTATCCAGAGCATTGATGCTGGTAGTAATAAGCTTTGGATTTGTCCCTCTAAAATCTTAACATAGTATTAGAGTGGGTCAGTTTACTCGATCCGATTGAACTTGAAACAGAAAAACC…	24790147	24790747	TTTCTTCTTGATGACGGGCT	59.813	20	TCAAGTTTCCTCTGTGGCACT	59.899	21	115	683	797
Pm1	18386961	A	G	DOWNSTREAM	TCACGGTGGAAAAGCGTCTGAGACTTCCAGAGAGTCTTGGGGGGTTTCTCTGGTTCTAGAGTGTTCTTGGGTTGAAGAAATCTTGGAGACCTTCGGAGAGTTATGTTTTGTTGAGGTGTGTTGACTATGGAGTCTCTCTCGGGCATTTTCGCGAACACTTGGTGGTGTTTCTTTTCATATAGAGAGTTTTTGAGAGGGAAAAGAATATGGAATTCAAAAGTTTAAACTGCTAAGTGGGCTTCTCTGTAAGTCCACGCGTTATAAGACACAACGGTGGGCCGCAAAACAGAAATTGATAAAACCAAATTCTAAACTCAAATTTACCGGTTTGTTTTTCAATGATGATTTGGTTTCTTTGATAAAAGTTATTTTTGGTTTCTCGAGTGGGCCAAATTACCT…	18386761	18387361	TCTTGGAGACCTTCGGAGAG	59.525	20	ATCAATTTCTGTTTTGCGGC	60.081	20	217	629	845
Pm1	9956787	G	A	INTERGENIC	TCCCTGCCTCTCCCTCATCTCTCCCTTTCCCTCCCCGACCCAACCCTTATCACACCTCACCCCTTCCCCTCACTCATCTCTTTTATTTTTTCTCTATGGCTCTCCCTTCCACTACAATTTGCAACCTTGTTAATGCTTCCATTTTTTAGGGCTAGTTGGATAAGGACAGAGAGTTTGTCATTATGGGAAGGTACGGATAAGGCAGAGGCTGTCGAGAGAGAAGATGGGGAGCGGTTGTTGAGGAGATTTTTTTTTTGTTTTTTGAGTTTTAAGACTTTTTTAAATATATCTTATTTTCAATTACTCATCTCACACAAGGAGCTAAAGCCATGTTTGGCATCCATGACTATGCCTCACTAGACTGAACTGGGTTAAATAGTCCTTGAAACCCATGTTTGG…	9956587	9957187	CTCTATGGCTCTCCCTTCCA	59.381	20	GCCAAACATGGCTTTAGCTC	59.851	20	247	640	886
Pm1	2952657	A	G	DOWNSTREAM	CATTTGTCGAACTTTATCATAGTTCATTTGTTTGTTTGTCAAACAATTTATAGTTCGGGTTTGACGGGAATAATTTTCAACCATTGATGAGCAGTGTTAGGTTTTTAGTGAGTCCTATTCGATCAACATTTGTTAATTCTCAATACGAAGTAAATTACTTGGCATTGATCAATTTGCAAGAGAACGTACTTAAATCAAGAAATATGACATGTTACGTTGTTATACTACCAAGTGATGAAGTATACTGTATGGTATTAAATTCTTAACATGTCATATATTTAACAAGAAAGCCTTGCTTTTTTTTTTTTCTTTTTTTTTTTTTTTTTTTTCAGTTTTGTAATTTGGATAGTTGTGTATTATTAGAGTAGTAAGATTTAGTTTTGGAGATTTCAATGCTGA…	2952457	2953057	TGATCAATTTGCAAGAGAACG	58.906	21	TCATTGTTGAAATCTCCAGCC	60.066	21	263	714	976
Pm1	24151767	C	T	DOWNSTREAM	TAAGCATACTTTCAAATCCAACAAGACTTGTCGAATCCAAGCTAAATCTGCAGCTGTATTGGCCAATGCCCTGTACTCTGTTTCAGTCGAACTTCTAGACACAAATCCCTGCTTTTTAGCTTGCCAAGAAATAGGATTATTACCAAGAAATATCACAAATCCTACGGTAGACCTGCGTGTATTCAAGTCTCCAGACCAGTCTACATCACTATAGGCTTGCAGATGCCAAGGGCCTGTAGTGAAGTGAATGCCATACTGTATGGTACCTTGAATATACCTCAAGATACGTTTGACCAAACCAAAATGTGCTTTTGTAGGTGTAGTCATATATTGACACACAGTATTGATAGAATATGACAAATCAGGCCTTGTGTACATCATTATTGGCACAGCCTTCAT…	24151567	24152167	CCTACGGTAGACCTGCGTGT	60.193	20	TACAATGAAGGCTGTGCCAA	60.257	20	243	709	951
Pm1	9364284	C	T	INTERGENIC	ATAGAGGATGGCGTAAAATTTTGGCTGAAGGTGACTCTAAACTCATCATTGACTGTGTTAACAAGAAAGCTGTGGCTCCTTGGAGTATCAGCTTCTTGATTAAAGATATTGCACTTCTCAGCTCCTTTTTCGAATCCTGCTCCTTTAGTCATGTTTTCCGCGAGGCAAATTTTACGGCTGATGCTGTGACGAGCTTGGGGCATGGGCTTACCCCTTCCAAGCTTTGGGAGGCTGGCTTGCCTCTGAACTGTTCGACCCCTTTCTTTTTTGACCTGTTGGGGCCTGCGTGTCTTCGGTTTTTGTTTGTAGTATTTTATTTTGAGTGGTGATTTCCCCACTCCTTTTTCTTCTATTTTATCCACTTACACTCTTTTTTTATAACTAAAAAAGAAGTGTAAG…	9364084	9364684	AGCTGTGGCTCCTTGGAGTA	60.012	20	AACAAAAACCGAAGACACGC	60.154	20	237	616	852
Pm1	16401915	G	T	INTERGENIC	ATATTCTGCAATGGTTGGCTATTGGGCTATGGCGGCTATGGAAGAACAGAAATGCTGCAATTTTCTGAGGGCATCATGCACACCCACAAGATGTTGCTCTCACTTGTCAAAGGCAAATAGTGGAATTTGTGGCAGCTGGTCCAGTAAGTATACCTCTTATTCATGACCAACCGAGACCTCAGGAGTGGGATCGTAGCGGCGTCCAGACTTGGTAGAAACCGGCTGACGGTTGGATGAAACTTAATTATGACGGTGCTTAGGAGCAAGCACCCATGAGAGGTGGAGCAGGATGAGTGGCTCGAGATAGTAATGGCTGGATGGAAATGGCAGGGGGTGTAGGGGGCTTCTCGTGTCAATCGGCTTTGGCTGCTGAAGCGGAAGCTGTGCAAGAGGCGGTGG…	16401715	16402315	TATGGCGGCTATGGAAGAAC	60.06	20	CTCATCCTGCTCCACCTCTC	59.945	20	267	576	842
Pm1	15427510	T	G	DOWNSTREAM	TTCTCCTTCTTCGCACCGTAATATATAAATTTTTTTGTAGCAAGGCCATATCTTCCAGCACCATCCTTCTCTAACACCTGTCCTTATTTCGCTTTGCAGGTCGCATTTCTTTGTTGTGGGGGGTTGGCTGGCTCAGTGCGTAGTAGCTTTTCTTTTTTAAACCACATGGTGTATCGATCTTTAGCACAGTTGATTGCATTTGAGCTTGAGTTGTAACCCTTTTTTTTTTTTTTTTTTGAAGAGCCTAAAGCTCATGTTGTTGGAACCTTGAAACACAGTTTTGTTACATACTTTCTGTCAGAACTTTTGATGTAGATTGCTTGAGATATTAAGCTTTAGCCTATTTTGTATGCTTTGTTTGGTTGGAAATAATGAAATGCATGAATTGTTGAGGTTTGG…	15427310	15427910	GCTGGCTCAGTGCGTAGTAG	58.854	20	TGCATTCCAAACCTCAACAA	60.088	20	279	675	953
Pm1	4245422	T	C	INTERGENIC	TGATTATCAATTTGTAGTAGTTCGGTTTTTTAATTTTTATTTTAATCCAGAGATTGAAGTTTCAATGAAGTTATCTTTCTTTGATTTAAAAAAGAAAAGAAAAGAATTTCCAATTTGTATTTTTATTTTTCACTTCACTGGTGTGACGTGGCAGATTCGGATAAGGAGCCCAAATCCTACGGCGTTGGCGCAACCTTGCATGCCGAGAAAGTCGTGGCAGCGGTTGGATCAAAGGCAAGCAGACGTGGCAGCCTCTAGAGCCTTCTCTAAATTAATAAATTAGTATTATGTTCACCAATATATACATCCCCTTTCAAAAAAATAAAAAAATAAAAAAGAAAGAAGGAAGCAGNNNNNNNNNNNNNNNNNCTTCCACATTATCTCCCGCAACAAGATCTC…	4245222	4245822	GTGGCAGATTCGGATAAGGA	60.036	20	AGAGATCTTGTTGCGGGAGA	59.95	20	253	696	948
Pm1	18696094	A	T	DOWNSTREAM	TGTAGACCCTCACCTTCTTCTATCTGTCTCTAAGCAACTGAATTACAGACAGATACATGTGAGCTAACGTCCCACCCCTTAACCCCACACTTACTTCTTATGTAATCATCATCTCCAATATTAATTCTTTCTTTTTTCAGGTCAAATATCTCATGGTTTCAGTGATGACCTTTAAAAATATCTTATCCAGATCCTAAATTAATTACCATTTTTCATTTGTTTGATGTCTAATGCTGCATCATTGCTTTTTTACATTTTATGAAAGTGACATGGTCACATTTATGTATAGAAATCTTTTGCTTTTAGGTGGGGAAATGATCAGTCAAAGTGACATAATGGTTAACTTGGATGGATGGTTTATATACAAGACTCAACTGTAAATTTACACTTCTTCAAATC…	18695894	18696494	ATGTGAGCTAACGTCCCACC	59.997	20	CATTTCCCCACCTAAAAGCA	59.931	20	261	605	865
Pm1	9059336	A	G	INTERGENIC	AGTGGAGTCATGTCTTTCTTATTTGGTTATGAAGAAGAAAAGTGAGAAAAATTCACTTGTTGATCCGGCCAACAGTTATATTATTTCTCGCATTTGTTCCATTTATGGGGATATCATCACGTCGATGATGCATGTACTTAATTATTATGAAGAAAAGTAGGGGAATATCACCTTACATAACATATGAGTAATAAACAAAAAAATAGTACTAGGATGCCCTATGAATTAATGCTAAATTCATAGCTTATAATCTTATTACTAGTAAAACGATAATCTTGTTACTAATAAAAAGTTACTCATTAGGTTAATTTCATTATATATGGGTGGATGGTGGATGAATATCCCATCCATTATCTCATTTGTGCAAGGAATTGTGCGGGGCATGGCACCCATTTGGTG…	9059136	9059736	ATGGGGATATCATCACGTCG	60.57	20	TATTCATCCACCATCCACCC	60.404	20	237	653	889
Pm1	8170622	A	C	INTRON	CTTATGGTTTAACCAGTTTTTACACAGAAACCACACAAACAATTTCAGACCCGTCCGAGACAAGCTTACTACCATAACCTCTACCGTACAGAAGCGCATTGAATAAATTATCAGAAATAAAATGCAAAACATGAAAACACAACAGTAAAACAATTATCACAGGACAATGCACCAAGTTAAGCCTTAAACACAGATTATCAAAAACGAACAAAAGCACTGTTTTCAGCTAAACACTGAGAACGTAAACAGTGAGAAAAGGACAAACACTGAGAAACGCTAATCAGTGAGAAAAGGAATAAAAGAATAGGAGGCGATAAGGGAAGAGACGGCTTACCCCAAAATTCCATTGAAGCAGAGCGAGTGAGCGAGCAAGAAACAGGGACAGAGAGAGAGAGAGAG…	8170422	8171022	ATCACAGGACAATGCACCAA	59.967	20	ATGGAATTTTGGGGTAAGCC	60.02	20	192	704	895
Pm1	3589221	C	T	DOWNSTREAM	TTCTGCCTTTCTCGCATTGGGTCTTTCATTTTATGTCAAATTATTATATTCACCTGCTTCATAGAATTTGGCATGTATATATTGTGTTTATGATGTGAGATGATAAAAGATCAATTTGAACAGCTATTAGAAATTGGAATGTTATTCTGATCCTGGGGTTTGTCATCCAACCCATTAAATGCTCTTGATTTATCTGTTAGCTCCCAATTTGTGTTCCAAAAGAGATATGTTATGTGCTACTTGGTTTGCCATTCACATGTTAGATTGAATCATGGGAAGAAAAAAAAAATTGAGCTATGTTTACTTATGAGTAGAGTTTGGTTTTGGTAGGGGGAATGCAGTAACAATAACGAAGATGTTGGAGTCTTCTTTTCCTGGAATTCATGTCGTTCTTTCGAA…	3589021	3589621	TTTTCTGCCTTTCTCGCATT	59.96	20	CATGTGAATGGCAAACCAAG	59.964	20	261	547	807
Pm1	10320700	T	C	DOWNSTREAM	CTAGTGAAAACACTTACATGATAACATTACATGAGAACACCGTTAGATCTAATCCAACGGTTGCATAAAAAGTAATTGTAAGTGAAACTGTTGTATTAGAACGAGACATTCTTCTCTCTCCTCCCTCCAAAACAAATGTCCCTTCTAAACCAGTTGTTCGCTTTGTTCAATTAGGAGGCCGATTTTTTTATCAGCTTTAATTGAGGAAGAACACTAACGCTGAAGAGAGAGCACCCTTGTAATTCCTTATTTGCTTTGAGGAAGAACACTGAAGAGCGCCTTCATTTTTTTGGCTTTCTCATTCAGGAGAAACAAAGCAATCTTCGATTTTATATTTCCATCTTTGTGGTTTGGTCTTTCCGGTCGGAACATTTGTCAATTATTGAGCAACATCGAAAC…	10320500	10321100	TTTGTTCAATTAGGAGGCCG	60.067	20	GCGCTCTTCAGTGTTCTTCC	60.142	20	118	710	827
Pm1	3923942	A	T	DOWNSTREAM	GTACCAAGCTGAAGCATTGGATTTATGTGGCCTTGGTATGGACATGGGACTAAAACCAACCTTTTACAGCTCTGTGTTTTCTTTTCCATCTCCCTCCCTCTTTCTCTCTCGTCTTTCACAGATTCAAATAGCTTGCAGCTATGCAACCTTATGAGACTATGTAATATAGAATGGTCCCCGCGTGCTGCACAGATCATAATAAGCAAATAACGTTAGGTAAGCCAGATTAATAATAAAGTTGTCTTTTCTCTTCGTAAATTGCTTGTCGCAGTTCTCAATCAAACTTCCGATTTTTGTCTCAATAAAGACTGACACTCTTCATGTCGTCTTGTGCTTTTGGTTACATCTTCATGGATTAAGAACACGTTTTTTTTAGGAGTGGAAAAGAAAGATGTTGAG…	3923742	3924342	TTCCATCTCCCTCCCTCTTT	60.008	20	CTGCGACAAGCAATTTACGA	60.014	20	188	632	819
Pm1	5258433	T	C	DOWNSTREAM	TGTGGCAGACCGTTGATTATATCGATTTTACCTCAAAGTGTAGTTTGGATTCACAATCTAACAATATAAATATATGTGACAACGTAAGTCTGGTAAAAGAATATTACTTCTCAAATGCGTATTACAAATTCAATAAATCATACGTTTAACTAATACCAAAATAAGTAGAGGAATTAGATGCTAACAAGTTAAACATCACTTTCAAGTGCATTGTCTACCCCTGTGAGAAAACTATTGCTTGAAGAAACTATCTTGAAAAATGAACCCCGAAAGAAAGCTTGACAACGTAGTTGGTATTTTGAAAACATGTTGACAAAGACATTCAATATTATGATTACAAACATTTTAAGATTAGTCATTCACGCTATTAACGTTAGTCGTTTGCGTGTATATGAATGA…	5258233	5258833	TTGTGGCAGACCGTTGATTA	60.111	20	AGCTTTCTTTCGGGGTTCAT	60.074	20	280	548	827
Pm1	12411664	T	A	INTRON	AGAAACTGGATATTTGAGTGCGTGAAAACTTAAGCCTTGTTTGTTTAATATGAGTAACAATTGGATGTTCATGCATACTTGGGATAAGTCTTGACCATGAGATGGAAAATCTATATGCCTCTAATCCAGTATCTGCCATTAGTTGAACATCTTCCTGCAACAGTTTGAATGAACATTATATATCATGCATAAACGATATATGATATGAATATGATGTATATCAAATAGCATCAACATGTTCCTAATATTTAGGCAATAAATCGTGTGATTACGTAATTGTACAGAACATATAGTATGCTATATTGCCTCCCAAAAACTAAAAATCTCTCGAATACTAGCTAGTCTTGATATAGTATGAATCTCGTGATTGCATAATTGTAACATGTACGTGAATAACTA…	12411464	12412064	GGATGTTCATGCATACTTGGG	60.207	21	TTTTTAGTTTTTGGGAGGCAA	58.771	21	261	611	871
Pm1	9661321	A	T	INTERGENIC	CAAACTTTCTCAATCAATCAGAAAATCTCAACGATATGCCTTCCTTCTTTTTCTAACGTCATATTGATGCTCAAGCATGATTTTCTGTATTTGAACCCCAATTTTCTGATTTTGAATTTTGTTCCTTTTCGTAGTACACCATATTTCAACACTTGTCCCAAGAATGAGATTGAAAAATAGAATTATCCATGACATTTTTAAAAAAAAAATCACGTCGAAGCTGTCAAGTCATCACTTAACGACCCCTAAATTTGGGTACTAATACATAGTTAACCGTTCTTTTCTTGTTTTTTTTCTGTTTTTATGTATCATCTAGCGTAGCTCGTAATTAGAAGCACATCTAACGACGTAGCAGGTACTTGTGACCTTTGTTGAACGAGCAAAGGTTATTAATTAGAA…	9661121	9661721	TTTGAACCCCAATTTTCTGA	58.039	20	ACCCAAATTTAGGGGTCGTT	59.571	20	168	638	805
Pm1	13470954	C	A	DOWNSTREAM	GTTTTGCGCGAACGAATGCAAAATATTGGTCGCTCAAAGTCTTTCTTTACGCTTTTTGCGTGACGGATTGTGAGCGACAACTTTTCTGTCGCTCTGAAATTTGTGCGACTAAAAGTAACTTTGCGCGATGAAATCTTCTTCGTTGCGCAAATCTTAAAATGTAGTAGTGTCTATACTTTTCTTTATGACATGTTTACATACTTCAAATCGGGACGAAAAAATTGGGTCTAAAAAGGAATAAGGTCAAAACTAAAGGATAATTTGAATATTCTTTATTAAGTTGAGCATAGTCCTGCCCAAACACACCTTAGGAGGAAACAGTACACATTATTTGAAACGTGGACTTATCAAACTCGATAACCCTATCCCTGAAAGCATTTGGGTCATCTTAACCAGAGA…	13470754	13471354	ACTTTGCGCGATGAAATCTT	59.851	20	CCCAAATGCTTTCAGGGATA	59.894	20	266	666	931
Pm1	18465865	A	T	DOWNSTREAM	GATTGGTGAGGACAACAAGCTGACTGAGGAGATACTTGCAGCTGGTCCCCACTGCTGAGACTGGAGAGAGATTTAAGAATATCACCCAATTTTGTCAAATGGGTTTCGGGATATATGGTTGATGGATTGTACTTACATTGACCTTGTAAATAATTATTCTAGTTATTCCATCTAATGGAAGTTGAGTTTATTTATTTATAAAAAAAAATTGGTGTCAAATTCATAGATGTCAATTACCACTGCTGATAATCAATCGTGACATAGTTTTTCGAAAATAAATAAATCATAAGATGGACTAAAATACTCGGACAAACAACCAACAATTATGTCGTCAAATGAATTGTCTTATGACCATTAGTTTAATTTAAATTACCAATCTAACAGTGAACAAACATTGAC…	18465665	18466265	GTCAAATGGGTTTCGGGATA	59.622	20	TTGTTGGTTGTTTGTCCGAG	59.585	20	230	642	871
Pm1	5282619	G	A	INTERGENIC	TTTGGAAACTTTGTTATTTTTCTATTTCAATTCCTTTATTATTCATAGGGTTTCTAGGAGTATTTAAACATACTTTACCCGTGGTTAGGGTTATGTTTTGTTATTCCAGTTTATCAAATAAACATGAGGTTCTCTTATATTTCCTGGTGGATTCCAGAGTTACATGTTTTAGGCTAAAGTTTTAGCCGATCAATTGTCACGCTGCGTCATTTTCCCCTTAGCCTTTTAGTGCTAGGTTTTTGCCTCTTTGCAATCTTGCAAGGTTTTGTCTAATTTTCTAGGATTTATACCAGTCTGTGTGGCTGATTTTATGATCAATCTTCATAGATCTGGTGCCTATTGCCCCTGATATGCTTACTTTTACAATTTTGGGTTTTAGGTTTTAGATATATTTAGATC…	5282419	5283019	TCCTGGTGGATTCCAGAGTT	59.505	20	TTGCAAAGAGGCAAAAACCT	59.861	20	112	690	801
Pm1	13069171	A	G	INTERGENIC	GCGCCATTTGACTGGCAACTTTGAAAACCCCTGGTCTGATCAAAGAAACATTGTCCTTAGGGAATACAAATTTGCATAACCAGCAAGCAAGGACAGTAGCCAAGTATGATCTTTTCATACCTTCATCAATTATACCCAAATCTTCAAAAATCCATTCCTCCTCCTTAGTACATTGCGGTGCCACCACAATGATACCAGACAGATCAAAGTCTTCCTTTGGCTTTTATGACTTGTTCTGTATGGTTTTCCTGGAAGGCTTTTTTGTATTTGAATGGCCCCCAATACCAGTATTTTATCCAAGCAGTCATTCTTACTCTAGATTTTCCTTTAGCATCCCGTAAAATTTTGTGGTATGCTAAGAATAAGTAATGACAAATGTGTGGGAAATAAGGCACAATT…	13068971	13069571	TTGCATAACCAGCAAGCAAG	60.014	20	TATTGGGGGCCATTCAAATA	59.976	20	213	620	832
Pm1	13813477	G	A	INTERGENIC	GGGGCAAAAGTCAAGCATGCTGACTTAACTAAAAACCATACTTAATATACTTGGTTACCTAAGGTGATTAAAGAAAATATATAACTTCCTAGAAGGTTTGGAATAAACCGAACTAACTCCTCTAATCTTAAAACTCTGCTGCCTTTCTACTTGATTTCTGAAATCCTTATTTCCACTATTCTTTAAGTATTCACGACTCGGTAGCAAATAAACAAAATACTTCATCTTAGCACCATATGCTAGGAAGCCCTCGATCTATCGAATACTTATTCAAGATCAAATAATGAATTTAAATTGCATAAAATCATTTATGAAAGCAAAGGTCCACTCACTAACCTTGCAACCCTGAATAGTCAACTCTCTTTGTCGGCTTTACCGACTCGAACACTTCCCTTGTGA…	13813277	13813877	GAACATCCCTAAGCCTCGTG	59.694	20	GGCTTCCTAGCATATGGTGC	59.696	20	268	530	797
Pm1	18213322	C	A	DOWNSTREAM	AATGCGTAAACAAGCTGAAGGCAAAAGGGTGCAGAGAGAACTAGATCAACAAGTTGTCATAGCAGTAGCTTTGCTTGATGAAGAAAACCAAGGCCGCCGCCGTGGTTCACAAGTCAGCCGTGGCCCGAATATGGACAGACATAGGCATTCTCGGGATAAGAATATTCTGGAAGATTATTTTATCCCAATTTCTCTGTACTCTGATATTCATTTTCGAGGGCGATATATTTGCAACCCCATTTTTTCAATAAAGTCATGCATGATATCTGTAATTATGATGAATACTTTGTTCAAAAGTATGATGATACTGGGGTTTTGGAACTTATTCCCTAGCAAAAGCTTACAGCTGCTATACGAATGCTGGCATATGGTACATTTGCTGATCAGGTGGATGAGATT…	18213122	18213722	AATGTCTTGGAGAGGCAGGA	59.803	20	GCAAATATATCGCCCTCGAA	60.026	20	270	511	780
Pm1	93799	C	A	INTERGENIC	GAGGTCACTTTATAGATATATCTATGTATGAATGACTTTATTTTTTGTACATTGCTCTTTTTGGGGATGAATTTCTAGGATTCTCGCTCACGAATGAACATACATAAGACTTTTCTTTTTATCGATTACAGTACACATAAGATTTTTCTCGCTCAAAAATGAATAGACACGAGAGTTTTTTTTCTCTCTATTACAATACACATAAGATTTCTCATAAGAGGGGGAATGAGTGAAACTTTATTCTTGAGAAAATGCGCATAACTAATCTAATGAAGGGTAATATGAATGAAATATTGCAACAACAATTGACAATATATTCACAAAGATTGATGTCCTAACAATAACAAAGCCATATGAAATCTGAGTGTGATCTAAATGCAACCAGATCTGGATTTTCAT…	93599	94199	AGGATTCTCGCTCACGAATG	60.362	20	TTTCACTCATTCCCCCTCTT	58.568	20	159	625	783
Pm1	3362697	A	T	INTERGENIC	AAACAAAAAAAACCGAACTTTCATATGTACTGTAGTGGGTGTCTTTTGTCATTTTGGGGAAGAAAAAAGGGCATGTGCTACAATTGATCAAGAGAGGCAGCCACTGGCTAATTGAGTTTCTATGTGAAAGCACTAAAGTGGGCCCGTGTGCGCCCGTTTCCGTAGGTTATTAAATATAATATCTTCCTTAAATTTTTTTTAAATTAAATATCTTCGTTATTTAAAAATGGTGTCCTTTTATATATTATTCTGCATTTTATGTTCTTTTTCTATCTCCTAGGAGTTGTTGTTTTCCTGTTATTTTTATTTTATTTGGTCGACGCGAAAATAAATATCTAGTTGAGGGCTTTTTCGGCTGAGGAACTAGCGGTCCAAAATGAAAGCTCAGAAGAGGGTAAG…	3362497	3363097	GCCCGTTTCCGTAGGTTATT	60.204	20	GCTTTCATTTTGGACCGCTA	60.209	20	233	700	932
Pm1	22234659	G	T	DOWNSTREAM	TTTTGTCTAGAACAGCGTGCACCCACCTGGAGCTTTTGGGGTTCTCAGTTTTATCATCTCTTTTCGGAGTGGTTTTCTTGGATGTGCATGGCCTAGTTTTGATATATATTGAAAGGTTTCGGTTGAGTAGGCAGAGATGTCATCCGAGTTTGCATTGGGTTTTAGTGGAGGGGGAGTGGCACCGCTGTTTGTTTTTCTGCGTGTATTTCCCCATTTGTATGTATTAATTCCTTCATTTGACCTTTTGTGTTATAAAATTGGTTTGGGCTTGTAATCGTGTTAATCCTTTGCACACTGGGAAACTGGATGTCTAGAACTACCCTTGATGTAACATAACCATTCGGATCAAATTATTGTATGAGCAGCCATATTTAGTTTCACATTTGTGGACATGTACCT…	22234459	22235059	GGATGTGCATGGCCTAGTTT	59.962	20	AGTTTCCCAGTGTGCAAAGG	60.149	20	225	628	852
Pm1	20937027	C	G	DOWNSTREAM	TAAGTTAATTAATAATTTTGGAAAAAAATAATTAAGACGACCATGATCCAACTGCATCAATATCATCATTATTTGTGTGTGTCATGGTAAGTCATTGCAAATTTGCAGTCAAACAGATAGATAAACCAGCATGGAATGTAACATGCTCTAGCAATTATAATTTCATAATATATCAACTATGTCGTTCATTCATATTATAACATTTGAACTAATAACACCACATATCAGTGTAACTTGCTTGCTCGACTTTTGGTTGATTATATACCAACCTAAAAGTTAACACAAAAATCAACTACAACATTGAGATAAAAACACATTTTCACCAGTAAAAATCCTCCAAAAAAAAATATGATTTGCTTGTTTAATTTGAGTTCATGACTTTTTCTATTAAATTAATGA…	20936827	20937427	AAGACGACCATGATCCAACTG	59.981	21	ACCAAAAGTCGAGCAAGCAA	60.944	20	221	582	802
Pm1	22644097	G	A	DOWNSTREAM	GGTCCACTCACATGCCCTGAACATTGATAGGGCCCTACACCAAATGTGAAAAGTGCCCTTCTGCTTGTAATTTGTTCATCAGTCCCTGACACACCACCATGAATGGAATGAGCACCCATTGGCCACACCACCTCCTCTTCTTGAGTAAAAAAAACACAAAAAAGAAGTAGAGGAGAAGAAGTAGAAGCAAGCAACCCATTGCCCAAGACCACAAATGACCCAATGTCTCTCTGGCCTCTGCTTCCATTTCCATAAACAAATATAATTTAAAAAATAGAGGAAAGCTCGGATCTTTAACTGCGCCATTGCAGTTGCACCACAACAGATCTAAAAGCTCGCATCTTTCTCTCACATATGACGTAAAGGTGAAAAAAAAAAATAACATCAAGGAAGAAAGAG…	22643897	22644497	GAAAAGTGCCCTTCTGCTTG	59.993	20	GCAATGGCGCAGTTAAAGAT	60.238	20	262	596	857
Pm1	5878950	A	G	DOWNSTREAM	CCATAACTGAAAAAGGGGTAACCCTATAACCATTTCAATAAGAAATCAACGCAACCCACCACCAAAAATTCACCCAAATAACAAAACCCAGCTCAGTTTCCCATTCCATCGAGTACAATTTTCACTAAAAGTTATTTGGCTCCAAAATAAAATCCCAACCAAAGCAAGAGAAATTCCGGACCTCACTATCAGTTTGGCTTAAACAACCTAAGGGTTCTTGTTTCTTTTTCTTGAATTGCTTAAATATAATTAAGATCAGAGATTTTATATCTCAGGGTTTGATGACGATTTTGATGCAAAGAACAAGGCAACATATTTATAAACGATTGAGAAGAGAGAAGGTAGGGCAACTTACAGGGCGATTTCAAGGACGTTTGGTTAAGATTGAGAAGACGAAGC…	5878750	5879350	CCAAAGCAAGAGAAATTCCG	59.817	20	ACCAAACGTCCTTGAAATCG	59.971	20	221	707	927
Pm1	18899066	C	T	DOWNSTREAM	TTTTCTAATGTATATAATATTGGACTGCATATTGCAAATTAAACAATAGTTGAACAAAATCTACGTTGAGATTTAGATGTCGATGAATTTGAATGGGTTTAGTACTTTAGTTTTTAGTATTGATAGTGCTAATTAAAATTTGAAGGGTCATTGTTGATGTCCAAAAATGGATTCAATTTAGAGGTGAACGTGCCTTAGGTCGGGGGTGTCCTACTATGGTAGGTGTGGAATAGATATGAAAAAGGAGAGAGCAAAGGTGAAGACTTAGACACCGGCCGAAAGCTTTACGATGCTTAATTTAACACAAGTATCGTGTCTGAAGGTAAATTGATAGAGTAACAATGCAAGTGCCAATTTACTATTACCTGGTGAATTGGGGCGAGTAACCTATTTATAGAG…	18898866	18899466	TGTCGATGAATTTGAATGGG	59.325	20	GGCCGGTGTCTAAGTCTTCA	60.255	20	200	626	825
Pm1	22947859	C	T	DOWNSTREAM	ATGCAACTTTGTTAATTTAATACTCTTTTATTATAGCAACTGGTCCACCATGCAATTATGCATTTGCATGATTGAGTATAATTGCCCTTCAAGCATCAGTACTTGCGCATTTGCATGATTGAGTATATTCACTTGGAGTTGTTGATACAATATACTACTTAATACAGATTAAGGTATTCTATTTGTTCATTTTTATGTATCGACTAAATGTATATCTTGTTTATGTTTTTAGTATTATTAAAAATTAATGAGTTTTAATTTCAACATATCGAAAAGCAAACAAAATCCCAAATCCACTTGATTAATAAGTTCATGATAAGGACAGGTTTGTATTGTCCTCAATCAAAAGCAAGAGAAAAAAATAAATAACTTTGGTTGGGGTCGGTCAGGTCAATACTT…	22947659	22948259	CAGTACTTGCGCATTTGCAT	59.902	20	GGGATTTTGTTTGCTTTTCG	59.564	20	193	645	837
Pm1	12125022	G	C	INTRON	TTAGGCACAATATCAGCTTCTACATCAACAAAAAAATTTGATCTTGATTGACTACAAAACCAACCCTCATTACTATCAACCCCATGATGTAGGAAGATGTCTATCAGCCTTGTCTCTGGTACAAATACAAGCATGTCTATGACATCTTGATCATCATTAAGCTTTGTTAGGCCACCATTGCTATAGATAGGGATACTATAGCAGTAACTAATCACCCATCATACCCTTACTCCCTCACCATATTGTCTATCTCAGTCATTGACATTTTATCCTTGTCACAATAATCAAACCAAGCTACACTGCCAGAAGCATAGCAGTTACCACAGATTTTACCACCATGGTACATTCGAATAGAAAACAATTCAGGATCACCTACATATTACATGTCCCAAACATGGG…	12124822	12125422	CTTTGTTAGGCCACCATTGC	60.502	20	TGGCAGTGTAGCTTGGTTTG	59.904	20	144	710	853
Pm1	6963117	A	C	DOWNSTREAM	GTTTTTATGATTTAGGGTTTGAGTGAAAACGTTTGGAGATTGTTGATATATGTTTTATTTTTGCAACTTGAATTATTAATTAACATATATGATTTTTGGTGTCTAATATTTCTTGTTAGGATATTATTTATTCATTCTTCAAAAAAAGTAGTAATGATAACAAGATACACCTTATGCATCTAATGTTGATACTTCAATTCATGAGGAACTTATTGAACTCAAATCTCATTAGGATTCTTGTTCGAATTTATCAAATATGTTTAATGCATCTTGTACAATTGTTGAGAACTTGATTAAGGATGGAGCCACTAATTCTATATGTGGGGAAGCGACTGGTACGTTCAAAGTGATGACATCTTACGAGTTCATAATATATCTCCTCTATAAAATAAAAAATTT…	6962917	6963517	TGAAAACGTTTGGAGATTGTTG	60.011	22	TTCGAACAAGAATCCTAATGAGA	58.013	23	223	572	794
Pm1	12099785	G	C	DOWNSTREAM	AAATTGACTTGCATAATTCCATGAAACATGCTTTGCTTCTATTTTTTGTTCATTTCTAATAATTAATCTTAAATATCATCGTCAGCCTCCTGAAATTTGGGAAGGTGGTGTTGGGTTCATATCAAAGGAAATTATTCAAACTTACTGCCCTGCACCAGCCCCTGATATTAAGGTAACTACTTTTTTGGTAACCTCTCTCTGTCTGTCTCTCTGTCTCTCACATAATTCCAAACCTTGATGTTTCCAGATTTTAAGATGTGGGCCACCACCCATGAACAAAGCTATGGCTGCTAACCTCGAGAGTCTGGGATACAGTCCGGAAATGCAGTTCCAGTTTTAGGTCTTTGCTGGAGCTCTCCAATGGGGTTTACCATCCCTCGCATAAATAAAGGATTTTTA…	12099585	12100185	TCCTGAAATTTGGGAAGGTG	59.903	20	TTCCGGACTGTATCCCAGAC	59.927	20	235	636	870
Pm1	10044216	C	T	INTERGENIC	AAATAAATCACGGTCGTCAGAAGGGACTTCTTCTCGGCCGTGGCACCTATTCATGGACTGAAACGGCCACGTTTCGTCAAACATTTAGCCTTTTCGAAAATAGAAGGAAAATATGAAGGCAGGGTCTTCTCGGCCTCACAACCACGGCATTATGGGCCAAGGCCAAGGTCCATGAGAGACACGGCCAAAGATACTATGGTCAAATCGCCACGTGGCCTCAGGGTCCCACGCCCCATTTAATGAAGTAATGCCTCTGACCGCCACAGCAAAACCACTAGGTGCAAGAAGCATTTAATGCACGAGGGCAGAAGGGAAGTGATTGAAGTCAGGATTTGGTAACAAGAATCAGAGTGGTTAGGCGCAAACATTCGTACAGTGCATTCTCACAGCTTGAGGTCA…	10044016	10044616	AGAAGGGACTTCTTCTCGGC	59.957	20	TGCACCTAGTGGTTTTGCTG	59.904	20	265	567	831
Pm1	4697089	C	T	INTERGENIC	TCAAACAAAAACCCCAAATTGAATCAAAAATCAAACAAATTTCAAATTAAATAAATAAATAAAGTGACCGATGTGGAATTGGTTGCACGTATGGCCCACTAAAAAGTGGTCCCACGTGAGGGGGAGTGTTGAAGAATACACGAGTCCCACATCGAAAACTTAATAAAATAGAAAGTCTCATACAATAAATGGTTCCACTCCTAATAACATCGATGTCTTTTGTATAAAACCTCACACCTGCTAAACAGGTGGTTAAGTTGGGGACAATATCGATGTTGCTAGTGGTGAGCCAAGGATCCGTCCCTCTGAAATCTTAACAAATTTCAATTTTCTAATTAGTAATGTTACAGTTTAATTTCAGCTTTCAAAATTTACAGTTTAATTTTAGTTTAATTTCAG…	4696889	4697489	ACGAGTCCCACATCGAAAAC	59.973	20	GGATCCTTGGCTCACCACTA	60.073	20	160	688	847
Pm1	9198874	C	A	INTERGENIC	AAATATGAACTCACTAACATATCAAATGGGTGGTTGAGAGGAGAAGTCCTTAACTATTCTAAATATCATCTCAACAAAAAATTAATCAAATTGGAGATGCTTATATGTATGGAATAAATGGATGAGCTTTGCTATAACAATTAAAATTCTCATGATGAACCGTACATTATTTAGTTGATACATTTGAATGACTAAACGATCAACAATTTAATTTATTTTTGGAGAATTGATATTTATGTTGGTGATTTTGAAAAAATTAACGGTTCTGATTATGACAATTGTACCACTTATATGGCCCACTACTGTGCATATATTTATCATATAATTAATTTTTCAAACAAGGAGATAGAAATAGAAAGAAACCGTCAAAGTGTTTGCACAATTTCTCATATTGTTCCA…	9198674	9199274	GGAATAAATGGATGAGCTTTGC	59.942	22	TGTGCAAACACTTTGACGGT	60.199	20	271	659	929
Pm1	23095601	A	G	DOWNSTREAM	AAAACTATTTGTTTATAAACAATGCGACTGAAATTGTATACGAAATATTTTGAATCAGTATTTGAAATGGTGAGGCGGAGCTATTCCCATGGCTCTAATCCGCGTGCTGCCCGGAATTACACTGATAGGATAAAAATGAAGTCATTTGGAAAAAGTGCCCTCAAGAAATCAGTTTTAAAGCTGATCGGATGAGACTTGATAAACACAGGCTCGATATGGATTTGCTTAAGAACAGCCACTTGAGAGTTGAGAATTCACCATCTTACATTACATACGAAAAATACCTCTCAACTGTATAACAAAATGGTTATGACCATCTTACCATGAATTCGATTAAAGGATGAACTGTTTGTTAAAGATGATCACTCCACATACAAGGACAAACCAAGTAAATAAAGA…	23095401	23096001	CTGCCCGGAATTACACTGAT	59.955	20	AAGCAAATCCATATCGAGCC	59.142	20	121	655	775
Pm1	785531	A	G	DOWNSTREAM	AAAATGAAGAAAATAATGATGTACAAAAAGACACAAACTTGAAATAGAATCAAAAACTTACTGGTTTGAGTTGTTTGGCCCAGACACCTGCTTCATCTACAACAATACCAAGAACACTGTTAAAAGTGAATAACAGCATAAAATCCAAATGCCCTTGGGATTAGCCCAAGTGGCATGGGTGGGTGCAAAAGTGAATTTAGAACTTGGCTAGGTCAGCTCCAGCAGGCCTAATAATACTTTGGTAACACCTATAAGGTATTCTGATTTACCAAACTCTAGTGCATCATACATATTCTCATTGAAGCACTTGTTGAGTACCCCATAACCTAAAAAGTGTCCAATAACAATTCTGTTCATCACACTTCTGTTAAAAACGAAAATATTAAATTAGTAATCCCA…	785331	785931	GGATTAGCCCAAGTGGCAT	59.909	19	GCAGATGCATGAATCATTGG	60.041	20	259	706	964
Pm1	7665778	G	A	INTERGENIC	TTTTATTTGATTTCATATGGGTATAATTGGTAAATTAAACAAACTTTGTTTTCCATTCCTACACAAACCAAACATGTGAAAGAAAAGAAAGTGGTATTTCTTGATTACTTTCCCATAATTACCAAACATGGGAAATGAATCTTCATTTCCATCTCTTAAGAAATGACATGAGAAGTGATTTCCTCTTAAATCCTTTCCGTGAACCAAACAGGGCCCAAAAGTCAACTGACTAACATGGACATGGTAGAATTAATAAAATAAAATATACAATACTTTCTATGTTTCTGAAAAAGATTCAATACTTCTTAAGGGTTTTTAAATAGCATTTGACAATAGTGTACATAAACATTTTTAAAAAAAATGTGAATACCTAATGCCGTTTGGAATTAAAAACTGATA…	7665578	7666178	CCAAACATGGGAAATGAATCTT	60.055	22	AGTTGACTTTTGGGCCCTGT	60.912	20	106	670	775
Pm1	9847474	G	A	INTERGENIC	CTCTAGCTGCTAGTTGGGTAGGATTTCAGAGATTTCTAGCGTAGATAGCTCGAATTACGAGTTTGGTTTCATCCGATTTTTGGATCATTGTTTCGGCCACTTCCTGTCCAGTTTTTGGGGCAGGTCCAAGAACAAAAGTGACTCCAAATGAGGTGTTATACCTAGGATAGGAGTCTTGAGCCTAGATGTTGAGTTTTTCCGGAGAGGCGTTATCGCTTTAGGCACCACGCGCTGCCAGCGCTTGTGGCGGCGTGTGGGTAGCAGGGTGGGGACCACAGTCAATTCTAGAATGATCTCCTAGTCCTCACGAGCGCGTAGGATTTCACGGATCTTAATTCGGATATCGTTTGAACCCCGAACGGATCTTGCCTACTGTGCGATTTCTGGGTTCAATACGTT…	9847274	9847874	ATCATTGTTTCGGCCACTTC	59.939	20	GGGTTCAAACGATATCCGAA	59.762	20	272	632	903
Pm1	2836621	C	T	DOWNSTREAM	GCATATGCGTACTGTTATGATAAAATTAGAGCATCTAATTCAAAACTAGTTACCAACGATTGAAGAGATCAATATATTATATATATACTCTTAGTTTAAATTAAAAGGGGGAGTGAGTTTCTCATACACACCACTAATTAAGTTCTATTGGGGTGCAAAACCTGAGACTATTGATCTACAAATCAAAATCATTTTACACTCGGCTAGACTCTGTTGACATGTTATATATATACTTAACATTTTTAAGGTTAACCAATTTGTTTTCTGTTGAAGGGTTTGAATGTGTGGGGATGAGGTGTTTTCTTATGTTGCTAGAGAGAGAGAGAGAGAGAGAGAGAGAGAGAGGGAAAGATGATGATGTGATTTCGATGTTAGCACATTGCCAACAATAAACAAGGA…	2836421	2837021	TTCTATTGGGGTGCAAAACC	59.801	20	ACACCTCATCCCCACACATT	60.096	20	157	691	847
Pm1	1980684	T	A	DOWNSTREAM	TCGCTATCCCTGTATGCACTCTCTAGCTCTATGTGGAAATCAATTAGAGGTTCTGATGAAGATCCTTTGTCTGCTCGCACAAGACAAGAGATATTTCATAATTGCTGCTTTTTTTTTCTTTTCCTCTCCAATTTTCATTCCCAGATATATGTAGAAAGCATCGCAATTCAACACTTTATACACATTTCTCTTTTTTCTTTTTCTTTTTTGGTTGAGGAAATATCCATCCACAATTCTCTTGCCTTTCCACTGTCTTCTGATAGTCACTAACAATAATGTATAATATATATTAAATTTAAAAGGCATCTTAATACAAATACAATTTTCTTTTAATTTTATGCCTTTCCCAGGATGATTAATGAGTATATGGCATAAAATCATGCTCCAACCTGCAGAGGA…	1980484	1981084	GAAAGCATCGCAATTCAACA	59.816	20	TGGAGCATGATTTTATGCCA	60.035	20	234	702	935
Pm1	10498727	A	C	INTRON	TTATATGTGCACTCCCATGATATTACGTTGATTATTATATATCTTAATTTTTTAACAATCTAGCTAACTTGTATTATTTTTTGAATGGTTAATATATTTATCAATTGAAAAGGCCAATGACTAGGTTTATCTAATGAATAGTCCTTTCAGTTTGAAGGTTTTGGTTTGTAATATGAAGTTTATGTTTACATATCTTATGTATAAAGATTATGGGATTATAGTATGGAATTCCTGATGTTCCTTTATATATAGGACCTTACATGGCAAGACAGCTAAACATGGCAGAAAAGATCTTCATACTTTAGATATATATTTTTGTTCTGATTTACTTGGCACAAACTCAGAATTGACCGAACCAGAAAGTTATATGAGACTAGGAAAAAATTATTTAATAACTAA…	10498527	10499127	TCAATTGAAAAGGCCAATGA	59.087	20	TCTGGTTCGGTCAATTCTGA	59.215	20	260	649	908
Pm1	2742303	C	T	INTERGENIC	GGACCCCTTGCACATTACACACCACCTTGAAATTTTGAAATATAATGCCTGTGGAAGCTTCCAAAGGACTAACCATCCAACCATATTCTCCATATCAACAAATGGTATGACACTTTTGAGAGCTTGAGGGACATGCATGACGTTGTCAAATGATGAATAAATGACGATAATTATTTTTTGAAAGTAAGCGATAGTCTAAGCTATAAGAATGAGAGAGTTTCTCACACACACTACTAAAATGTTATAACAATTCATAGTTTAAAGTGTCTTAATATTGGACAAACTCAATTTAAAGCCTTTTAATCTCTAGTTTGGTAACAAGGGGGGCTAAAAGCCCAGCACAGCAACACCTAAGTAGTGACAAAACAACAATGGCAGTTCCAGGATTCGAAAGCTGAC…	2742103	2742703	TGCATGACGTTGTCAAATGAT	59.987	21	GCTTTCGAATCCTGGAACTG	59.813	20	262	682	943
Pm1	11849037	C	T	DOWNSTREAM	ACCACCATGTGAGACAGTTAAGAATTTTGTATATGAGAGAGAAAGGGGAAAGGCTCTGTATACATCACCAGTCGGTTTGGGTTGGGTTCTAACAAATTTCAGAAATTTTATGTCTTAATAAATGCCACACCATCAAGGTTGCGTTTGCTTCTCTATTAAGGTTCTGTTGGCCTTTAATTTCAATTGGGCCTTATAATTTACCAGTAAAGCTTGTTATATTTGTATTTCCTTCGACCAAACTACAAATTTTTATGCTCCAAACACAAGCTGGAAGGAAAATAACAACAGTACATAGATAAGGTTGAAATTGCTAATCCGAAACTTGCATCCCTATCTTACTCAACCAGAATCTAACTGTTGTGAGCTAATAAATATACTAATACAGACAACGTCCTTCAT…	11848837	11849437	AATGCCACACCATCAAGGTT	60.24	20	GGGATGCAAGTTTCGGATTA	59.901	20	211	669	879
Pm1	18847700	C	G	DOWNSTREAM	AATCACTCGCAAATTACATGTATCGGATACAAATGAAATGTTTCCACCGAAGGAGGCTAAACAAAAGGAAATCAGCAATTTTGGGTGATCTTACTATATTAGGGTTAGCTGTTTGTGCAGTTGGGCTTCAACCCAGCGAAAGATCCTCTCTCTTAAGTTCCTTGGGTGCTGTTGTTTGAATGAAGTAACAGAAGCGGCAACATGGGTGCCTACAAACCAACATGCTGCTGGGGTGTGATTGAACCATTAGAGGGGCCATGTAGACCAAGTCTACCCAAAGAAAAAGTGAACGGTTTACCAGCAATGGAGTTGAGGGGCCCAATGAACTTTGTGTGGCTCATGAGCCTTGGACCAAAACCTTCCAGGCCCTTTCTTTGTTCTTATCTTGCTATTTTTCTT…	18847500	18848100	GTTCCTTGGGTGCTGTTGTT	60.012	20	CTCCATTGCTGGTAAACCGT	59.993	20	153	705	857
Pm1	23997384	A	G	DOWNSTREAM	TGAGAAGCAAATTTTAATCCCATTTGTTTCTCATTCAGAATTTATCATTCCATATAATCACTCAAAACTTCTATTGGGAAAACAGTAAAGAAACCCTAAACTTGGCAACTCCTTAATGCGAGGTCATGTATGTAACAAAGGTTGCACAAAGTTTAATCTTGAGACTTATGTGGAAGAATTAACATCATTGGTTGTTTACTACAGTTCCCAAAAGTTTGAACTGTTAGGAGGGTGCACTCCCTCACTTTCCTAGCTTTCCTAGCAAAAATTACTTGAATTGTTCAAGCAACCAAAAAGAGGGAAACAATTATATACAATCCATAAGACCTGGTCACCTTTTCTCCTATGGGCTCCGCCAAAAACAAAGAGGAAAAGCCAAAAGGCATCCCCAATGATGTG…	23997184	23997784	CAACTCCTTAATGCGAGGTCA	60.256	21	GGAGCCCATAGGAGAAAAGG	60.032	20	249	654	902
Pm1	7131247	C	T	INTERGENIC	CCTCTGCCTAGAGATTGGCATATGTTGAAGGTTTCCTTCGGGAGGTACCCCTGCAGAGGGTATGGTGCTAAGTATCGTAGCTATCCTCGGTCGACATAGCATAGTGTGGAGTGTAGAAGAGGCGACAGGGCCTGATAGGAGAAGGAGCCAGCTGGGTTGGTAGAGAAAGATAGGATTCAGTAGTCGATTCTCACAGACGGCGCCAAACTGTTGATGCTCTTTTTGGGAGGTCAACTTAAAGAAAATGGGTTTGTCTTCAGCAGTGGAGAAGGTGAGGACCTTCAGTAAAGGAAGAGCCTGTAGAAGACAAAGTAGGAAAAGCAATCGTTAAGCTTTGGACACCGGTATGGTGCCGGCCGAAGACTCTCTGATGCTTAAGTCAGCTAAGAGTGATAAAAT…	7131047	7131647	GTGTAGAAGAGGCGACAGGG	59.867	20	CACTGCTGAAGACAAACCCA	59.873	20	155	659	813
Pm1	5910201	T	C	DOWNSTREAM	ATAATACTCACCTATCAACTGGGGCCCATGAAAGATATTGTGTTGCTTCAGCAGCATCACAAAAACATCAAATCTCTGGAACTTCAAGAGCCAACAAAATTGCTTCAGCAACAAAATTTTGGAACTTGCCTAATTAGAATAAAACAATAAAAACTTAATTGGGGTTTAATTGAAAAAGAGAAATCAAGTTTCCTTGATCGTGAGGGAGAATTTTACTGGCTAAAAATTAGAGTCCCTTTTTGGTACTGATTTAGAGTTGTTATAAAACAAGGTGCCTTGCTTGTCAATGAACCCCAGGACCGATATTCACCCCTTTTTAAAACCCTAGCCAACCCTTTTCAAAATCCAAAGCCTCTCTCTCTCTCTCTTTCTCTCTCTCTCTCCCCAACCACTCCAAGA…	5910001	5910601	GCTTCAGCAGCATCACAAAA	60.142	20	AAAGGGGTGAATATCGGTCC	60.017	20	272	593	864
Pm1	24285297	A	G	DOWNSTREAM	TTAGTTAGTGAGTTTATAAGGTTAATATAAGTCTAACATGATTAATTTATCTGTACTTTCTTGTGATCTCTTAAAAAGCTTATCATCTTCTCAGTGGACATTCTGCTTCAATGCTTGAACATGAATTCGAACAAATGATAGAAAGTTCTACTTATTTCAGAAGTGTTTTTAAGCATAGCCAGTGTTTTTTTGTTTTTTTTAATATAATTGATAGAAAGTTCTGTGATGTTATGTTATGTTGTTCCTTATAACTTGGTTTCTACTATCTTGCTGAACATTTGTGATTCGTGACTGCAAGTTGGTTTTGCATTTGCTTTCATGACTTGGATGTTTTTGACGAGTAGTCTTTTTGGACTTTGATTTCAAAAAGGCTTTCGTCTTCTGGGGACTTGAATGTTT…	24285097	24285697	TGGACATTCTGCTTCAATGC	59.805	20	GCAAAACCAACTTGCAGTCA	59.888	20	214	643	856
Pm1	11836932	C	T	DOWNSTREAM	AGAGTACTCTCACTTTTGCTCCTCCTGAAGCCTACGTTGATGAAGTACTTGTCTATGCTGTTGTTCCATGCTCATGGTGCCTGCTTGAGTCCGTACAAGGCTTTTTTTTAGCTTGAGTGCTTTATCTTCTCCTTCTTGTTCTATAAATCCTTGTGATTACTCCACGTATATTTCTTCTTCGAGCTCTCCATTTAGAAATACAGACTTTATGTCTAGCTGATAAATTCTCCATTTCATTTGAGTTGCTAGTGCTACCAATGCTCTTATAGTGTCAAGTCTTGCTACTGGTGCAAAGGTATAATTGTAGTCCATGTTCGGCTGTTGCGAGTAGCCTTTAGCTACTAGCCTCGCCTTATGCTTTTGTATCAATCCATCAGGGTTAAATTTGGTCTTATAGAC…	11836732	11837332	GCCTGCTTGAGTCCGTACA	60	19	CAACAGCCGAACATGGACTA	59.716	20	246	627	872
Pm1	16378971	T	A	INTERGENIC	TAGCAAACACGAAGGAAGCAACACGAAAATGGTTTTGGACTCTACGCTTATTTTCTATTTGTAACAAAATATCGGCAAGAAGTTATAGTATGTCGGATTTACTATTTTGATCCTAGTTTTAATTTTGTTAATTTTATTTTTTTAGTTTTAAATTTGAGTAATTCAACAATACGTTATAAATTTTGTCAAATTTCTTCCAATTTGGTTACAAATTCTGTCAAATTTCGTGCTCAAAATATAACATGAATCAAATTGTAATATATCCTTGAATTGCTCGATTTTTAAAAGTACATGGATAAAATTGACAAAATTAAAACTCCAAGAATCAAATTGACAAAATTAATACTACGATGACCAAAGTGATATAACCAACTACAGGAACTAAAAGTGATTACACGT…	16378771	16379371	GGAAGCAACACGAAAATGGT	59.978	20	TGAGCACGAAATTTGACAGAA	59.454	21	220	562	781
Pm1	14309196	G	A	INTERGENIC	TGGGAAGTCATAATTTGTGCTGCGGAAGATGTATAAGATACAAGTTTAGTAGGAATTCGGATCGGGATATGAGCCTGAGTCGGGGTTAGAGTCGTAGTCGAAGTCGGGATCTGGGTTTGAATCATATAGATAGATTAGGGGACGAGGTAGTTATTGGAGTCGGGGTCGTCGTCATTGTAGTCGGGGTCTGGGTTGTCATCGTAGTTGGGGTCAGAGTCTAGGGTTTAGGGTTTAAGGTTTGGGGTCATGAAAATAAGATCCTAAATCAGGATCCGGTTTGGGGTTGAAGTCTGCATCTGTAGAAGTTGAGCCACCTGGGCACTCAACACGGCTATGGTTGGTTGAGAACGAAAAAGGAATCAGTGGTGCTACCTCTATGAGGGTTGAAAAAATCATCAA…	14308996	14309596	CGTCATTGTAGTCGGGGTCT	59.989	20	AACCCTTGTTGTCGCTATGG	59.993	20	253	718	970
Pm1	15762927	A	T	INTERGENIC	CATATGTAAATGCTCTTAACCAACTGACCTTAGGTGTGTTTGCATGATTCTATAGTAATTGTATAGAATCGGTTTTGAAAATGCTCGTATATATAGTTTCTTAAACTAGGGTGTGTGCTAGATGGATTTCATTGTTGAACATAACATCTCTTGTTTTTCTCTTTTTATGATCGGAAAACACAAGAATAAAAAGAATTCAAATGGTCGTGAGCCCACATGAACTGAACCGTTCTCGGACTGGTTCAGATCAAATGGCAATTTTTGTGCAACATCAAACTGAAGTGGACCGGTTATTCTTCACGATTTGGTTTTCGGTTTGAAGAGAACCAAACTGAGCCGTGCTCACCCCTAGAGCCTCGTATGTATGTAAGTTACGCAACATTAATGCACCTTGCAGCT…	15762727	15763327	TAGGACCGTAGGACCACAGG	59.982	20	TTGCCATTTGATCTGAACCA	60.049	20	280	527	806
Pm1	195965	A	C	INTERGENIC	CCGAGCGTGTGGGAGTTTTGATTGGGTGGGTTTGAAGGGCGCGTGAGAGACAAGGTATATATGTGTGTTGTTATTTAAGATTGTGGATGTAAATCATGGATCAACGCAAGTGCGAGATGTTTTTTCAACAAATAAAGTAACGACTCAACACTCATATTCAAACTTTCAATCCAACCAAATTACAAAACAACTTTAAACTCAAAAATACAAAAGGTGCCTCGCATTAAAAAAAAATTTACAAACGGTGCCTAATCATCGAAACAAAACAACTTAAATCGTCACACACATTGTTAATGTGGGCTAGGTTGGTTGGCTATAGTAGTATGTTAGTCTCATTACACCCAAGTTTGTTTGAATCTCTATTTTTGTAAATTAGAATAATTTACAATATCACTTGTG…	195765	196365	GTTTTGATTGGGTGGGTTTG	60.066	20	TTTAATGCGAGGCACCTTTT	59.72	20	214	563	776
Pm1	24050965	T	C	DOWNSTREAM	AAACTACAATTAAAATCCTTTTGGTTATTGTTAGAAGAAACACATGTTCAATTATAAAACAAAAGGAAGGATCAAGCTATAATTGATGGCCTTATAGTACGAAAGAGTTTTATTAATGAGTTACATAGATATGAAGGATATTCATATAGGTTATAAGAGTTTACGTACATAGGAACGATATACATATAGGTTATGAAGGATATTCATGTAGGTTATAAGAGTTTACGTACGTAAGAACGATATACATGTAAGTTAATAACAATAGATGATGTCAATTTGCTATAAATAGAACCTTAATAATGAGACAACCATTCAATTTATTATCCGATGCATATACTATGTACATACATAGGGTAGGTATGCCTACCATATATTTGTACCCAACGTTACGTACTTATG…	24050765	24051365	AAAACAAAAGGAAGGATCAAGC	58.802	22	GCATCGGATAATAAATTGAATGG	59.58	23	276	604	879
Pm1	6317784	G	A	INTERGENIC	CTACATTAGGGGTTGCTTGTGTGGTTAGGGAGTAGTTGTGGAGGAGATGCAAAATTAGACCGAAATACCCCTCCGTATTAAAGTAATTTGATATAAAAAATTAGAGATTGTCTTTTGAACTGCTCGAAATTAAAACTATAAAGACAAAATTAATCAAATTAAAACGACAGGACCAAGATAATAAAAGTAACAAACTATACGAATCAAAAATTACTTTTTACCTTTAGAATATTCCACTATTTGTCTTAGTTGTCTTGGCATCGTAGGTATCTAAAAGTTGAGTAACGACAAGTAGTAGAGAATCAATTGTACTTTTACTTGAGCCGATACTATATTGAACAGAGAGAAAGAAGAAAATTAAGAGTCCATCAGCCCTGTCATCTCCAGTTACAAATATTA…	6317584	6318184	ATTAGGGGTTGCTTGTGTGG	59.853	20	CCTACGATGCCAAGACAACT	57.826	20	263	553	815
Pm1	17775624	A	G	INTRON	AGGCAAAGATGAACACTGTAAGGGGGAAATAGCATTGAGAAAGAACACAAGCTTGTAAAGCAATCTACTATTCTTTTTCTTCCTTTTCCAGAGAAGAATGGCTGAAAACGTTCCTTTCAACATTGATATCTCCTGACCCTGAACTTTAGTGCAAGTTTGATGGGTTAGTGCAAGTTTGCTTCAGCTTATGTTGTTTAGACAAAGGTTTCAAAACTAGAACAAATGTTGTGGTGTTCTCTTAAAATAAATTGATTGATTCAGTCTGGCTGTGGTTAGTGATCAGTAACCAAAAGGCATTCCTATTACACAAATAATATCTTAGCAAGAGTGAATATCCACTCTTGAATCTGGCTTCACAAAAAATTAGTTTTCTTTCCTTACTCTCATCTGATTGTTTTT…	17775424	17776024	TGGCTGAAAACGTTCCTTTC	60.227	20	CCACAGCCAGACTGAATCAA	59.831	20	174	647	820
Pm1	9022660	G	A	INTERGENIC	TGAGGCATAGGTCATGAAGAAGAATATGAAGGTGTATCACAAGTGTTGGCATTGAGTTACGATGACATACTGTATTATTAAAACTATATTTTTTTTAATTTAGATCATTATCCTAAAGACTTTGAGTTTTAGGTGAGCGAATTGACTAAGTTATGGGTGCTTCAACAAAGACATGGTTTGGGGGAAAAATGGAGGTTATAGTACGTGATTGCTGAAATGAGTTGGTGGAAAGGTGTCTGGTTCAAGTGGGAACAAGTGGTTTAACTGGGACAATTAAAAGTTGTCGAATCCATGAGTTGGTGGATATGTGTTTGTTAAAGGCAAAAGAGGAAAGCTTTTTTCAAATTAACTATTCCTTGCAAGAAAATGAGGCAAATGACTCACATAGGTCATTTTAAG…	9022460	9023060	ACATGGTTTGGGGGAAAAAT	60.278	20	GAGGGGAGGGCATTTTACAT	60.152	20	274	719	992
Pm1	11908178	T	C	DOWNSTREAM	AACTTCACTTTCACATCCATTTCATCCCCGTTAACCCATCCTCCTGCCTCTAAAACTCATCTCATATTCTGAACAATTGTTGAACTCAAACCTACACTCACCACTTTCTTGCTATGTGGGTTATAAGCTTTGAACCAGGTGAACCCGGTACGGCGTGAGTTATTTTAAATCAAACCACTCTGCAACAGATCTTGAAGGGATGAGGTTTTAACATTTGATTATTTTGCAGGGATTTTGTAAAGGCCATAGATGATTTTCATGAGAAGTACTGTATTGAAAAAGGAGGATTTGAAAGAGTATACAAGGCAGAGTTGCTATCAGGTCAAGTTGTCGCAGTTAAGAGGCTTAACTTTGGAGATTGATTGCTGGAATGTCGTTAGAGTCCGACAAATTAAGCCT…	11907978	11908578	CGGTACGGCGTGAGTTATTT	60.018	20	TGGCCTTTACAAAATCCCTG	59.931	20	101	694	794
Pm1	7908019	C	T	SYNONYMOUS_CODING	GTGCACATGGTTAAAGAAATTTGTTTCCATATGTTAGTGGGTTTGGATTACTTGCATCGTCAACTTTCAATGATACACACTGATTTGAAGCCAGAGAATGTCTTGCTTTTGTCGATGATCGATCCATCTAAAGATCCCAGGAAATCAGGTGCTCCTCTCATCCTTCCAACCGGTAAGGATAAAACTGCGTCTGTTTCTGGCGCTGCGAAAGACATTAAAAAGTTAAACGGAGATCTCACAAAGAATCAGAAAAAGAAGATCCGGAAAAAGGCTAAGAAGGCAGCTCATGGTTGTGCTGGGATGGAAACTTTGGAGGACAATGAGGCAGATTCCACGATAGTTGGCTCAGAAGATTCCATTAATGAAGTGAAATCAAATGGCGATTCTCTTGAAGAACAA…	7907819	7908419	TCAGGTGCTCCTCTCATCCT	59.945	20	AGTTTCCATCCCAGCACAAC	59.973	20	165	693	857
Pm1	16033284	C	T	DOWNSTREAM	ACATAAAGTGTGCCTAACAAAAGCACCACAAAAAGGCAAAAGGCCCAAACAAAGCCTTCAAAAGGGTGAACACCACATATCAGACACTTAACTTTCCCTCACCCAAGTAATGTGGGATTGTGGCACCACTCCTCTCCTTGGAGACCCGATATCCCCGTTAGGAAGAGCCAACTCTCTGAGCATATATTGTCCACTTTGGGCCTCTCCCACATAGATTTGTTCTAGGGCCTTCAAGCTCAAAAGCGTCGTACTAAGAGAGACGGACTCTGAACATATAATGCACTTAACTTTCCCTCACTCAAGCGATATAAGGCTGTGGCACCACTCCTAGTCATCACAGAGGTTAAGGGGAGAAGCTCCCACCACATAGAAATACATTGCAGTAAAAAAAAAATCTAC…	16033084	16033684	TCAAAAGGGTGAACACCACA	59.976	20	TCGCTTGAGTGAGGGAAAGT	59.989	20	249	606	854
Pm1	23229583	A	G	DOWNSTREAM	TATTTGCGTTTCAGATATGTCCGGATACTTGGTGCATTTTATTTGCGTCTTACGGGCACCGATACTGATGTGTACCAGTACTTCTGTACAATGACTATCGGAAGTTGAGGAGAAATTTGGCTGACTGGAGTAAGTTATATGATCATCTCTGAAGTTTGCATTAATTAACATACGTACTATTGGATTTTAATGAGAATGCTAATTATTTCTTGCTCTAATTGTATCAGATTATGCCTTGACGCATGTGGATGAGGTTATTGATGAACTTCTGACAAAAGATTACTCATGTGACATTGCGATGCCACGAATTAAGAAAAGGTGGTTGTTTATTGGAATAAAAATTTCCTAGTTGATTTTATCATGGTGACTTTTGTTTTTTGTTTTTACTATAGACATAGT…	23229383	23229983	TTTATTTGCGTCTTACGGGC	60.095	20	TGCGTCAAGGCATAATCTGA	60.366	20	206	586	791
Pm1	16005111	G	A	INTERGENIC	TTTGGTATTTATCACAATTTATATCGTATAGAGCTATGGTCTTGGGGTTCGTCACTGTGCCTAGATCGAAATTTTTGGGTTGGGGTCGAGCTTTAAGGATTTTTTTTTCCAAGTTGGGATGAGGTTTCAAAGGGCTTAGCCTGGGCTCGCCCATCGAGCCAGGCCTAGATATGCTTAATGGGCCTAACGGGCGCCACCATGGGCCTAAACAGGTCGAGCTATTTAATTTTTTTTTTCTAAGTCTTTTAAATCTTTTTTTTTTACACCTTTTTTTGTTGTTGTCATAATTAATGGATAAAGAGTCTTCTCTTAAACAATAGTAAAGATTACTACATAACTTAAAAAAAAACAAAAATATAATAGCCAAATTCTTTTATTAAACCTAGACCAAGCAATAGC…	16004911	16005511	TCGAGCCAGGCCTAGATATG	60.331	20	TGGCTATTGCTTGGTCTAGGT	58.871	21	248	702	949
Pm1	4306343	C	T	DOWNSTREAM	TCCAACAAACAGGATATCAAGATAGTTTCGTGGAAGCATAAATGAACAACATACACACTAAAATCACCATATTACCATTTATATGTTTGAAAATAAGATCTATTAAAGTTTAGGTAAATGAACGGAAAATACTATCTATTTATATAAAGTTGCTGGAGTGCTCTTAAGTTTTAAGTTGTAATGAAGAGAAATTCTTGAATCCGATTGTTGGACTAGCCAATCTGATTTTACGTTGGTCTTACATCTTTGAGTGTGTTCGAAGACAAAAACTTATACGGAAAAGGAAGAATCCTAGGAAGAGAAAGCCTTCTATTGTTTGAGGATTTTTGAGTTAGATTAGGTGTTGCAACTTGCAATACCTAAATAAGAAAAGATTATTTGAGTAACAACTCTCCCATA…	4306143	4306743	TCGTGGAAGCATAAATGAACA	59.172	21	CCAACGTAAAATCAGATTGGC	59.465	21	209	576	784
Pm1	10059252	C	T	DOWNSTREAM	TAAAAGTTTCATTAAAGGGACCCAAGTGCTTCCCGTGTTTTTGTCCTGCAGCGCTTTTAAGAAGAAGCACCTCTCAAGTGCTTCTTCCAAAACCACTCCAAGTGCTTTTGGATCTAACCCAAAGCGCTTTTGCAATTTTTGCCAAACATCATTTTTAAAAGATAGAAGCGCTTTCACCCATTTAAAAGCGCTTTTCGCTGCTCCAAAAGCACTCCCAAACGAGCCCTAAATCACTTTAGCTTCGAGCTTTTGTTTGATATGGTGTTGATCTACCTCAACATGTTTGGTGTGATCATGCTGAACTGAATTTTGTGCAATAGCTATTGCAGCCTTATTGTCACAAAGGATTCATTATAGATGTAGATTTATATCAAAGTTCAGTAAGCAACCTCTTTAACC…	10059052	10059652	AAGTGCTTCCCGTGTTTTTG	60.147	20	GTGATTTAGGGCTCGTTTGG	59.569	20	211	572	782
Pm1	2010941	T	C	DOWNSTREAM	TTGAGCAGATCCCAGCAACTTGTCTTCTTTTTCTTCTTGCTCAGTTTTTTTGTATTCACCAAACGCAACATAGTATTTTGATAATTCTTTTGGGGTTCAATCTATGTGCTTTTAGCTTCTATTGTTCCACGTCTGTGATTGTGATTTTGAATTTTTACGTTAGTACTTTGGCAGTTTTGTGTGGTGTTTAGACTTCTCATTTTTCAAGTCTAATGCAGAGATTCCAATACCAATTACAGGATCTATTCTGTTTGGTTTTTTTGGATTTAGGAAAAGAGTAATTTGGTTTTGGATATGGATAAGTAATATTCCACAACATTATGATCTGTGCTTGCATTGTCCTTTTGTATTCATCCCTGCATCATTTTGGTATCTTTACTGACCTCATTTAGTTCATTG…	2010741	2011341	TTGGCAGTTTTGTGTGGTGT	60.049	20	CAAAATGATGCAGGGATGAA	59.474	20	202	716	917
Pm1	4251680	G	A	DOWNSTREAM	GAGTGATAGCAGTTGTTATGATCTGGGATTAATTAATGAGCTAATTAAAATTACCACAAATGGATTCCAATAATTTGCGTTGTGTTTGTTTAAAACTAAGAATGTTCGAGTGTTTTCTGGAACTTGGAATTGACAATGGTTATCCTGTTCTTCTTTTTCTTTAGGTGCTTTTTCTGGGTGAAAGGTTTGTCATATAAGCAGTACCAAATCCACTCCTCTTAATAATGGCCCTAGAAAAGTTTTTAGCTTTGTGTTATCCTCATTTATTATATTGGATAAGCATCTACACTGCCGAGGTTTTGATCCCTCACTTTGTATCTTAGAGCATCTACAATGGTTAGGATCAATGCAATTTTATTGCATGAAATTGAACTAAAATAGTAAAATCTCACTTGCAAT…	4251480	4252080	GGTGCTTTTTCTGGGTGAAA	60.088	20	ACCTCGGCAGTGTAGATGCT	59.898	20	135	712	846
Pm1	824042	T	G	INTRON	CAGGTTGCAGAGAAATCGCTGCCTTCTCTTCATTGGCAGTTCAATTTCTCATATGATCATGCTCTTTCTCAACTTTATTCTCATTGCATGATAATATGATATTGTGGATTTTACAAATCACTATATGCCCCTCTGCAATGTGTTTCTACTTTTGTGTGAAGCCACTGCTCTTTCTCCGAGGGGCACAAATAACATTTGTTTTTATCTTGAAACTCTTTTCAAAAGCTTCATTTAAAACTTGAGTCATAGTATTTGAATCTATGTTGGATGGGGAATAAGAAGAGGGAAAATTGAATCTTTTCAAGGTGTCAACTGATCTAGTGAGGGCCATTCTAAATAAAACTGATATTTTAGGATATGACTAAAGGCAAGCTAACCAGATATATTTACTGTTATTCC…	823842	824442	CGAGGGGCACAAATAACATT	59.823	20	TAAAATGGCCTAACGCAACC	59.964	20	275	725	999
Pm1	10950272	A	C	DOWNSTREAM	TTGCACGTTCTTCTTTTCTAGAGGAGGCATGTTGCCTTGATGCTGGGTCACCATGGTTTGGCCCGTCTTGGGAGGTCATGTTGTTGCTTCTAGTCTTCTTTCTTGGAGGTATTGATGAAGATAATGGCCTAATCCTCAGTAGAGTCGCCAATTTATGTAGGGACCTTTTTCTTCTGACATCTACAAATAGGATGGGCTGTAGTCAAAAGCAAACTGAGAAAATATCCCCTACGTCTGAGTTCAAAGATCAGAACCCAAAATGTTTCGAAAGGATAGTAAAGCCTTAGGAAATACCTTGGTTACCTTCACCAACAAAAAATAATGGCTACTTACAGATAGATTCTCAGTGCTTACAAATGAGTCCTTAGCTTAGCATGAGGAGATCGTGGCATGGAAGCA…	10950072	10950672	GGGAGGTCATGTTGTTGCTT	59.973	20	TCCTTTCGAAACATTTTGGG	59.91	20	204	618	821
Pm1	2156999	T	G	DOWNSTREAM	TGCAATTGCAATTAAAGCACCAAACACATTGAACTCTACGTCTGTTACGGTTGCTATTGCCACACCTGCTGAGACAACAGCTAGAGCCAAAACCTGCATAACCATGACTTCCGATGATTATCTGCACAGAAATAGGAAATCGAAACGAGAACAGAAGTATGGTTCTTTGAACCCGAAAAAAGGTACGAAGGTTAGCAAAATAAATGGGGCAAAATTATTTTGACTCACCTTGTTAAAAGAAATGGTTTTCCTGAAGAGAATGAACTCAGCAGAAACAATGGTAGGAGTGACAGCAATTTTAGCCATCTGGTAGAAGCCAACACTGCAACAAGCAGAAAGGTGAGGAAGTCGAACAATGTACGTTTGTAACAAGTTAACATACAAGATGAAAGAAAGCTA…	2156799	2157399	TGCATAACCATGACTTCCGA	60.073	20	CGACTTCCTCACCTTTCTGC	59.989	20	257	643	899
Pm1	21895334	A	C	SYNONYMOUS_CODING	AGTTTGGCAAGTTCTGCTGGAATTTCTCCGCCCAATTTGTTGTTCGAAAGGTCCAAGGACTCAAGTTGCCGCAATTTGCTTAATGAGGTTGGTATTGCACCTGTGAAAGCATTACTGGACAAGTTGAGGACATAGAGCGATTTGAGTTGTCCCACTTCCTTAGGTATTGATCCACTGAAGTTGTTGGAGGAGATGTCAATAGAGGTGAAGACAGTTAGAATCTTTACGAACTCCATCTCTAAACCTTTGTTGGTAACAGTTATAGCATCCTGATAATATACCCCGGTGAATTGAAGGTGATTAAGCTCTGACATGGCATCATCGTCGTCACCCATCATTGCCTTCCAGGTTCTCAAGCATTTTCCTCGTATTTCACCACTAAATTTGTTGAGTGCTATG…	21895134	21895734	AGCGATTTGAGTTGTCCCAC	60.119	20	GAGAACCTGGAAGGCAATGA	60.195	20	219	684	902
Pm1	5024535	C	T	DOWNSTREAM	CCATTAACTAAAATTATACCATCATCAGCTGATCCATCATTTAACCATGAATTAATATATTTGACTCGAGAATCAATTCCAATCGGGTAGGATGCAACTATAAAGGGTGTGTGCATGCGACTTAGTTTTTTGTCAACCACTTTAACAATTTGCTTGACAAACTTTGACTCGTACCTAAGAATTGCAATCAAATTGAAAAACAAGTAACATTTATAACATGTCATGATATCAAATCATTAAATTACAAAGTCTCATGCAAATAACATATCAAAGTTTTCAAATAATGTACTAGGAACAATGGGATTATCAATACATGATATTGGGGATAGAAAAATAGCACATACTATTGAAAATTTAACTGATAGTGTAATACAATGTGTGTAAATGGGGAATCTAATG…	5024335	5024935	CAATCGGGTAGGATGCAACT	59.955	20	TGTGCTATTTTTCTATCCCCAA	58.629	22	262	628	889
Pm1	1867489	G	A	INTERGENIC	AAAACTTTATTTGATTGAAATTTTTATTTATGGTATATTTTGGTGGAAAATAATTAATAAAACGAAAATACTTTTTTCTTTGACAAGTAATAAACTATTTACCAAAATACTTCTACAAAGGACGACTAAGAATAAGGCTAAGCAACTATAATTAGCAATAGCAACGGCGGTTCGGGGCCAGGTATGGTAATACCATCCTCGTTCTAATTCCCCATCCCTCCGTATCAGGTAAAACAATTTCAGGGAATTCCCATCCCTGTCGGGGTACCTCCCAAACCCACTCTGAATCCCCAATTTTTTTATTAAAAAAAATTTATCATACATTATGTCACTTAAATTTCATCTTAAATTATCATTCAACTCAATTACATCCAATTGTATCATAAAATCCAACTCAAG…	1867289	1867889	AATTAGCAATAGCAACGGCG	60.246	20	CAGAGTGGGTTTGGGAGGTA	59.959	20	136	698	833
Pm1	14325837	C	G	INTERGENIC	TATTACAGTTGTCTGCCCACTGTAATATACCTCCCACATACTTTCCCTTTTTAAAATACCCCCTATGGTGAATTTCAATAGTAAATAACTATGGATTACCTACAAACAACAAAATTTAATTAACTCAGCAACTTCAATTTAAACCTACCAATCGAATCCAGCCTTTAACATCAGCCACACAAAGACAAAGCAAAGCATATCCATTACTTTGGGACCACACTTTTTTCTATTAAAAAAGGAATCTTATAGAAAGGCAAGAAGATAGAAGAATCCAATTCTACCAACAATCTACGGACCACAACCACTTAAACAATGAAAAGAAAGGGAAAGTTGAAGACTTACTATATGTGGGAGCATGCCCACTGCTTCGCACTTCGACATGCATCTTTCTTGATCTCC…	14325637	14326237	GCCACACAAAGACAAAGCAA	59.888	20	ATCGGCAAGGTTGTCATAGG	59.955	20	267	722	988
Pm1	25738824	A	G	DOWNSTREAM	GCCCTATAGTAGGCCTAATTATTATCAAACAGGCCCAAAGGTTAGCCCAATAACTTGAAAACGGGCTCCCTACTGGGCCCCTTAATTTGAATAGAGCCTCAAAGTTTTCCCAAATAAATGTGAAAACGGGCCCAAAGTAGGCCCTAGATCATGAAAACTAACCCAAGAAGGTCAAATAAAGGCCCAAAAACAACAAAATTAGCTCAATGACGTATCAGAAAAGACAAAATAGGCCCACTGAAGGATCAGGAAAGGACAAATAGGCTCATAAATACCCATAAAACGACAAAATAGGCCCAGACAGCGGGCCATATACGACAAAATAGGCCCAAAAGGGAACAAAACGACAAAATAGGCCCATAAAAGGTGCCAAAAAGACAAAATAAGCCCACAAAAATA…	25738624	25739224	TTATCAAACAGGCCCAAAGG	59.931	20	TTTCCTGATCCTTCAGTGGG	60.042	20	232	570	801
Pm1	18503917	T	A	NON_SYNONYMOUS_CODING	AGTCTTGTGCTGTTAACAACATTTTGTACCATGTCTACAAAGGCGAACTCAAACTTCCTCTTAGTCAGTCTCAAATTTTGCTTCCTGGGTTGCCTCCACTTGTCCCTTCTGACATGCCATCCTATGTGTATGAATTGGGGACTTACCCTGCTGTCTATAAAATGCTTGTGGGTCAGTTTCCTAATGTTGAAAAGGCTGACTGGGTTCTATGCAACACATTTTATGAGTTGGAAGAGCAAGAACATGAGAAAGCTGTGTTTTAGTTATGATTAATTTTGCTTTGATATGATTTTTGGGTGCTAAGTTTAGGTATGATTTTGATGTTTCATTTTAATTTATATATTTTGCTTAAAATTTGCACAGGTGGTGGATTGGATGGCTACATTTCTGCCATTGAAG…	18503717	18504317	ATGCTTGTGGGTCAGTTTCC	59.973	20	GGTCCAATGGTCTTCAATGG	60.173	20	249	710	958
Pm1	9505261	A	T	DOWNSTREAM	TCAATAGTTGAAAATAGAAGTTCAAAATAAAAGCCAATGGGCCAAAATAAGCCAACCCCAACCGAACCCTTTGGTGATTCCTAGTATCAGATAAAAAGGGGAGACTATTGGGCTTGTAATTTGAAGCGGCCTAGGTTTGCGCTGCTTCCTATGTAACCATATCACTCTTGAAAATGATCTTGGATGTAAAATCAATGTTGACTAAAATTGAGAACATTGCTATGTTAAATTTCATATTAAAATCGTTCTTAAGTTTCCTACAATTCTTTGTTTTACTCCACATCCGAATATCCAAATTTTCATTTATTATAAAATTTCCTCGTACCGTTAAAACAAAGAAGATAAATATCTTGCTAAAAAGACAAACTTTATTTAACAACTACTTAAGTTGTTGACACT…	9505061	9505661	AAAATAAGCCAACCCCAACC	60.055	20	TTTGGATATTCGGATGTGGAG	59.77	21	253	592	844
Pm1	24284475	A	G	SYNONYMOUS_CODING	GAAGATTTGGAGTCAGAATCCCATGGCACATTGAATTCACTAGATGGAGTCGAGCTTGTTGTTTCTCTAGTGGGTCCCCAACAAAAAGAATCATCAATTACTTCTCTAGCTCCAGTGAAGGAAAGCAGTTTGGGAACTCTCAGAGGGAATTCTTCTGGTGTGCACATGTCTCATGGGGAAAATGAGAAACATCAAACCCCAGAATCATCTAACCTGAACCTACCTCAGGATTCGATGGACAGTAGAAACAGTGAAAACTTTGTTGTGGTCAGCCAGGAAACAAATGCAGACAGTCCATGCCTTTCATCTAGTGGAATGAAGCATGTCGATGATGACGCCTTGGGTGCCTCTAACATGAATTCTAGGAGGCAAAGCACAAGAAACCGACCACCAACCACC…	24284275	24284875	GGGTCCCCAACAAAAAGAAT	60.032	20	TGAAAGGCATGGACTGTCTG	59.831	20	235	620	854
Pm1	5105672	G	A	NON_SYNONYMOUS_CODING	TGAGGCCATGAGGCTACTTCGAGAAATGACTTGTAAGGGACTGGTTCCAAATGTCGTTACTTATAGCACTCTTGTCGACGGTTGTTGCAAAGAGGGGAAATTAGGTGATGCACAACAGTTGTTCTCAGAGATGCAAGCTTGTGGTCAACTTCCAGATGTTCAAACTTATGCTATTCTACTGGATGGCCTGTGTAAAAACCGACAACTTTCTACAGCAATCCAACTGTTTAAAGAGATGGAAGGCAAGAAGTTGGATGCAGATATTGTGATTTACACTATTCTTATTGAAGGTTTGTGCATAGCTGAAAAAATTGAATCTGCAAGGGAACTCTTTTGTGGTTTATCATCAAGAGGGCTTCAACCAAATGTAAGGACATATAACATAATGATTAATGGACT…	5105472	5106072	GAGATGCAAGCTTGTGGTCA	59.992	20	GCATCCAACTTCTTGCCTTC	59.82	20	131	676	806
Pm1	4144641	C	A	DOWNSTREAM	TTTATCCTAGAAGAATTACAAATATTAATCACAAGAAACAAGCCTCAAATTAAGTACGGTATTTACTCTAATTTGCATTCGATAAACTCAATTGACAATCTAAATGGTGATTAGACATCAAGAAAATCAATCAAGTTATTAAACACGATGATTAAGAGTCTAATATCAAAAGGAAATTACTAGATAGAAAAACAAGAAAACTAGATTATCACACTAGGGCTACATCATGCCCTAACTAAAGAGTTTTATTTAAATAAATAAAGGTAAAACATTACAAAGCTAAGAAAATACATAAAGGAAAATCTAGCAAAAGGGTTTTATTACAAACAATTGAGAACTAAAAGTAGAACTAAGAGAATTTGAGGGAGGAAGGGAGATGAGCTCTAGAGAGATGTTTGA…	4144441	4145041	TGCAGGTTGTCTAAAACACCA	59.23	21	GGGCATGATGTAGCCCTAGT	59.034	20	260	521	780
Pm1	2602251	T	A	INTRON	AGTTAACAAAACCATGAACCCACCAGCAGTTTCACTCAAAATTTTTGAGGAGGAATTTGGGTCATTCCTAGATGCCATTGCCAACAGGAGTAGAACCCTGTTAGCCATCAGATTGTACCTGGAAAAATATAAAGAAAAAGATTTACCCCATAAATTTATGAATTTTTGAGTCTATGCAGTTAAACCTTCTAGAGACGTAATTTTTTCTTCAAAGCGAAATCAAAGGTAACACAAACCCTCGGATATACTTTCTCAGTTTCAGTGTTCAAAGGACACACCAGAAAGTTCAACAACATAGGTGAGACTCAACAACGTTCTTCAGACCTTAAAGAAAATGTCCAAGATATTAGTTATTTACCTCCAATGCAAGCCAATAGAATCAAAACTCATAGAAGTGAT…	2602051	2602651	ATGAACCCACCAGCAGTTTC	59.973	20	TCCGAGGGTTTGTGTTACCT	59.449	20	230	562	791
Pm1	23051793	C	A	DOWNSTREAM	CATGGAGGTCTTTAATTTAATTTGTTGACACTTGTTTTTTTAAGTAACTTGGCCTCCATGATAGGGATGTGGAAATCCTACGCAGAAAACACGCAATGGTGGCATCTGATTAACTTGGATGTCGAAATCCATTTTGTTATTGTAATATTGTAATGATGACTTTAGGGTTACACAGTTTCATTTGCACTTGGGTCATTCTGCTTATAATTATCTGATTGAATGTTTAGTTTAAGATTTTCAAGTCCATTATTGTCCAGCTTACCCTTCAACCACGGCCACAATTTCAAAGCCTCTGCTTTATTAATCTATATTAACTATATTATTTATAGTTCTTAAACCAGTTTATGAATTTTTTGTTGCACACCCCCGTGATTCTCTCCAAGATATATACATGGTGTC…	23051593	23052193	CCTCCATGATAGGGATGTGG	60.15	20	GTGGTTGAAGGGTAAGCTGG	59.592	20	221	601	821
Pm1	5911207	A	G	DOWNSTREAM	CATGTGATGAAAGACCTGATCGGCACCACCCTAATGCTGACAAGAATGAAAGAACTTTGTTCTTGACCTTCTCAAGGGGCCATCCTGTTTCAGAACAAGAACTCAGAGGCTTCTTTACAAGGTGCTTCTCTGCTCTCTTTTTTCGTATTAGTTAGAGTATTTCTATGTTTGTTACATGGTAACTGATCACATTCTCACATACCGCATTGGATCGAATCTCTATTTAGAGACGGTACAACGCAGGATTAGTTAAGATGTTACAAATAATTTTGTTATTCTCTATAATTATTTTATTATCAGCTTCGACAAGATTTGAATTAAATGTTTTAAGGCGCCGTGTANNNNNNNNATATGTATGGGAGCAGAGGAGCGAAATTCGCAGCCACTGTTTGCTCGTGT…	5911007	5911607	ATGAAAGACCTGATCGGCAC	60.081	20	ATCCTGCGTTGTACCGTCTC	60.142	20	240	555	794
Pm1	12078602	C	T	INTERGENIC	AAGCCAATGGAAATAAGGGGCTTCAATTTTCATCATCATAGCGTTGCCCACATTGGTTTCCCTAACCTCTGCTGTAACACCCCGACCCAACAAATTGTTTGTATTTAATTATTTAATTGTGTAATTACATTTTTTTCCCTTGGGGGTAGGGGCACTTTTTTTGTTTGAAAAGGAATTTGGGGAATTGAGTTGTACCGTTGCGCAGAGCTCATGAATATGAGTTCGTAGACAGGCGGCAGGTTCAATTCATAGTTAAAACGAAGAAGTTATGATCTACAAAAGTAAAGTGGCATAACCGTCAATAGTGCAAAGTCCCAATTTAAGTATAAGACTCGATTCCTTTTTTTCATGGTATTCTCTCTCTCTCTCTCTCTCTCTCTCTCTCTCTCTCTCTCACAC…	12078402	12079002	ACACACATGAAGCCAATGGA	59.967	20	CCGCCTGTCTACGAACTCAT	60.277	20	245	540	784
Pm1	15980164	A	T	INTERGENIC	GTTGGCCGATTCCTTAGTGATTTTCCCTTTCAAATTCTCCTGTGTATTTGTTTTGAATAAACAAAAGAAACGTCACGTAAACAATTGCTTTTCCTGTTTGTGGTCTTATTCTTAAGTGCAATCTAAAGTGGCGTGCCACTGCCACTAAGAATGGCTAGTGTTGGCGTCACCAATTTTCTGTTTCAAAAAAATCATGAAAAATTTTAGATTCTCAATCCAAGTTTGGATGCGATTTTCCTTTTTCTTGTGTCCCCGAATATGTATGCTTTGTTGAAAATAACTGAATTTCATTCCTATTTCACATACTCACGAACATCAAACCTGTATTTGGGCTTTGTTGAAAATAAGGACTTCAATATTAAGTGTTGCAGAGCAATAAACTTAAAAGATAACTCAGAG…	15979964	15980564	GTTGGCCGATTCCTTAGTGA	60.074	20	TTCGGGGACACAAGAAAAAG	60.081	20	257	549	805
Pm1	25829244	G	A	DOWNSTREAM	CTGTACACAACTTTTCCTCGCAGTTTTTATTTTAGACATTTTCCTCCTGCACAGTTCGCTATTGTAATTGAACTTTTTATTGGGCATGTATAATTAAACAATTAAATTCTAATTTTCTCTTATGGTCGATGCTTCAAATTATAATGTTAAGGTTTTTTTCAAATACAAGCGATAATTTATTTTAAATTCATTTAAATTACGGAGAGGAATATTCAAACTCGAGTGCAAAATGTAGAGCACATTAGCTCTAACCAACTCGACTAAGTTCATGTCTGCATATTAATGTTTTTTTTATGTGTGTATTTTTTGGGTGACATAAGTCATCGCCAAACGTGAGACCTAAATTTAGCATATTAACAAGTGGAATGGTATCCAACTTGAGTTGATTGACCACAGAGA…	25829044	25829644	TCCTGCACAGTTCGCTATTG	60.011	20	TGCTCTACATTTTGCACTCG	57.664	20	195	593	787
Pm1	13010465	A	G	INTERGENIC	AGATGAAAGCCCAGATGTTTGGTTCCTGGCCTCTCAACAAAAATGGGCTGGCGTGCAAAATTTTGGCCCAAACAGACTGAATTGTTTGGAATTTCTCTAAACTGCAAACAACATTTAACGTGGGTGGACAAGATGTGGCACTCAAAGGGGTGCCACCTTCAACCAAAAAAAAAATTGAAAGTGAACATGATGTTTGGAAGAAGGTGGAGGAAAATAAAGATGGAGCTCTTCCCCAAATCTATTCCCTTGATCTCAGTTTTTTGGATGTCAACCTTGAGGACAAGATTTTTTCGATGGGGGAAGGAATGTCACGTGCTTACATTACTACAAAAAACACTTTGCGCAACAAAATAAGTTTGTTGTGCAAAGTACAATTTCGTCTCACAAAACCTGCTCCAC…	13010265	13010865	AAGATGTGGCACTCAAAGGG	60.111	20	ATTTCGTGGAGCAGGTTTTG	60.11	20	275	678	952
Pm1	6477359	G	T	DOWNSTREAM	ATATAATGTAAGTGATTACTAATGGCTGATGGGGACCCATCAAAATTAGTCCCAAAAATATGTTGACCATAGTAGAATTGAGAGACCTCAAGATTAGTCCCAAAAATAATAATATCAGCCCCAAAAAATATTATCAAATCCTTTCTATCTTTTTTTTATACAAGCGATATTGAAGGAGGAGAAATCGAATCTATGATCTCGGGTGCAAAGCTAAATATTCTTAACTACTTGAGCTACAACATAGAGAATAAAAGTCACTTCCAACGTAAGAGGAAAACCAAATTGCATTATGTTGATTCTTAGGGAGTATTGAATCAGACCATTTGCACTTACTTCAACAAAGGAAGCGTGGGCCTCTTCAATGGAAGAATTTTTTTGTCTTGGTCCCATTTCAACATT…	6477159	6477759	TGGGGACCCATCAAAATTAG	59.617	20	TTGGTTTTCCTCTTACGTTGG	59.118	21	252	578	829
Pm1	2035028	T	C	DOWNSTREAM	TATTTGAGCTTAAACCTACCTTTCAGAAAAACCATAAAAGTAGAGGTAGAAAAGAATTCGAAATCAGCAAACTATATTAATAATATTGTTTAAGATTTATACAAGCTAATTCTTGCTTAACTTTGAAGACCTTAATTTGTTCAATATCAAGCACAATGTAGACACCCTGTGTTCTTTGATGAAGGCCAAATAACACATTGTAAACACATATTGGAGATGTCCAATCCAACTAAGGGTTCACCTTAAATGGGAAAAAAAGAGAGTACAAACTTGACATTATACAATACATTTATTATCATTACAATATGAGAACAAGCAATGTGAAAACATTCACCAATCCAAGGGAAAACATAGGCTTAAAACATGTAGAAGTTAATATACAAATAACCTCTCTCTCTC…	2034828	2035428	TGTTCTTTGATGAAGGCCAA	59.247	20	TCCCTTGGATTGGTGAATGT	60.173	20	177	718	894
Pm1	4868819	A	C	INTERGENIC	ATGGTGTTGGTCCTTTTTTCTGTTAGTCGCTCCTTCTACCACCTGCGGAGGTCAGCTTGCCCAGAGGAGCAGAGAGGTTGTTGGATCAACATCAATACCCCGATTGATGTTTCTTGGCTAGTAAAGAGGACTTTTTCGATTCTTGAACAAAATTGAAAGTTGAATCAGTTTGTTAGAAACGAGCGGGCCCGGTTAGAGCCATATCCCTCGATTCCTCTTAATCTTGATTCGTGGGGTTGCATAGGCGTGCCACTATTGGGTATAAGACCAGCCCAATAGACCTGGTATGAAGGAGTGTTGTGAGTTGATTTGGTGATATTCACGCTTCTTTCTGGACTTATATTCAAGCTATTGTGCTCCAAGGGAGGTATTGGCCTGGATTAGTTCTTTTCTATGCCT…	4868619	4869219	CCGATTGATGTTTCTTGGCT	60.074	20	CTCCCTTGGAGCACAATAGC	59.836	20	268	648	915
Pm1	11831998	C	T	DOWNSTREAM	GGAAAGGCGAAGTGAGGTAGGTCTTCAAGCTCTGAAAGGCTACTTCGCACTCTTCATCCCACTTATCCCTTCTTCAAATCGTTGAAGAGTGTCCTGCATTTGTCAATAGATTTTGAGAGGAATCGGTTGAGAGCTGTTACTTTACCCGTTAGAATTTGTATCTCCTTTGTTGTGGCAAGTGACTTCATGTTGAGTACAGCCTTTATTTGATTTGGATGTGCCTCAATCCTCTTTGGGTGACTAAGTATCCAAGGAATTGGCTGGACGAGACTCCAAATGTGCATTTGTTTGGGTTCAACTTCATATTGTATTTTCGGAGTAGGCTGAATGCCTCGGCAAGGTTCTTGATTTGATCTGCTCACTGGGGAGCTTTGACTAGCATGTCGTCTACGTAAACCT…	11831798	11832398	GAGGAATCGGTTGAGAGCTG	59.95	20	TCACCCAAAGAGGATTGAGG	60.042	20	124	665	788
Pm1	25108866	T	C	DOWNSTREAM	GAAAATTGAAACAAGCATGCAGCAGATGCAGCTACATTTTCTGTTAACTTATAATTTGGGAGGGCAATTACATGAATAAAATTATAAAAAGCCAAAGTGATGAACTCACCAAGATGATAAAAGGCGGCATATACCGCTACAGAGGGCGCCTAAGCAACCAAAGCCCGGTGGGCCTCCCGGTCCAGGTGGCGGCATCTCTTTCTCTTCTCTTCTCTTTGTCTCTTAATCAAGCAAAGCACTCTGGTGATACAGCTTCCCTTTTCTCTCGCTGAAAATGAGATTGATGTAGCTCCTGTTTATTTATAGGTTCATACTTTCATCAAGAGAGAGAGAGAGAGAGAGAGAGAGAGAGAGCTTAATGGCTAAGTATTAATTGATTCTTGATATTTCTAGCTACTT…	25108666	25109266	AATTTGGGAGGGCAATTACA	59.273	20	TTTCAGCGAGAGAAAAGGGA	60.066	20	222	601	822
Pm1	13008797	T	C	INTERGENIC	GGTTGAACTTCGATTTCTTCCTGGATAGCTGCCTCTGAACCAGGCTGGATTGGATGAGTTTATGCTGGATTGAATTATCAACACCTTCAATTGATGAGTTTTAGCTGGAAATCGATACCAACGTCTGAGTTTGGCAGAGCTTCAATTTATTATGAGCCATGAAAGGCTTGTTGAACGGGTAGAATTGAGGCCTCTCCAGTTTGGAGGGGACAGAAGTGGCTAGATTAATGGTCACTGAGCTAGAACTGCGCTATGGTGCCTATTCTGCTTGACCAAGGCTTTCTGTATATTTGTTGAGGTTTTCATATTTGTGAAGAACCCTGACTTTGCTTGACTTGGCTTTGTGCTAAACCAAATTTGTAACGGGAGGAATCTCGCTTTGTAAAGCTGCTTCTCTGA…	13008597	13009197	CAACGTCTGAGTTTGGCAGA	60.025	20	AAAGCCTTGGTCAAGCAGAA	59.993	20	164	667	830
Pm1	1268294	A	C	DOWNSTREAM	TTGCCTGATAGTTTGCCATGTTATGTTGCCAAATTATTGATCAAAATCATACATTCAGATCAGACATAGTTTTGCATTTGATTGACAGTTTGTTTGATGACATAACATCTCTATAGTAAGAGAACATTTCCCATTTATTATTTGTGGTAACATGAGACTAAGGTGACCACGTTCTTATTGAGGCCGTTGTTGGTAGATGAACCAGGAAGCAGGTGGACATTAGACATTTTCTGAAAAGACATTTCTGCTAAAAAAAGGTTTGAGTTTGGTGTTTAAAATCTTGAAGTATTTCTTCATTTATAATACTTGAGTTTGTTTGAAATTTTTTGCTTAGTTAATCCCCAAGTTTGGAGAAGGTAGATTGCATGAGAATGAGTGTGTGTGGCAATAGAGGAATCC…	1268094	1268694	ATTGAGGCCGTTGTTGGTAG	59.993	20	AGCAAAGAGGTGCAAAAGGA	59.993	20	240	725	964
Pm1	12547948	C	T	INTERGENIC	AAGGATGAGCTTGATTTGATTTGGATGTGCTTCGATGCCTCTTTGGGTGATTAAGTATCCCAAAATCGACTGGATGAGACTTCAAATGTGCACTTGCTCGGGTTCAACTTCATGTTGTAACTTTCGGAGCAGACTGAATGATTCGGCAAGATTCTTGATGTGATTTGCTCGTCGAGGAGCTTTGACTACCATGTCGTCTACGTAGACCTCCATCGTCTGGCCAACTTTCTCCCTGAAAATCTTGTTTGCGAGCCTCTGGTATGTTGGTTCGGCATTTTTCAGCCCAAAGGGCATGGCTTTGTAGCAGTATGTGCCTCTTTCAGTTATGATAGAAGTCTTTGCTTTATCGCCCATATGCATCATGATTTAATTGTAATCAGAGTAAGTGTCTATGAAGCT…	12547748	12548348	GCTCGGGTTCAACTTCATGT	60.119	20	ATGCATATGGGCGATAAAGC	59.92	20	265	644	908
Pm1	25586773	C	T	INTRON	CACCTGATACATGCAAAGCCCCTCTATCATTAACATCACAAAGGAACACTAGCTAACCCTAACATAGCAATCGCAAAAGAACACTAGCTAACCCTAACATAGAAATCGCAAAAGAAGGCTAATTAACCCTTACCATTGCAACTGCTAAAGAAAGCTATCTAAACCTAACATTGCAATCGAAAAATAACGGTAGCTAATATCGCAATGGAAAAAGAGCGCTAGCTAACCCTAACATTGCAAAATAAAATTAGCTAACCCTAAGATCGTAAAAGAACAGCGGCTCTAACATCAGAGAAGAACACTAACCCCAAAATCAAGGTTCTGGCCTCCTAGGATCGCATTTGCATGTTGCTGCAGATAACGAATTCGAAGCACCTCGAGGTACCGATCTGACAGTCC…	25586573	25587173	CTGATACATGCAAAGCCCCT	60.096	20	GAGCCGCTGTTCTTTTACGA	60.523	20	280	552	831
Pm1	19631116	A	G	DOWNSTREAM	TAAAAAGAATAAGGAGCATGATTGTAGATGCTTTTAGAAGCTCCTTATTTTGCAGGACATAAAAATAAATAAAATGATGTCGTTTCATTTACAAATTTAGTCTCCCAGTATATTCAGCCACTTCAATATATTTGGGAGTCTATTAATTTTGGGGTTCGTGCCACTTAGCTCCCTATTGAGACCCAAAAAATCCACGGTTCAGCTTAAATGAATTTCCAGCCCAGTGTGACACCTTATTAAGAAGATACCCGGTTCGGAGCACTCGAAATTCGTCATGCACGCTTGCACGGGCCACGACCACATGCCATGCCCAAATAAATATGCCATCCGGCACACTAAGAATTGAAATGGGCCTATAAAAGGCACCGGCTTTACAAGCCCATGCTAATTATCCCGTCA…	19630916	19631516	CGTGCCACTTAGCTCCCTAT	59.359	20	ATTCTTAGTGTGCCGGATGG	59.955	20	187	705	891
Pm1	10464125	A	G	INTRON	CTGTCTTGTAATCAATAGTCAAAAGAAGCTAAGGCTAAGGGATCTTCTCATTAGTTCTTTCCCAAGACCTATTCCAGCCTAAGTTCTTTGCCCAAAGTTTCCACAAATAACAGCACTAGTTCCAAGCCCAAGGTGACAGCAACAGGGGTATGTGCAAAATCAGTAGCTTTAGGTGTACTGTAACCACCTTACCTCCCAATAATCAATCTTATTCCGAAATGAAGGCTCGAAGGGAAAAGGCCTATGTTACAATTGTGATGAGGTATTTATACCAGGCCCCAAGATCAGCAACTTTATTTCTTAGTCACGGAAGAGGACATCAAAGATATAAATATCACAGCCTACATTATATTTCCTTTTCCTTATTGAAACACTGAAAAAGCGGACTTAATTAAATTT…	10463925	10464525	TCTTTGCCCAAAGTTTCCAC	60.088	20	ATAGGCCTTTTCCCTTCGAG	59.682	20	161	633	793
Pm1	10389448	G	C	DOWNSTREAM	AACTAAAGCAGCCACAGCAACAATAGAAGAAAAAACAAGCTACAGCAAAACAAACACAGATATTGTTAGAGGCCAAACCTATTACACCTCCCAAATAGGGAGCGTGTCCGCCTCTAACAGCCAATGCTCACATTGTAGGGGGACATGGGAGCCCATCAGCTTGCAACACAAAGACCAAAGAGGATGGGAGGCTGGCTTCCGAAACCTCATCACACACCCTCCTTTTAGCTTGAGAAGCTGCAGCATCTGCTGCTTTGTTTGCACCATGGGGAACCCAGTTCCAAGAGTACGAACTGAAAGCACTGCAGGCTCTTCGAATTGCTGTTCTCGGATAGCACCCGCTCCAGTAGAAATTTCTCGATTTCGAAATGTATCGAAGCCTTGAGTAGTAAAAAAAGG…	10389248	10389848	GCCTCTAACAGCCAATGCTC	59.985	20	CTACTGGAGCGGGTGCTATC	59.859	20	241	658	898
Pm1	11240294	C	A	INTERGENIC	AGACAATTCTTAAAATCCCTAAGTAATATTTTTTTCTTCTTTGTCTTCTTTTTGGGCCTCTATCTTCCCAGCTACATAACTACTTAGAATAGGAAACTCAAAGCCCAATGGGCCTTAAGGGAATTGCATTTCAAGGGAGATAGAAATTACATTGGATGATAAGAGAGGAGAAGCATGCAAGCTTCTATTTAATTTACAACCTTAAATTAAAAATTAATTGTAACCCATCCATTCAATCAAACCCATTCATCTAATGAATAACGGCCAATCACATAGCTCAATTTGTTTTTGGGGCTTTAAGCCCATAATCTTCTTTATTTCAATTATTTAATCTAATTAAACAATAAAGGATACTCAAACACTAAACAATTGAGACTTAGACCATATGCGCCTATTTCC…	11240094	11240694	AATGGGCCTTAAGGGAATTG	60.143	20	GGTTTGATTGAATGGATGGG	59.991	20	137	655	791
Pm1	8071727	T	C	INTERGENIC	CCAAAGGATTTTCCAACGAGGGGAAGTGCAGCTGCATCTCCTTGCTCATGTGTAGGTCCGCCAGTGCCCTTACCCAATATGTGGTGTTCACATGTTGGGCTTGATGTACATATTAAAATTACATTTGTTTCACAATTCAATATATCATTTTTGGTCATTTATATTAGGATAAATTAATAATTCAATAAATAGTTTGGTAGTATGGTGTACTCAATTAATTTTAGGGTTCATTTAGTAGCACTCCTAAATAAATCACAACTTATAATAAGTGGTTCCATTCCTAATAGCACCAAGGCCTTTTGTGATAAAATCTCACATCTATTGGGCTTTGTAAGTGGTTAACTTGGGGACAATATCGGTGTTGCAAGTAGTGGGCCGCTGACTCTATTCTCTAAAATT…	8071527	8072127	GTGTTCACATGTTGGGCTTG	60.008	20	AACACCGATATTGTCCCCAA	60.051	20	280	632	911
Pm1	3560831	A	C	SYNONYMOUS_CODING	TGTCGGTTTCAGTTTCAGAACAAATATACAAAATTAGAGGAATTGTAAATTTTATAATAAACGGAAGAGATCAAAACATTTTTAGCTCCAAAAGATTACGAGGACTTTATCTTCTCATAAAATCTAAGACGCTTTGAATCAGTCTGATAATACACAATATCTCCTGTGTCACTGACATAGTGATCCTCTTTCATACTTGCAGCTAAAATCTTCGCCAAGTGAAATGGAATTGGGCCTGATTTTTCTGGCTCGCGATAATATTTCCCAAGAACATGCTTAGCTGCCTTTGTCTGCAAGATAATTATTCAAGCATGCAAATATTCAAAATCAATGGTTCAAAACCACCAAATGAAGCAACAAATGAATAAACCAATCTCAAGTAATGGAGAACATACTGCT…	3560631	3561231	CAGATGGCTTGATATGTCGG	59.101	20	GGAAATATTATCGCGAGCCA	60.026	20	279	535	813
Pm1	4286958	G	C	DOWNSTREAM	AACTAGCAATGCAAGGAAATGAAAATTTTCAAGATGAAATGAAGATGCCGTATTTTCTTTTTCTTCTGTGGAATGTGTGAATAACAAAGGATCAGAAAGGAAGATCAAATGTGTGTGGTTTTGAATATTGATGAAGTAACTTTCAGCTTCTTAGATTTTTCTTCTGCTGCTCTCTCTGCTGTGGAAGAGGTATGGCCAGCGGCGGAGTTAGAAATTGATGTTAGAGGGGCCCCTTTTGCAAAATATAAAAATAAAGGAATACTACAGGTTCTTGTAGACCCCTGGACCAATATCTCCTAATGTAAAAATTAAGAAATAAGCTTTAAATTACAATTTTTACACATCAAGTTATGATTGTTGTATATAAAAAAACCGTTATATCCCTTTCAATATTCTATT…	4286758	4287358	CTGCTGCTCTCTCTGCTGTG	60.227	20	GGAGATATTGGTCCAGGGGT	60.015	20	134	712	845
Pm1	23042062	C	A	DOWNSTREAM	TCAAACGGATTCTTCATTACCTAAAGGGTTCCATTAGTCGTGGTATCTTGATAAGGGAAAATGGAAATAGTTAGATTATAGGGCACTAAAATGCTGATTGGGCAGGATGCCAAGTTGACTGGAAATCCACCACAGGATATTGTACCTTTGTTGGAGGAAATTTGGTAAGAGGGAAAAGCAAGAAACAAAGTGTTATTGCCCGTTCAAATGCTGAAACCGAATATAGAGGCACGGCTGCTGTCTCTTACGAATTAATTTGGCTCCAAGGACTTCTCAATTATTTGAAATTTAAAGATCCACATCCCATGACTCTCTTTTGTGAAAAATCAGGCTGCCATTCACATCGCTTCCCATCCAATGTTATTTGAACAACCCCCTCCCCACTCTTTTTTCCGCTAG…	23041862	23042462	TTGACTGGAAATCCACCACA	59.935	20	ATGGCAGCCTGATTTTTCAC	60.081	20	224	663	886
Pm1	11824472	C	T	INTERGENIC	AATGCTAAATGGCAAGATATTGAGTGCAGGACTCCTGCTTATGCTCCATTGATTAATAAATCTAACAAACAAATATAGAGCAAGGCAATAACACAAAGTGATAAAACTAACAAACAACTACAGAGCTGTACTATAAACACAAATCACACACCAATATCCATGGGCATAGAGTATTTTGTTAAGATTTCCCAAAACCCAGCCATAGTGCCACAAAGATCACAAAACCTATTCAACACATTCATACATTTAGTAAAAAATACCCAATTTTGATAGCCATTTAGAAACCATGGTAACCCTAAACTAGAAAAATATAGATTGAAGGAGAGAAGGAGAGAAAGGCTTGAAGACTAACCTTCAAACTTGATCCAGGGAGATGTGTAACCCAAGAAGAACTCCTTC…	11824272	11824872	ACACACCAATATCCATGGGC	60.47	20	ACGAACCAGAGAAGCAAGGA	59.989	20	274	694	967
Pm1	1741356	G	A	SYNONYMOUS_CODING	TAGATCCTGGCTCGGAAGGTGCCGCATCGAGCAAGTCCAATGGTGTGGGCAGCTGAGAGCACAACTAGGTCTGTTAGGTCCAGTCCATGAGCTTGGAAGTTAGAGAGTAGCTGTGAGAAGCTGAAAACTGGAGGTGGAAGGTTTCTGTTTGCATCATTCAAGCTTGCAGTTCTTGCATCCCTTCTACCTAACTGTACTTGGTAAAGAGGCCCTTCCAGCTAAAACACAAATAAGCAAAAACAAGAATTTCATTACGTTTTGATCTGGATATATGTGTTCAACGATAAAAGTGATCGTAGGGTACTTTATTTTTAAGTAAGATACAAAAATGCGCATACTGACACATTATTTGGTGAACATTGTACTTACAAGAAATACAGAATCACGAGCTGCAACTGC…	1741156	1741756	TGAAAACTGGAGGTGGAAGG	60.081	20	TGTGTTTTAGCTGGAAGGGC	60.249	20	107	670	776
Pm1	9073320	A	G	INTERGENIC	CAAATGCATAGGATAGGAAATAACAAGAATAGTAATAATGATGATGTCGAAGACAATTTACAAAGAAAAAGTAGCCATCGACATTATTGTCTGTAGGTTGCAAAAAGGCGTTGGCCGATGGTGTAGTCACTTGCAATAATGTTTCAAATGATCCATGTTATATGGGTGGCCGAGGGTCTGGCCGTCAGGTCCACGCAACCAGTAAGTCCTCGATCGGCAGATGTCGATGACTTCCTAGGGTCTTCCCATGAGGGGCTGAGGGTTTCTTCCATAGGCTTCTTCATTGCGAGGGAGGTCTTGCATAGGACCCAGCCTCCAATTCTGAACGATCGGTGTTTTACTCGAGAATCGTAGTATCTAGAAGTTCGCTGTTTGTAAGCAGCATTCCGAAGCTGTGCC…	9073120	9073720	GGCCGATGGTGTAGTCACTT	59.997	20	GATCGTTCAGAATTGGAGGC	59.635	20	219	661	879
Pm1	2281972	C	T	NON_SYNONYMOUS_CODING	TTGTATCATGAGTAGCTTGATTATTGCATACTAGATTCCACTGATCCATTTGGGACCCACACCCATGTCCATACGATTCTGTTCCATGAGGAACCATATTGGCAGCCCCTTCATTTGTGTCAGAATTAGAAAAACCATCTAATTTCACATCAGAAGTTAAGTTAGACTCTTCTGTGCCAACAGGAACGTTCTCCAACTTTCCTGCAACAGTAGGTATTTTCTGGTCACTCGTTAACTTGGTTTCCTGGGTCAAAACATCAGGTACTTCCCATGAAGTTTCCCCAGTTTCAGTATTCCAGTAATAATAGCTACTACTCTCTTCATGCATCACAATCTTCCAGCCTGAACTGACATCTCCAATGACTTGTACACTAGAAGTTTCAGGAACAGAGGCTTGTT…	2281772	2282372	AGCCCCTTCATTTGTGTCAG	60.111	20	TTTTGACCCAGGAAACCAAG	59.942	20	152	652	803
Pm1	4222934	G	A	DOWNSTREAM	AGGTCCAATCTCAAACATATCAATCTAACTGTACTAGAATAGTTGCTCTTCATGTTCTTGGGCTAGCTGAACAAATGAACATCTAAAAGGTGGTTTAAATGTTTCAAATACTAAAAATTGCTAAACCCCGAAAAATTTCCAACCCTGTGGTCTTCATGACAGAAATAAGTGACAAAGTACGAATAACGTGTTGACATGTTGAAACAAGCAATACGAGTTGCAGTTTCAAACTCAAGAAACAGTGGGAAAAATATAAGAATAAAAAAATTCGAGGTTTTGTAATTAATCATTCTATGAATATAAACACCAAGAAACAGAGGAGCATCACCAGACATGTGAAAACAAAAAACAAAAGGCAGAGGAGCAGAAATTTTGTTGCCAATATGTCATTGAATATGG…	4222734	4223334	AACCCCGAAAAATTTCCAAC	60.034	20	TGCTCCTCTGCCTTTTGTTT	59.993	20	243	672	914
Pm1	13046896	G	C	INTERGENIC	GATTTTAAAGTTTTACTGATCTAACATGATCTCCCCATGAAATTCTCCATACAACAGCTCCCAAGCTGCTTGGCAGAGTCTGTATTTGCAATTCGTGGGAAAATCTGATCTGAGGCTGCATTTTGGATAATACCCAGAGCTTTTGCATCCTTCATGAGGATTGCAGCTGCTTTCTCACCATCTTCTTCTTCTGAAATTTCGTCAGATGCCTTCTTCTTCTTCTTAGAATTGAAGATTGGAATTCCTTTCTCTACCATATTCCGAAGCCCACATTATTTGAATACGGTCACCCTCTTAATCTTCCAAAACTCATAGTTTTCGCCAGAGAAAATCGTAGTTCTCACCTCTGAGCTTCCAGATCCAGCCATGGCTGATCTTAGATGCTTCCAAAAATGAGTT…	13046696	13047296	CCAGAGCTTTTGCATCCTTC	59.955	20	TGGGCTTCGGAATATGGTAG	59.916	20	137	682	818
Pm1	3020408	G	T	INTERGENIC	GAAAATTGGGTTACCTAACTCGTGACTCTGATGCCCCAAATTACAAAGATCCATAATTTGGAAAGTGAAAAAAAGATGATGAGGGTTTCTATGTTCTGCTTTATCTATTGCCGTGCTCACAGGGTTTCTGTGTTCTGTCTTACCTACTGACGTGATCACAGGGTTTCTGTGTTATGCCTTACTTACTGCCATGCTCACAGGGTTTCTGTGTTATGCTTTTATGTGTTCTTCTATGTGCTCTATTTGTTAGGGTTTGTCAGTTGATCTTGTGGTTTATGACAAGACATTCTCTACAGTTGTTCGATTTTTCAATGTCAAGTATGGTGTTCTATGACTCGCTTGTCAAGTTGGGCATGCGAAATATCTTTGCCCTAACTTGAAAGGGAGTGTTGGCGAGTC…	3020208	3020808	TGACGTGATCACAGGGTTTC	59.525	20	TAAGGACTCGCCAACACTCC	60.255	20	256	696	951
Pm1	12547504	C	T	INTERGENIC	TTATGTCATAACGATAATTTGGTAAGCTTGGTAGTAGGGTCTTAACTTTCTTGTGGAAACTACAAGTGACAAAAGTAGCCTCTCCATTTTCTGATAGTGAGTCTCTGCATCAAGGAGGGCTTTTGACGTGTATAATACCAGACTTTGTGCCCCCAGCTCTTCTCGAATGAGAGCTAAGCTGATTGCTAAATTAGACACTGCCAAGTAAATGAACAACTCTTCACCTAGTACTAGTTTTGAGAGTAGGGGAGGTGAAGTGAGGTAGGACTTCAAGTTTTGGAAAGCTACTTCGCACTCTTCATCCCACTTGTCTCTTTGTCCTTTCATCAAGGCTTTGAAGAATAGTCTGCACTTGTAGGTGGATCTTGAAAGGAATTGGTTGAGAGTTGTTGTTATGCC…	12547304	12547904	AGGAGGGCTTTTGACGTGTA	59.734	20	GTGGGATGAAGAGTGCGAAG	60.801	20	195	661	855
Pm1	9817308	T	A	DOWNSTREAM	CCACTCCGCCAAAATTTAGCAATAATACTATTTAGCTCATCACCTAAAGTTTTAGGTAAAAAAAAACAGTTCATAGTGTAAATTGGTAGAGCTTGTGCTACAACCTTCACTAGAATTTCTCTACCAGCTCAACTTAAAAGCTTGCCTCTCCAACCCACCAGTTTCTTCCATAATGGTACTTGTCATGAACGGCAACGCATTCCACTCCAAACAAATCTGTAAACTCCTTTCTTGATGCCTCTTCAAAAACAACGCTGCTCTTGTGGAGATTTATCACCTGCCCAGATACCAACTCATAGGTTTTAAGAATTTTCAAGACTAGCACTCTTCCCGTGAGGCACTTGCAAAACTGAACTATCATCCGCAAATAAAAGATGATGAATGCTAGGCGCATTAGCA…	9817108	9817708	TCCAACCCACCAGTTTCTTC	59.943	20	AGTTGGTATCTGGGCAGGTG	59.989	20	146	697	842
Pm1	12013454	T	C	DOWNSTREAM	CGACAGGATGCAGCAGCGGTGGGAGAGTATCGAGAGAGGAAGTTGATGATTCAGTCTACCTTGTCTGCCGGAGATACCGCGATGGAGAGCTTTAGGACTGCCCTCCGCACCCTTTTCCCTAATGCTTAGGTTCATATTTGGCCATTGGTTGGCCCATTTTGTACTTAGCTAGTTTCCTTTTATTTGGTCACCATATGTAGTAGAACTAACTTAGTTTCTAAACCTTTGGTGGATACTTAGGCCATTACTTGGCCCCATTTTGTAGTATACTTTTGCCGACCTCTTTATATATATATATATATATATATGATATTTTTTGGAAGAGATAATTTTATGATGCCCATTCTTCCAATAAAAATCATTGCTTCATTACGAAATATTTCTTTGTGGCGGACTATC…	12013254	12013854	ATTGGTTGGCCCATTTTGTA	60.053	20	GGAAAGATAGTCCGCCACAA	60.074	20	261	692	952
Pm1	14855112	A	T	DOWNSTREAM	ACACAATCAAAATATCACATTATTAATAATAATGCATGAACGAATGCCCTTCATCTACTCTTGTTAATTCATATAACTGGACAAGCAGACCTGCACGTCCCATACCATGCTTATACCACTTGGTCCCGAATGCCCATTTATATGAACTAACACTGATTTCAATCATCCCGTAATTCCCCTTTTGTTAGTCATCTTGTCTAACTCCCTTTCGCCAGTCCCGAATCACCCAATGAAAACCATGTGCACTGTGGGATCCCTGAGACCTGGTGCCTGCAAAGAGTTAGACTCAACTATACAAAAGAATATTTCCATTACCCTCTTTTCCATCATTATTTTCTCAATCCAACAACTCCAACCATGACATGATATAATTATGCCAACATTATTCAAATAGTTCAC…	14854912	14855512	ATCCCGTAATTCCCCTTTTG	60.013	20	TCATGGTTGGAGTTGTTGGA	59.935	20	197	713	909
Pm1	25889500	G	A	INTERGENIC	TAAAATATGACATTTGAGGATATTGTCAATGGATTTTTGGCGTGGAGTTGTGGCTGAACCCTCAATCAAAAGTCTAGAGCCGCCTCACCTGACTTCGCTTAAAGGAAATCAATACAGAACAAACAGCCTCCTATACTATGTCTATGTCATGGTCGGCCAAAAATTATTTACGAAAAATAATTAAGGAAATCCCAATATTCGATAATCTTCCAAGGGATAGTGGCTAGATTGAATTTGTCACACGTTCACCTTGATTCCACCCACAAATAATGATATTTTTTTTATAATGAAATTTAATAAGACAAAATTGCTAAACTAATTGTAGCAATAGTCTTTGAATTGTACTTAATTTTCATTACACCTGTCGGCCAATTCGATCTCCTATTGCATCATTCGTCA…	25889300	25889900	GATTTTTGGCGTGGAGTTGT	59.978	20	TTTGTGGGTGGAATCAAGGT	60.21	20	236	580	815
Pm1	577525	C	T	DOWNSTREAM	TCTACAGAACCTGGCATTTTCTAGAATGAACATTGATTAGCATATCTAGCTTACGGTTCCGTATAATATTGTTTGGCATACCAAAATAACATTGTTAATGCATTTATCAATTAAATATCTTCTTGTAATTAATGCATCTATATTGGACATTGGTGACTAATTGATTAGGACTTGACCCTGAGCAGGGCGGGCACAGGACACGTATGGTGTTGATTGATTCACTCACAGCTGCAAACGCAAAGATTAGTACAAGCTCATATGATTAGTACAAGCTCAGTGCACCAAGAGTCGGATGAACTTTTCAGTGACCAAGAACTGAGTAAAGAAGTGCTTTTCAGAGACATGCACTGATGTGAGACGTTCCCCCCGTTGGCTTTTCTGTATATTGTTTGCATCTGC…	577325	577925	TTAGGACTTGACCCTGAGCA	58.442	20	GGGGAACGTCTCACATCAGT	59.969	20	202	713	914
Pm1	6491587	C	A	DOWNSTREAM	TGCTTATGGGTGGGATGTTTATTTTTTAATCAATCGAGTATTGTGCAGACTACCACCATTAGGTGGTTTTTTCTGCTCTTTTGGTGATTTTTCTAATATTGCTTTTTAGATAAGGCAATAGTTGCTTTTTTGATAAGGTTATTTAGTGGATAGTTGCAAGGGATACCCATTATAATGTTCAGTTAATTAATTAATTAATACTTCATTAGGTTTTTTTAATTGGACAGTGAGGATAACTATCTAAATACCAGATCTTGTAAATTTAATCGGAAAAAAAAAATGGATGTTCAATATGATAGTAATGATCCAATCTTTAATATTATTCGTGATAATTGGTTCGTATTGGTTTTAGAGACACTATAATCATGTGTACGGTCACCTGATTTAAGATTAACAAAT…	6491387	6491987	GATAGTTGCAAGGGATACCCA	58.917	21	CAGGTGACCGTACACATGATT	58.357	21	234	697	930
Pm1	876583	A	C	DOWNSTREAM	TAATTTATTCTATTATAAGAGTTGTTTCTGTACAACCACACATTTGGTGTTTACATCAATCACTGCCTAGCAAATTAAATCATGCACGTGTTCATATCAGAAAATAGGTAAGAGGATTATAATGAATAATAATTATAAAATTATTTTTTGATTTTATTAGATGCATCTGATAATCCAGATTATAAAGTTAAAATAGCACCAATTACACGTCATAATTGATTGCATCATGTAGTTAATTAATGTAGTCCAAAAATGTGGTGGATTTAGCATCTTCCCATAAATAAAAAAGGAAAAAAGGAAGACAAAAAGAAACAGTTGATCTTCCAACGAGCAACTGAAAAAACAGAAAATAAAAAACAAGCAAACAGAACAGAATCTCACTTGCCTGCTTATCTCCAA…	876383	876983	TCATGCACGTGTTCATATCAGA	60.142	22	TTCAGTTGCTCGTTGGAAGA	59.566	20	260	628	887
Pm1	26160534	A	T	INTERGENIC	CGCAAGTGCAATGCAAAGCTTGATCCCATTTTTTTTTCAAGTATAGGAAAATGAGCACTCTTGATCGCTATGTGTTAACATATAAGAGAAGGAAACCCAAAAGCCTCTATGCTTGTTATACATTTACGTATAAGAGGAGGAAACCCAGAATTCTGTATGCTCGTTCAACTGGTTCATCTTGAGACCTATACTGAATCTTGATAGCTACATGTAGGAGAAAACATCTTCCTCTTGAATCTTGAGTGCATTTGGTTCTTGCTGTTTGACTTCTGAGTTTCATATGCTTCCGTTATGATTTTTAGTATGCTTAGTATTAATTTAGGGACACCATATGATTCTTCATTTCAGCTCACATATCATTTTGCCTTCTCAGGCAAGAATTCACGATTATTTTTTTTC…	26160334	26160934	GAAGGAAACCCAAAAGCCTC	60.053	20	GCAAGAACCAAATGCACTCA	59.847	20	172	636	807
Pm1	13928189	G	A	NON_SYNONYMOUS_CODING	CAGTGCAAAACTCTATTACTACTTTGACATCTTCAATGGGCAAGGGTTTAGTTGGATCAAAACATGGCAGGGTTGCCTCCACATCCAAAACACTCATCGTCATCTTCTTCCTCGAAGGATCGGTAAATGGACTCAACAATCTCTAGGCCGGTCGCTTCTTTCTGCACCATTTACCTTCCACCTCTTGTTTTTCAACAATCGAACTATCTTCATCATCACCAAGCACAATAACTTTGGGTATGATGGGAGGATTCATCTGACCTCCCGATGACATAATGTCGCTCTTTTTCCAATCCTCTAACAAAAACAACAGTTTTTTGTAAATTTCTCCGCACCCGTTCACATCTTCCGGAGTAGGAAGCTTCTTAGATTCTGGCTGCCTAGCTTCTTGCTGCACTT…	13927989	13928589	GCCTCCACATCCAAAACACT	59.973	20	GGGTGCGGAGAAATTTACAA	59.938	20	263	623	885
Pm1	23228747	A	G	NON_SYNONYMOUS_CODING	AACCCGCAGAACCTGGTGGAGAAGATCGTACGGTCGAAGATATACCAGAACACGTACTGGAAGGAGCAGTGCTCGGGTTGACGGCCGAAACCCTAGTGGACTAAGCTATGGAGCTCGACCACATCGGTGGGACCTTCGGAGGGAACTGTAAGCCCACGCCTTTCATGTGCCTCGTGATGAAGATGCTTCAGATCCAGCCCAAGAAGGAGATCGTTATCGAGTTAATAAAAAACGACGACTACAAGTGAGTTTTACTGTCCAGTTAACTAATTGCTTTTGATAATAACTGTAATTGGTTTAGGACGTGCTTATGTGATTGACAATGCACATGCTCTGTTAGTTGGGAGAATTCGTGTTGAAGGGAAAGGAAGGGGAATTTGTGGAGTTCTGTGGTTTTTG…	23228547	23229147	CTTTCATGTGCCTCGTGATG	60.263	20	AATTCCCCTTCCTTTCCCTT	60.122	20	219	708	926
Pm1	1354506	A	G	INTERGENIC	ACGCCCCGACTTAGCTTAAGTTGTGAGTGTGGTTTCAAGATACATGGCAAATATGAGTAAACAACACTGGAATGTGGTGAAGTGGAATTTTCAATATTTGAAGGGCACTAAGAAGTTTTGAATCTTATTTGAAAGACAACAAGGAAAGGCATGTATGTTGGGTTATGTGGATTTGGATTTACGGGAGACTTAGACAATAAAAGATCTACTACAGGGTATTTTTTAGTTGTGGTGGAGGACTAATTAGTTGAAGAGCAGTGTTACAATCTGTTTGTGCCTTATCTACTACCGAAGCGGAGAATATGGTGCTGACGGAGGCTTCTAAGGAAGCAATATGGTTGAAAAGATTAGCGAAAGATTTCGAGATAGCCCAGGACTTGATGGTGATTCAAAGTGACA…	1354306	1354906	TGGAATGTGGTGAAGTGGAA	59.935	20	GCTTCCTTAGAAGCCTCCGT	59.983	20	264	616	879
Pm1	25868024	C	T	DOWNSTREAM	TAACTTCAGGCTGCCTACGTACCCTTACTGAGGGATCAAGCCACACGTAGCTCTTTCGTATCTATCCTGGCTCCTAATATCAAATGGACCATTACAGCCACACAAATTCATATATTCTAGGATTTATCCAGCACAACCCACCAAACACAATCACAATATCACCCCTCATACGACGGGACGCACCCGGCCTCGTATGGGGCCTGTCAACACGCCGGCTAATCCAAAGACGCGTGCGACCTCACCACTGGGCCTGACTACATTCTCACCAGCCCTCACACAATCACATCTCCCGTCATACGTCGGGACGCACCCGGCCATGTATGGGGTCTGTCAACACGCCGGCTAATCCAAAGACGCGTGCGACCTCACNNNNNNNNNNNNNNNNNNNNNNNNNNNNNN…	25867824	25868424	CTTCAGGCTGCCTACGTACC	59.898	20	GTGAGGGCTGGTGAGAATGT	60.12	20	273	552	824
Pm1	17752620	C	A	INTRON	AAAGAAAATATTAAACTTAGAACCAAATTTTAAAAACTGATATGATACATAAATCTATCAATCTTATATACCAAATTTCCAGCATCAACGGTACAGAAGCCATTAACAATGTCAACGAGGACAAGGCTGGTCTTGACATCCCCGGTAAGTACCAAAGACGTTTGGAACACTGGCAGCTCCTCCTTTAACGAATCTATAATCTGTTGAACCATTTATTTTTCTTGTCTTAAACTTTTGGTGCTATTAAAGAAAATATGACACAAGAGTCAAATGAATGAAGGGTATTTATAGAAGTACTGGAAAACACTACAACAAACATGACTTTTAATGAGACACTTTTAATGACGTGTCTAAAATATACGTTATTAAATTATGTCATTCGCGTCATTGAAACCCTAT…	17752420	17753020	AAGACGTTTGGAACACTGGC	60.156	20	CGCATCATGGAATAGGGTTT	59.784	20	256	703	958
Pm1	25347973	T	C	DOWNSTREAM	TTCAAGATCTTGACTTTTCGAATGAAAACATTCTGCAGTGGGTAGATGCTGGATGTTGCCTTTTCAATTTCCCTGCCTATACTCTCAGGAATAAATTTTGCCACCAAGTCCTTCAGATCACAGGATGCAGCCTGGTTTATCATGATTTCCCTCATCTTGCGTCGAATCTAACATGAGCAAGAGACCAAAAATAAAGCAACTCAACATTAACACTTGGAAGCAGAGAATAAACAACATGGAAGAGAAAATGAAACGTTAAAACAAACCTGACGAATCTGACTGGATTGGGCATAACAGGTTCGCTTGACCTGGTTTGTACGCCTCTTGGTAAATGCAATGCAAAACATCCTAAGGGTGTAGTTATCAGTAGTCTTTACATCCACATGAGCCTCAATCAGT…	25347773	25348373	TCTGCAGTGGGTAGATGCTG	60.008	20	CCCAATCCAGTCAGATTCGT	59.927	20	258	580	837
Pm1	12938854	G	A	INTERGENIC	CGGTATTTACTTATAAAGGGATGTTGTAAATCTAATCCACGTCGGTTCTTCAAAACATGTGGACGTTTTAACACTTAAAGACAGCGGTGGATTCATAAAAAGCAAGGTTGTAAGTCATAAACGACGTCGGTGTTTTTTTTCACGCCATTGTAAATGCATACAATGTCGGTTATCTTTCAATATCACAAGCAGCCATCACTGTCTCTGAATCTATTGTCGCGTCATGTATCAGAAGTGCAAGAGTAAGCCTATGAGCACCTGGCACCTGCCATTTCATATTAATATGACTTTTATATTGTATTTAATTCATAATATTCATAATAAATTTTAGAAAAATTCCAAAAAATAAACCAACAACTACTATACACTCATTGAAAGATTGTCTTCCCCCTAAAGCTT…	12938654	12939254	CACGTCGGTTCTTCAAAACA	59.734	20	TGCACTTCTGATACATGACGC	59.886	21	202	586	787
Pm1	9061947	T	C	INTERGENIC	GATACATGTTTTTGGTTGTGAGGCAATTTTTGACAGTGCCAGGGTTAATGAAAGGAAAGATGCAATGAATACATTTAAGGGTTATTGGGATCTCTCTTTACAAATAAAGCTGACTTTGATGAAGTGGCATGCTAAATTCATAGCTTATAATCCTATTACTAGTAAAAAAGATAATCTTATTACTAATAAAATGTTACGCATGAGGTTAATTTCATTATATATGGGTGGATGGTGGATGGATATCTCATCCAGTATCTTGTTTTTGCAAGGAATTGTGTGGGGCATGGCACCCATTTGGTGAATGAAGTATGGTTTGACTTAATATTGAGTGACATATGGCCTAATCATTTATCAATATTGATCTACTTGATTTCCAAATTTTACCATATCCTATTATTC…	9061747	9062347	AATTTTTGACAGTGCCAGGG	59.971	20	CCACACAATTCCTTGCAAAA	59.561	20	256	573	828
Pm1	17615118	G	A	INTERGENIC	TTCGACGACAATTTCAAGATTTTGTACGTATAACGTCATGGGTTTAGTGCGCAATTCCGACTAGTTGTTCCATTTAATCAAACCGAGCCCATCCACACGCACTACAAATGGTTGTTCATTAATTGCATGCTTAATTAATACTAGGGACACTCCTCAACAGTTGTCTCCAGTGCTGAGTGCAACATCCCACATTAACCAACGGAGAGGGGGTGATGTGCCTTATATGCACATGCCCGCCTCCATTTAGCACGAGGCCTTTTGGGAGCTTGCTGGCTTCGGAGTCATGGGATCTTCGAATTTAAGTGAGTTGTGGCTAGAGTAATTCCAGAATTGGTGACCCACTGGAAAGTTACTCGTGAGCTCCAAGAAACAAAACCGTGAGGGAAAATAGGGAGGCCC…	17614918	17615518	TGAGTGCAACATCCCACATT	59.967	20	TTCGAAGATCCCATGACTCC	60.011	20	124	722	845
Pm1	11691076	C	T	DOWNSTREAM	GAATTTTCTAGAGGATGTTAGGTGAGGGATGAGAATGATTGAAATGGTTGGCTAGAGTTCAACATCATTTTGCCACTACAGAATTGACACTTTGGAGCTTGGCTAGAGTTCATCATCTCCCCAACTTCCAGCAAAAGAACCTAATTCGAATGGGTAAGGCTGAGCCAGTGTTTAAGGTTGATAAGATGACTCAATTTGACCGTAATGTCCTTCCATGTGAGGGGCACATGCTCAAGTCCTAACAGAAATTGAGAAGTGTCCTCGAATTGCTTGGAATCCTAAACCACAGTGGCAAAATTGACGAAATTCAAACCATATGGACCTTAGTTATAAAAGTTGGAAACCACATGGACTACAAGTGTCTTTGCCTTAAGAATTCTATGCAATTTTCAATTTCTT…	11690876	11691476	GGCTGAGCCAGTGTTTAAGG	59.875	20	CCAAGCAATTCGAGGACACT	60.255	20	117	706	822
Pm1	6569664	G	A	INTERGENIC	ATTACATGCAAGTTCAACGTGGTGTCATTGTTACTTTTTTTGTGTGTGGAGAAATTTTATGATTGCATTCATAATTCAGCCAAAAAAGTCACTAGCCATAAATGGTCAATACAAACTAGCCACAAAAGGGCCTTACAATAACGGAGCAGTCTAACATCAAAATTAAGACAATCTGGTGGGCCTCTACTTACGATCACGCAGGATCAAAGAAACTCTGGCATAGACATCCCAACTAAGATTGCAAAGTTAAAATAATAAAAAACTGATAAAGCTTAAAAAAAAATAAAAATTTAAGCAATAACAATACAAATAAAACTCTCACAAAGGAGATATGAAAAGCTCTCACAAAGGAGAGGTGAAAAACTCTCACAAAAGGAGAGGTGAAAATTGCAGAGAGAA…	6569464	6570064	GACAATCTGGTGGGCCTCTA	60.073	20	TCACCTCTCCTTTGTGAGAGC	59.589	21	193	715	907
Pm1	18838972	A	C	DOWNSTREAM	ACATCACCACAACGAATTGCTCTTCACACCCAGGCCCACATTTTGAAGATTAAACTAACCGGTCAAAGCATGATTCTACAAGGAAAATCTATTCATACCATACGATTTGCTCACTATAATAACATTACAATTTGCTTTAGTGGAGTATGGAGATGTGATGTAACTCATTGATACTAGATGTTATTCATTAATATTAAAACAGATTGATGGGTTATATCACGTAATCGTACTCCAATATCATACAATAATTTCTCTTACAAAATATGTCGAAAGCTCCACGTATTGCTTAGATGTTACATTAAATTAGACAAATTATTATGTTATACTGAAACACGACCACGTACTATAAAATTCAAATCATGTTTTATTTATCAATACTATATATATACCCTAAACTAT…	18838772	18839372	AATTGCTCTTCACACCCAGG	60.111	20	AGCAATACGTGGAGCTTTCG	60.407	20	273	563	835
Pm1	12435979	C	T	DOWNSTREAM	GTGAATTTCACATGCCAACGGTATAAAAAAATTAATTTCCCATGTTGACGTCAGCGTGACGTCACGACTAACATCAGCGCCTTCGGGCAAGAGCCCAGTCCAGATTTCCCGGTGGGCTTGCCCAGTTGGTGGGTCCCATGCCTTGCCTGGGCTGAACTTCGTGCACTGGAGTTGGTTTCGGGCCTCTAGCTCCTTTTGGCCGATTTGGGCCTCTACGCTGAAGGTGCTCTTAAAGCCATGAAATTGGCCCAAAGTCAATTTTTACGCAAACATAAACATAAACACTACATTAAAGTCACACTCATTCTTGGGAAGAAAAAAAAAAAAAAAAGTCATACTCATTTGGTGTTTGCTTGATTGAATTCTTGGGTTTTAGCTTGCTTAAATTTTTTTTGTTGC…	12435779	12436379	ACGACTAACATCAGCGCCTT	59.904	20	GAGCACCTTCAGCGTAGAGG	60.156	20	166	612	777
Pm1	10972960	C	T	DOWNSTREAM	TCTACTAGATCTGTCCTCCAACCCAATTCCTTAATCTTGACCAGATCAATTGAAAAGAAAGACAAAGGAGGACGAACAAAAAAATATACTTTTGCCCATTAAAAAGAAAATAAAAAATATTGTTTCCCCCCTAAATTTGACAGAAAAAGTAACGCAGGATCATCAACAGTGCTATCGAAAGTGGAGTTCAGAAAATATTGCAGCATTTTGCGAATTCAATGACCAAAATACAAACCGAGTCTAAATTCATGTACTATGACAAATAAAATGCCATAGCATTTTGTAACGTATCACGAGATGGCTTGAGTTAGGTTTGAGTTAGAGTTACGCAATCGAACCAACACACAGAGATTGTTGGAAAGTGCACACCAAACAAAGCTCATCATTTTTCCAGTTCTG…	10972760	10973360	TCTGTCCTCCAACCCAATTC	59.903	20	TTTTGGTCATTGAATTCGCA	60.051	20	219	558	776
Pm1	6009167	C	T	INTRON	CTCTCTGTGGGTTGGGGGGAGGTTTGGTGGATAGTTGTTCCTATTTTGTCTACATAGTGCTTTTGATTTGAATTTCGAACTGCATGATTAGTCATTCAACTAGTCACTTCCAATGGACTGTTTGTCGCTACTAAAAGTTTGCAATCCTAATCTATTTGGTTACGTGACATATCCTGTGCACTCTTCAACTTATTTGGGCACTTCTATGAATTTATTTTCTTCCTGCCACATTATTGAAACAGTTCTATGTGGATTTGGTATTGAGTTTGCAAGTTACGAAGAATAGTGGCAAAACCTATGGGTAGTATAAGATAATTTGTCATCATTGCAAAGCAAAGCATAGAATTGAGTCTCTTTATAGTCAACCGTCAATACCAATGAAAAAAGGTATTAACATTT…	6008967	6009567	TTCCAATGGACTGTTTGTCG	59.541	20	GCTTTGCTTTGCAATGATGA	59.96	20	232	656	887
Pm1	23701643	C	G	DOWNSTREAM	TTTCAATGTTTTCATCAGCAAATGTGCGCTTGAAAGCAACACAAATCTCAACACCACATATAGAATTTGTAGTGTAAGTGATTAAGAACATTTGTTTCTGGATTCGAAGTTTTAAGTGGGTTCGGTTCTTCTTTCTTTTAATATTACTTGTATTAAAAATTAAAAAATTAAAAATCTATGGCACCACTATAGAATTCCTGCTAAGAATAATGGTCATGGGCTCATTTCAGAAAATCTGGGCCAATATTCAAAACCAAAACCTCTGTCAAATGGGTTTGGAGATATGGCCCATTTGTGTTGGACTGACTTGGTATTGGGCCTCAAAGTCATCTTTTACCTCTGTGTTTTTTTCTTCTTTTAGCATTTTTTGGCTGTGTCGGGTATAGTAGTTAGTTAATG…	23701443	23702043	TGGGTTCGGTTCTTCTTTCTT	60.096	21	GACTTTGAGGCCCAATACCA	59.933	20	212	665	876
Pm1	2643974	A	C	INTERGENIC	GTTGAAATTGTTTTCATTTTCACTTTTGTTACTATTCTCTCTCATCCTTCCATCTCATTCTCTCTATCAATCTCACACTCACTTTCATTTTCACACTCATTTTCCTCTGTACTCTAACAAAAAAAATTAAAATTAAAATTAAAATGATTATCAAACGGGCCATAGACTATGATATATGTTTATGCTTGTTTTGGCCTAGCAGATCGACATACCCCACATTGCATGTATACAACAAGAAACCTTTTCCCAACTTTAATTTTTTGATAAGTTACCTCTTATGAGAGGACTAGTATTTTAATATTTGCAACCACATTAGTTATTAGTGAAAAACCAAATAAATGTTGCAGACGTAATCCAAATTACGTAAATTACGTGAATCTCAACAATCAAAAACTTAGC…	2643774	2644374	AATGATTATCAAACGGGCCA	60.153	20	GGTTGGCATGCTAAGTTTTTG	59.639	21	266	691	956
Pm1	2639526	T	C	DOWNSTREAM	ATGTTTCTTCCACCACACCTTTGCTTGCTTTTTGCTGTCTCCCTCTCTCGTATCGTATTATTTATCTTTCTCTCCAAGTAAACCAAGCACTGCAGAGGAACATGGATCTCGATATATTTTTTCCGAATGCTGTAAAAGTTTCAGCCAAAAGAAATGGGGGGAGGGGGGCAGAAGTGACTTAAGGACAAGGACCCCTTTTTTTGGGTGAAATTTACTATTGGCTCTCAATGGGTCCAAGACAAAACCTAAAGACTGCATGCAGTTTGGCTCTTCTGAAATATTTATTCATGCTTGCTTCTTTCCCCAGTGCATGAAGTGAAGGCACATGGTTATGATTGCTTGCTTGCTTGCTTTTCTTAAAACTTAGACGAATTCACCAACGGTTGCAAGTTGAGAGCC…	2639326	2639926	TTGCTTTTTGCTGTCTCCCT	59.993	20	GGACCCATTGAGAGCCAATA	59.894	20	211	573	783
Pm1	18504	G	A	INTERGENIC	CGAAAAAAAAGGGAAAAAAAATTATATATATAAAAATAAAAATAAGGCACCTAATACATACATATTTAAAGAGTGTAGCCAATCGGCTATATTATTTGTTAAAAAATAAATAAATAAGGGGCCCCAGTATAGCCGGCCAGCTAGCTATACTCTTTAAATATTTTATATTTAAAGGTATAGCCGTGCGGATATATTATTTAGTATTTTTTAGAAAAAGAGGACTCGCCTAGCCCCTAGGAACTGATTCTCGTTTCGTAGGCATGCCACAATTTTGAGCTCATACTCGTTTCTTTTGCTTGATCATTTAAACTTATGTGTAACATACACAAAGTTTAAAGAATATCAACCGTAGGAGATGTAATGGAGCCCAAAGGATACATATCTCCAAGGACACCAAGA…	18304	18904	TAAAGGTATAGCCGTGCGGA	60.599	20	TTGGGCTCCATTACATCTCC	59.894	20	202	718	919
Pm1	22861458	A	G	DOWNSTREAM	ATTCTCATCAGTCTTTTCAAGACCCCAAGGTCACACGCCAACATGCGCACACAGACAAAATGCAGGCAGAGCACCATTGCCTCCTAGGGCAGGCACATGAAGACATGAAGACCTGACACTTGCTATGACAAGGTCAACTTTTCAAGGGAAATAATCAGGTGGTCCTTGGACCACTATTGAGTAGCAACTTCAAGCTTGCCATCTATCAGTGTCTCAAGGAAAACTAAGGGCCCGTCTGGTAACGTTTTCGGAGAATGTTTTCTGAGATATTTTCAGAGAATGAAAACAAGAAAACAAATTTGCATTTTCAGGAAATGAAAATGCGTCTGGTAGATTAATTAGAAAACATCTTTAAAAAACAAAAACAATGAAAACGTGTCTGGTAGTACAATTGTTTTT…	22861258	22861858	GCACACAGACAAAATGCAGG	60.31	20	GGGCCCTTAGTTTTCCTTGA	60.423	20	187	595	781
Pm1	17797912	G	A	INTERGENIC	GAGGCTTGAAGACGAAAAAAGGGCCCAGAAAAAACCTAGAATTGAGAAGAAGCAGAAAACTCCCTGCATTCTTCACCTACACTTTTGGAAGAGCCACCAAGCACAACAAATACGTGCCGGTTCCTCCACCCTAGAAAATTCCAAACACCAAACAAGCCTTGTGCTACCCGTTTGATCAAGATCAAGTCTCTACGACCCTTGCATCAAACACAAATTTTCTTTATACATTTTGAAGATCGAATCAGATGATTCAATACAGAAATTGGAACCCTAAATTTCATAAATACAAATATTGTTTTGTACACGTGTTCTTGTCTCATTTGTCGCAGGAAATTCGTGTTTACAAATTTGGCACGCCCAGTGGGACTATCTCTACCTCTCATCTCTTTTTCCAGTTCC…	17797712	17798312	CCTTGTGCTACCCGTTTGAT	59.993	20	AAACACGAATTTCCTGCGAC	60.118	20	186	705	890
Pm1	9043617	G	T	DOWNSTREAM	AGAAAGGAGAATAGGAGGAAGAGAAGAAAAAAATTCTCTAAGGTGAGTCAATTTCGAAAGATTTGATTTTAACTTTGTCTTTGTGTGTTTCTAATCCCTTAAAGAGTATTTTGAGTCATTTGAGAGATGGGAAAATTGAATTGGAAGAGGTTGAGTTTCTATTTTCGGGTTGGGTGGATAGAGCAATTTTTCAAGTGTGGGTGTTGTTGATTTTGGTTTCATTTTGGGTTTTTGATGAGTTCTATGATAGGTATGAAGTTTAGAAGAGTTTTTGGCAGCCTTAGAAACAATCTAGGGATGTTAGAATGGTTGGAAACAACTTTGAACCAAATCTGGAAATTTGCATTTTCTGGAAATTTGCAGTCTGCAAGCCTCACTTTGGCTCTCTTTTTCTCCCAA…	9043417	9044017	TTCTATTTTCGGGTTGGGTG	59.795	20	TTGGGAGAAAAAGAGAGCCA	59.926	20	243	705	947
Pm1	5153129	T	C	SYNONYMOUS_CODING	TCTGTCTTGGGAAAATTCTTCAAACTTGGTTTTGAACCAAGTGTCGCTACCGTCAACACTCTAATTAACGGCTTTCTTCTCGAGAATACAGTGGTTGAGGCTGCAGGAATTTTCAATAAAATGATCAAGGCAGGTAATTGTCAGCCTAATGCTATTACTTTCGGCACACTAGTCAAAGGCCTTTGCATGAAAGGCAACAATGGTGCTGCTATTCAGTTGCTAAGGAAAATGGAGGAAAGAGCTTTCAAGGTTGACCTTATTGTCTATAACACGATTATCGACAGTCTTTGTAAAGATACCCTACTTGTTGATGCATTGAACCTCTTCTCAGAAATGATGAGCAAGGGTATTGCCCCAGACGTCAGGACTTATACAGCGTTGATTCAGGGAGCTTGCAAA…	5152929	5153529	TTCGGCACACTAGTCAAAGG	58.923	20	CCTAATTTGCAAGCTCCCTG	59.839	20	245	708	952
Pm1	26363722	A	G	INTERGENIC	ACGACAATGTCGACCCAATTATAGCCCCATGAACGATGAAGTCAGCCCACCGAAAGGCCAATAAACTGTGTAATTTGCCCCTCGACTGACCCATTAACGACAAAATTGGCCAACTTAAACACCCCTGAACTTCGAAATGGGCCCACTGAAGGCCCATCAACGACAAAGTATGCCCACTGAAGGCCCAATAAAGACACAATAAGCCCACTATAAAGTACAAAATAGGCCCAAAAAGGCACATAAACGAAAAATGGCCCAAAGAAAGGCTACTAAACGACAAAATAGGCCCCAAAGAGAGTCCTCTGAACGACAAGTAGGCCCACGAAGGTCACTAAACGACAAAATAGGCACACCGCTAAGAAACTAAACGACAAAATAGGCCCAATAAAGAACCACTAA…	26363522	26364122	ACTGTGTAATTTGCCCCTCG	59.993	20	AGGACTCTCTTTGGGGCCTA	60.204	20	238	613	850
Pm1	16332708	G	A	DOWNSTREAM	ATTCAACTCGAGGATATGTTCGAATGTAAAATTTCATGCAGGCTTGTTACACTTGAATCATACTCATTCGTGGATACTATTTTTGTTGTTGTTTTTTTCTTAATAAAGGGCACAAAAAAAAGGGCTATGCTATAGAGGATTAGTCCATCCTCTTAACAGCAAGCAGGAGAGGGAACCTTGCCCCTGATAGAACGCCTCTCGTTCCCCTAGACACATAACCGTATAAACCTACTTGTTACAATCCTAAAACAATACATCAACAAGGAAATCTAGTGGTTCCTCAAACCAAGTAAGAGTAGTCCCAATGTGAAAAGCAAAACATGCAATTCGATAAGCCACCTCGTTTGCAATACAACAAATATGGGTAAAGCTATCCTCAATGATCTGATTTAGTATGGC…	16332508	16333108	TAACAGCAAGCAGGAGAGGG	60.529	20	GTATTGCAAACGAGGTGGCT	60.14	20	200	702	901
Pm1	7880517	T	C	INTRON	CCATCGCTGCTGCCTTAACTCTTGGTACTGCAGCCTTGGCGCATACTCTTCTATCCCGTCTGTTGGGCTTTTTTGGGTTTTATTAGGAGATAAAAAAGAGAGAGAAAAAAGAAAGAAAAAAAAGAAAGAAAGGGTATTTTGGCATTTAAAAAAATTAAATATGGGTATTTTTGGTATTTTAAAAGTTTCATTAAAGGGAGTCAAGTGCTTCCCTTGTTTTTGTCCTACAACGCTTTTAAGAAGCACCTCTCAAGTGCTTTTTCCAAAACCACTCAAAGTGCTTTTGGATCTCACCCAAGGAGCTTTTGCAATTTTTACCAAACACCATTTTTAAAAGACAAAAGCGCTTTCACCCATTTAAAAGCGATTTTCGCTGCTCTAAAAGCACTCCCAAACAAG…	7880317	7880917	GCGCATACTCTTCTATCCCG	59.829	20	CTCCTTGGGTGAGATCCAAA	60.042	20	264	587	850
Pm1	841159	A	G	INTRON	AAAGGGTGGCCTTCACACTAAACAGTAGAAATCTGAAAAGAAATGTCATCCTGAAATCAATGAAGGTACTTGTACTGGTAACACAAAAAATATTGTATTAAGTTTTTACTTGGTACTTAAAAGATGCAATATTTCTGACAAGATTGTTTATAGAAATGCAATTTGTGCGTGTTATAAACATAAAAAAAGAGAGTGAGTGCAAAAAATTTACCGTCAACATCCATGTAGCATTGTCAACTTCTTGGGGATTGGATTTAACATATCTATGGTTGAAAGTACATCCATCATGCATGTCAACCTTGTGATCATTTTTAAGATGCATCATAAGGAGTTGGATATCTCCTGTGACAGAACAATCAGCTCCAGCATAAGGGCAGTTGTATGGACGATATTTACAGA…	840959	841559	AGAAATGCAATTTGTGCGTG	59.735	20	TGCTGGAGCTGATTGTTCTG	60.136	20	217	700	916
Pm1	2347758	T	C	INTERGENIC	TCATCTCAAAATTCATAGATAGAAAATTCTTGGTTTCATATAAGAGGCTCTCATCACTGCTAGCAAGGAGAATATCATCTACATAGAGAACAAGAATGATAAATCTACTCCCATTGTTCTTCAAGTATATGCACTCATCCAACCTATTCTCAACAAAGCCAAATGATGTAATTATCTAATGAAACTTCAAATACCACTGCTTTGAGGCCTGTTTCAAGCCATAGATTGATTTCTTCAGTTTGCACACTAACTGCTTACTATCTCTTCTACAAATCCTTCTGGTTGCTGCATAACAATCTCCTCACTTAATTCACCATTTAGAAAGGTTGTTTTGACATCCATTTGATGTAAAAACATGTCAAAGTGCGTCACAAGTGCCATAATAATCCTAAAAGCATC…	2347558	2348158	CCAACCTATTCTCAACAAAGCC	60.001	22	ATTATGGCACTTGTGACGCA	60.142	20	246	687	932
Pm1	3318735	T	A	DOWNSTREAM	TTGGTAAGATCTCTTATTTATAGGCTTACAATGATATAATATAATACATTTACAACTCATAATTACAAGCCCATAACTATAGAAATTAGTGCATATGTCACAAGTTATTCATATGGTGGATGTTATGGTGGTCATCCACATTCGCTATGTTCATAACAAGTTTTTTATTTACGGTGGTCATGCACAGTTTTTTTTTTTTTTAGACCCAAAAATAAAAGAGATATTTATGGCTCATTTGGGAGTGTTTCTGAAAGGATTAAAAGCACTTTATGACAACCAAAAGGGCTTCTAACGGCGTTTGACATAAAAGTTTAGAAGTGTTTGTAGATTATAGAAGTGCTTTATGGAGAAGCATTTGTCATATGCTTATTCAGGAAGCACTCCCAAGTGCTTTTTCAG…	3318535	3319135	TACGGTGGTCATGCACAGTT	60.032	20	CCTGAAAAAGCACTTGGGAG	59.846	20	231	718	948
Pm1	23177487	A	G	DOWNSTREAM	TTCTACAAGATTTGTAGCTTAATTACAAATATAATCCTCTGCTTCTTCTTTTTTTGGTTGTTGTTACAAATCTTGTATTTGTGTTATTGTTTAATAAGACTTTATTTTATAATATGTTGGAAATATATTTAACTCTGACCGCTGGTTTGGTGCGGACTGAGTTCGAATCCTCCTTCCCTAATTTCGATTATATTAAATTAAAATATCGTTTATTTTAAAAAAAACAAAAACAAAAACAAAAACTTAAAGAGTATTTTGTTGGTCAACTAACACATCAAAATTTGTATAATTCATCTCATAACAACATGCAGATAGCAAATCACTCCAGTAAAACAATATTACACTTCGATTGAAAAAACAACATTACACATGTCACCGAACAGAGCAACAACAAAGGAA…	23177287	23177887	GAGTTCGAATCCTCCTTCCC	60.015	20	TTTGTTGTTGCTCTGTTCGG	59.881	20	237	707	943
Pm1	9994879	G	A	INTERGENIC	AACAAATTGTTCACAAGGCTCCAGATCCGTGATTTCATAGACGTGATCCAAATTTTCCACCTTCTATTTGTATGAATGATTACCTCCAATGATAAGGAAAAAAAATTGTTTATGTTACAAAAATTCAAATTTAACCGTCTTAAAACAGTTTTATTTTTACTTCTATGTACCACGCATGTATTTATTTACACAAATTCAACGTAGATAGTTCTGTTTTTATTTGTTTGTATGCATGTGATGAGTATCGTCTTAGATATTTCCACACATCCATTATCTTCATGTTTTATTTTGTTATCCTCCCTGTATAAATTATATTAGTTATGCATAATTAATTTCTTCATTTGACTTGTTCATCTTGTACGTACATGCGTCGAATCAAAGATTAGTCCAAAGTTAAAT…	9994679	9995279	CGTGATCCAAATTTTCCACC	60.17	20	AACATGAAGATAATGGATGTGTGG	60.007	24	242	590	831
Pm1	21501601	A	T	DOWNSTREAM	TTAAAATTGAAAACATTGAATCTTACCACCAACATGGCTTTTTTTGGCTGACAAGAACTTAAAAAGTAATCATTTTTCCTCTTTAAATTAATTTAAAAAATTAAAATCAGATAAATACAAAAATAAATAACAAAAAATTAAAAAAATAACCCAAAAACAAACAAACCCAGGAACAGTAGAAAACCCCACCTCTTCACTCCAACCTCGCGACCTCCCCTCACCCCCATCTCCAACCCTACAGCCTCCCCCTCTAAGCCTCCACCCACCATCACCCAACCCCTCCCAATCGCTTTCACCGTAACCCGCACCCTCTCTCTCCCACCCCCAAAATTTATGATTCAAATTTATGATCCACGAAAATTACCACCCAAAAGCTACAAAAACGAAAACTTATGAATG…	21501401	21502001	CCCAAAAACAAACAAACCCA	60.599	20	ATAAATTTTGGGGGTGGGAG	59.882	20	186	698	883
Pm1	17618920	A	G	DOWNSTREAM	AGGACACGTGGCAAGCTCACAATTGATGTCCACAGTCCCACATCGAAAATCTACACAACATGCACACCTCCCAAGGTCTATAAAAGGAAGCACAATTCCCTAGAATGAAGGTAATCAGAACTTACGACATACTGCCGATTGATCTGTAGTTCAACTTTACTAAATCCATACTTACTTAAGCATCGGAGAGCCTTCGGCCGATACCACACTGGTGCCCTAGGCCTTACCGAGCGTTTGCTATCTTGCAAATCGCACGCCCTACCGAGACCCAAAGTATACCGAAGGCCCAACATCACTAAGTTGCGTGGGAAAGTGCTGAACCATTTTTCTGCGTCAACAAAAATTAAAAACCTAGCATAGGCTTATAAAAGGTTGTGCTACTCGCCAATTGGCAATTAT…	17618720	17619320	TGATGTCCACAGTCCCACAT	59.801	20	TGGGCCTTCGGTATACTTTG	59.953	20	266	572	837
Pm1	11512123	G	A	INTERGENIC	TTTGTGCGACGAATTTTCTGTCGCGCTGAGGTTTGTGCGACTCAAATGTACTTTGCTCGACCAAATTTTCTTCGTCACGCAAATTGTAAAATGTAGTAGTGTGTGGGTGCTTTTAACATAATGACCCTGCCACGTCAGCATTTTTGACAGTCTTTTGAATAGTGTTAATGGTTGGGGGGTAAAGTGGAACACAAAACCACGATCAAGGGGGTTAAGTAGGCCATTTTAATTTTGGAGGAGTAAAGTGAGATTTGATCGAAGTTTCAGGGGGTACTATAGTAAATAAAGCTAATTAATTTCACAACTGAAAACTATTACAGAGCATATTGAATAGGTCTCATTGATTTGGCGATCATTGGTGTAACTCCCTAACACTTCTGTAACTCACCACACCACATC…	11511923	11512523	GGGGGTAAAGTGGAACACAA	59.688	20	TTACACCAATGATCGCCAAA	59.93	20	190	723	912
Pm1	13840961	T	A	INTRON	TAGAAGTGTTGGATTTGTTGGAGGAAGGGAGAGATTGCAGGAAAAGGGAAGCAGGGAGAGTTCTAACTAATCTAGTTCCTTCTCTCCTTCGCCTTATCAGGTATGTTTGTTTGAAAGAAAGGATTTGGGTTTGATAATAATCCTAGATTAGTTAGAAGAAAGTTAAAATACTAAGATATAATTTATTTGAAATAATCAAATACAATATATTTGAAATTACTATATGCAATACAAACCAAGGATCTGATGAGTTTTATTCTTTTTTGTTTCATACAAATCTAAAAATTTATGTATTGTGATAGTCCAACCGAGAAATTTACCTATATAATATTTTATTAGATCCCTAGGTTTGAAATTACGCCTCCCAAATGGACTTAGGGGTATTTGAATTTTAAGTTC…	13840761	13841361	TGTTTGAAAGAAAGGATTTGGG	60.317	22	TGGGAGGCGTAATTTCAAAC	59.938	20	260	656	915
Pm1	7500305	G	A	DOWNSTREAM	ACCCGATATAATCCCTTTTGTCAAGTCGGATGAATTACAAAACAAAACAAAGTACTTGGGAGTCGACATTTCAGACTACTTATGATACAAAAGCAAGAACTGGTGAGCGAGATAATTGGCATTACTATAGGCCATCTGCTCCGCCTATAATATATAGTGAGAGACGCAAGATCGCCCAAACAGACATTTTATCCATCCACGGTAACCATCTACTGCAGCTATGCAAGCTCAATGTCGGATACGGAATGGTTAGAACACCACCATTTGCCCGTTTTAGCATAATTCGGCATGACAACCACACTGCAGCAAAGGATTGTGGGTCAGCAAGAATCCAGAGCATCTCATCATGCGCAGCTTCTTATGCAACCATAGATGAAGAGTAAACTGTCACACAACTAT…	7500105	7500705	GATCGCCCAAACAGACATTT	59.939	20	GCTCTGGATTCTTGCTGACC	59.957	20	169	718	886
Pm1	20931522	T	C	INTERGENIC	TTCTTCCCTATTGCTTTTAATTGTATTTTCTCCAAACGGTTGGTGAGCAGCAAATGACCGATTGAGACATTTAGTATATTTAGTAACTCTGCAATTGAATCATTATGCTATTAAATTAGTAAAATATCAAGTAATAATTAGCGGTGGATTTAATTGACATGTATGAAGAATCTGCTTGAAATAAATAAAGAGGTGTATTGTTATTTTAATTTACATGTTTGTAGCAGCACGATTGGGTTCTTCACATGCCTGCATACTTTATAATTACGTTGTGGCATCAAGCAATTGCGGTTTGTCAATTAATTAAATTGAAAAAATTAATAACCAAATCCTAGTTGAATTTTATTTTTCCATTAGAAGGGGCACGTACATGTTCTGCAGTACCCCCTGTGAATACTC…	20931322	20931922	CAGCAAATGACCGATTGAGA	59.799	20	GTGAAGAACCCAATCGTGCT	60.119	20	198	596	793
Pm1	8692698	G	T	INTERGENIC	AGGAGGAGTATTTGGTATGTCGCCTTCACAAATCCTTGTACGGATTGAAGCAAGCATCTCGCCAATGGTTTTCTAAGTTCACTGAAGCCATACAAGCTGCTAGTTTCACTCAGTCCAAAGCCGATTATTCTATTTTTACCTGCAAAAATGACAAGTCCTTCACCGCTCTCTTGATCTACGTTGATGACATCTTGATTGCAGGAAATAATTTACCTGCCATTGATGCTCTCAAGCAATTTCTTAATACTCGTTTTAAGATCAAAGACCTTGGTGATCTTAAATATTTTTTGGGCATTGAGGTCTCATGTTCCAGGAAAGGTATTTCTATTTGTCAAAGGAAATATGCACCGGATATTATTAAAGATGGAGGAGATTTGGGAGCACGTCCAGTAAGCTTTC…	8692498	8693098	TCCTTCACCGCTCTCTTGAT	59.95	20	GAGACCTCAATGCCCAAAAA	60.051	20	149	704	852
Pm1	10110607	A	G	DOWNSTREAM	TCGAACACAGCCGACACAACTCCGACACGCCCCCGACACACATTGGACATGGTCAATGGTTGGGATACGGTTAAGACACGGCTCCGACATAGTCAAGACACAACAGGGACCAGTTTTAAAATTTTAAAATAAATCCCGGGTCTAATGTAATTTTTGAAACTTTGGTGGACTGATTTGAAATATTTTTAAAAATATGGGCTAAAAGTGGAAAAAGACTTTTTTAAACCTAAATATCACTTTTTCTGCTGCCAAAGTTCATTTCCTCCGTCATAGCTCCTCCCCCCTTCTCCTAGTTTTGCACAAGGTAAGTCTCTTTGCAATTTTGTTTTCTCTGTTTTCAAATGCATTTATTTATGTTCTCTATTTTCTTTTTTATCTCCCTCCACAACAGTAGAAGAG…	10110407	10111007	TCAATGGTTGGGATACGGTT	60.051	20	GGAGGAAATGAACTTTGGCA	60.051	20	214	601	814
Pm1	12693537	A	G	DOWNSTREAM	AAGAGGGGAGCCAGAGCAATGTTGAAGAGAAGAGGAGAGTAGAGCAACGTTGGATAAAGGCAGACTCAATAGCGTCTTCGTTATTTAGCGGTACCTCTATAGAGTTCTCTATTTTGTGCCAAAAAGTGAAGTGTTTTTTGAAGGCTAGGACTATATAGTCTCATTTAACTTAAAGATGGGTTGCACCAAACATGGGCTTGAGGTGTTATTTAAGTTAGTCCAATCCAAGCCAATCCAAGGAGGTGTACCAATCAGGGCCATAGAGTACTGAAAAGTTTATTAATGTTTTTGTTTGTGCTAAATGAAAAAGGATTAAAAACATTCATAATAAAAAAGTTCAACAAATGACTATGAAAAATTTGGCCTCACATTCATTGAGGAGAAAAAAAATAATGAAAA…	12693337	12693937	AGATGGGTTGCACCAAACAT	60.24	20	TCAATGAATGTGAGGCCAAA	60.049	20	205	722	926
Pm1	96940	C	T	INTERGENIC	GAAAGTACATATACATATACATAGAAATTTCATGTAACTTGTATTATATACATATATTGGAAAAAATGATACAAATTTTGCAAACGTGAGTTGGTCAAGTTAGCTAAAGTAATGGGTCCAATGTCTGCCTTGTTGCACTAAAGTTTGAACTCCCCCTTGATTATAATAATTCGGAATAATTTGATTATAAGTGGTACGTACGCTTTGCCTACAACTATGCATCAGCAAAGGAGCAAAAGGAGAGCATGCGTGCATTATGCGAGAACACCTACAGCTAAACAAAAACAACATGTTTAGTTGTTGATCCTCATCTACTTATATAGAAATGCTAATAACTCTATAATTACATTATTGTATACATATAAATCCATGATAATTAAGGGAGGAAAAAGAAAAGCG…	96740	97340	GGTCCAATGTCTGCCTTGTT	59.973	20	CTCCTTTTGCTCCTTTGCTG	60.125	20	128	663	790
Pm1	6945335	G	A	INTERGENIC	AACAATTGTTCGATTCATGAAGCTGTACTTTTGGGAAGGAACTTATGAATGAGTTATCTTGTCGTGTTACTCCAAACATGAATGCACAACTGGTGCAAGATTTCACAGGGGAGGAGATCAAAATGGACCTTTTCAAATACATCCATCAAAAGCCCTAGGACCCGACGACATCCCCCTTTTGTTTTACCAAAAGTATTAGCGTCTTATGGGGGAAGATCTCATAAGGGTTGTACAACAAGTTTTTCAATCTGAACAGGCATTAAGAAGCATCAACTCCACTTTTGTCACCTTAATCCCACAGTGAAAGACCCAAAGAAAATGACTCACCTATGACCTATCAGAGCAAAAGTGATGGCTAATAGGCTTAAGAAAATCATGGATAGAATTATTTCAGAAAGT…	6945135	6945735	ACAGATGAGGGGATTGAACG	59.927	20	CCCTTATGAGATCTTCCCCC	59.722	20	267	509	775
Pm1	16929832	A	C	INTERGENIC	ATTCCGTGTGATTTGATCAACTAATTACGTTACGACGTATGTAATGTAATGAGCTCAATAGTCAAGCTCATGATTGAGGTTTTGTTTTTCATATTGTCACTATCCCTCGCACCCCAATCAATTCACAATAGTAATTATATGTATATATGGTATGGGTTAGCCCAGTGAACTAGAATAGTATATTCATTAATTATTCGAATACAAGTAATATTTTATTTTAATTTAATTTAAATTATGGAAATGAGAATTCGAACTCGGGTGTAAAGTGGAGAGCATATCCGCTCTAGCCAACTTGACTAAACTCATATCTACGTATACTTGTCTTTTTTCTTTTGAGTTCAATTGTTTTTTTTTACATATTATAATAATTTAGACTATGATTCATATAGAAAATAAAAA…	16929632	16930232	TTGTCACTATCCCTCGCACC	61.067	20	GCTCTCCACTTTACACCCGA	60.255	20	181	642	822
Pm1	9054236	A	G	DOWNSTREAM	TGCAACAAATATCCTCATGGATAGTAAAATCCTTTTATGAAAGTCCCAATAAACATAAATCCATAAATAAACAAAGATACTAACGAGTGAAGTGGTAGACATTCTGAATGTTTGAAGCAGAAGTATATAGTCTTCCTCACTATTCAATATGTATGACTACAATGGAGATGGCATAAAACAGTGAAGCTGCAAGTGAGGGGACCTTACTTATATACTGTCAATTAGGTTTCCCACCCATCATGAAAAAATCTAATCCCAACACAAGTAGGAATAGTCCAAGCCCAATAATAAGAACTCATCATGTAATTGATATTGAGTCCACCTATTATATAGTTATATATCATGTACCAATGGGTAGCACACAACAATCCCATATACTAATGATGGAGCCTAAAAGCT…	9054036	9054636	TTGCACCTTCAGTCATTTGC	59.847	20	TGGGTGGGAAACCTAATTGA	60.162	20	254	532	785
Pm1	3288641	A	C	NON_SYNONYMOUS_CODING	ACCAGGCAACCAAGCAGCAACAAGAGCATCCATCTTTTCCAAGAGCCAAGGCTCTAAAGTTAAGGGTCTTCCAGATATCAGAATCACCAATGTGGGGAGTCTATCAGCAACTGAGCTTATCACATCAGTTCCATTGAAGGGGATGGCAAGCTCCAAATTGTCACCTCTGAATTCTGCATATGGTCCTTCACCAACAGCTAAAATTGCAAAAGAGATATCTTCACGTGCCAAGGTGTCTGCTGATGGATATTGCTCATAAATTATTTCTGTATCATCTCCAACTGCCTTCTTGATAGCTTCCAAGATGGTTGTGCCTTAAAAATGTAAATTTCTAAATAGTTAAGTGTGCCTGTGCAATCACAGCGATCTTAAAAGGTATAAACATGGAAATTTATGGTC…	3288441	3289041	TGCATATGGTCCTTCACCAA	59.924	20	GTGATTGCACAGGCACACTT	59.758	20	187	723	909
Pm1	12527424	C	T	DOWNSTREAM	AACTTGATTGGCTAGTTACTCAGGCAGATCAACTTGAATCAAGGCTCTAGCCTTGGATCCCGGGACGAGGAGAGAAGGATGTGCGAGTAGTTCGAGAGGTCCCAGGCTGGTCAGATGGGGACAAACGGGTAAGGGAGAGAACGAGATCGTGCTGATGAGACGTAGACATCTGCAAGCCGTACTCTGAGCTAGTCGATGATCCGTTCGAGGTTAGGTCCAAGGACACGAGAAGCTGGGCCCACAGTCCAATGTCCACGCTCCCTTGGGCCCACAAGGAAGTATCTAATCTAGGCTGGGCCTACAAGGAGTTCGAGTTCTTGAACAATTGCGTGATGAACGCAATTGCTGACGCACACCAACCCACTTGAGAACCATTACATAACGACAAGTCGTAGAGGA…	12527224	12527824	GAACGAGATCGTGCTGATGA	59.95	20	ATGGTTCTCAAGTGGGTTGG	59.82	20	237	687	923
Pm1	13818792	T	C	INTERGENIC	TTATCTTGCCCACTTTACCTTTCCTCTTTGACGCCATTTGACTTCCTCCTTTTGGGCCAAATCTCCGATCTTTTGAAGAAGATTTTCTCTCTCGGACCTCAAAAGGTGGTCCAAACCTTCAGTACCTTCACGTTGGTCCAAAATCAGCAATCTAGCTTCGGCCTCCCGTAAATTTCGCTCTACTTCCCCGAATTCCTCCTTGCTCCAAACTTTCAATTTCGATTTTAGCATCTTTAGCCTCATCATGAATTTGTATCCCTCCCATCCCAATATCTGGTCCTCACCCCACCACAACTTGATATTCCTCGTAAAGTCCGGGTGATTCAGCCACATGTTTTCAAACCGGAAGGGCGAAGGACCCCACTTTACCCTAGAGGTGTCCAGCTCTATCGGGCAATG…	13818592	13819192	GACCTCAAAAGGTGGTCCAA	59.943	20	GAATCACCCGGACTTTACGA	59.933	20	231	643	873
Pm1	14858270	A	C	DOWNSTREAM	TTGTAAGATTTTGGAGCTATTTTTATAAGAGAAGGGGTTCGATGGAAATCCCGCACCTGGTGCAGGAGAAAATAAAAACTAAAATAAAATAAAAAGAAGATGAAACATGGTTTTAAATTAAACTTCTCTTATAAAAATAGATCCAAAATCTTACAACTTTACAGTGAATAAAGCTCTATCACTTTCATATAATTCAGCCTAAATTGGTTTAGTCATTTTCTTGCCCACTAACTCATTCTATCAAAAACTTTATTAAACAATTGCATGCTAGAAGATGTGTCAATAAGAGGAAAACTTAAAGTTCCATCTCCTGCTTACATGACGTAACCAATTTGTAAAGCTATACCAACTTTCTTGCTAGAATTGTAAGGTGTTTCCCAATTTTCCATCGCATTCACA…	14858070	14858670	CACCTGGTGCAGGAGAAAAT	60.111	20	CGTCATGTAAGCAGGAGATGG	60.663	21	271	602	872
Pm1	1350286	G	A	DOWNSTREAM	TTTAGGAAAAAACTCAAAAGAAGTAGCCAGCTCTCAAAAACACCCAAAAAATTTTCAAAATGGCAAAAGAGCCCATTATCTTTAGCTTTAGAGACATGCAAGTCCTGCAGCCCTTTCATCCGCCATCAACATGTGAAGATTTTGTCTTCAAGCAAGCAGGCCATGTGGAGACTTTGCATATGTCAGACTATTATTACTGCGCAATGACAGTGGCAGATACAATCTTTTGTTTCTTTATACATATTTCAAAGTGCATGTTGTCTTAGTGTAGAATTGTTTGTTTGTCATCGGTGTGCATGTGAAGTTCATATGAAACTTCAGAAAGATAGTATCAGATAGAGAGAGAGAGAGATAGAGAGTATCAGATAGAGAAGAACTCTTCTTCTCATCCTTAGCCAT…	1350086	1350686	TGGCAAAAGAGCCCATTATC	60.038	20	GCACACCGATGACAAACAAA	60.562	20	236	609	844
Pm1	222361	C	T	INTERGENIC	GAGCTATAAGTTTCCCTACCATCCAAAAATATGATTCGGATGGTAGAGCGGGTCGGTTAACTGGGCCCAAATAAACCTAAATCAAACAAAAACCCCATATTGAATCAAAATCAAACAAACCCTACATTTAAAATTTTAAAATTTATAAATAATAATAAATAAATAAAAAGTGACCGATGTGGAATTGGTTGCACGTGTGGCCCAGTAAAAAGTGGCCCCACATGAGGAGTGTTGAAGAATACACAAGTCCCACATCGAAAACTTAACAAAATAGAAAGTCCCATATAATAAATGGTTTCACTCCTAATAATATCGAAGCCTTTTGTATAAAACCCCACACTTGCTAAACAGGTGGTTAAGTTGGGAACAATATCGATGTTGCTAGTGGTGAGCCAAGGA…	222161	222761	ATGATTCGGATGGTAGAGCG	60.059	20	TTTTCGATGTGGGACTTGTG	59.541	20	231	579	809
Pm1	4090747	A	C	DOWNSTREAM	ATAAATTGGTGAAATTAAATATGTACCCAGAGTTCTAAAACAGAGGAAAACAGGGGAATAATTTAAGGAAGCGTTGCATTTGCATTGCCCTCACAATATTTTCTTTTAACGCAAAAAGGATATCCAGAATACATAACTAAGTAAAATATCATGTATTTTCAATATTTCCTATAAAACAAGATAATAAAATAAAATAAAAAAATTGATTTATTTTGGCTGATGAACACATGACTCCATTGTCCAAGATATACTACTGTACTAGTGTTGTAGCTAGCATGAAATGCAAGGCATGTCTTAAATATTCAAACTCTACTTTGCAAATCAAAATAAATTCAAGTACAAACAGATCTGCTCTGAGACAGATAGCCTCACTCTCACTCACCCCCTGGTTCGATAGAT…	4090547	4091147	TTTGCATTGCCCTCACAATA	60.073	20	TCATGTGTTCATCAGCCAAAA	60.104	21	153	627	779
Pm1	5688031	T	C	DOWNSTREAM	CTCTCAAGTCTTTGGATTTTATTATATTTCTCTCAGTTGCAAAGTGTTATTGGAATTGGATATACAGGCGGTTGCATCTTCATTTTGCTTTTCTAGTCCCCCAAGATGTATTTGACCTAATCCCACAAAGGTGAACTTGACCTAATCTCCCGGAGGTGAATTTGGACATAGACACAGTGCATGAAGGTTCAGGAAGAAGGTGCGCAGAGCAGGAACTGAGACTGTAGAAGGCAAGACATTTTGATTGAGAATGCATGTCTCCTGCCCTAGTTACTGTGCAAGTCGAAATTGGTAGTTTTTTTGAGGTTTTTTTTTTTTAATTTTAATTTTTTAAAAAAAAATTTAATAAATTTATTTGAATTATATAACTTTTTCAAACAATAGATGGCGCCAAGTAAT…	5687831	5688431	AATCTCCCGGAGGTGAATTT	59.766	20	CTTGGCGCCATCTATTGTTT	60.096	20	252	692	943
Pm1	12069350	T	C	INTERGENIC	TCGTGGATGGTTAGGTTTCGTATGGATATTTTAGTATTTTTTGAGATTTAATGATAATGATGCAAATTAAATTAAAAGATGCGATTAAACTTAAAGACAAGAATTAAAGTTCGATAAAGTAAATCAAAGCAATAGATAAACGTAAATTATACAAAGAACGAAATAAGAACGATATAAATGATAAAGGCAATAAAATAAAGTAATCTGAAATTAAATTAAACTTAAAGAAAATTCGATAACAATTAAAAGTAAAGCAAGAAACTTGAATCTTAAAACAACTTAATGCAAAAATACAAGGAATTAAACTTACATTAACAAAAGTGCAGAACTGATCTAGTTTACTTGCTTGGAAAATAAAAACCTAGTCTAGGGATAGAAAAATGAAAAACAAAAAGTAGG…	12069150	12069750	CGTGGATGGTTAGGTTTCGT	59.853	20	TTGTTTTAAGATTCAAGTTTCTTGC	58.211	25	277	550	826
Pm1	6885063	T	C	INTERGENIC	TAAAAGAAATTAAAAAGTAGGCTAAAAGTCACTTTTGGTTCCTGTAGTTTGACACTTCAACCACTTTTGATTGCAATAAATTATTTATTTCAACGCTTGTTTCTTTAACTAGAGTATGTATATTTAATTTTGACAATAAATTTTTTTTTTTTTGGTAGTATAAGTCTAAACTATAGGGGAGGGGAGGGGGGTTTCTCACATACACAATAACTAAGATGTCATGAGGGTTTGAACCTGAGATCTCTGATCTGCAAATCAATACCCTTTTCTACTGGGTTAGACCTCGTTGGTGACAAATTTAGTTCTGAAAGTAATATTATGGGTTAGCATTTAACCATTTATGTTTTGTTTTGTTAGATGGAAAAAGAAGAGAAAAGTAGGAAGAAATATAATAATGGT…	6884863	6885463	AACTATAGGGGAGGGGAGGG	60.508	20	TCACCAACGAGGTCTAACCC	59.966	20	125	717	841
Pm1	1120341	T	A	DOWNSTREAM	AAAGTTTTTTTAATTAGCAAATAATATTCGAACTTGAAACTTCTTTCAATATTAAGAAAAGATACAATTAGATCATGAGTTAGTTACAACTTCTTATTGAAATTTAGACAATGAAAGGTCAATTAATTTAAGATTCTTACGGTGTGAAACAAGAATAATTAAGGTTTGGGACAATGTAAAGTTAGACTCACCATTGACAATTGATATTGAAACTCACCCCCCCAAAACGCATAGAGAAAGCCATTTTCAGTTTTTCAACTGACCAGATGTCTCCCATCCAGAGAGATTCACCCAAGTTCTCCTCCGGGAACTGGCGACTAGACCCGTGAACTTGTCAAAACCAATGCTACAATTAATCTCTTGGCTCAATGCCTATATGTTCCTTGGGATCTCATCTCA…	1120141	1120741	GATTCTTACGGTGTGAAACAAGAA	59.581	24	TTTCTCTATGCGTTTTGGGG	60.067	20	108	680	787
Pm1	651568	C	G	INTRON	TACAAATTTGCTTCTGGTTTTGTTGGTATAAATGAAAGCATAGTCACATGTTATTTTGATTGTTTTTCATCTTTGACCAATTGATAAGGTAACCCAGTGGGAACCAGAAAAAGGCAGAATTTCATCACCATCATTCTGAAAAATTCATGTCGTACATACTAAAAATGAAATAGAATATCTCATATTCACATGTCTATGCCCGAAACAAGAACAAATGAACAAACGTACCTAGTTTCATAGATTTTGTTTGGGACATGTCAGGTGATAAGCAAAGCTATCAGAAAGGGTGAAACAAGCATTTTCGTTGGGAATGGGGTGAGCCTTGGAGCCTTGAAGTAGGGATTGCCAGAATTTTCTCAAAAGTCAGCTTCATCTAGCAGGAGAAAGTGGAGATAATTT…	651368	651968	GTAACCCAGTGGGAACCAGA	59.82	20	ATTCCCAACGAAAATGCTTG	59.938	20	224	637	860
Pm1	5336848	A	T	DOWNSTREAM	GAGAGATCGGGTAGAATATTTAATACTTCCATGTTCAGGTGAGATAGTTGATGAATTCCACAGCGGTTGCAATGGCACCTCCTGTAATTGCATCCACTATAACTTTATCCTTGCCCTTATTGGTGGCTGCAGATACTAGAGCACCTGTCACAGCACCCCCGATCATGGCATTCTTCTGCAAGAAATCAAAAGAAAAAGAAAGAGCAGAGGCAGCAGTATTAGTTGAAGTCCGAAAATTTTCTTTATTAAATAAACATGAACTTGAAATGGCATGATTGAAGCTTTGTGAAAAACTGACAGTCAAGTCTGAAACAAGAACTCTTTGATAGTTCTTAGGTCATGTCTCAATGATTAGAATTTAGTCCTGGGATGAATTAGTGGTTGAAATTGGTATGCATA…	5336648	5337248	TCATGGCATTCTTCTGCAAG	59.948	20	GCTTCAATCATGCCATTTCA	59.628	20	120	711	830
Pm1	18971138	A	G	DOWNSTREAM	GCATTTAGATGGTGTGGGAACAAACATGTGCGACAATTCGGTATGATATGTGAAAATAACAGATTATAATACCATGATAGAAATGAATTCAACACCCAAATTCAATTAGTAACGAATAAAAACGCTCAATAGTCAGATACCATGATAAAATTAGAGTATCTAATTGGTAATAAGTGTAAAAATCCACCTTATATTACTTGAATAAGTATCCTATATTGTCAAAACAGTATGATTATCCCATGATATGAATTGATGATGGTGATCTCACTCAAGCACTGCATTTTTTCTCTGCCAATAATGCACATAACAAGTATCTAGACATTGCACTTCTTTTACATAATTGTCAATCATTCAACCAACTTCTGGATGCGAATAATGTGACAAGTATATAGCAACAGA…	18970938	18971538	ACATGTGCGACAATTCGGTA	59.995	20	AAAATGCAGTGCTTGAGTGAGA	60.059	22	261	572	832
Pm1	3263772	G	C	INTRON	AGGAAGATGGCAAGGACAAAGCCAACACTATCCTACATCAAAGCGATGCTCTTGGGATTGATATCATAATTATAGGGCAACGGCGGAGAATTTCTAAGGAAATCCTAGGGTGAGTTTTCTTGTACATGTCATGTGTTCTAGTTGTTACAATGTCTTAGCATTCATATTACGTGATAAGTGATGTGCCAAATTATATAATAGAAAGTACTTGACGTAATAACTGAATTCTCACCTGTCACATAATGCGATTCACTAATGTACCCTAAACATGTCTTTTGTCTACTCCTAAGAAATTAAAGTGCCATCAAACTTTATTAAATTTTTTGTTTTAGGTCAAATTAACAGTGCTGTTGAGATGTAGTATATGTGAAAACAGATTATTCAGCTAGCTATATTATT…	3263572	3264172	GGAGAGGATGGGAAAGGAAG	60.008	20	CGCATTATGTGACAGGTGAGA	59.731	21	261	535	795
Pm1	222186	A	G	INTERGENIC	ACCCTCAAAAGGGATCCAAGGAGATAATTTTTCCTCGTCACTAGGAGATCTGACACATCTCAGCTATCTGAATCTCCCTCGCAACTCACTTTACGGTTCACTACATCAATCTCAATTTTTCTTGTCCTTGAATTGTCTTCAAATCCTTGATTTGAATTATATCCTTCTTTCCGGAGAGCTATAAGTTTCCCTACCATCCAAAAATATGATTCGGATGGTAGAGCGGGTCGGTTAACTGGGCCCAAATAAACCTAAATCAAACAAAAACCCCATATTGAATCAAAATCAAACAAACCCTACATTTAAAATTTTAAAATTTATAAATAATAATAAATAAATAAAAAGTGACCGATGTGGAATTGGTTGCACGTGTGGCCCAGTAAAAAGTGGCCCCACATG…	221986	222586	TCTCCCTCGCAACTCACTTT	59.989	20	CAGTTAACCGACCCGCTCTA	60.262	20	166	621	786
Pm1	6690837	T	C	DOWNSTREAM	TAATGAATAGTAACCATAGCCAAGCTCACTCGCATCTTCAGCGAGTGGCAAAGCGTGATGGCAGTTTTGACAGCCTCCGACGCCATATTTTTAATCCATTCGACTCGATTTCTTGATCTGAGTCCAATGATATGTGTTTCAAGTCAATCCAAGGTTGTGCGTCGAGGCATATTTTGTTTAAAGTATCAGGTGATGTAGGGTCCACATGACCCAAATGGTGACTTTTGGATAATAGGTGTCGTTGGCCTTGTTTTGGTGTTGACAGGGCATAGGACAAAGTTTCAGACTATTTTGGACAAGATTTTACCGCATTGAACCCCAGGTTGGTCCAAAGGTCATTTTTGTCATTTTCACGCAGAATGTTTGAAATGCGTAAGGTTGAGGTGTTAAGTTGATGTT…	6690637	6691237	ATAGCCAAGCTCACTCGCAT	60.007	20	CAAGGCCAACGACACCTATT	59.993	20	235	564	798
Pm1	521429	G	T	INTRON	TGAAGGCGCCCAAAAGGATGTTGAGAATATTTTCTTTGAAATAATAGATCACATTGTTGAGCTCATGACAGATCCTTTTGGGAATTACCTCATCCAGAAGCTGCTTGAAGTGTGTGGCGAGGTTCAGAAAATGCAAATTCTTCATTCAATCACTAAAAAGCCGGGGGAACTTGTTAGGATTTCATGTGATATGCATGGGTGTGTGTGTGTGTGTGTTTTAATTTCTCCAGAGTCAATTTTTTCTTTATTACTATTTGATATGATAAAATTGGGAATTCTTCCCAACTACAGGACTCGGGCTGTTCAAAAGGTTATTGAAACCCTCAAAACTCCGGAGCAGTTTTCCATGGTCGTTTCCTCCCTAAAGCCAGGGATAGTGACTTTGATAAAAAACACAAA…	521229	521829	TCAATCACTAAAAAGCCGGG	60.067	20	AAACGACCATGGAAAACTGC	59.978	20	211	694	904
Pm1	23261999	C	T	INTERGENIC	AAGATGACCTTGAAATTAATTTAATTAGAAAATAACTAAAGCAAGTGCATATGATTTAGGTCTTTTCAAGAACATAGACTAAGCCCTTTGCTTATGTGTAAAGGCTAAACATGTGACCATGGTTATTGGAGTTTTTTTTTTTTTTTTTTTTTTGAAACCATTAATAATTCAATTGCTAAAAGTTAGGATGATGATTAGGACCATTGTACTTAACCAAGAATTGAGAACTTGGCCCCTAGATAATGTTACTTGTTTCAGCTGCTAGCTCTCATGCAAATTAATCAGAAAGTGCTTTTTAACACCCACATAAAACATATCAAATGCAAACCCTATCCAATGAAAAGGAAATTGAAAGAGGAAGAGCACCAGCTGCTGCACCACCTTATCATCTTCCACTTG…	23261799	23262399	CATGTGACCATGGTTATTGGA	59.112	21	TCTAGGGGCCAAGTTCTCAA	59.807	20	131	658	788
Pm1	19997449	C	T	DOWNSTREAM	TAGTGGAGAAGTTTTATTCATGTCCGTTGTATTGCTTCTTGGATTGCTTCTTGGATGGCTCTCTTTGTACCTTTTTTTTTGGGATCAAATAGAAACTTCATTAGATAAACTTTAACGATACAATCAAAGACATCAACAAGACATCTAAAATATCAATCCCAAGAGGGCAACAAACTAACTTGCTAAAAGCAAAACTACCGCGAACAAAAACCGCACTAAAATTATTAGCTCACATCACCTCAATTAGTCATAAACCCAAACAAAGCCCACAAACCCAACATAGCCAAAACCCTAAATCAATTCATGAGCCTAAACAAACCTTACCACCACCACCTGAAGAAGCGCCGTCGCAGCCACATCCACTACCGCATCCCTAACAGATTTGGGGAAAATATGATT…	19997249	19997849	CCCAAGAGGGCAACAAACTA	60.103	20	CTTCTTCAGGTGGTGGTGGT	60.002	20	185	706	890
Pm1	2779726	A	G	INTERGENIC	ATCTATCTACATTCATGGGCATCCTCTGAGCTATTGGGCTTCTTCCATTCATAGCCCTACTCTTGGCCTTTGATGTTCAACATTTTAGAGTCGTTCTATAGTGAGGGTACAATATACGGAGTATAGATGTGGACCTTTATATTAGTCACATGATTCATCTGAATAGTAACTTTACTTAGGTTCAATGAAATGATCCTATGACTAATATGAATGTCCGAATGAGGATCCATATATGACGCCCTCATTATAGAATTTCGCATGCATTTTAATCAAACTTCACAATGACAACATAGAAGGGCCTCTCTAAGCGGCCCATGTTAATTGTTTTCATTGCAAAACTACGCTTCTTGTTATTATATGATTGTGACTTAACGATTTCATAGGGAAGGAAATGTTTTT…	2779526	2780126	GCATCCTCTGAGCTATTGGG	59.797	20	TGGATCCTCATTCGGACATT	60.281	20	211	567	777
Pm1	8293593	C	T	INTERGENIC	GACTGACGTTTGCTTGTCAGAACTGTACATGGGAGAGTACGTCGATCTTTGGGACGGAGAGCGAAACCACAGTCGTGGTGAAGAGCATCAAATCCCGCCGTGAGGCCGAGTAGGTGGCAGTTGCTAGATCCGATGTCGTAGCTATGCGGCTGCGGAGTTGCTGTAGCCACAGGACCACGAGGAGGCTCAGCAGTGTGCATCGGGTAGATGTTCTTTGTCGTGGGTCTGAGTGAAGGAGCAAGTGCAGGAGGAGTCCCTACATGGCCGCCTTGCTAGCCTATACTAAGGGTTCTGTACTGACGGACCACAAGAATCCAAGATACTATCCTAAATGTGAACACTCAAGGTGTGTTATGAGCACATACGTTCAAAGTCAGATATATGCCTCTAAGACATTCA…	8293393	8293993	GTCGTGGTGAAGAGCATCAA	59.837	20	CTTGGATTCTTGTGGTCCGT	59.966	20	248	620	867
Pm1	6696284	A	G	DOWNSTREAM	CTTGAATATATTAAGGTGATGAGAGCAAGGCCTCTAATGAAAAGTGAAAGTTGAGAAATTCGTAAACAAAATAGAAATGGGGGAAGAGACAGATGGGCGCTAGATTATATTTTAGGGTATTTGGAGCCACAGTGGTAAAATGCATGGTATGGGACATGCAGGCTTGGTGCCCTAAAGTATGAATTAGTGGGATTGGAGTCATTACATATGCAAATTTATTTATCTGGTCTGGTTGCATAATTTATGTATCTTGTATTATTTGATGCATGACACTTTGATTAATTGTGATAGCTAACCTTGAGGGGTTTGGCAGTACTCTACTGGGCATTAGAATTCTCATACCCTAATAGATTGTGCAGGATTCAAAGTGAAGTTTGAGGAAGCAAGTTTCAACCAAGC…	6696084	6696684	AGAGACAGATGGGCGCTAGA	60.119	20	GAGTACTGCCAAACCCCTCA	60.111	20	234	633	866
Pm1	12971141	G	A	INTERGENIC	GGTCAGAAATGGACACAATTGGAATTTTGGTTTGCAACAATGGAAAATGGGTAATCTCAAAGAAGATGTGCACATATGAAGGGGGTGACTCAAAATGCATAATATTTTCGCGAAACATCACGTTTGGTGAGCTTTTGGAACGGGTGCATAAGATTATTAATACAAACAATAAGGAAGACAAGCTTTGTTTAAAGTTCTCAGTTTCAATATCTTCGAATGAGTGTAAGCATATCAAGATTGAGGACAATGATGATGTTAAATTTTTATTAAGTACATTTGTGACGTAATTCCTTCGAAAGTGGCTCCTTTGCTAGTGAGCATAGAAGACAGAGAAGTGACAAATGTCGTAGGTGATCGTATGCATATTACAACGAATATGAGTCGGATGGTCTGTTCTTC…	12970941	12971541	TGGTTTGCAACAATGGAAAA	59.946	20	GGAGCCACTTTCGAAGGAAT	60.578	20	279	576	854
Pm1	4324273	G	A	DOWNSTREAM	GATTGTATTATACTCCTTTTTTTTTTTTTGGTCTGTTGGATTCTTGTATAGGACAGTCCTCTCACAGAGTGGGGTGGGACTCACATGTTGGGCTTGCATGCAAGTCCCATTATTTTATGAGAGGGCTGCCATATACGACTGCCCTACCAAATAGTAGAAGACAAGAATCAAACACTTACTGAGTATCTGACATTAGTACAGAGTAAGTACTCTACCACTAGAGCTAAAAGCTCACTAAGTACATGAGACACATTATACAACCTGAAACAACACAAACAAATTAAGTTCTAAACTTTCTGCATTATATTTAAGGAAAGAAAAACCCTTGGAATGGTGCAGTGGGCTGCTGCCTTTAATCTATTCAAATCGTTCAATCATAAAAGGAGAAAAGTATTATTC…	4324073	4324673	CTGCCATATACGACTGCCCT	60.118	20	CACCATTCCAAGGGTTTTTC	59.264	20	211	674	884
Pm1	3938874	G	A	DOWNSTREAM	GAATTTCTCGGCCTTTGATGGGGGGACTTCCAAGATTGGAATGTCGCCAGGCCGCAGCCCCAATGGCCAACCTCGACCCCGAACTGGGAAAAATGGCTGGTGAGGATGGAGCACTTCTTCGGCCAGCAATAGAAGGATCAAGGCATTTACCACTTGATCAAGCTATTCGATCGGCCACTCGTCATGGACCAATCGCTCTTGGCCGCAGCCCTATGCTTCTAGTCGTCGGCCACAAATACTATGAACTTCCGGTTTGGCATGATGACGCCGACCGTTCTAGATATGGCCACTTTATTCGGCCTTTCCCCTCTCGGCGTAGAAGTAAACGTCGCTTTGGTCGCCCCTAAGGCCGAAGGGAGCTTCAAGGCCACGTGACCTACGGTCGCCAAGCTTGCTGGG…	3938674	3939274	GAGGATGGAGCACTTCTTCG	59.95	20	GCGACGTTTACTTCTACGCC	59.911	20	231	650	880
Pm1	7417059	G	T	DOWNSTREAM	AGGTAAATTTAGCCCACCCGATTTGCAATTCCTAGATCTGTCCCTGGTGCTGAGCCGAGCACCACTTCTGGAGCAGCGTTTAGATCAACCCCAAAGGTGACATTTCCATGTGCATGACTCCCAATGAAATGAGGATCTTGAGTGTATCTCTTATGTGTGTGATCCCTTCTCCTGGTCTCACCATAATTTATTTATTTATTGAGGGGAAGCTGCATATTTAGATATTTATAGTTTTATAATACTCCAATTAACCCAGTAGAATTCGTTATAGTAGCATTTGAAGGTGAGACAATTTATCCTCATTTAGGATAATTGGAGAAGTGATGGAACTATAGTTATAAGTTTTGAAGACAACCCAGCACCACTGGGGAAAAAAGTAGAGATCAGACAATGAGGAAT…	7416859	7417459	TGTGATCCCTTCTCCTGGTC	60.048	20	AGTGGTGCTGGGTTGTCTTC	60.159	20	209	706	914
Pm1	10957271	C	T	INTERGENIC	AATAATATCGGAAAATATCAATGTCGATAATTTTGCTCACACTTCAGCAATATTTTGTCAAAATATCGGTGTAATATCGCAAAAATATCAAAAATATCGATGTAAAGGGAAAAAAAGGAAAAATAAGGAAAAAATGGAGAAAAAAAAACACAAAGGGGACGTAAACCCCTCCCATTTTACTCCTCCGACACCTTAATCACCATATCACTTATGTTTTTGTGATAATATGCTAAAATATTTATATTTATATGGGTGACATGTTAACAATTACTTACAAAACTATTTTGGGGATTTATCATTTGATGACTACTCTTCACAATACACTTACTCTACACATAGAGATGATGAAGATAGTGAAAAATTTGAACCTCATAGGAACTGTATGTGGTACTAAGTCAC…	10957071	10957671	GACGTAAACCCCTCCCATTT	60.053	20	TTTTTGGGCCTCAACACATT	60.344	20	280	706	985
Pm1	1651746	A	G	DOWNSTREAM	TGCACAATCTGATTAAATTGTATTGTACTCCAAAGCAATCATCATTAGAAGTTCTGCAAATGAATCAAGAAACAAGCAATGCATTCCCAAAGTTGAAGAAAGTGGCTATGACTAAATTCTGGAAAGAAATAAAAAGACACATGGAAATCAAGAACAATATCCATATAGATGTCTATTTACAGTTTAGAAAGTGATTAACCAGATTCTTGCAGTCTACCACATCCATATAGATATGTCAAAACTTGAAAAGTGGACATTACAAACTCAGATTTGAGAGTTAAATCGATTTAACTCTACCAGCTGTAGTTTGGAAAACTCCGACAATTGCTCTCGGCTAAGTTGAACTAACTATATTAACATTTCATAACAAAAGTTAGGTTCAGCTGAATTACCAGTTGG…	1651546	1652146	AAGCAATGCATTCCCAAAGT	59.574	20	CGAGAGCAATTGTCGGAGTT	60.397	20	260	622	881
Pm1	24409918	C	T	NON_SYNONYMOUS_CODING	TCTTATCAAGGCACCAAGTTGATGAGCTTTATCTGGGGCAGAGAGACAACCCAGAATGGACAACAGCTGCAAACATGTTGCAAACCTCTGAGGATTTTAGAAAGAAGCTGGAAGGAATTGAGAAAAGAATTATAAAAATGAACAAGGATAATAAATTGAAGAACCGGGTTGGACCGTCCAAGATCCCATACACTTTGCTCCATCCTTCTAGTGAGCCTGGACTTACTGGCAAGGGAATTCCCAACAACAGTGTCAACATCTAATGCTTCTCTATTTTGTATATTTTACTCATCCTTCTCTCTTGGCTCGATATGTTTTTTGTTGTTGTTGTTGTTGTTGTTGTTGTTGTAAGAATAAATTCAGAATTGTTCATGTGTTTACTATGTGAATCGTGGGGGA…	24409718	24410318	AACCCAGAATGGACAACAGC	59.973	20	CGAGCCAAGAGAGAAGGATG	60.088	20	262	596	857
Pm1	15641866	G	A	INTERGENIC	CTTGGGTTAAGGCGTGACAGTGAAAGATAAAGCAAAGACGTGGTTGAACTCCTTGAGGCCCTGATTATTAACTAGCTGGATCGAGATTCAAAACAAGTTCTTGGAAAAGTTCTTTTCGACTCAGAAAACTGATGCACTAAGGGATAAAATTGTGCAATTCATTCAACAGGCAGATGAGTCATTTTCTGAGACATGGGAACGGTTCAATAATTTGTTAATACAATGTCTTCACAATGGTTTGCCTATTCTTGTTGTCATGCGTATTTTTTATAAGGCACTAACTATTTCAAATAAGGCTGCATTGAACAATTATGCAGGTGGATCTATTAAGAACAAGACACCAATTGAATGTCAAACTTTGTTTGATATTCTAGATATCGAAACACAACATTTTGATGC…	15641666	15642266	AACTCCTTGAGGCCCTGATT	60.074	20	GGCAAACCATTGTGAAGACA	59.547	20	197	595	791
Pm1	3645549	T	C	INTERGENIC	GTACCCAAAAATGAAAAAGGGTTTGGATTTTTAGCACATGCTCTGGTTTTGGGACGGACATGTGCACCTTGTAGCTGATATAATTTGGATTTAGAAAGAGTAACCACATTTCCAATCCACTCCTTTGAATATAATCTAAGTAAGTTGTGACACGTATTCTTCTAATTACACACTCCTTTGAATCACTAAATTAATCCAAGTATGTTGTTGACATAACAGTTGTGTCCAAAAGCTAAAAACTACGAGTTGACATTTTTCCCTTTCATACCCAACACCTACTATTCACATTCTTCACTCCAAGATATTTTGATCGTATGCAATAATTCTAGTGGTTTATGACATTGATTAGTGAGAACCTAAGGCTACTTCAACTGGTTTCCTTTTGCCCCAGCAAAAGGC…	3645349	3645949	ACATGCTCTGGTTTTGGGAC	59.973	20	GGTGTTGGGTATGAAAGGGA	59.647	20	241	584	824
Pm1	23183063	T	C	INTERGENIC	ACAATAAAGACTCGGATAATGGCCTAATAGTAATGGATAATACTTTAAACTAACCTTATCGATAAACAAAAATCGGGGAAAACATTTTTTTTTATTTGGAATGTTTTTTTTTAGTAAATAGTATAGCCGTGCGGCTATAGTTGGTATCACAATCTGTTTGATTTGAGAGCAATACATGTATTTCGGTAATTTTTTTGATTTGGTAGGGAGGGTTCTTCCTGTTTATGTGTTTGATTTGGACTACAGCATGCTGTTGTTGCTCGATAGGTATCACCAATCTGTTGCTTTTAAAGATAGGACTACAGCATTGCAGTCAGGACGAAGAACACAGAGACTGTGAGTGAATATAGCTGTAACGGGCGTCATGTGTTTACAGAGCATGTGGGGAGTGTCACCAAC…	23182863	23183463	TCGATAAACAAAAATCGGGG	59.767	20	CCTATCGAGCAACAACAGCA	60.011	20	210	607	816
Pm1	10946947	C	A	DOWNSTREAM	AGTCCCCCCCTTGCCATGGCAAAGGGTAAATGGGTGGAGTTGCTCTTAAAGGAAGAAGGAATTGAATGTAGGACCTCAAATATGTGACTAAATGCTCATAATCAGTTAAGCTACAAACCCTTTTCCATAATTAAATCTTTTTATTGCCAGTATATATTCCCGAACATTTTGTTCAAGACTTTGTTATCGTGTAAAGATTACGCGTGCGAATTGTGTATAACATTGACTTTGTAATTGGGCTCAAATTACAAGCGGAACAAAACTCAAACAACAAGCAGGGAAACGTGTATTACAGCAACAGTTGACTTTGAATTAGGTTGTCCTTTTCTTCATTTAGACATATAATGCTTATCTTCTCCCTACCAATCATCATAACAAACATGTCCAAATTGTTCCAAA…	10946747	10947347	ATGGCAAAGGGTAAATGGGT	60.431	20	CGTTTCCCTGCTTGTTGTTT	60.147	20	270	564	833
Pm1	21019721	C	T	INTRON	AAGATCATTTAGGCATCTAATTGGGGCCAACAAAAAAGACGAATACGGTGCTTCAAGAAAAGTTATAATAACAACTATCTAATTGAGTGGTCAAATGGTTCAAGTATGATTTTTTGCAAAGATGATCTTTGAGGGAAATTTAAAAACTAGACAATTCCAATCATTGAAATACAATGTGTGGTGAGTCCCACAAGGATGTCCCTAAACTAAGCTTACTTGAGAGATCTTTCAATTGAAACTATATATATGTGTGTGTGTGTGTTAGAATGCGAACATTCAGTCTGAAATCAATTAGCAATGGATGGAGACCCAAGATCTTTTAAGCACTAATGCAAAATTTTCATTCTCCAATTAGTGTATGATACTCTCAATATATTCTACACAATCATCGATCTTTCA…	21019521	21020121	GGTGAGTCCCACAAGGATGT	59.817	20	GGGTCTCCATCCATTGCTAA	59.894	20	132	728	859
Pm1	12098124	C	G	DOWNSTREAM	ATGACGATATTTTTCTTCTGCACAACATTTATTATTTAATTTAGTTTGTGTCCTAGAATTGGGAGATTTTGACTCTTGTATTAAATTTGTATAACCTGTGTCTTTGCAGGAAGAGTTGGATAATCTTTCCAGTAATTTTCCCAATCGTTTCAACATTTATTATGTTTTGAATCAGGTATCTATAATTTCTTTTGAAGCCACTCTTGTATCTGTAACGTTCCAAGTTGATAAGTTGTATTTCCTCTCTGTTCACAGCATTACTCTTTCAGTTTTTTTTTTTTTTTTTTTTTTCCAATTACCTAGAGAACTAGGTTTAACATAACCCGTCTAACATAACATCAGTTCAATTTTCATGGATTATGAACTCTTTTTGGGCGTTATAAAATGGACATAGATGCT…	12097924	12098524	TTTTCCCAATCGTTTCAACA	58.987	20	TGTCCATTTTATAACGCCCAA	60.192	21	256	684	939
Pm1	5282050	G	A	INTERGENIC	ACCCTTGTTAGCTCTTATGTTTTGCAAGTTCTGGAGGACGATTTGGTTGGTCCTGCCAACCTAGTTTGGGCGAATTGCCCAACCTCGATCACGAAGAGGCCATCCCGCCGTTGAACAAAATTTAAGCATCAACATTAATAAATGAATAAAACGAATCATTTTCTTCAAATGTAATATCAATTAAATGTGGTAAAGGCCTTGTAGTTCTAGTGATTAAGAACAATTTAGACAGAGATTGATTTCTCTTGCTTCTTCTCGACTCTTATTCTCGAGAAGCCAAATAAAACCATAGCATAGTTGCCCCTTTGGTTTTAGGGGTTTTCCTCTAGAACTACCTCATCTGAAACAATAATTCGGGCCTCTTCCCAAGTTGTATGTGGAGAGTTTTTCTGATGTAGA…	5281850	5282450	CCAACCTCGATCACGAAGAG	60.791	20	CCAAAGGGGCAACTATGCTA	60.089	20	231	627	857
Pm1	834925	G	T	DOWNSTREAM	GCGACTGACTTTTGCACTCGTGATACATAAATATCAGGTGAATGCCCAACTGCTCTAAAATGATTAGTCTCACTGTCTCTTAACATTGAAAAGAAGTTTCCTTTCTGAATTGAATATACTATTAGAACAAGGCCTCATGCACATGTAGCGCCTGGCTACTAAAACAACACAACGTAAGCAGAGTAGGTTTGTGAATATTAGTGTAGCAGACTCTCTGCTTATAGCTAGGTTGGATTATAATATACATCGTGGCAGGGAATACTTGTTGGATTATATACGTGTTCTTCACATCTTGTATCATTGCTTTGTCGGTTTATTTACTTTTTTTGGATATCTGGCTAGAAAGTTCAAGCCCAGATATGACCTAAATCTAAAGCATTTCATTATTCAAGGATATTA…	834725	835325	AGCGCCTGGCTACTAAAACA	60.039	20	AACAAGTATTCCCTGCCACG	59.993	20	121	695	815
Pm1	12086733	A	G	INTRON	TCTCCTTTTATTTTGGTAACCTTTCACATATACTATCTTTTCTACTTTCATAAACTCCAAGTTTGCTTTCTATGACTAAATATTCTCAATTGAGGCTCATAGAAGATTTCTGGGTACATCTCTTCTAAGTGTATGTAGAAATCAGTAGATGAATCAGGGACTATAGTGTTCTTTTGAAGTTCAATAAATTCTTAGCTTGAACCTGACGAGATTTCCGCACAAGTCATGGAACAATGGGTTTGGCTTTTTCTATCAATGACAGAAGTTATCAACAAACCTTAAAACTCTCGTATGATCACAGAGTAACAGATTATACTCGGAAGTACTCCTGAAAATTATTTTCCCTTTTTTCTCATGTTCATGGTTTGATATAAATTTGAGAAAATAAGGAATGTAGTA…	12086533	12087133	CGGTACGTTTTAGCCTTTTTG	58.859	21	ATTGTTCCATGACTTGTGCG	59.572	20	278	506	783
Pm1	20931315	T	C	INTERGENIC	TAGCCCAATGTTAGCCCACTTAGTATAATTTTGGGTCAAACTGAAACACTGACATCATCTGACACCTATAATATTTGTTAGGGTTGGTTTGGTTTGGTGGCTCATAAAAAACACACACTTCCTTCTGCTCAAAACTCAAACCTCAACTGACCAAAAAAAAAAACTCAAACCTCAAATTGAAGCAATACATGTGTCATGTATGTCCTCTTCTTCCCTATTGCTTTTAATTGTATTTTCTCCAAACGGTTGGTGAGCAGCAAATGACCGATTGAGACATTTAGTATATTTAGTAACTCTGCAATTGAATCATTATGCTATTAAATTAGTAAAATATCAAGTAATAATTAGCGGTGGATTTAATTGACATGTATGAAGAATCTGCTTGAAATAAATAAAGAG…	20931115	20931715	TGTTAGCCCAATGTTAGCCC	59.96	20	TCTCAATCGGTCATTTGCTG	59.799	20	277	546	822
Pm1	21131392	C	T	INTERGENIC	AATTCAGTATATCACATGATGTTATAATCACATAAAATAAACATTGTACCAAAGCTAAAATGGCAAAATAGATAATTTGGGCCGGAGACTTCAGCTGGATTGAACCTCATTTTGGGCCAATAATACAAATAATAAATCCACAACAATGTCCCTCAAATAAAATTAAGGCTTAAATGTCCAAATGGTCTTTGTGTTTTACCCATTCAGCCAATTTAGTCCCTGTATTTTTAATTTGGCTAATTTAGTCACTATGTTTACATATGTTAGCAAATGTATGACAATCTGTCAAATAGACGTTAAAATAGACATGTATATAGCACGTGAGTGGGCATAAAGGACACAAACTCAATTGCTAAAACGCTTGCGACTCTTTTCCTTAGCATTCATGAGAATTAGGGT…	21131192	21131792	TCCACAACAATGTCCCTCAA	59.935	20	AGAGTCGCAAGCGTTTTAGC	59.797	20	235	685	919
Pm1	12543616	A	G	INTERGENIC	GTGAACTACTTGAGTGACTTGCTAGTGCCTTGATTTTACATCTCCCTTAGGATGCTTGAATGTTTACCCACCACTTACGTGAAAGGGCGCTCTTATGCTTTTCCCTTAGGACGCTGCTTATGGGCGACATCCTGCTTGGCCTACGTCTCCCTTAGGATGCTGCTCATGGACGATAGTCAGCTTGACATACATCTCCCTTAAGACGCTCCACAGATGTCACCGTGTGTCTCCCTTAGGACGCTACTTATGGGCAACGGCCTGCTTGGCCTACGTCTTTTTTAGGACACTGCTTATAGGTGACAGTCTACTTGACCTACGTCTCCCTTAAGACATTACTTATAGGTAATGGTCTGCTTGGCCCGCTTCTCCCTTAAGACGCTTCATATTTGTCGCCCTACA…	12543416	12544016	CTTAGGACGCTGCTTATGGG	59.861	20	AAAAAGACGTAGGCCAAGCA	59.883	20	175	653	827
Pm1	23165088	C	T	SYNONYMOUS_CODING	GCATCTTCTTCAGGCATCAATTCTGCTACCAATAGCTTCCAATTTAAAAGAGCTGTTGCTCGTCCGTTTGGATTATCTTCTGTGTACCGGACAAGCGTTAGGAAGCCCTCTTCTTCTTCATCTTCTTCTTCCTCTTCACCTTCTTCCTCATTTTGCCACTCTTCATCTTTGGTCAGTGACTTTTTTTTCTTTACTTGATACTGCATTTTCCGTCCTTTCAACAGCTTAACCTGCAATATATGATTGGTTTTCAAACCAAATTATGCGAAACTACATACATATGCATGCACTGGAGAAAAGAAATTGCCAACGTACCATTGATTCTGCAGCTGGATTTTTTAAACCAAAACTCAGACCTGATTTTGATGATGACAGTTCCCACTGTATCATGAGTTCGTC…	23164888	23165488	GCGTTAGGAAGCCCTCTTCT	59.983	20	AGCTGTTGAAAGGACGGAAA	59.853	20	132	643	774
Pm1	7999320	T	C	INTERGENIC	TCAGCACGTAATTGTTTTGGGTAACTTTTTATTTGTTATATTGTATTATATGTTTAATAACTAACCCGAGTTTGGGAATGGGAATAACAATACCATCCTCAGCCTGTCTTCTATCGGGTATTTTGAAAAATCGGGGATCCCCTTACCTGTTCCAGTTTTCCCCCGAAATCTCCCCCGTTAAGGCGGGGGACCCAACAAGATGGGGATTTTTGTCATTCCTAGATTCAATGAGAAGAGTGTGGCTCAATATCCTAAAATGAACAAGAGTGTGAATGAAAATGCAACCGACACAAAGATTGGCTTTCATAAATGGGTCTTTATCCTGATTGTGAACCCTCAAATTTTTTGTATTTTTAGTTGGTGCCATTTGTGTGAAAGAAAAATATTTAGGGGTCAAAA…	7999120	7999720	CGAGTTTGGGAATGGGAATA	59.756	20	TGTGTCGGTTGCATTTTCAT	59.972	20	226	615	840
Pm1	12616220	A	T	DOWNSTREAM	CTTGACATAACCTCATTAACTATTCTGGGACAGGACTGATGATTTTATACCATGCAACAAAAGAAAGAATATTGTTTCCGGCATGGTATTTTTAACATGTTAACACTTCTCTGTGTCAGTCCTGCTTCAAACATTCCTCTGTGTCAGTCCTGCTTCAATGCAAAACATTATCATTCATCCTCTCGGTGATTTGTTAAAGGAATCCTAGGATCAGAAATGAAGCAAATCACACTTCCTCCGAAAAGGTCCTGGAGAAATTTCTTACAGTATTTGGAGGCAAAGTAAGTTCACCTTCTTGATAAAATGTTACGAGTCTCTTCTTTATATGGTATACAACTTGTGCATGAACATGCATTTTCCATAGAATGAAGAAAAAGGGCAGCCATTATCAGAATGAAC…	12616020	12616620	TGTCAGTCCTGCTTCAATGC	59.992	20	CCTTTTCGGAGGAAGTGTGA	60.224	20	105	690	794
Pm1	11239267	T	C	INTERGENIC	TGCTTGTCCAGGATTTTGGAGAATGCAGTTCCAAACATATCTACAAATACATATAGCTTAGTGTTAGATTGATTTTAGATTTACCATTGACTCGGGTCTTTAAGTCAATTGGTACCTCCCACTATTTTTGGCAAATTCCATATCCCTCAAGATGGAATTCGAGAGTTTTGGTTAAAATTCTTAGTGGAATGGGAGGCTCCTTATCATCCGGATCACCGCACCATAATAGGATCTAAGGATTCTATGGAGAATAAAGAGAAGATGTGCTTGCCTTTTCACAACCTGATGTGATTACCCATTTCATTTGGCCTCTAGCAAACGTGAGCTCCCGAATATTATCATGAAATCCCATTGTACTAGTTAAGTCTTAGCCCACCATGCTTGCTTAGTATAGGGTTT…	11239067	11239667	TGGCAAATTCCATATCCCTC	59.722	20	GTTGTGAAAAGGCAAGCACA	59.888	20	154	677	830
Pm1	25034782	C	T	DOWNSTREAM	AGATGCTATAGTGCATGGCTTCGAACACAATTGTACGACACTATAGTCCCACTTTGGACATAAGAGATGTACGATGCTGCAGTTCCATTTTAGACAGAAAATGTCTGAGGTTATAATAAAAGCCAATTAAAGTGTATTTATAATCAATCTAAGTGGTTTTTGACAATTCATTTAACAAGCAACATGAGCTAATTAGATATCAGTTTGAGCTTTGGGTAAAAAATAATTCAAACCGCTATGCTTGTTCAAGTGGTACACACTGATCTCCAGCAAAATAATAAAGAAATATGCTTTGACAGAGAATATTCAGTTCATGATAAGTAAAGAATGGTAAAAAAAACCCAAAGCTGACTCGTTGTGGTGCCTCCTGCAGAGTGGTCCCTAAGTTCGAAACTGGAA…	25034582	25035182	TGCTATAGTGCATGGCTTCG	59.999	20	CACTTGAACAAGCATAGCGG	59.488	20	249	552	800
Pm1	11215411	C	A	DOWNSTREAM	CTATAAGCTTGAAACTGGAAAATAAATAATAGATCTTATACACTTTCACTAAAAGTGTGAATGTTTGTATTTCGCAATACTTCAATGTAGATTGCAAAGAAAACTAGAGAGCAATGTCAACAATGACTAAAACAACCCTAATTCTAAAGTGATTGATAATTTCCTCGAAAGTACCTTGAGGTATATACGAATATCATATACCCTAATAATCATATGGTAATCCTATTTTACACCTATAAAATTGATCAACAAAACCTTTTTCTCTTCCACACACTGAAAATTTAAAACTTTAGGTGTTTCAAAGAAAACCCTTCATAATTTCCACAATACTCTCAATAATTTGTTTTTTTTTGGGACTTATCACAAACATCTATGAGGTTCATCAAACTATTAGCTATA…	11215211	11215811	TGTGAATGTTTGTATTTCGCA	57.708	21	CAGTGTGTGGAAGAGAAAAAGG	58.884	22	221	604	824
Pm1	10508152	T	G	DOWNSTREAM	CTCTTGGCCTCTGAACGGGTCCATGTTGGTTGAAACGTTCTTGATTTCCCCATCCACCAAGCATTTAAAGCATTGGTGAAGTGTAAAAGGGACTGCGCCATATGTACGGAGCCATGGGCGTCCTAGCATGACGTTGTATAAAGTGTACTTCTGCATCGATCACATAGAATAGGGAGTCTGAATATAGGTCCCCTATTTCCTTTTGTAGTGCAATAGAACACATGGCTTTTTGCCCAAGTTGGTTGAACCCTTGAATAGTCAGCATAGAGGGAGACAACTGTCGGGCACTCATCCTTATAGCATGGAGCGTCTTTAAAGGGATAAGATTCACGGCCGAGCCACAATCTAACAAGATTCGATTAATGGTTGTGCCTCCAACTTCGCCAGTGACGTAGAGAG…	10507952	10508552	GTAAAAGGGACTGCGCCATA	60.096	20	CCTTTAAAGACGCTCCATGC	59.845	20	237	631	867
Pm1	25751987	A	G	INTRON	CAGCTTTCTCTTTTATCACCACTACTTAAATATTGTTTTGCCCAGAGGTTCAGGGGAGCTGTAGAAAAAGAGTTCTTATATGCCCGGAGTTTTCTATATGCATATAAACATTAGGAGCTATCTCATTTCACATCTTCCTATTAATTCCTCTATTATACCCATTACACTTGTATTTGTCACTAGAGGCATCTTAAAAGATGAATTCTTTCTTTGATGAAAATCAATTAACTCATATCCTAGGTAAAACATTCAAAATGAGCTACAATAATATAGTGATTGAAGAACCGTGGAAATCATAAGATGCATGAAAAGCAGCATCATTCCATGCTGGCTATGGAATATCTCAGCATTTCAATAAATATCCTTCTTGCATTACTTTGTCACATCAACACACAGTCC…	25751787	25752387	GGTTCAGGGGAGCTGTAGAA	59.284	20	TGCTGCTTTTCATGCATCTT	59.572	20	271	595	865
Pm1	4821150	C	T	DOWNSTREAM	TTTGTAATTTTTTCAAGAATAACATGTTCAATAACGGTAGAATTGCCTTCTAATAACTATAGTCTCAAAATAAAGTGCATGGTGATATGACAAATAATAATTTAAATTAATTTAATTAAGACACCCTAACATGTTGAATAAGAATACAATTGCCAAAACAGAAATCTAAGTAACACGTTCAATATCGTTGTCATGTGTCCCGATTTTTACATAAAATAATGCTACTTTTACCACATTCTCATCTTATAATTAATCTCATCATATTATCATATTGAACCAAAAAAGCATATATTGATAATATTTATCTATAACAGTAACGGACGGAGACAATAATAACAATAATGTGGTGATAATTATGATGGTAGAGACCACAGGGATGATGTTGTTGAAAATAGGGTT…	4820950	4821550	CGTTCAATATCGTTGTCATGTG	58.967	22	TGATCTCCCAAGCATTTTCC	60.014	20	273	724	996
Pm1	17198545	C	A	INTRON	GCTGCTGCCTTGTGTTTCTAGAATTCTGCCAGCAACACCTTTGATTTCCGTGTGGGTCCGATGATGCTAGCTCTGCTGGATATGGCTCATATTTTTGGGTTTAGGCCCCATGGCCGGCCTGTTGATGCTGTTGGTGATTACCACAGGAGGAAAAACCAGGGGAAGCTGTCCTGCCCTTTCACCATCTCTCCAGCTACGATCAACCAGAACTGCTATTTCTCAAATTACTTGAGATAGTTTAGTTCTGAGAAGGACCAGGATCAGCAGCACATGACTACTTGAATAGGGCTTGGTCCTACAGTTCTGGCCCACCTGTTCAAGACCCCCTGCATACTGCTACCTTGGAGAATCCACAGAATCTGTCTGCTCCTGGTGCCTTCTGGATGATTCAGGTCTGGC…	17198345	17198945	TATTTTTGGGTTTAGGCCCC	60.016	20	GGCCAGAACTGTAGGACCAA	60.111	20	220	638	857
Pm1	5877445	G	T	SYNONYMOUS_CODING	CTGCACAGCAGAGAACCACATTTTATCTCCATCTTTGTCTCTCTCTCCATACCAGCTGCATATAACCCTTGCAATGGCCAACACATAAAGGCCACAATCATAACCGTTCATTTGCTGCGGTGAAGAGTTACACTCTTGATAAACGGGCTTAGTTGCAGAACCGGAGACACTCATAAAGCTAACAACAGCGTTGTAAAGTCGTTTGGCGTGGATACTATTCATCCCCCTATTGCTATCATGATGAAAAAATTTGTTAGCGTTTCTCTCAAATGCAAGTAGGCTCCAGTGAGACCCGCCTCCAGCTTCACTCACATCATCATTGTCGTTGATGGGAAAGATTACCAGTTTTTTCTCAGGCAAATGAAGAGGTTGTAGGAACTCCGTCAGGCCTTGACCAAC…	5877245	5877845	GCTTAGTTGCAGAACCGGAG	60.015	20	TTTCCCATCAACGACAATGA	59.9	20	190	695	884
Pm1	10185309	G	C	INTERGENIC	CCGCCGCCACCTCGCACTACCTCTTCCCCATCTCTACCACAACCTCTCAAGGCACCCAAAACCTATTGGTGATGCCTTACTATTCGGCAAAACTATGCAAAGGCAAAGAGGCTCACCAAAATTGCTATCTCGTGAAGCCCAGCTCCAAAGCAGGCCCGGCTCCAAAGCAACAAAACCATTCTAACTAATCTTGTCGAACGGCAAGTCCAGTGCGAGTCTAGCAGAAACCTCACAAGAATTGCTTCAACGAGGACGACCCCAAGCTTCCCAGAAACTCCATGGCAGATCCTTGACCCTACCGAAACTTTGGTGGCCCACTCCAAACCTCGAGCTCACCCCTTGCCAAACGCTGGGACTTGCGAACCCACAGAACCAAAACCGCTCCAAGTCCTCCTTACC…	10185109	10185709	CTATGCAAAGGCAAAGAGGC	59.982	20	CCAAAGTTTCGGTAGGGTCA	59.964	20	218	641	858
Pm1	1289670	T	G	DOWNSTREAM	GGCCCCTAACTTCAGAAACCCTCACAACTCAGTACTAACTCGTTAGGTAAAAAGTCTTAAGATAAATCTCGGATACATTGAAGAAAAACCCTCGCAACTCACAACTATATAAGAAGGTAAACCCCAAATATGTGTAATTGCAATCATTCGAAAAATGACCCACTTAAGATAAACTCAAGATTGTTCTTGCATCCTTTAATTTACAACTTATCTCATAACTCCTCAAATGAGTCGTCTTTTTTTTTAATAATCATTTTACAATAGTCATTCCTAACTTCTTGTATATAACATAAACATATGGCCCCTAACTTGAATTTTCCCTTTGTTTTTCTCATGTTCTGGCTCCTACATCATTCCAACAAGGACAGCCTATGTACTGATATTGTGATAAAGAAGTGT…	1289470	1290070	AGAAAAACCCTCGCAACTCA	59.853	20	TTGGAATGATGTAGGAGCCA	59.075	20	278	630	907
Pm1	9970012	A	C	INTERGENIC	TATTAACCCTAAATCAACTACTTCGAAAATTTAACCTGACGGCAACAATCGGGAGCGTAATGTACATGGAACGAAAACTAATCCAACAAAATCTATCAGAACCACACACTTGAGGTGAGCTTAATGAGATCAAAATGTTAGGGAACTCGATCACAACCCCTAAAATTGCAAGTAAAAAGGAGCCGATGAATATTAGGGAAAAATTGCTTACCGAGGCAAATGCTTCTTCTAGAGATTGAGACGACGAGAGAGGAGAGAGAAACAGGTGGTTGCTTGTGGTATTGGGCTACTATTGTGGGTTTGTGAGGGTTTATAAAGGATGGACCGAGTGAGATCGACAAGCGAAGCTTTTGGCCGTTGGATTCAAGGGAAATATTTCGTTGGCGCAATTGGGCCCGT…	9969812	9970412	TACTCCTGGAGCTTCGCATT	59.978	20	GAAGCATTTGCCTCGGTAAG	59.845	20	280	495	774
Pm1	7131401	G	T	INTERGENIC	GGTTGGTAGAGAAAGATAGGATTCAGTAGTCGATTCTCACAGACGGCGCCAAACTGTTGATGCTCTTTTTGGGAGGTCAACTTAAAGAAAATGGGTTTGTCTTCAGCAGTGGAGAAGGTGAGGACCTTCAGTAAAGGAAGAGCCTGTAGAAGACAAAGTAGGAAAAGCAATCGTTAAGCTTTGGACACCGGTATGGTGCCGGCCGAAGACTCTCTGATGCTTAAGTCAGCTAAGAGTGATAAAATTGGCAAAGTAACAGTAAAAGTAATAGATAAGTTCTCCCTTTTACTTGAGTACTGTTCCATATTTATAGGGAAGTGAAAGTGGGAGGTTTGCACAAAGTTTCGACGTGGGACTTTGTGCAAGTCGCTGTGGTGGTGACACGTGTCTTAGAGATTA…	7131201	7131801	AGCAGTGGAGAAGGTGAGGA	59.986	20	GTCCCACGTCGAAACTTTGT	60.012	20	252	653	904
Pm1	22257934	G	C	INTRON	CCTTAGTTTTGACGATGAAATCCTAAGCTATGTTCTCAAGTAACTCTCTCTCTCTCTCTCTCTCTCTCTCTCTCTCTCTCTCTCTCAAAAAGAATAAGAATAATGAGGTCATAGGATTCTGATTGTGTAAGGTAACTATTTCTTCTCATTCTAATTAATTCGTCTTTTGGATATAGGAAAACTAGGAGACCCCTTTCCAAGCCTGTAGATCAAAACTTTGCAGCCATCTCAATTCAGGGAACATCAAGCAATAATGCTTTGAAAGATGGAGTTGACGAAGGCTCTGCCTTGAAGCATGTTAGTCCAAATGGCACGACAGAAGCTGAAGTCAGAGGCACTAGCACTAGCAATCCATTAGATGCTGGATCTGTGAAAATTTTGGAGGATTTGCAACAAAAG…	22257734	22258334	CATCTTCATCTTCAACCCCAA	59.918	21	CTGAATTGAGATGGCTGCAA	59.948	20	280	506	785
Pm1	3667744	T	C	INTRON	TGACACATATTTCCAATGCAGACAGTGGATAATGATCTTGCTTTGAAAATATACATCAAAGCCCGGGCAACTCCTAAAGTTGTTGCAGCATTTGCTGAGAGAAGGGAATTTGACAAGATTTTGATATACTCAAAGCAGGTTGCATAAATTTGTTTTTCTTTGTACTAGAATCTTTATGAAATTCATTTGTTCAAATCTATTATTTTGAACAGCAATCAGTAGCTTCTGAAAACTAATATTGTGTCAGTTTTGTTATTATGATTTTCAATAACATGGCCAATTGCTCATACTGGATAATTTTTGTTATAGTGAATTTGTCATTTAAAATTGTCGCAGGTTGGATATACACCCGATTACTTGTTCCTTCTGCAAACAATTTTGCGGTCAGATCCCCAGGTA…	3667544	3668144	AGCATTTGCTGAGAGAAGGG	59.574	20	GGGTGTATATCCAACCTGCG	60.214	20	265	635	899
Pm1	8131936	A	T	DOWNSTREAM	GGGTTGAATCAAGAAGCAGGTGGACAAGGCAAAGAGTTGAATGAAGATGGGTTGATTGATGAAGCTTCTAAATAAGGCAAAGAAACTGCCATTGTGAATAATGAGGAGAATTCTGACAAGGTCCAAGAAAAGCCAAGTCAAGGTTGTTATGATAAAGGCAAAGGCAAGGATAAAGACATGTCACATAGGGTGAAGCGTGCATTTGGTAAAAAAAAGATGCGACAGTTTGAGGAGGACAAAGACTGTTCACCATAAAGACAAAGTTGTTGAAGGAAGGGTTGATGACGTCAGGACCGAGTTTCAAAGGCATTCCATGATGTTGAGAAGTGGAAGAAGATTGGCAAATGTTGCAGACTTTGAAGATGAAGATGATGATGCTTCTGATCATGAGGACTCAAA…	8131736	8132336	GGCAAAGAAACTGCCATTGT	60.118	20	GTCCTGACGTCATCAACCCT	59.969	20	219	624	842
Pm1	25670890	T	G	DOWNSTREAM	AAGGAGAGTATTAAAAGCCCAACCCGTATAAAATAGTCGGGTAATTAAATAATACAAGTTGACACCAAACATCTGACATAGACTATTTACTCATATCCAGAGTCTAATACGGTGTACCAAACGAGCCCTTGCCTATACATACAATGGCTTGGAATACGTAATACACTGGTAATTTGTATTAACAAAAAATAAAAATTTCATCATTACATTATAATAATTTACATATAGTTAAGCTTGTAGTTCATGAAACATGAACATGGTGGACAAAAAAATAGTAACCCTTTCCTGCTGCGCCGAGTAATTTAAAGTGGCATAACAAACAAGTGGTAAATTAGTAATTATGCCTTGGGTTAAATGCGGATAAGTCTGAACTGATCGTGTCCGGCCCAGTGAAATGTA…	25670690	25671290	AACGAGCCCTTGCCTATACA	59.73	20	TTTAAATTACTCGGCGCAGC	60.355	20	188	668	855
Pm1	8478293	T	C	INTERGENIC	TTTTGTGAACAACATGGTAGATGTTCCTCATATGAGTTCTCGTTATATGTTGGGCACACGTTGTTTTTGTCAACAAAAATATTTTATTACAGTTGAACATTACTATCGCATTGATATATTTAATGATGTGATAGATTGCATGTTGAGGGAGTTAAATGACAAATTTCCAAAGCAAACAATTGAACTTCTTATTCTTAGCTTAACATTAGATTTTCGTAATTCCTTCAAATCATTCGATATTGGGCATCTATGTAAACTTGCTGAGAAATTCTATCCTACTGATTTTCATTCCAAGTGACTTGAAAGCTTTAGAAATTGAGTTGCGGTATTTTCAAAATGATATGCATCGCCTTTCCTGCTTTAAGGTGTTGGAAAAACAACAATCAGTGACTAATTAAA…	8478093	8478693	TATGTTGGGCACACGTTGTT	59.888	20	GATGCCCAATATCGAATGATTT	60.015	22	203	594	796
Pm1	19748978	G	C	DOWNSTREAM	GCAGCTGGTATTGCTTTCAAACAAATTTCCACCACTCAGTTCCATCCAAGTTTAACCAAAGGAGAGTGCTTGCCTCTTTCAATACTATTCTTTTTGTAATCATGATTTGACAAATGTGTAAAAAGTTACACATATGTCAAACTACTATTAGTAGAAATGTAGAAGTTCGTTTCTATGTAAGTATTTTTCTTAAACGGAAGGCAATTTTTAACGTGTTTAGAGAAGAAAAAAAAATTATTATTCTCTTTACAAGTAAAATATTAATATCTTACATACAATGCTTAAATTTATGTGTGAGTGAAATACACATAACGTATGCGAAGTAGTTGACATTCTTCTTTTTGTAGAATTTTAAACTTACGTTCAGAATAAAAATAGTTGGCATTCAGCTTTCTGTAA…	19748778	19749378	AACCAAAGGAGAGTGCTTGC	59.478	20	TTCGCATACGTTATGTGTATTTCA	59.47	24	269	602	870
Pm1	20058025	C	T	NON_SYNONYMOUS_CODING	ACTCCATGATCATCAAGGCACTTACGTCACCGCAAGAATCAGAAGCAGCTGCATCGTCCTCCTCTGCAAGCCGCCTATGCACTGTTTGTCTTAGTATTTCATCATACAGACCATTTGCGGCGGCCGAAAAATTCGTCACAATTTTATTCACAATCACAAAGTGCTCAACATCCTCTGTTTCTTTTTCTTCGTTTGCTTCCCTTTTTCGACATGGAAGCATGATGTCTCCTATCTTGGCTGGTATGCAGATTTTAGATATTGAATTTTGGGTTACCGCTGAAGAGAACGACAATCAAGCCAAGAATCCCACTATCTCAAGTCAACCTCCAATCACAACGTGATTGGTACAATTTATGTACAAATCCCTGTAATCATGTATTTTCCTCTTTTGTTATAGTT…	20057825	20058425	CACTTACGTCACCGCAAGAA	59.904	20	TCAGCGGTAACCCAAAATTC	59.938	20	262	567	828
Pm1	2938442	T	C	DOWNSTREAM	CCTTATACACCCATTGTAGAAGACGGATTAAACCTAATACTATTCTGCCAACCCCATCAGGTTTCCTCGTTTTCAAGCCCATCCCTACGTTACTTTCTGTAAACCCAGGTATCAAACTTCATCTTCTCTTTATGATCTATGATGACATAAGGAAATGACCAAGGCCAGTCTACCTAATACAACTATGACATGTGGCACTTTTACACTACCAAAAGCCAACCACCTATTGTGGCCACCTAATCCGACCACTGAGAATTCACGTGCATGGCTAGACCAATTTGAACTAAGGAGGAAAAAATAACACCGACTTACTTGCGACTTCCACTAGTCAAAAGGCCACTAGGTTGAAAGATATCATCTTCAAGAGTGACTTGGAATGTAAATATCCGTGTTAAAAGC…	2938242	2938842	TTCCGGTTCCAATTTCTTTG	59.91	20	CCACAATAGGTGGTTGGCTT	59.853	20	270	511	780
Pm1	9660534	G	A	DOWNSTREAM	TCCATCTTTTCTTGACTCACCATGATATTGGGTTAAGCAATCCTGTAACCATTCCTTAACAAATATATATCATACTCAAAATGAAAGAATTTTTTCACAAAAAGTCTCTTCATCCAATGCCAAGAACTGATAGGATTACCTTTTTTTTTTCTCGGTTTTCGCATCTAATCCCACCAAGAAGCGATATTGTCTTCTAAATTGGACACAACAATTTTCACTATCTACTCTTCTGGGATCATTATTGAATTAAATATTTCCTCTACATTTGCAACCCATTGGAGAAAGCCTTCAGTGCAGTCAATCCCCATAAAGTATGGAACAACTGCAACATCAAATTCATTGAGAGTGATTGGTTCCCCGTCTTCATAGGTCCTATCTTCTTCCTCTATACGAGCCATT…	9660334	9660934	TCGGTTTTCGCATCTAATCC	60.038	20	TGCATGACTCGAGGTGTCTC	59.988	20	269	700	968
Pm1	20054239	T	C	DOWNSTREAM	AGGAGACGCTGGATGATGGGTATGTAAAAGAATCTGTGATGATTGAGTCCTGAGGTGTTTGATCTTCAATGGTACTTTTGGGGCCAAATAATGACATGGGCTCGGAGAAAAGAATGGTATGGTGAAACCATAGACGATCTATGGCTCCTAAAAGACACAAGAAACTGTAATTGTTGGCCATGGGGACTAGCTAGAGCTACTTGGTGATCACAGAGAGAGAGAGAGAGAGAGAGAGAGAGAGAGAAGGAGGTATTAGCAAAATAAATATAAAAATATATATAGTGGGTGGTTGTGGTTGTGATTGCGGGGAAAGAACAAAAACAAGTGAAGCAAATAAGCGTAGAAGTGGTGGAACCTCCAACAGTCCTAGAAGATGTGGTCAGAAATCTTGGATTCTAT…	20054039	20054639	ATGGGCTCGGAGAAAAGAAT	60.039	20	CTGTTGGAGGTTCCACCACT	60.002	20	269	644	912
Pm1	10316408	A	C	INTERGENIC	GATTGTATGTTCGTAGGTGAGAGGGGGTGTGTGAACTAGGGGGTGTTGGGTTGTTGGGCAGGGAGGGGCTGGGTTTTTTTAATTTTTTAAATTAATTTTTTATCATTTTTAAATTTTTTTTATGGATTAATCAATAGGTAGGTCCTACAGTGTACACGTCATAACATCTAACCAAATGGTCAACTTAACAGAGTATTTAAATTGGTCAGAGTTTAAAACACTGGGGTGTAAATTGATGAAATTTCAACTCCATGACCCATATTGAGAATGACACCTTTAGGGAGTCTTTTGTCGTTAAGCCTATATATAAACTAAGCTTAGTTGAGAAAATCTTTGTAGAGTCCACCACACATTATTTTTCAATGATCTGAACCATCTAGATTTTAGATATTCCCTCAA…	10316208	10316808	GAACTAGGGGGTGTTGGGTT	60.088	20	TCAATATGGGTCATGGAGTTGA	60.192	22	233	581	813
Pm1	24988223	C	T	NON_SYNONYMOUS_CODING	TATGCCAAGAACTCATCCCAAAATTGAATCACCATATCTCCGTCGCCAAAACCTCAATTCAATCATACAATAAGCAAGCACATAAATTAACAGCAACAAAAATTAAAAGAAATTAAAAATTTCACAATAACCTTCAAGAGCTTTTGCGCATACAAGACTATGAGTAGTTCTTCAGAGCAATTCTCTCATGGCGGCGTATCCGTACTGAGATCGACGAATGTTATCCAACGATCATCTCAAGTACAATCTCTGCTTTCTTTGAATGGCTCATTCCTCCAGAGGAGTTCTTAGCTTCATCTCTGTCCGAGGTTGTTGTGGTTGACGTCGCTCAGATTTACGGCGCTGGAGAAGGAACTGGAGGCTTGTCGTCTGCCAACGGAGATGATTGCGGTGGTGGCG…	24988023	24988623	GCCAAGAACTCATCCCAAAA	60.051	20	GGAGGAATGAGCCATTCAAA	60.014	20	274	552	825
Pm1	17598863	C	A	DOWNSTREAM	GCTAATTGTAGCGCTTGTGATAAATAAAGTTATAAGTTTTTTAGTTTTCTTCCAAAAAGAAATTAACTAAATCGTAATTGAAGTTGGATTTGGTTAGGTATATCTTAATGGCGTGGTGGCACGTGTCACATAATTTGAAAATCAAATTTAGTGTTCCTAGCATTATTAATTTACGTATTGATAGCGAGTTTGTTACGCGGCAAAAAAATGAAAATGGAGCGTATAAGGAACACTCGCGGGAACTGGTTTAGCGGGAAAAATAGCAATTGTTTCATCATTTAAAAATAACATCCATATTCCAAGAACTACACCAGTCTGTGAGATATCTGGGATTGAGATCTCACAGGTAGACCTTATTCTGCATTTCCATATAAACCACATAGCCTTATCCTTTTGCAA…	17598663	17599263	AGGGCTAATTGTAGCGCTTG	59.519	20	CCCGCGAGTGTTCCTTATAC	59.592	20	243	546	788
Pm1	3289291	T	A	NON_SYNONYMOUS_CODING	TATGTCTACAGAAGCCTATGGACTTTGTCTTATGAAATCATACATAATGTCACATTGATTAATACTATCATGCATACCCATTTCTAGTATTAAAATCCTGGGAAAATAACAAAGTTCCGTACCAATTGTGATCCTGCCACTGCGACCATCCCAAGTAGCTGTCCACCCTCCACACTGATATCCGAGATCATCAGCATGTGTTCCAGCAACAAGTATTCTTTTGGCTTTTCTGTCTAATGGAAGAAAAGGTTTCCTTGAATCCTTTCCATTCTTCAAAAGAACCAAGGACTTGCGAACTGCTTCACGTGCTAGATCTCTATGCAGCTGTACAATAGTAATAACAGTAAAAACTCTATCTCAGGTATTAAATTGACCGGGACGGTTTTTGTATAACAGTTG…	3289091	3289691	TACCAATTGTGATCCTGCCA	59.924	20	TCGCAAGTCCTTGGTTCTTT	59.853	20	176	668	843
Pm1	4021955	T	C	DOWNSTREAM	ATTTCTATTTATAGAGTCAAGCCGTTCGGCTATTTTGAAACTTTCTATTTATAGAATATAGCCGTGCTGGTATGATATTTTCTAAAAATAGTATAGCCGGTCGGCTATAATCTGTTTTATTAAATATTTCTAAAAAATAGTATAGCCGGGCGGCTATACATGTTTTGACACGTTCCGCCCATTCGCTAGGCGGGTTCTCTTCTCCCAGTCGCCTGTGTCAATTGTGGGTTCTCTTCCACCTTATCGAGCCTAAAGCAACCAAACACACACCTTCAAACAAAACGGCAAAACTTGAATTGCAAAACCAGATGCTCTAACCTAAAAAGCCCACAACTTTCAAATAAATTTGAAAACAAAAAATCAACCCAGAAATCAGGATCACTTGGACTTAATTGGGTT…	4021755	4022355	CCGTTCGGCTATTTTGAAAC	59.586	20	GCCGTTTTGTTTGAAGGTGT	60.015	20	265	570	834
Pm1	14351873	A	G	INTERGENIC	CAAAATGACAATAGCCCAATTTGCAGCAATAAGATCCTAATCCATAATCTGCAGCTTAAGAAACATATTTTCCACCTTCAAAAACACATAATCTATTTTCCACCTTCAAAAACGCATCTTCCATTTTCCACCTTCAAAAACGCATCCTCCATTTTCCAAAACACACAAGCCATTGCCCCAAACAATTTTCAATTCTTCAAATGTAGTGATTTTCACAAAGTACTTCCTCTGTGCATTTTGTTGTTGATTCTTCCTCTTCCTAGTTTGACCCTCTTGACTTGCATTATGTGAACTTGGCCCTACTTGAATTAGAGGTTGAGAGTTGCATGCTTCTGTTCTTAGCCTTACTTAACTTGCATGTACTTCAATTGGAGGTTGGGATCTACATGCTTCTTTTCT…	14351673	14352273	CCAAAACACACAAGCCATTG	60.004	20	AATGGAGAGGCATCACATCC	59.893	20	280	704	983
Pm1	13201897	A	C	DOWNSTREAM	CCAATCTTCTTGCTCTCCTATTTCGAGGAGCCCAATCTGGTCGTTTGTAGATGGTTTGTAGTCCAACTACTTCTCTTCATATTCTTCAGTCGAATCTTCTTGTCCTTCTGTTGGAATAGGTTCGGATTCACCTTGTGATTGTGAAGGTTCAAGCTAATTGACTGAGGATGAGGCAGGATTGATGGAAGGTCTACCCGGAGATTCTGTCTTTGTCAGCTCTTGTGACTGACATGTAGTTTTTTCTGCCTAAGGAGCTACTTCTAGATGTTTCTCTTTTCTAGTAGAACTGGTCTCTGGAAGTACCTGTGTGTTATCCCTGTTCTTGAGGAAGGTATAGTATTGCCTTTGAACTCTCCTTTTCTGTGTTCTGGTTAGTTCCAGAGTTGGTCTATCGCTCTT…	13201697	13202297	AGGATGAGGCAGGATTGATG	60.034	20	TTGGAAAGAGCGATAGACCAA	59.831	21	240	713	952
Pm1	13245395	G	T	DOWNSTREAM	ACTTTGCATCTCATGTTATCGTAATTAAAGACATCAAAATATTAAGGTTGAAATCTTCCATAGTAGTAAGCATCAAAATATGTTTGAAGCAGAGTTTAATGAAAATTCCAATTCCACTGATTTGCCTCTGCTCAAACATGAGAACCAAAATGGCTACTTCCTGCTAAGTATATTTGTTAACGTCGTAAAGGGTAATAGATGACCAATCAAACCCAGGTACGATGAGTTTTGCATAGGATCGGAAGTAGTTGTATCCAGCTTGCATCACATGCTTCTTTGACTCATCTGCATTAGATGAGTTCTTGTATTTTTGAACAGCTACACTCCGAAGTCGTTTGTGTCTATGCTTCATGCGCTGCAACTTCGCCTTATCCAAATTGGCCTGCCTTTTGTCATCTT…	13245195	13245795	CCAATTCCACTGATTTGCCT	59.933	20	TTTGGATAAGGCGAAGTTGC	60.209	20	270	656	925
Pm1	24771506	T	G	DOWNSTREAM	TATCCATTCATCACCCCCAGACTCAGCCGTAGAAGGCTTTTAGTGCCCAAAGAAATTATAAAAAAAAAAAAAAAAAAAAAAAGAGATAGATCTAATCAAAGGTTTGAATTGATTGGAACGTGAACGTGTCAAGAGCCACGTTTGTCCATCTGTGTGGAGCTCAACTGATGAGGAGGCTTTAGAGTTTTTTTTTGTTTTTTTTTTTTGGGTGAAGAGGCTTTAGAGTTTTGATGCTCAATCATATCAAACATACGCAAGTCCTCCTATCTTTTTGGTTTTCTTTGTTTCTGTGTGTGTGAGTGGCTGAGTGAGGTTTGGTGTTTAGTTGTGACACATAATTTAAAGAGAGGGAGACTCAAATTTGGATATTGAGCACAGACCCACTATTCTGACCAAATA…	24771306	24771906	AAGAGCCACGTTTGTCCATC	60.119	20	ACCAAACCTCACTCAGCCAC	60.159	20	189	679	867
Pm1	10022408	G	T	INTERGENIC	GTCAAAATAATCCAGAAACACCCAAACAGTTGGTCCCTTTTCCTGGTTGCACTCCAATCTCAGTTGCCACACCAATATTAGTTGCTAATAGATTCTCTAGTTTAGGTTCCATAGTTGGCCAAATTCACCCCAGTTATCAGTCGACCTTAGTCTCCAGTTATGATCCTTTTTCAGTTGATCCCTCAGCTGGTCCCTCAGTTGCCTTCAAAAGGACATCTCCCTATATGCCCAAAAGCAATTTTCACCTGTTTGTTGTTGAGCCTATCTATGATATTAATTCTGATCCAGTTGCCATAGCCAGACACTATTTTCCCCTGGGATTTCATTATATGCCACCCAGTCCATACAAGTCTCTCAAGTATTATAGAGATATATTACTTGAAACTCAGTTAGTTGAAA…	10022208	10022808	TGCACTCCAATCTCAGTTGC	59.992	20	TTGCTTTTGGGCATATAGGG	59.922	20	191	596	786
Pm1	1245765	A	T	DOWNSTREAM	GCCACCCGCAGGAGAGGGCGTGCCACACTTGTTACACTCAACTCTTCTTGCAAAGTTCAAATTCCCACAGCTATATACAACCATACCAATTTCAAAAACCACAGATACATATGCAATAAAGAAAACATATAGGTAAAGAAATGTCAACTGAATTCTAAAGCTTTCAATGTTAGAAATCTACGACCCATCAAATTAGATAGAGAGGAGAGAAAGAGAAAAAGAGGAAGGGTTTACCCTGGGTTAGGGCAAAGCCAATCACCATCTCTTCCGCTGCCACCGCGGCCACCTCTGCCACCACCACCACGGTCGGCACCTCGGCCACCGCGATCTCCTCCTTGATATCCTCCGCCTGCAATCAAAACCCAACAGTTCAAATTAAAATCAAACCAAATTAAAAAA…	1245565	1246165	TTGCAAAGTTCAAATTCCCAC	59.967	21	AGCGGAAGAGATGGTGATTG	60.218	20	225	596	820
Pm1	10707848	C	G	DOWNSTREAM	ACACTTGTGCATACATAATACTTCCAACTAGAGAAGCGTATGGCTTGTTCCTCATCTCATCTTCTTTTTCTTTATTCTTGGGGCAATGCTCCTTCTTTAAATCTCCTTTAGCTATTGGAACTTTCTGTACATAACACATACTCATGTCAAAACACTTGAGTACCATCTCAATGCATGTCTTCTGTGATAGGCCTAAAAGGCCTCGAGCTCAGCCTTGCTGAATCTCAATGCCCAACTTCTCCCAAATCCTTCATCTCAAAATTATTTGAAAGTAGCTCCTTGGTGTCATTCAGTAAATTGTGGTCATTTGTATCCAAAAGTATGTCGTCGACATATTGCACCAGAAAAATAAATCGACTCCCACATTTCTTCAGATAAATGCACTGATCAGCTATGTTC…	10707648	10708248	GCGTATGGCTTGTTCCTCAT	60.103	20	GGAGAAGTTGGGCATTGAGA	60.195	20	207	584	790
Pm1	3569486	A	T	DOWNSTREAM	TGTTTGTCAACTTAAGCATGAAATTTATTAAATGACGTGCAGAAAAAGCGTGGAAATTTGAGCATTAAATTTCCGAGTTTAATTTCCACCAAAATAGGAGTCAACATATATAAATCCAAACACTGAAAAAAAAAATTTGCCAAAAATTGAAATGATAGAAATTTAAATTCCGTCATTTTAGAATTCTATGTAATTTTCAAATCCTTTATCCAAATGAAGGATAAACTTTTGTTTTGCCTACTGTTCTGAGTTTCCCATTATTTTAAAATCACCATTAAACTTTTGTTTTCGACCAAATGAGTATATTTCAATTTGTTGCAGCTCCTCAAGCTTCTTGAGCCTCGTAAATAAATTATGTTGGAGTTATTTATGTTAGATCTGATTCACAGTTTTGCTATC…	3569286	3569886	AGCGTGGAAATTTGAGCATT	59.713	20	GGAGCTGCAACAAATTGAAA	58.895	20	279	595	873
Pm1	12986868	C	T	INTERGENIC	CGAATAACACTTGCAGTTGTAGGAAGTTTCAACTTGAGCAACTACCTTGCAAGCATGTAGTTGCAGTTTGTCGTTTCTTGAAACTAAATGTATACTCCATGGCTTCTCGTTATTACACTCGAAATACACTCGAAATACATGGTTAGATGCTTATTCAGATACCATCTACCCAGTATAGCCTCAAGAGCTGTGTGTTATTCCTGAAGATGTCCAAAGTAGAGTTGTGCGTCCTCCCAATGCAAAGGTCATGCCAGGCCGACGAAAGAAGTTAAGGATTCCCTCGCAAGGAGAGGATATCATAAGGAGAAAATGCTGAAGGTGCAGTGGCACAGGACGCAATAAAAGCACCTATAAAAACAATGTTCTACTACCTAATGTTGGACATACATTATGAATTGT…	12986668	12987268	GACAACCACGCACATTTGAC	60.016	20	GGGAGGACGCACAACTCTAC	59.727	20	254	530	783
Pm1	17765176	C	T	INTERGENIC	AGGATTTGGAGATGAAGCGATTGGAGTGAGGCGGTGGTGGAGGAGGAGGTTAGGGAAGCGTCAGGGAAGATGGCGTAGAAAACGGTGTCGTCTGGGAGTCTGGAATTTTTTTGGGAGAAGATGGAGGAAGATGATGGGTCGGGGTCTGGTGCTGCCATTGTTTTGCGCTCTCGGTTGGTCACTCGGTGCTGCTTATCACTCGTGCAGTTTCTGCGGCTTTCTTGAATGTTCGGGTTTTTAATTTGAGGAGGAAGACGTTTTATTTTTGTATCTAAATGCTTATCTGGATTTAGCTTTGGTATATTTACACGCATTTAAAAGAATATTAATTATTAAATTGATAAAATAATGGGCATTTTCATTTATATGATCTTTCAATACTGTGTGTATGATAAGTAC…	17764976	17765576	GATGGCGTAGAAAACGGTGT	60	20	ATTCAAGAAAGCCGCAGAAA	59.96	20	159	617	775
Pm1	16423196	T	C	INTERGENIC	TTATACTCATCAACAATAAAGGTTGGGTGTGACTGATTCATGTCAAATAGGAAGCCAGGAAAAAAAAAACAATAAGCCAAGTGAATTGGCCAAACCACTTTTTATAAAATCGACGAAAGTCCCGCCCATCTAAGTGGCTTGGATAATCTTCTAACTCGGGTTGACATGGTCCTAAAAGAATAATGCTCTTTGCACATTATTTTGTTCATTCACCAGATATTTGCATATTAAACGACGTAATCTTGGATCACGCTCAAGATAATTAATATTAAAATCATGATCATCATCGACTCTTTGAGATTCAACACTTTCAACTGGAGGCTCGACAAGACTCAAGAAGATTTTTCTCATCACATATTGCAGTAAATAAAGAAGCGCTAGAAGGCAATATACTAGATG…	16422996	16423596	AAAGTCCCGCCCATCTAAGT	59.962	20	TCGAGCCTCCAGTTGAAAGT	59.989	20	211	664	874
Pm1	3339834	A	G	DOWNSTREAM	AAATCCCTTCTCCTGCCAACTAACGAGGCAATAAAATAAAGGTTTTTATGGTTCCAAATTATAATAACTCAAAATTGCCTTATTTAAGAAAAATTTCAAAACACAAACACTTTATTTTAAAAGAACGGGGTCTAATTGAGTGAAAATGAGTATTGACTTGCAGACTAATAGTCTCAAGTTCAAACCCCCATAACATCTTAATTGTTTGTGTGAGAGAACCCTACCCCTTACAAGACTATCATTTATACTAAAAAAACAGAAAACAAAGATATCAAATAATAGTCTATGAAGAAAATAAGAATTTATATTCTACAAGAATTCTCTATAAATAAAGATAAAATGTTAAACATTAAAATAATATTATCACACTCACGTGAAACTAATTATAGAAGGATCATG…	3339634	3340234	GTCTCAAGTTCAAACCCCCA	59.943	20	GGCTCAACCTACACCACACA	59.597	20	266	719	984
Pm1	26387313	A	T	INTRON	GTACGCTCGGGATAGGACCCAGGTTCCAGTGTTTCACTTGATCTCAAATTCATTTGCCACATTGCATCTGAAAATAATGTATTACGAGTAAGTTCATTACATTGTATCAATACAAACTTATCGAAATGTAAATAACAGGTTCATTTTCAATGAGCCCACATCCTCTGGCTTCTGTTCCTATTTACTTACAGACTTAAAAAAAGACAAGTAAATAAAGAAATTCTGCCTTGAAGCTGCAGTTAAATTCACTGCTTGCAGGCTTAAAAAACAATGCCAAAGATTATATGTTTGGGAAATTCAGTGACAGAGATTATCTAAAAAGCTTTGAAGGAAGACAGTTCCTGAAAGCCGAATAGCAGAAGATCACATTTCATCTAAATTGGTTTTGTGATGAGGCCC…	26387113	26387713	TCATTTTCAATGAGCCCACA	60.049	20	TCGGCTTTCAGGAACTGTCT	59.989	20	212	689	900
Pm1	24274923	C	T	DOWNSTREAM	AAAGACAACAATTCATTGTTCCTTTCCCCATTTTAGCATATGAGGGCCAATATATGACTTATTTTAGAGGAGGACATACTTTTAATTTATGCAATTATATCATGATTAACCCTTAATCATTAACTTTTAGGATCTTTGGGAGTGATTTTGGATAGGATAATGTTTCCCTCCTTGCCCATAAGGAGGAACTCCTCCTTACCCACTAATGTGACTCAACCACAAACTAACGCTTGTTCTTTTTTTTTTTCTTTTCTTCTTTATTCTCAAAGGTGCATTTATTTTTCACTTTAATTATTCTTAACAAGAGAGACACGTGTCGGATTGTGGCTGAGCCACATCAACAGGCAAGGAGGAGTTCCTCCTTATAGGCAAGAAGGAAACATTATCCTTCTGGATATA…	24274723	24275323	CCTTGCCCATAAGGAGGAAC	60.817	20	AACTCCTCCTTGCCTGTTGA	59.844	20	188	718	905
Pm1	17111691	C	T	DOWNSTREAM	GCTTGTGCTGCGTCAGGATGTCAACAGTGATTGGAGGACCCAGTTTCTCCCAATTTCATGGCAAAGAATTGTCGTCAAGATGTAAGGGTCACTGTGTCAACAGATTATACAGATACATTTTAGATTATTGATTAATGACATGTTATTACGTTTAAGTGTTATTATTTTGTTTGAGCTCTCCTGATAATCAGTACTAGTAACATTTGATTAAATGTATTGCTTATGCAGAATGGATGCAATAAAGAGGTATCCTCCCTTCTCCGGGGACGGATTAGATGAAATCATTAGAACTGCTGTTGCCTTAAGCCAGGTATAACTAAGGTTTCCTAACTATTTTTCATTGTACATTTTGCTAACAGAGAAGAATGAGAGAAAAAAAATCTTGAATATTCATAGAAA…	17111491	17112091	CCCAGTTTCTCCCAATTTCA	59.903	20	CTGGCTTAAGGCAACAGCAG	61.088	20	272	587	858
Pm1	6675139	G	T	INTRON	GCAAAAACAGAATTTCTTTACACCAGACCCGCATGAAACTTTACTGGATTTAGTCTTAAAGAAACTCGTTTTTTTCAGTTTTCCCCCTTAAGCACCAGCTTGACCATAATAGGAGAGGTTCAAGCAAATAGTAAATCGATCTAAGGTCTCTAATCAAACATTTTTGAGTTAAAGGTACAATAATATATTTCAGAGGAGAAGAATTAAAGTGGTAAAAATGTTTACCCTCATCATATTTCAAGAAATTATGTGAAAATCCTTCTCTTTCCTTATCCAACTATTTCCTATAAGTTGGAAGGTTAGAGTACCACCTAATACTTGAACAATCGCTCATGGTAGGTTGTTCAATGACTTGAATCAGAGGGGAAGAACTCAAGTGTCTTCTTCAAAATGTGTATA…	6674939	6675539	CCTTAAGCACCAGCTTGACC	59.875	20	TGAACAACCTACCATGAGCG	59.716	20	262	634	895
Pm1	11228435	C	T	INTERGENIC	CATCCTCAGAGTAGTATCTCTTCCATGCACAATTCCCACCTACCACTATTGATGTCCGTCATGTTCCATCACCTAGTCCAATTAATTATGGTCATGCCCACACAAATTCCATCCCTCCTTCAACAGACGACCCACCCATTCCACCATCTCTTGATCAAATTGAGCGTAAATCCAATATGGCCTCACCAAAACATGTCTCACAGCCTTCCCAGCCAAGTCATCTCATAGTTATGCAAGAAATTCCAATATGTCTGTTGTTACATTTTCCATTCCTAATTAGTAGCCCTTCACCTTGCCTAATCCATCTCATGCTTCCATTGATGCCCGAAATGTGGTCTCTTATCACCATATGGTGATGCATGCAAAAGCCAGTATCTGCAACATAACCTCTGTTATGTT…	11228235	11228835	TTCCATCCCTCCTTCAACAG	60.042	20	TAAGAGACCACATTTCGGGC	60.074	20	236	655	890
Pm1	9073520	A	G	INTERGENIC	AGTAAGTCCTCGATCGGCAGATGTCGATGACTTCCTAGGGTCTTCCCATGAGGGGCTGAGGGTTTCTTCCATAGGCTTCTTCATTGCGAGGGAGGTCTTGCATAGGACCCAGCCTCCAATTCTGAACGATCGGTGTTTTACTCGAGAATCGTAGTATCTAGAAGTTCGCTGTTTGTAAGCAGCATTCCGAAGCTGTGCCTATAATCGGTGTTCGTCGATAAGATTGACGTTTAAAGAAAGCTGGGCCTCATTTTGCTTTGTATCATAGGATACCGTTCGGCAAGTTGGTGTGTTGATTTCAACCGATACGACAGCTTTGATTCCGAAGGAGAGGGAGAATGGTGTTTCGTTGGTTGACCTTCAGTATGATGTATTGATGGCCCATAGCGCTTCTGGTAG…	9073320	9073920	GGTCCACGCAACCAGTAAGT	60.035	20	TACAAAGCAAAATGAGGCCC	60.074	20	275	536	810
Pm1	18174023	G	T	INTERGENIC	TTTTGGTGGAGTTTTAGTACGAGACCAATTGGAGATGAAAGCTAAGACCTTGAAAATGATTATTGAATTTTGCTAGAATTTTCGGAGCAGCCAATTAGAGCAGTCTTTGAAGTTAAGTCAGCATAAGATGCAATCCGGTCAAAACTGTGCTGTTGTGGAAGAATGACTATCTGAATACTTTCCTGATTTTTCCTCAAGGTGTATGATATATGGCTGGAAAGATAAGACAAAAATCTACAATTTATATATTTTTCCCGAATTTTCTTGAAGGAGGAACAACCCCAAACGTTCCTGCAAAGTAACTGACGTGTTATTAGGAAGAGGAGTCAATTACTTACCAATTTTGGATTTATGTTTTAATTAGGTTTTTCTTTATTTTTGGGCTGCTGTAAAAGCCCA…	18173823	18174423	GATGCAATCCGGTCAAAACT	59.939	20	GTTTGGGGTTGTTCCTCCTT	60.204	20	161	675	835
Pm1	11195184	C	T	INTERGENIC	ACTAGAAGCAATGACTTTTTAGAAATCATTCACACAGATGTGTGTGGTCCATTTCCAACAAGAACCGTTTGTGGCATCTCTTTCTTTGTTACATTTATAGATGACGACTCTCAATACACCTATTTGTACTTAATTTCTGAAAATTCACAAGTCTTAAACTGTTTTAAAAATTTTAAACTTGAAGTTGAAAAGCAATTGGACAAACACATTAAAATTGTAAGGTCAGATTGTGGAGGAGAGTATTTTGGCAGGTACACAGAGGCTGGACAACAGAAAAGACCATTTGCTATCTACTTGCAGGAAAATGGAATAGTAGCTCAGTACGCAACTAAAACTCCACAACAAAATGGCATGGCTAAAAGGAGGAACAGGACTCCTAAAGGCATGGTAAGAAGTATG…	11194984	11195584	GAACCGTTTGTGGCATCTCT	60.119	20	TCTGTTGTCCAGCCTCTGTG	60.022	20	213	610	822
Pm1	2293779	T	A	DOWNSTREAM	AAAAGATATATGGGACAATTTATTAAAACTAAGCTAAAGGAAATTCAATTCGCCACATAGTTTTTCAACATCAATTCACCAGGAGCCAGGAACAGTAAAGACAATTTAGATAGCGATTTCAAAATCATGCGTGCAACATAAATATTTTTTAAAAACCTTATTATATTCAACTTACAAACGTTTAGCACATACTAAAAGAGTATAAAAAAGGCAAACAGGGATAGCAAACTTCTGATAGTATAAGAAACTCAAATACTCAATTGACATTCAATATCACTATCATTATCATTAAAAATGAAACAAATACCCAAAGAACTAATCAAAACCCTAATGTGAAATCAAAACCAAGAATCCATAAGCAGATAAGCCGCAGTGTTTCTAAGCCATAACAGAACAACT…	2293579	2294179	ACATCAATTCACCAGGAGCC	59.934	20	TGCTATCCCTGTTTGCCTTT	59.708	20	159	616	774
Pm1	3679770	T	C	DOWNSTREAM	AATAAAAGTTTATCTCCTTAACAAGAGTGGTAGGGTGGTCCAACCCTTTGCAAACCGAAATGGAAAATCGGAAACGAAACCGGATGATCAAGATTGGTGCACGTGGGAAAGGGAAAGGTAGTGGGGCTGATGGTGAAAGATGGGTGCCCCTAGAATCCATTGAAGCACAAATGTGGGGGAGCAAATGGCTCAGTTTCTTGTAAGATGCTAGATCAACTTTTTCTCTCGTACGTGGGTCTCCTTTCAAACCAAGTGAAGTGACCAACCAATCTCCAAAGGGCTGTACGTGCATAATTGAATCAATCAAATAGGGTTGGGGAGGGGGGAGGGGATAGACAGAATTAAGAGAGCTATAAATACTTGACGTAGAGAGCATACCTAACATATGCTTGTAGCTCT…	3679570	3680170	TGGAAAATCGGAAACGAAAC	59.916	20	CCTCCCCAACCCTATTTGAT	60.011	20	262	609	870
Pm1	17802635	G	A	DOWNSTREAM	TTTCTCCCAACTCCGACCACCGTTTCAAGCAAAGACTGGTCCCAAACGAACCATCTCACTTCCCTCTTCTAGTCCCAGCTCGTCTCAGCCTCGATCCGCAGTCGTGGTTGCCGGAAACCACCACAAAACAGCGCAATTTGGACAGTTTTTGACAGAATTTCACAGAGCTCGTTCGGACAACTCCGGCCACCATTTTCTTCGAATTTGGTATGCTTTTCTATCCTTTCAATGTGTTCTAGCTGCTGGTTGTGGAATTTAGGAGATATTTCTGAGTTTTTGTGGGTAATTAAGCGATAGAAGTTTTGGCCAGTTTCAGCCTTCAATTCCGACCACTTCCGTCTACTTTTTGGGGTAGGTCCAAGAACAAAAGTTGCTCCACTCTATGTGGTGATCATGTAG…	17802435	17803035	CCCAAACGAACCATCTCACT	59.966	20	TGGCCAAAACTTCTATCGCT	59.845	20	269	589	857
Pm1	1469530	A	G	DOWNSTREAM	GAGTCAAGAAGAAAAAAAAAATTGGGTCCAGCCGATATTTCAATGGCTGATCATGACATGCCCTGGCATACACCAATTAGGAGAGGAACTTCGACAGCAAAAAGTAAAACATCTTCCCAATTCCTAGGTGGAAAGAAAGCATCCGAAAGAGAAAAAAGGTGTTCCTCCCAGCATGCTTTTGCGGACACAACATACACACAATACAGACCGTAAAAAGACAGAGAAAAAGAGCCTACATATAACTGCGTGGTCGGTTTTACCAACATGTAAATTAAAATTGATTTAATCTAGTAGTATCTCAAGTCAATCATACATATTAATATACCGTCTCAGTGATATATCCATTGTAAATTCTTCTCGTCAACTAGAGCTCATTGTATCATGATAAGCTTAATCATC…	1469330	1469930	AGCCGATATTTCAATGGCTG	60.06	20	GTAAAACCGACCACGCAGTT	60.037	20	231	578	808
Pm1	23587629	G	T	INTERGENIC	GTCTGGCAGTATTGGCTACTGTCGCTCTTTCCCCCACTTCTTGCCAGACTTGGCATTCGTTGGAGCGTCGCTATGCGTCCACCTCACAAAATCGGATTTTACCCTTGCGAAATGAGTTACTGCGTACTACTAAGGGAGATATGTCCATTTCTGATGTTTTGGACAAAATCAATTCGATTTCTGATAATTTGGCTCTTGCAGGAAGTCGTCTCACAGATGGTGATCTGGTCTCCATCATTATGAATAATGTTGGGGCTGCATTTGAAGTCACAGTCAGTGCTGCCCAAACCCGTTCTACTCCAATCACTTATGAAGCCTTGGAGGCTCTTTTACTGAGTGCTGAACGACGTTTGGGGGAGCAGTCACAGCCTGTTCCTAATCTGAACACAAGAGTTACTG…	23587429	23588029	TTGCGAAATGAGTTACTGCG	60.014	20	TTGGAGTAGAACGGGTTTGG	59.964	20	199	653	851
Pm1	14503785	G	T	INTRON	AGCGTCCGAGCTCGCTGGACCTTAGGAGGGTCCCTCCTATGGGTCAGCTGGTGCTCGAGTAACTATTTATGCCATTACGAATATTTAATTAATAAAGTAGCTCAACATAATCATTTAATTCAAAACCCTGACCCTCAGCTCCTAGAAGTGCGTACACTTATTTTAAGACCATTCATATGCCCACTTAAGCCATTTCCAATGATTAGAACGGTTTAAAAAGACCCGGGACTCGATAAGCAATAGATTTCCATATTGGTCGACTTGGGACCCCATGGGGTCCATGACCTCCAATTGTCAATCCGAGAGTTTCTATAGGTTCGACATATTTTAATAACTATGCTCTGCAAGTTTGGTCCAAATTAGACTATCGAATTAATCACGATCGCTCGATCGAACGGT…	14503585	14504185	CCCACTTAAGCCATTTCCAA	59.931	20	TGACAATTGGAGGTCATGGA	59.893	20	118	728	845
Pm1	884050	T	A	DOWNSTREAM	TAAGGAAGTCCACATAATTAGGCATCGATAAGACATTCATGTTCCTTTTGGAAAAAATAATAATTTGGATTTAACTTTCTGGTTTATTCGAAATCATTATAGGTTGAAAGGGAATTTTGGAATTTTCAATTGCATGTATGCACGCGGCAACCTCTCGGAAAATATGCAGATTTTATTTATTCCAGCAACAACAAAAAAAATAAAAATGCAGACGTTATTTTTTAAAGTCAAATCCATGCGTATTGACTTTAGGAATAGAAGCCAACCAGACCGCGTTAAGAAAAATGAAAAGAAAAAAGCCTAATAAATGAGATGACATTAGAACAAATAAGAAGAAATCAACGGTTTGAAAAAGAAAGTTTGCCAATTGAAAATACGTGGAAGTGAAGGAAATCTGAA…	883850	884450	GGTTGAAAGGGAATTTTGGA	58.855	20	TTTTTCTTAACGCGGTCTGG	60.236	20	184	650	833
Pm1	4454032	G	C	DOWNSTREAM	GCTTGACATCACTAACTTTAAGGGGTGTGACATTTCGATCTCAAGTTGTGTTTAAAACTCGAATTATCACAATCTCAGATGAACGATTCAAAATTTTATAGGACAACGATGGGAAAAATTACAAAAGTTAAAGAAACAAATGTAAAGAAAATCCAGCCACAACACAACTGAATATTTAAATCGTAAAACATAACGTAACAGAGAGAAAACTAAACAATCATTGGAAAAACAAAAATCACAAACACAGTTGAAAATGTTATTTTGGAAAACAAGATATGGGATCAGATGAGTGAATGAGGACGAGCTTACAACTCCAGTCTCAGTGTCAGTGTTAGTGGTGTCTATCCCCCTCACTTCCCCCTCATTATTGAATTGCCAGGATGCATATCATTGCAATAT…	4453832	4454432	ATCCAGCCACAACACAACTG	59.597	20	TGCATCCTGGCAATTCAATA	60.035	20	235	699	933
Pm1	18262262	G	C	INTERGENIC	AGAGAGATTCGAGCAACTACTTGAGAGGGTTCGAGTACCACTTCAGGGTCGATGCATTTTTCGAAGCAACTTGAGTGGTTCTATTTCTAAATTATGAAGAGAAAAAAAAGAATTAATGGTCTTCCTTTTTTGTCAAAATGATAAGATATTTAGAGCATCCACAATCACACTCCCTATTTCTTAGCTAAAAACACAAAAAAGCTATTATAGGAGCTCTCTAAAAAATTCCAACTTCAACCATACTCTCTAATTTGGAGAGTCATAAATGTTTTACTTCTTTTTATCGTAAATACTTCTTTTTAAATTTAATTCCCGATTTGCAATAAAATATTCATATTCAAATACTAAATATTCCAAAATAATAAACTACAATGATATTGTAAGTTTATTTGTTGTTCA…	18262062	18262662	GCATCCACAATCACACTCCC	61.369	20	TTGCAAACCACATCAACCAT	59.823	20	278	703	980
Pm1	5592030	A	G	DOWNSTREAM	TTTATTTTGTAAATTTTACAATGGTATAAATTTATTGGTAACTGTGATGAACCTTCAGACCTGTAATGATATGCGGACATGAGCGCAGATCTAAGAACATCTAAGGGACTGAGTTTAATTTTTCTCTTGCTAATTTGAGAACTTTTTTCATTATGCATGCTTTGATATTACAATTTATAATGAAGAGTTTTTTTTTTGTTACAATTATTTTATGGTGATATACAGTTTGTAGTTTATTTATTTACTAGTAACGGTGATGATCCTACAGACCTGTAATGATTTGCGGGTATGATCGCAAATCTTTAAGAACATCTAAGGGACTGAGTTCTGCAGTAGTAGCGCGTATCTATTTTTTTTTTTTTGCAAATCTTTACCATCAATATTCTGTGTTTGAATTCT…	5591830	5592430	GGACATGAGCGCAGATCTAA	58.979	20	CCCGCAAATCATTACAGGTC	60.331	20	213	623	835
Pm1	4470800	A	G	DOWNSTREAM	TTTGTTTTGTTCTGTTTTTGTTTTTTTTTTGTCTGTTTCGAATAGGTGGTGGGTTTACTGAATCTAAAAGAGCCCTTGAGTTAAGTGAACTTTTGGGTGTCAAGATTTCACCTTTACAGGTATTTTTGTTAGAATGACCACAAATTTGATTATTTTATTCAAACTTCTATCATTACGTACTTGCAAATCTGTAATACTAAATACTATTTTTTGACTGCATGATGTTGCATGCAGGTTTTACAGGGCCATACACCTTTTAAGCAGTTAGTAAACAGGTATGCATGTAAGCTTGAGTTATGGGTCAGAAATGAAGTTTTGTTTAACAAGTTATAGAGGGCGTCTTAGTCTTGCATTGAGTATTGGCAGTGTTGGGGCATGCTTCATTTTTCTCTTCCAACA…	4470600	4471200	TTTTATGCTGGGTTTTTGCC	59.943	20	CATGCAACATCATGCAGTCA	60.282	20	277	503	779
Pm1	15914595	C	T	DOWNSTREAM	CCAAAAGTGCAATAAGTGTCAGCGATTTGCCAACTTCCAGCTGAACCATTGACAGCCATGGTCAATCCTTGGCCATTTGCCCAATGGGGACTTGACCTCATTGGACCTATGCCCGAGGGCAAGTGACAGGTCAAGTATGCAGTTGTAGCTGTGAACTACTTCACCAAGTGGACTGAAGTTAAAGCCTTAGCCACCATTACCGCATCTTGCATTGAAACGTTCGTTTGGCATAATATCGTACGTCGCTTCGACATCCCCCAACACCATTGTCATAGACAACGGCCAACAATTTGACAATGCCAAATTTAAACAATTTTATTCCAACCTCAAGATACGTCTTTGCTTCGCCTCCCCAGCCCATCCTCAGTCTAATGGCCAGGTCGAAGCTGTGAATAAGAT…	15914395	15914995	GACAGCCATGGTCAATCCTT	59.934	20	TTGTTGGCCGTTGTCTATGA	60.111	20	239	599	837
Pm1	14505398	G	A	DOWNSTREAM	TATGATCAGACATATATGTAATTAATGATCACTTGTATTTGTACGCGGAATGCCTAATTCAAATTGAAATGTACAACGTCCAGTCCTTTTGGCAACAGTTTCGTGTGCTGTCGTGGCCGGTTGGCCGAAGTTCGAAAAGAGAGAGTGAGAGAAAGAGCCGTTGGGGAGAGAGAGAGGGAGAGGAGAGAGAGTGTCGCACGGAAGAGAGAGAAAGAGGGGTTTTAAAAAAAAACAAAATCTGATTTCCTGCAAAATTACAATTTCTCCCTTTTTAATATTTTTTTTAATCATTTTTTACTTAATATAACTCGGATTTGAGCCCAGTACGTGTCTACAAACTCATTTCACTGTGCTCTATGCAATGGTACAATCGGAATTCCCAAATTCCTTCCCGGTCAA…	14505198	14505798	GTGAGAGAAAGAGCCGTTGG	59.989	20	TTGAATTTTTGACCGGGAAG	59.91	20	263	693	955
Pm1	3429008	C	A	DOWNSTREAM	TTTCTTTTGATCGGCAAAGACGAGAATTTCAATAAAAGCGAAACAAAAAACATCCTTGGGCCTCGAAATGCCACGTCTGAGTTTGAGTACTTTTAACTCAGAAAAAAAAATATATTCCAATTTCAGACTTCTCTTCTTCTTGAATGATCAGTATCTGGTGGAGTCTCTTCTGATAAGGTGTTGAATTGTAGAAGAAACAACAACTCCATCTAAAAGAAAGGATTTATTCTCAAAGCATATACCTTTACACCATTTCTCTCTACAAATACAACAGTTGACGCTCGAAAGGCTTTGCCTTTCGCTTTCCTCTGTGGGTCACCGGCGTTTCCCAGTTCTGGTAACCGGAGATGGCTTTCCGGCGAATACCCATCATATGGACTGTCTTCCTCTACCTCTTGT…	3428808	3429408	TGCCACGTCTGAGTTTGAGT	59.467	20	TTACCAGAACTGGGAAACGC	60.11	20	273	617	889
Pm1	2463262	G	A	INTERGENIC	TGCTGCTTTAAAGGAGAAGAGCATACTTTTGGGCTCTTGCAACTGGAAGTGGATTCCAAGGAAAGAAAACAGAGCAGCGGATGCTGCAGCTTTAGAAGCGAAGAGGCAGATGTGCGATGAGGTTTGGATCAGTCGACCCCCATCCTCCCTGGTTTTCGTGCTCCATAACGATGGTCTTCCTTGTCCTCCACAAGTTTAATGTTTTTTTTGTCTAGTTAGGATCTGACGCTTGCCTTCTGGGGTGGCGTCCTAGTGTGCTTTGTCCTAGCTGGAACTTAGTGTTTTTTTTTTCTTTGGGTTGGCTCGTTTGGCCTGGTACTGCTTTGTTTAGTAGTTTTTCGGGAGTTAGTAGCTTCTGCTCCTGTTGTGGTTTAGCTTTGCTGTGGTTTCCTTAGGTCG…	2463062	2463662	AAAGAAAACAGAGCAGCGGA	60.132	20	AGGCAAGCGTCAGATCCTAA	59.978	20	174	610	783
Pm1	19285360	T	A	INTERGENIC	CTAATAATAAATTGAGTTGGTGTAGCATCTGGATGAATTCTTGATCATAATACTAACATTATCCCCATAAGAAATAACAATTAAGTTAGGTATGTGTACGGAATTGGACTTTTTGTCAAATGGCCTTATCTATGTACTGTAGATGAGGTCATTAATTCACCAAAAACAAAAGCTTCATTTGTTATGTTGTGACTGACGAATAGGACTGGGGTCTCTAACTGTGTCCCCACCTACAAAGCCACTTATTGTTGATTATTTGTTTTGGAGAAAAGCTACACCGTTCATGGTTGATTGTAAGTCGTTGATAAACATAAATGCAAGATTAGATCACAATTATTAACAACAAAGAGGCACTTACACGCGGACGATTAGCAAAGCTCATTTGTTCTTCCAAATCAG…	19285160	19285760	TTGGACTTTTTGTCAAATGGC	59.967	21	TAATCGTCCGCGTGTAAGTG	59.752	20	268	652	919
Pm1	8206671	G	A	INTERGENIC	GTCTTGATCGTGTCCAATCCGTGTCTTGACCGTGCCCAATCCGTTGTCCGTGTCCAAAGTGTGTCGGAGGCATGTCTGAACCGTGTCGACGTCGGCGTGTTCGACACTCTAACAATCTTGCAATTTGGAGTGTCCATGCAACATAGGCTACGGGCACCTCATTTTCCCTTCTAAAAATTCCAACAACCAAATGAAACCTAGCAAATCATGTTATGGGGTTGTGGATTAGATGTTTGGTTCTTGTATTTTGAAAATCAGGTTTAGGGTTATGAACTTGTTAAGTTGATTTCAGAGAATTTCTAGCAAGCACACAACCAACAATCAGCTCAAGTCGAGGGAGAATAAGGTTTTCTTGCATCGTCCAACTTCAAGGCGTAAAATTGATCTCAGTTTTGATAA…	8206471	8207071	TTGGAGTGTCCATGCAACAT	59.967	20	TCCCTCGACTTGAGCTGATT	59.95	20	215	673	887
Pm1	3531027	T	G	DOWNSTREAM	TTGCATGTGCCATAGATCACTAATTAGATTTTTAAAAAATGAAATTGGAATTGCTGCTTGTTGTAAGTGTCCTGCACAAAATTTCTTAATAAACAATCAGCTAGTTTTGGTCTCTAATATTGGACAAAATTAAGCCCGAGCTTTGTTGTTAGAATATTGAGAGATGGAGATGCAATGGATAAACCTCAACTTACTTTGTTTTCAGCTAGTCTGGTCACTTCCAATCATGCGAGAGAATCAAATCTTAACTCGGTGAAGGATTTTGGGAGAGTAACAACGATAATTGGCTTACTGTTTAAGGGCTAAGTTTCTTCCTTTTTTTCTTTTTTCATTTTTCTTTTTTCTTAATAGATGAGAGGAGAATAATTCATCACAAAATTGAGCTATGAAAGCAACCCT…	3530827	3531427	TGGACAAAATTAAGCCCGAG	60.067	20	TGATTCTCTCGCATGATTGG	59.756	20	120	669	788
Pm1	17185925	T	A	DOWNSTREAM	TGTTGATATGTATATTTGTGGTTTTGTGAAGGCAGTTCTGTCTAAAACAGTCCGATTTCTATCAATTATTCTGGCCAGAACAACTGTTTTTATACTAAGATAAATTGTGAAAGTCCTCACCAGTATGAGGCAAGAAAATAACTCACTTGGGAGATATTCCTCACCCAAATTCACAATCGTTTGTTTAGAAATCTGTAACTTGGGGCGCAAGTTATTTGTTCCAAAAGAAGTCTGCTAGAATCTTTATTGCTTGCAGTGGCACGCTCGCACACTAAAGAAAGCTGACTTGATGACCAATAAATGGTTTCCAAGGTAGTGAGGAACTTTGCCCTTCCATCTCAGGAGTAAACACAAAACGGGTGAACAATTTGGCACGCCTAGTGGGACTTCTCGGTATAC…	17185725	17186325	TTTGTGGTTTTGTGAAGGCA	60.127	20	TGCCACTGCAAGCAATAAAG	60.014	20	247	563	809
Pm1	13849305	A	G	INTRON	GCCATTAATGATAGGTGTCTCGTAAATATGTTTTTCTACCTTGTGATAGTAATCACAATAGTTGGTTTACCAACTTTCAGAATTTATTACCCTAAACCCTATTTCAAGAAGAAAACAAAGGTTTAAGGTAGGAGGATGTTGTGATAAATCACAATATATTACCCTAAACTATAATTGGTTTAGGGTAATATATTGTGATTACCACATCAAGGAGGATGTTTTGACTTGGGGATAATTAAATAAATATAAAAAAAGCCACTAAAAAACTACATTAAAATAGCAGACAGCAATAACAAGATTCTGAGACACTACAGCTTTCCAATAAGACAGTGTAATAGAAAGAATAGTGTCTAAACTCTGGAGATGCCGAAGCCCACAAGGATGCCGAAACCGAACTTC…	13849105	13849705	ACTTAACCGTGCCCTTTTTG	59.131	20	CCCAAGTCAAAACATCCTCC	59.381	20	280	499	778
Pm1	1735328	C	A	DOWNSTREAM	TGCGGCAGGAAATTAGAGATTTTGAGAATTGGATGAAGATCATGGAGTTTGATTGTAAGAGTATCACTGCAGCTATTCACAACATTCACCAAGCATGATCAAGCAGCAAGGTGTTAATCTTCACCAATTTCCATGTAATTTCTGATTATCTTCTCTATAATTTGTGAAGCATCTCAATTATAGAATAATAAACCTTGCTTCTTTTTGTCCCATATGGTATTTCACTTTTCACAATGTGCAAATCTGCTTGAAAACTAACTGAATTTAGTAGGATTTATTAGGGAAATTAGGACAAGGCTGCCAACACGGCTGTTATAATGTATCATAGTCACTCAGGCAGGTGCCGGGTGAACTGTCCCTAGCATCCCTCTTTATGAATGAGAGGGAGGCAAGTATATA…	1735128	1735728	CATGATCAAGCAGCAAGGTG	60.413	20	GGGATGCTAGGGACAGTTCA	60.073	20	275	642	916
Pm1	9072584	A	G	INTERGENIC	CCCTGAATGCTGCCGATCGATATTAGGAGAGATTTGAAGATAGTCGAGCGAAAATCGCTGAGGCTGGCAAAGCCATTTTGGATGCGGATCGTTTTGTTGAAGAGAATGCGTCAAAGATTGAAAAGCAGTCATCGAAGTTAGCCGCAGCTGAAAGAGTGATGGTGGAGGCTTAGTAAGCCAAGGATGGAGATGGAAATAGCAGAACGGTCGCATGTGGCGGAGGTGCGAGAGGCGAAGGAGAAGGCTGTGGCTGACTACCGATCGTCGGAGGAGTTCACGGTACTGCTGGACAAGGAGGTCATGGATCAGTGTGACAACCTTAAGTACCGATTCAAGTGATATAATGCCAATAAGAAGCTAAATCTGAACTTCTTTCGGCATCTTCTGCCACTGCCCCAT…	9072384	9072984	TAAGCCAAGGATGGAGATGG	60.029	20	GCAGAAGATGCCGAAAGAAG	60.096	20	215	722	936
Pm1	12108633	C	T	INTERGENIC	ATCGTTTTCTGGCCCATGAGAAAGTAAGGGGGAAAGTGAAGCCATCCTCTCAATTGGGTTTTGTTTTCCCTTTTCATGGGAAAGTTTGGGAAAATGAGCCAATATTAAATATACAAATTTATAAATAAATTCAATCCTAGACATGTATTTATAAAAAACCCAAGTACTATTTAAACATAGAAACACACCCAAAATTAACCCCAAAGTCAACTTTTTGGGTGTGTTTATAAACGGGTTTTGAGTGTGTGTAATGATGGGTTTTGGGTGTGTTTATATGTTTAAATAGTACTTGAGTTTTATAATTTCAACCCCTATTTTGGGTGTTTTAGTGAAACTCCCTATTAAATAAACATTTTTCATGACAATTTTGTCCTCATTAACAATTTAGAATTACAATAA…	12108433	12109033	GTAAGGGGGAAAGTGAAGCC	59.94	20	ACACACCCAAAACCCATCAT	59.95	20	247	572	818
Pm1	23365408	G	A	DOWNSTREAM	TCAAAAACAGAATTTGAGTTCAAAATAAAGAAAACTTGTTTGGTAACCCTATTTTTAAAAATTCAAACTCAAGAATAACTAAAAAAAAACCCAATTATTAAAAACAAAAAATAACGATTTTTTCAGTTTTTTTTCCTAACAACACATAAGTTCTCAAATTTTTAAGATTTGAAAACAGTTTTCAAGTTGCATACCAAACAGGTTTTTGAATCTTAAAAATAGATTTAAGAACTCCTTGTTTTTAAGAAAAATCAAAATTTTTGAGTTCCCTATTTGAATAAGATACCAAACTTGAACCAAGTTTATCTCCACTAATGTAGACAGAGATTCGAACCCCAATGAATATTGGGTAAACTCCTCTCCTCCAATAACTTGTACTCGAAGAAAATAAAAATAAAA…	23365208	23365808	CAGTTTTCAAGTTGCATACCAAA	59.216	23	CCAATATTCATTGGGGTTCG	60.009	20	174	724	897
Pm1	21021621	C	T	DOWNSTREAM	GACTTAAATCTGGTGGTGATATATCACTTTCCTTTTAATAATTAGTAACAAAAAGAAAAATTAAAGAAAAAAGGAAAAAGATCGAGAGACGAGTTTCCTAATAATATAATTAACTTAAGGTTAACGAGACGAACAGTTCATTATTGAATGTAACCACAAAACTTGCAACATCCTTAGAGGGCAAGTTTCATTATATACCCCGTGATTATGTATTTAGGTATATATACTTTTTTTAAATTTATCTCCTTATTATCATCAATAGGTGTATAACTCTTTTTTCATTTTCTTTTGTGAGTTACTTGTGAAAGCAATGTGGAGAGGAATTAATCATGCTTGAATGAACAAACAAGTTGAGAAATGGACCGAAGGTGTAAAGTTCATAATAGAAGATAGGCGCCA…	21021421	21022021	GCAACATCCTTAGAGGGCAA	60.214	20	TACCAATTTTGGCGCCTATC	59.928	20	244	713	956
Pm1	25037964	T	C	INTERGENIC	GCGCTTCGAAACAGAATTTTGAATTAAGAACCTAGTTTCCCGGGTTTCTAGTGAGTGTATGCGGAAAGAGACGTTCTAACGTCCAACTATCCAAATCGAACGATGGAAAAGCCTTAGGAGACACTCGGTCAACCGGGCGGTCAAACTTCCCAAACCGGGTCAACCGGGTCCACAAGACCCACGGCCTCTGTTTTGAAATCTGCAAAATCCTACTCGCTCGTGACAACCTAAGGATCTCATCATGACATAATTCAGCTCCACCACTCTTGCCCACGCGCCGCCACATGCGCCGGCAGCACGTGGGTTTGCAGAGTAATTTCCGACGATGGAAAATCTCCACACCAACGCTCACCCTTTCTACCCTAGCTTCTTCTTAAGATCAGGATCACTTTAATCAAC…	25037764	25038364	CACGGCCTCTGTTTTGAAAT	60.11	20	AGGGTAGAAAGGGTGAGCGT	60.132	20	185	728	912
Pm1	12915444	T	C	DOWNSTREAM	TTTTCATACACCCTCCTCCCATTTTCAATTAAATAATGTTTTGCGATGTCCTACAGCTTCTTCTAGTTTACTTTATGTTCATCAATTTACTCTAGATAACAATTACTACTTTTTCATTTATCCTAATTTCTTTATGATAAAGGACCTCAAAACCCAGAGGACGCTTTTCCGAGGGAGATGTGAGAATGGGCTCTATCCGCTACGCTATAGTCCACCTTTATCATTTCAAGCTTTGGCGGCCTCCATTGGCACCCGTGTTTCTGCTCAAACTTGGTATTCACGCTTGGGGCATCCTGTAGTACCAATAATCAAGTTTTTAATTTCAAGTAAGAAAGTACCTTCTTGTGGGTCTTCTTGGTTTGCTTTTTGTCATTCCTGTCCGTTAGCAAAAAGTTCTAA…	12915244	12915844	AAAACCCAGAGGACGCTTTT	60.11	20	CCCAAGCGTGAATACCAAGT	59.993	20	140	697	836
Pm1	3460461	G	A	INTRON	TGCAAAGTATTTACATTGCTATGTATTTGGACGCAGAATGTTTTGACTGGTTTGAGGATATTTCAACCCAAACGACACTCTTTAACCATTTTGAACGACGTTAGCGGCGTTATCAAACCAAGAAGGTATGAATTATTATGGGTTTTATGTCATAATATATTGGAACTACTTTCATTAATTAATTTGGAAGTTAATTTTGTGTTAAACATATTGATTATTGATTATTGATAGATAAAATTACCTATTATGGATGCAAATGTAACTTTAAATTACTTTTTTACACCGAGCTACATGTGTGTATGCCTAGTTCGATTCGTGCCGTGTGACAGAAATTCATCACTTTCACGTGTTGTTGTGATATAACCATAATCAGCATACAGGTTCACTTTATTTAATACA…	3460261	3460861	ATTTTGAACGACGTTAGCGG	60.131	20	GCACGAATCGAACTAGGCAT	60.243	20	232	636	867
Pm1	13930002	G	A	INTERGENIC	AAGCTTGAATACATCATCCTCATCAACGCAGTCAAGGAAGGCTTTTTCTAGTTCCAAAGGTTGACAGTTTTATCGTTGCAAAAGTATTTCTTTTTCAATGAGCAATTCTCATTAGTTGCAATCGGAATGAAAGGAAGGTTTCCAAACCTTAGCCCTGTGACGACGCAAAATTGCTGCGCCGTGAATTGGATCACCTTATTGCCAACGATGAATTTCATCCCATTGAGTTGGGAAACTGTCTTTGGATCAGCCTTCCTTAGCAACAAGCCGTGGACAATTTGTGAAGTCTACTTAAGGTCCTCAATGAGTAAGAGATGACCAAAACAACTCTCTTCAAACCTTCGTAGCTATTGCGGACTGAATTTCTCCTTTATGGTACTGATTGCGGTCTTTGTATGG…	13929802	13930402	TCCTCATCAACGCAGTCAAG	59.984	20	GGAAGGCTGATCCAAAGACA	60.195	20	240	565	804
Pm1	15874713	C	T	DOWNSTREAM	GTATTTTCCTTAGTCCTAATTTGCTCACATAGACTACTAAAAATCAATCACGAAGAGTTATGCGATGATATTTATGAATAATATGAGTAGAGGTTGATGTTGCACATTTGGTAGTTTACGGATATAATATTATACCATTCAAATTCTGCATGTCATTGCCACATATGGATTAGTTAATGAGTCTTGGTTTCAGCCATCCACTAGTTATATTTAGTGGGCTAAATAATTTTTTAATACATATATTAGAAGACAGACGTCCTTAACAAATACATCCATTATTTTTGCTTTATTATTTATTATTTTGAAAATATTTGTGCTTTTATTAGCAAATTACTGGAATATCCTTTTAATGTAATTTGGGCAGAGTTAAACACCAAATGGCTTAGAAAAATCGAGATG…	15874513	15875113	ATTCTGCATGTCATTGCCAC	59.533	20	CAAACGGACCTATGCCATCT	59.955	20	272	691	962
Pm1	18890879	C	A	DOWNSTREAM	TCTGAAGATAATGGATTGAATTGCTTGCTTCTTTGTTCAATCTTTTGTTCTGATTGCTAGGTTACGCTAATTGTAGCGACATGTTAGTGTTCATAGATCAAGTCTTTTATGGATATAGTCAAACATTATGTTTGAGTTTATGTTTTCTTCTTTCAGACCACATGTTCTTTGGTCTTTGCAAAGCCTATCAGCAAAGGCTGCTCGAACATTTATTAAAGTTGTTGAGGATTCTTGCATTCTGTCTAGTCATGGAGGTTATTTTCCCACAACCTGTCATACATTTTTCTTCCCTTAGGCCATAAATCGCCTTTGCTAATTATTAACATTACCATAATGTTGATTCGATTTTATCACTATCTTGTGATTATTGGGATTTGATTCAGTCTCCAAGATTATATC…	18890679	18891279	GCAAAGCCTATCAGCAAAGG	59.982	20	CGATTTATGGCCTAAGGGAA	59.032	20	129	726	854
Pm1	4556681	G	A	DOWNSTREAM	ATAACTCTTGTATTACATGTTATCGATTCGACTTTCAGAAACATGGTGTTTCAGTCAGTCAGCAAGAAGTTTTTATACCTCTTTTTGGCTTTTTTTTTCTTCTCGTTCATGATATACTTAATTACTTTACAGTGTGCTAACGGAGTTTTAAATTGCAGACCAGAAATCTCATATTTGAATCCCTACGGCATCATAGTTGTGTGTATAAGAGAGATCCCACTCCCCTATAATTTAGACTCTCACGGTTGTACCCAAGAAAAAAAAAATTACTTTATAGTGTAGAGGTTTAATTAACTCTTGAATTTCGGTTGGTAGCCCAGTACATGTAAATGCATCAAATTACTTAACTTACAATATTTAGGCAGAAAGTGCGCGCAAGTACAGTTTTGAAGAAAGAGA…	4556481	4557081	TGAATCCCTACGGCATCATA	58.943	20	GTACTGGGCTACCAACCGAA	59.993	20	148	724	871
Pm1	2348958	T	C	INTERGENIC	TTCCTTTTGTTCCATAGCTCAAAAGATGTTTTAGGCACTAATTTACTTGGACACCTATTTAGGATATAATTACTTGTCTTGACAGCATCTCCCCATAAAAAAACTTGGAAGGTCAGTGGTGCAAATCATACTTCTCACCATATCCTTCAAGGTTTTATTCCTTCTTTCTGACACTCCATTCTCTTGAGGAGTTCCAGGGTTTGTGTATTGAGCAACTATCCCACAATCTTGAAGATATCGAGCCAATAGTGATGGATGTCTGCCTTGCTCATCATAATTACCATAGTATTCTCCTCCCCTATCAGATCTTAAAAATTTAATCTTTAACTCAAGTTGGTTTTCAACCTTAGTTTTAAATATTTTAAAAACTTCAAAGGCACTAGATTTGGTCTGGATTAG…	2348758	2349358	GGAAGGTCAGTGGTGCAAAT	59.973	20	TGATGAGCAAGGCAGACATC	59.95	20	168	655	822
Pm1	11215765	T	C	DOWNSTREAM	GACTTATCACAAACATCTATGAGGTTCATCAAACTATTAGCTATAGTCCTTTTTATACTTTTTGTTTTTTTGTGAGTCATCGTTACATCAATTTGTTCATGTAGTTGGATTCCATCAAAAAGTTTGTTAGTTTGTTGCTAGGGGCAGAGCTAGAATTGTAAAGTTGAGGGAACCGAAGTAAAAAATACGAGTATATAAAATATCTATGTATTCAATGTTTACATGTTTAGAGCTAAATATTTCTAATTTAGTTATGTCTTATTTATTTTAAAGGAAATTTTAACTTATATTGTAAGTTGTTTATTACAAGTTTTATATGTTATATATAATATAATACAGGAGAGATCAAAATCTAAGGGGGTCAAGGCCACTCTAGGCTAGGAGTGGCTTTGTCACTGT…	11215565	11216165	TGCTAGGGGCAGAGCTAGAA	60.249	20	CATGCCATGGTAGCAAACAG	60.134	20	280	684	963
Pm1	12115536	A	G	INTERGENIC	AAATAAATTGGACAAAGAAAAAAAAAAATTTGATGATTGTACAATATAACAAGAATTTTGGCTTAACTTACAAGTATATAAGACAAAACACAAACAAAACTTTAAAAAAAAAAAAGTTAACGACAAAAGACACCCTGCTGGTTTAGGGTCATTCTCGAATTGGACCCCACAGTATCAATTTTATCAATTTACGCCTTGACATTTTGAACATCATCCAATTTCATCCTTCCATTAAGTTGACTAGATAGTCAATCGTTAACTGCTGATGTGGCACTCGTGGGACCCATCCCACAAGTGCTTTGACCATTCCGCTCAAGCCATCTGAAGGGCAATTTTGGGTTTCTACAATTAAAAAAAAACAAAAACAAAAAATAATTGAACATCGCGCCCAAAATAGGG…	12115336	12115936	AACGACAAAAGACACCCTGC	60.156	20	GGTCAAAGCACTTGTGGGAT	59.973	20	187	667	853
Pm1	14325101	T	C	INTERGENIC	CTCTCTACATTGTTCCATGTTAGCAAACTCCATTGCAATATGAAATACTGGATTAAATAAATTAGTCTCCCTTTTGAATTGCTTGAACCTAGGAGCTTTTCTTTTGCAACTAACCTTTTTCAAAACTGTATTTTCATCAACTTCATCTTCCTCTTCTGAAACACTTAGAAGGTCCTCTGAATTGTGGTCATCACTTGGAATATCACCAAGTTCTCTTTGTGGTTCTTCAACAACTTCATCCACTACATGCCTATCAAACCAACTGTCATCTTATGCTCCCTTTTGTTTGTCTTGTTCTTCATATTCACTATCTATGAACTGCATGCGCTCTTCCTCATCATCCTCTCCATCAACATTTACATCTTCTTCCTCATCTAGCTGTTGCTCCTCATCTTCCTT…	14324901	14325501	TCTCCCTTTTGAATTGCTTGA	59.809	21	GAGGATGATGAGGAAGAGCG	59.91	20	280	614	893
Pm1	10482368	A	C	DOWNSTREAM	GATGGAAAACTATGCATGATGATTTAATGAGTTTATTATTTTTATTAATTGTTGGATTTGATATTTCTATATATTTTTGAAATATATTTGGGGTTTTGGCATATTGCAAGTATCTTGAGTTGATATATAATATTTTCGAGAATTGCTATGTATGTTTGGTTATGTGTGGGGTACGTGAGGTGTTGACGTGGGATTTTGGAAAGAATTGAGATTGTAATATGTATGTTTGAAGTGCTATACGCATTACCCTATGTACTTTCCCGGATCTTTGGAATTGGATATACTTGGATATGTTGGAACCCAGGCACTCTTGACAGGGTGTTTCGTAGACCCTTAGTGTCACGACCCAATTTGAAAATAAGGAATATTCTCGAATCATGGTGTGAGTCATACCATAGT…	10482168	10482768	ATGTGTGGGGTACGTGAGGT	60.159	20	TTTCAAATTGGGTCGTGACA	59.941	20	196	710	905
Pm1	4032116	T	G	DOWNSTREAM	ATTGTATACGTGTTTGAAGAAAAAGGATCTGGATGGGCATGTCCGCATGACAAATAAGGTGGGTTCGAAGGGAGATTGAGAAACTGGTTTGGGAGGGACAAGGGACAGAACACACCTTTGGCAATAATGCACTAGTTGAACTTGTAGTTCATCTTGCTATTAGTTTATATAAGAATCTAATTTCTTAATTAAGTAAATAATTGAACACCAACAGAGGCAGCAATGCCTGCTGGAGTATACCAACCATGTCTCATAGTGTCATCCCTCTTTTGTATGATTTTTCAGGATCTTTGGAACCGATACCGGTTACAGAAAGTTGAAGGCACTGAAGAAAACTGGAGTTGAAGACGACGGCAAGGAAATGTGACATGGGAGCCGGAAATTTTATAAACTAGCTTG…	4031916	4032516	GACAGAACACACCTTTGGCA	59.726	20	GCTCCCATGTCACATTTCCT	59.934	20	273	652	924
Pm1	4000449	C	A	SYNONYMOUS_CODING	CATCCTCCTGGGCAATCACTAGAGGTGTCCAAATACAAGGACAGAAACTTGACTTAAACCAAGTTAAACTGAAAACTAATTCATGTGTATCTCAGGAAGTGATTCCAAAAAGTTTTCTCACATGTTAAATAGGACTTGGTCACCCAGGAGAGATGGCATGCTCATGTATGGAGATAATTGGCTGCCATCATCAACTCCAGCACCAATTCAGGTTCAATATGAAACTCAGTCTGCTTCCCACTGTCAAAAGAACAACATGACAAGTCAATAATAGGGAAAAGGAGAGTAGATGAAAACCAGCCTTCTGACCACGCTCTCAAATTTGGATTAGTTCCAACAAACAACCTTGGTCAATTCAACTTTCCACCATTATCTTGGTAAGAATCCAGCAATTGAAAT…	4000249	4000849	TAATTGGCTGCCATCATCAA	60.035	20	ATCCAAATTTGAGAGCGTGG	60.074	20	154	723	876
Pm1	13853398	G	A	NON_SYNONYMOUS_CODING	ACTTCAAAGCATCTGACTGCAACTTTATTTTCCATAGGGAAACTTCGTCCATTAAGGTGAATGATATTGCTTCCAGAATTGCAAATAATGTTGGAGCAGCTGTGGAAGCTACTAATTCCCTGCCATCAGGGACTAAAGCCCTTACTTTTCATTACAATAGGCAGAATTCAAAACGAAGGCGGCTTCTGGAGCCCATCTCAGGAGATCCGTCAGCTGTACCAATTTCTGATATTTCAAATTCTCCTGTGGGTGCACAAATATTTGATTCCCAGGACCCTAGTTCTAAAGGGGAAAGGAATGTAGAACTTGGTGAAAGTATCAATGTTTCAAGTGATTCTGATGAAGGGCCTGCTTTGCTGTCAAAGATGGTTGCAGTGCTTTGTGAGCAACAGTTGTTCC…	13853198	13853798	TAATGTTGGAGCAGCTGTGG	59.864	20	GTGCACCCACAGGAGAATTT	59.973	20	170	634	803
Pm1	17616447	T	C	NON_SYNONYMOUS_CODING	CAGCCACTAATGACTACAAAGTTGTTGTGGCCGCTCAATTGAATGGTCCAAATGACATAAGTGATAGAGACCATGTTGAGGTCTTCTCCTTGAGAGCTAACTCCTGGAAAAAGGTTCAAGCTCTCATATTATCCAATGAGTCGAATCAGAGCGCTCTTTCAAATAAGGCACTGCATTGGTTACACACATTGCTTGGACCATACGGTTACACACAAGTTGTAATTGCTTTTGATTTGGCAAATGAAGAGTTCCAAGAAGTAATGTTGCCTAATTTTGAAGAAGATAGGATAAGTCTCATAAAAGTAGAGGCGCTTTTAGAAGGATTTTTGTGTGCATGGGGTGATGAGGAGCCTGATTTTCAATGTATTGAAATCTGGGTCATGAGAGAATATGATGTGT…	17616247	17616847	GGCACTGCATTGGTTACACA	60.584	20	TGGCACTGGAAACCCTAAAC	59.971	20	278	715	992
Pm1	14899879	C	T	INTERGENIC	CCAAACTAAGTCTGCTAGAATTTTTATTACTAGCAGTGGCACGCTCGCACACCAAAGAAAGCTGACTTGTTGACCAGTCTATGGTTCTCAAGGCAGTGGGGAACTTTGCCCTTCCATCATAGGAGTAAACACAAAACGGGCAAACAGAGAGGTGAAGGCCCAAATATCACATATCAAATCAATAATACCGTATACCAGAACGGGTATTATCTAGCTTATGGTATCTACACGAGGTGGACAACATTTGTGAAATCAATTCCACATCCTCGATCCCAGAAGGAAATTTTTTTTGTTGCCTATCAAGAGAGGTACAGAAAAGATGTGGAGAGGTGCTTCGGTATCCTTCAAGCCCGGTAGGCTATTATCAGGGGCGCGGCGCGTCTATTTGACGAGGAGGTG…	14899679	14900279	GCAAACAGAGAGGTGAAGGC	59.997	20	CAAATGTTGTCCACCTCGTG	60.001	20	108	688	795
Pm1	16593444	G	A	DOWNSTREAM	GTGCTGCTCTGTTGTTAATGCTTCCATGTTGAAGTTTTGTGTTATAAATTGAGAAGTAAATGAACGTTTGTGTACTGTTTTCTGTTGGATGTATGTTCATGGAATCAGTCTATATAATTGCTTATTACTGGTAATTTATATAGACTGATTACTGTTTACTGTGTCAGCTAAACGTATATGATTTTTCTAATAATACTATGGGATTTAAGTTTTGATTATGATTATGGGATCCACATTGAAATACTATTTTCACCTTCACATTTAGTATTTTTCTGGGTTTGTAATTATGATGGTTTGGTTTGTAGTATCTAAAATTTACCATTAGTTTTGCAGTGAGTATATGACCTATGTTATGGAGGCCCTTGAACTTGAAGATACTATAAAAAATTACGAACGCCG…	16593244	16593844	TGCTGCTCTGTTGTTAATGCTT	60.082	22	TTTCAATGTGGATCCCATAATC	58.624	22	240	550	789
Pm1	6565368	G	T	INTERGENIC	ATTGCCATTAGAGTTGCAGAAGCTGAGAAAGAAGAATGAGATATTAGGTTTATTAACATTTCCAAATGAGTAATGCTACGTGTACACGTTTGCTCACTCACATCGGTACAAATTACAATGGGGTCGGTCATTCAATGTGCTACAAAAGCTTTTATTCTTTCCAAATGAAAAATATAAATAGATATTGTTTGAAAATTTATGTAGATAATATTTTGGTGAAGTAAGAAGTAACAATTAATGGTTTTAAGAAATTAATTAGTTCTATTATGAAAACCTCATTATTACTTTCTTTTTAGTACAAGAGATTGGGGAAGAGAGTTTACATAAAAATTCTCAACCAATTGACTGAGTTATACCCCACTGGCCTACCTTTTTTTTAAATACAAGTACAAGGAGGAG…	6565168	6565768	TTACAATGGGGTCGGTCATT	60.051	20	AAGGTAGGCCAGTGGGGTAT	59.713	20	260	661	920
Pm1	931384	C	T	NON_SYNONYMOUS_CODING	TTATAATTTATACAGGCCACAAAACTAGATTTTAATATATTAATTCAGCAGAGTTTAACACAATTATCAATTGATCACTCTGCAATTCTTTCGAATCTGTCCACTTGATCCAGTCACTGGGCCAATATTTCCCATCTTGATCATTGACTTAATAAAGTCATCAAAGAAAAGTTTAGGCTTTCTTCTGTAGTTTTCAACAACACTTTTGGTCTCATCGTCACCACCATTAAACAAAATTTGGTCAGAATGAAGAAGGCCCTTCCCGTCGAGCAAGTTCTGGTAGTAATGGTTGTCAAAGAGATCATTCGAATTTCGATCAAGAGCTGTGGTTTCGTTGCCATCGCCATTCACGAGACATACATGTCGCAGATCAGATAGCATATCTTTTTCCATTGTGCT…	931184	931784	GGGCCAATATTTCCCATCTT	59.984	20	GGCCTTCTTCATTCTGACCA	60.195	20	140	667	806
Pm1	17046652	C	T	DOWNSTREAM	TATTACCAATTAAAAGAGGAATCAAAATCAACTAGTAGTCATGATTTTATGCCCAATTAAAAGAAGAATCAAAATAAGCTATTTTGAGAGAATCACTAGTTGTAGTCCTTCAAGTAAAGGCTTAAAAAGTCTTAAAAAAACTGATTTCTTGGTGTCGAAACTGCTCTACTTCAAATTCAGTGGCGGTACTATAAATTTTTCCAGAGAAAAGCAATATTTAAAAGACCAAAGCTCTAAAAAAAATGACAATCAAATACCATTAGAATTTAAATAATACTAATTTGCTTATATAAGTGGTTAGGCTAAGGGGGGGCAGATTTTTACTTACTGCTAACCAACATTTTTTTTTTTGCTCTCTTTGTTACAAAACTAAAGATGATTAAGGGCCTGTTTAGTATC…	17046452	17047052	ACTTCAAATTCAGTGGCGGT	59.598	20	CCCCCTTAGCCTAACCACTT	59.477	20	144	716	859
Pm1	6272406	A	G	INTERGENIC	CTGTTGTAATTAGGATTTACTTTCCTAGTAAGTTCCCTAGAATAGAGGACACGTTTCCTAGTATACTTAGAACTCTCTTGTATAAAACCAATTGTACCTATCAATGAAAATTACTCTCTTCCAATATCATATTCACAGTATGCGTAGAGCACGAAAGCTAGGCCAGTCCCAAGAAAGCAAAGACAACCCCAGATGACGAAAGTGCTTCTGTAGCAAGCCATGGGCATTTCCCATCTTCATGATTTGCTTCCCTTTGGTAAACAATAGCAGACAGACAGCCAAAAGCAAACGACCCTATTGAGATATTGGCCACAAGGAAGGAAATCATGACGATTTGAAATGCATATGGGAATGGCTTGCTACGCAAACACTTTTGTCATCGGGTTGTCTTTGTTTTCT…	6272206	6272806	AAAGACAACCCCAGATGACG	59.966	20	TGCTTTTGGCTGTCTGTCTG	60.175	20	109	727	835
Pm1	3018207	G	A	INTERGENIC	CACGCACATAGTTTGTATATGGATTATATATGAGAAGGGTCATTTGCAGACCCCAAAAAGGGGGAAAACACATAGATGATATATTTCTAGATATATATAGATTGATGGCGGTCAGATATTATATGTTTTGATTGTTCTCGAAATGCTATTAAACCACCTCAATTTGGTAATGTCAGCACCTTTAATGCTTTAATATTGACGTTCTTAGAAAACCAGTGAACTAAATAAACTATCCTATTAAGCATTTCGATAGAGACTTTTATTATCAATTAGGTTATGTATGTTAATTTGATATTTATTGTTTCCCATTCTTTCATAGTTTAAACTTTTTAAGTTTATTAGCAAGTTATCAATTAGGTTCAAAACCCCATCCCCTCGCACATTTTCACATATATTTCT…	3018007	3018607	CCTCAATTTGGTAATGTCAGCA	59.996	22	TCCTTCACGTGCAACAACTC	59.88	20	270	705	974
Pm1	11725970	G	C	INTRON	ATAAAAACAAACTGAGTAATGTCTACTTCTATCAGCACTAACCTTGTCGCTTATGGAGCATCTAATTATAAAAAGTATAAAACTTAAATCAGTTTATTAGTATCTTGTTCCGCTTTGCATCTTAGTTATTAAAAAAAGGGAGGGGGCGGGGGGTATATATGCACTGCATAAAACCAATTTGCTCATCATAAGCAGAGTTTGTACCTCACAGCATTATAGGTTACTGCAAACCAGCAGCATACCTTTGAAAAATTATAATAATAAATCAGAGCGACAGTCTGGTATCTGCATCTGAAAAGAATTAGTTCAACCTAGGACTGTAGTGGCATGAGCTATTAAGAGAGAGGAATTTGAATGTAATAAACCATCAAGGCTAATTGTAAATTAAATACAGACAGA…	11725770	11726370	CAATGGCATGTCAAAAGTGG	59.964	20	TGCTGCTGGTTTGCAGTAAC	60.058	20	265	523	787
Pm1	11313043	A	G	INTERGENIC	CTATGATAGCAGCCAGAGGTTTCTCATTCCCGGGCATCTTGATTGATATTTCCTTCTTGGGCTGCTCTGTCATCCTCCTGCTATGCTGGGCTGGTTTGGGATACTTCTTCTGCCTGGCTCTATCTCGGGATGAGGTTCCAATCCTGTCAAAAACACTCGGAATGGGCTGACTCTGCCTGTCCAGGACCACTTCTAGCTCAACTTCACATTTGCACTTGTTGCAGAGCACTACTCCAGCTGAGATAGTTGCTTTTGGCCTTTCAATAGTTTCCCTTAAAACCATTCTGCCTCTGATGGAACTGGCTTCTGTCGTTGGCCTGCTTCTCTTCTGTTCTGGCCAATTTAAGTTGACCATGTTGACTTGTGGTTGGGGAAAAGGATCTGTTGTGACTGAAGGAG…	11312843	11313443	TATCTCGGGATGAGGTTCCA	60.417	20	CCATCAGAGGCAGAATGGTT	60.073	20	177	669	845
Pm1	10662353	T	C	INTERGENIC	TCTTTGTTTTGGAATTTGACTAGTGTCAAAATCCCATTTTGTTTGAAGAGAAGCTCCTCGTCAGTTTTAAAAAGGAATTCAAAAGCATTCTACTTGTCTTTTTTTGAGAGAAAATGGTATTGCATTCAACCCAAAGATAACATTACATGGTAAGAATGAGTATGTTAACGATGGGCTCATTAAAACCTTCTCGGGGAAAATCACAAGGGAGATAAAACCCCGGGGTAGGAAAGAGCATTCCATTTGTTTTGAAGATGACCTTCTCCTCAATTTTAAGAAGCCAAGTTTTTTCCCATAAAGGAATGGGTGTTGTAGTATAATCATCAAATTAAATGAAAAGAGTGAAGCTATTTATATATAACAATGAATTATTCATGCGTAAAAAGCATGACCAAATTC…	10662153	10662753	CGATGGGCTCATTAAAACCT	59.043	20	TTGGTCATGCTTTTTACGCA	60.251	20	227	717	943
Pm1	12527386	T	C	DOWNSTREAM	GGGTTGATCAACTCACATAGATGGTCAACGATCAAAACAACTTGATTGGCTAGTTACTCAGGCAGATCAACTTGAATCAAGGCTCTAGCCTTGGATCCCGGGACGAGGAGAGAAGGATGTGCGAGTAGTTCGAGAGGTCCCAGGCTGGTCAGATGGGGACAAACGGGTAAGGGAGAGAACGAGATCGTGCTGATGAGACGTAGACATCTGCAAGCCGTACTCTGAGCTAGTCGATGATCCGTTCGAGGTTAGGTCCAAGGACACGAGAAGCTGGGCCCACAGTCCAATGTCCACGCTCCCTTGGGCCCACAAGGAAGTATCTAATCTAGGCTGGGCCTACAAGGAGTTCGAGTTCTTGAACAATTGCGTGATGAACGCAATTGCTGACGCACACCAACC…	12527186	12527786	GAACGAGATCGTGCTGATGA	59.95	20	ATGGTTCTCAAGTGGGTTGG	59.82	20	237	725	961
Pm1	21631714	A	T	DOWNSTREAM	AAGGAAATAAAACGAGTCAACTCAGAACAAATTACTGACCATGTGAAAGTAGAATTTTGGTTTTGTGGCCAAATTGTATCTATCGAGCCAGGAATCGTCCAATTTGGGCCGGAAGTACTTCTATAAAGTCCATTGGGCCAAGGCCCATTAATATGAGGCCCATGAAGCAATAAATAATGACATTTGGCGGTGATGTTACCAAACCAAACCCGGATTAATTTTTCAGTCTATTTATCTGCTAAAATCCTAACCCTTGGATAAAAGAAAAAGTTATCCTGGCCGTCAAACCCGTCGGCTTCGTTCTATAAATAACAGAGACAGAATCTATCCGTCTATCTCTCTGTGTTTCGAAAGCGCTGTTAGGGTTAAATCGACATTTGGGGCTTTTTACCAGTCAAG…	21631514	21632114	GAGGCCCATGAAGCAATAAA	60.038	20	TTGACGGCCAGGATAACTTT	59.569	20	132	703	834
Pm1	25919051	T	A	DOWNSTREAM	CTTTTCCCAACTATCTGGAACCCTGCCATGCCATTTATACCAATTTTGCTTCAACATTTGATCATGTATTGCTGCTATAGCCCCCACGTCCTTGGCTTTTTCAAGAGCTACTTAGATCTCAAATCTTGTTTATTCTATCTGCTGTCCTCCCCCTAGACCTAGAGCTAGACATACATGTGCCCGCAAAAGAAGGGGTCACTTCTTTCCAGTACATTATCTTCTGATCGATTCTCTGCCTAGCTAGTCTTTATTATATATTGTCAAGGAAGGTTTTATCATGTTCCTTCCTTGCTATAAAATAAAAGCTTGAGTTCTATTAAAAGCTGCTGCTGCGCATAATGTGAATATAGAAGAAGAAGATTTTAGATAAACTTGAGGTTTAGAGAGCTAAGCGCTGGG…	25918851	25919451	TATCTGCTGTCCTCCCCCTA	59.647	20	ATTCACATTATGCGCAGCAG	59.862	20	211	684	894
Pm1	9851053	C	T	DOWNSTREAM	ATAGATTTTTATATTTTTTTCGTTGCTGACGTCAGCAAACCCAGGCAATTCTTGCCTTTGGGCTGGCCTAGTTTGCTAGGACCCATGAGCTGCCAGAGCTATAAAAGCCCTCTGGAACTACAAATTGGGGCTAGGCCCCCTGTTGCTCGGGCTGGGGGGGCACCAGTGGAGATGCTCTAAGGGCGCTTCCATCGGTGCCCCCTAGCCGGAGTAACAGGGGGCCCAAGCTTAAATTTTCGGGTCAACCTGCCATCACTGGTAGATCCTAGAATTTTCCTTCTTGGGAGCAAGAACTTGTAAAGTTTGGCCTAGCTTACATTGGCTAATAGAGCCTAATGTAGCCTAAGTCTCAGCCATTCCTTTTCCCCTTTGCCCTACCTTAGCATTCTTTGAGGCATT…	9850853	9851453	GTTTGCTAGGACCCATGAGC	59.7	20	TCTTGCTCCCAAGAAGGAAA	59.926	20	222	619	840
Pm1	24293788	T	C	DOWNSTREAM	CTGGGTGTACTTTAGTTTTGTACAATGATACAGAGACCATTGGAATATCAAAATACATAAAAGAAACGTCTGGAACCAATCAAATGCCTTAAGAGCATAATTTACTATCGCTTTTTCATTAACTAATGGAACAAAGACTACAATGTTGTTCACGGTATGAGGCATTAGCAAATAAAATCAGACAGCTTAAAATTGTGGCTTGTCTGTGCAGGAAGTTACAATATTGAACCTAGAACATTTTATACATTGAAAACTCATCAAGGCATTTAGTCACCCCCTCTAATGAGATTTCCTTTCTCTAAATCAGATATACTTGGATAGATTCAAGTACAAGTGATCTGTCTTCGCTTAGTCATTTTCTCCAAATTCTCGGAAACAGCTGCAGTCAAATTTGGATCT…	24293588	24294188	CTGGAACCAATCAAATGCCT	59.933	20	AGAGGGGGTGACTAAATGCC	60.328	20	212	618	829
Pm1	12805080	G	A	INTERGENIC	TGGCTTCTTCTTTGTTTTGAAAAAATTTGTTTGGCACGAAGCCCCCAAGTATTTTGGGGTTTGCATGCGTAGTTTGCTCAAAGGCATGAATGATGGATTTGCCAAAGCCTCCAGAGGCCTCTAGCTCTTGTGCTTTAGTGTCTTCCAGCACATGATTCTCATCAAAGCTTAACTAGCATGAATCCCTACACAATCTTCCAGCATCAGGGCAGCACGAATTTGATTTCATATACTCATAAAAGAAAAAGAATCGCCTAATTTATGTAGGGGCTTCTTTTTATTTATTCGTATGGGTGTGTCTCCAAATGGGCAAATGATGATGGCAGAAGACTTGCTTGATTCCCAACTGTAGACATGTGAATAAGCTTAGCATAGTGCAATATCGGAGAGAAGAGGTTT…	12804880	12805480	TCAAAGGCATGAATGATGGA	60.009	20	TTGGAGACACACCCATACGA	59.96	20	228	626	853
Pm1	12969892	C	T	DOWNSTREAM	TTTCTTGCTTGCACCCACATTGACAACAGTCACTGTCACTTCCTCAGAAACCCTAACCCATATCGGCGATGACGACCTTTCCACCTCCATCTCTCACTCTCTGTCACCTCTTTCGACCTCCATGCCTAGAGACAGCATCTCAGGTAGACAACTTGGCTTTTCTCCTACACATTTGGGTTTTCTTCTCCTTGTTTCAATTTCGTATATGGGTTTGGATTTTTGGTGCTTGATGTGAGTTCAAGGCCCTCCAAGTAAAATTTGGGTGAGATTGTACATAAATTTGTTGAAACATAATTGTGGGTTTAATTTAAAATTTTACTCTCTTTGTTTACAATTAATATTTTTAGCTTGTGTAGAGAATGTTATTTCAGTGAGATTATACAAGAACTTTTTAAACCA…	12969692	12970292	CTTGCACCCACATTGACAAC	60.008	20	TTTTACTTGGAGGGCCTTGA	59.679	20	250	556	805
Pm1	14302001	G	A	SYNONYMOUS_CODING	CTGTCAAAGTCTCTCTCGTCCTTGAAATTGAATACAGCCCCGCCCCAACTTCCTCTCCAAAATTCATAACCAGCACAATTCACTCACGGTTGGCTAGTCACACCAATTCTTGTACGCGCCAATCCAACCCAACCCAACCCAATTCAATTCAGACAAAACAATTAACCGAACCAAGTACCAACCATGAACCCGCCGCCGCCGCCACCACCCACACCCAAAAAGGAGGTTCAACTCCACGGCCCACGCCCCTCCCCTCTCAAAGTCAACAAAGAATCGGTCAAGATCAAGAAGCCACCACCACACCCACGCCCAGACCCAAACCCAAACCCAAACCAACATGCAGATGTCGAACAGCGCCAGCCAGTGGTGATCTACACGGTGTCTCCTAAAGTCATCCAC…	14301801	14302401	CACAATTCACTCACGGTTGG	60.001	20	TTGAACCTCCTTTTTGGGTG	59.942	20	158	622	779
Pm1	22993231	A	G	SYNONYMOUS_CODING	TTCAAAAAACCAACCAAAAAGCACTCAAGATCCAATCTTTTACACACCCTTTTCCCAAAAATAAGCCTCAAGAAAAACCATGTACCATCTTCTCCTTCTTCACCTTCCTCACCTTCTTCATCATTGTTTTCGTCATCAGATTCATCTATGCATGTGCCAGTGAGCACAAGGAAGTTCCATGGAAGGAGGAGCCGGTTTTCAAGCAGAAGCTCATCTTTTGACTCCATGGGAGACTTTGAGGAGGAGGAGGATGCTGGCTCGCCTACTTCAACATTGTGCTTTCGATTCAGCAGAGTGACCAGTGGAGGCAACCGAGGCTGCAATCAATTTTAATGGCCTTGATGATGTCAATATTTGGCCATGGATCTGGGCCAAAGGTACCTCTTATAGGCTAGTGAT…	22993031	22993631	GCCAGTGAGCACAAGGAAGT	60.453	20	CCACTGGTCACTCTGCTGAA	60.022	20	150	704	853
Pm1	21959089	G	A	NON_SYNONYMOUS_CODING	AAGATATAAAGATGTATGATTACGTTATGTAAGTACCATCCTGTGCTTGTGAGGTTGCACGTGTCGTAGGAGTAGCCGGCGTGTTGACATACCCCATACGTGGTGTTGGTATATCCGGCGTATGGGGAGATATGTGATATTCCGTTGAGGTTGCACGTGTCGTAGGAGTAGCCGACGTGTTGACAGACCCCATACGTGACGTTGGTATATCCGGCGTATGGGGAGATATGTGATATTGCGTTGAGGTCGCACGTGTCGTAGGAGTAGCAGGCGTGTTGACATACCTCATACCTGGCGTTGGTATATCCGGTTTATGGGGAGATATGTGATATTGTGTTGAGGTCGCTTGTGTCGTAGGAGTAGCCGGCGTGTTGACAGACCCCATACATGGCGTTGGTA…	21958889	21959489	TTGACAGACCCCATACGTGA	59.96	20	CTACGACACAAGCGACCTCA	60.049	20	178	728	905
Pm1	8889962	C	T	NON_SYNONYMOUS_CODING	GTAGCTTGGAACCAACTAGAAGAAACTAAAGTCATAGCCTTTTAAATCACCTGGAGTTATGGAAATAGCAGAAATGAGAGGTCCATTCAAAGTAAGCTGGTCGTCTGCACATCCCTTTCCAGCCCAGTAGAAGGAAATCTCCAGTACACTATCATTAACATCAGCTTCGAAATGTATGGTTTTGGTTTCACCTGGACCCTCTGCCTCCTTTGCGATGTCGAAATTCATTAGCCTTCTCTCATCCTACAACAAACGCTTCTTTTAACACTGGCAGACAGTAAATATGAGCAGGAACAAAACTATGGGTCACACCTCTATTCTAATGATGGTACACAAGATTTCAGTTGATGGTACAAATAACAGTACTCAATTTAGTGTCAAATAATAGGATTAATTGAA…	8889762	8890362	ATGGTTTTGGTTTCACCTGG	59.688	20	GACGGGCATTTGACGTTTAT	59.829	20	266	724	989
Pm1	14339260	A	C	DOWNSTREAM	ACATTTTCAGTTAAAAATGCGGTCTTATCAACATTGTGCTTTCTTTTGGTAGTGCATAAATTCTTTAAAAATTTTGAATATGAAGGAATTTGTTTTATAGCATCCAAAAGAGGTATATTGGTTTTCACTTATTCAAAAACCTCCAAAATTTCAGGATTTTGGATTTTATTTACAGCCTTAAGTGCTTGTGGGAATGGAGCAAGAAAAGGGCACTTAACAATTTCAGGAACATTATTTTATTTTTCATAATTTTTGGATTTTTTAAAATTCTTTTTATTTTCAACTCTTTCTGAATCATCTTTCCCAATTAGTTTCCCACTACGAAGAGTAGTGACAACCTTCACATGTTCATGCTTATTTTCATTCAAAGAAGAAGAAGAAGGGGTAGTTACCTTTACC…	14339060	14339660	AAGTGCTTGTGGGAATGGAG	60.111	20	AAGCATGAACATGTGAAGGTTG	60.037	22	177	728	904
Pm1	13043244	G	C	INTERGENIC	TCCTTAGTAGGATAGTACACCAAATCAATGATGCCTTCTTGAAGTGCATCTTTGATCAATATGCTTTGTCTTCTGATGAAACACAGGGTTTTTAGTGATGGCAATTGCATATGTATTGTCACACTGCAATGGAGTTGCTTCAGTTTGAAGTTCTCCAAAGTCTTCTAGTGCAAACCTAAGCCAAATAGCTTGTGCAATAGGCTCAAAAGCACTTATGTACTTTGCTTCTGCAGTGGCAATGCCACATAGTTCTGCTTGAATGAAGCCCAAGAGAAAACACCACTGCCAAAGAGAATGCATATCCAGATGTGCTTTTGCTATCATCAACTGATCGACCTAGTCACTGTCACAAAAGCCAATCAACATTGTAGCCTTGCATTTTGCATACTCTACACCATA…	13043044	13043644	CTGCAATGGAGTTGCTTCAG	59.591	20	GGGCTTCATTCAAGCAGAAC	59.82	20	145	672	816
Pm1	14350678	A	G	INTERGENIC	TTATGTGGCAGCCACCTGGCGTCAAGTATAGTAACATCTGTCATTTGATAACATTTGAAGATCTATAAAAATTTAGGCTGCTAAAATTGACTATGTTTCCCCAATTTAAGGTTTAGTTTGGTGATGTAGTGCCCTAGAAATTGAAGGCTCATATCAATTGAAGACAAATTGGTCTTCCTCTATTGTGGGTCTTCGTTTCTACTGTTGTAGTCAGTCATCATCAATTGATTAGATGGACACTGTTGAAGGAAGGCATTAGCAGTGTCACTGTGGAAAGCTAGCTAAAATTCAAACTTCGTGGACTAATTCTAACCCAGGAAGGAGATTTCTAGTATTTCCAAACTCGAAGGTAAGAAACTAAAATATAAGATGCTTGATGGGTGGTTTTTTTTTTGGAAA…	14350478	14351078	TGCCCTAGAAATTGAAGGCT	58.928	20	AAAACCACCCATCAAGCATC	59.797	20	259	678	936
Pm1	4384844	T	A	DOWNSTREAM	TTGACCAATGACTCATCCAATCCAAGCGAGGGAGAATGGCAGTTTCAAACTTTCTTTTTCCTAAAATAATCCCCAATAATTATTCCCACCGACTCACATTCAAAATGAAAATGGAGAACATATTCGGATTACCCTTTGGTTTTCAACAGAATACACTACCCAACCCATTAAAGGCAAGGATCATTTGCTGTGGAGGTAGATCACGAGCCAAGTTGCCTGTAGAATTTTAACCAAAGTAGGGTGGGTGACCTTAAATTACTTCTTTAAAACTTACTTTCGAAATATAGCGTTACCTTCATTGCCGGCATGCGTGTGAACGCTTAAAATTATTCTTCAATGCTAGTCTAATAGTGAAATTCTAGAGAAATTTATTATTATATGACGGTAACACCATATAAT…	4384644	4385244	CAACCCATTAAAGGCAAGGA	59.931	20	ATTTTAAGCGTTCACACGCA	59.373	20	167	709	875
Pm1	4870001	C	T	INTERGENIC	CCAAAGTCAGCTGTTGGTTCGCTGATCTAAACCGGTTCGTAGAAGGAATGATGTGATGTTTCTGACAAGAACTGCTGGTCCTTCTTGATGCTCTTCTGACTTGAACCCCTTGCACTCGAAAATCTGGTTGACTTGGTCATTTTCTGGTTTTGGTGGCTTTTGTACAACTTGCTTCCTTGTTGGGTGAGAAGAAGGTCAAGCCGTCATTAATGGTGATAACCTCTTTCAGCTCCTCACGTGGGCCTAGGTACAATGGTTACCGGTTCTCTTTTTAACTTTAGTGTGACTCAAAAGTCTGGGCTTCCTAATTTTGCTTTAGACTAACTTATTTTATACTGAAAACCCATGAAGAAAACAAGGGCCCTCTAGTTTTGAGGAAAAGACAGATGTTGATGGCCC…	4869801	4870401	CTGGTTTTGGTGGCTTTTGT	60.008	20	AGGGCCCTTGTTTTCTTCAT	59.94	20	222	692	913
Pm1	25930579	G	A	DOWNSTREAM	GGCACAATCCTGCCAGCTGCTTCCACTCTTGCAGGTACTCCTTCTTACCTAACAAAACAAGATAGATGGGTTGGGTCTAACTGTTTATAAGAGATGTTATGGGTCAGTTTGTAGGTAGAGAAACCAAAAAAGGAGTTCATCATTACAAGGTCAGATTTGTGTACGTAGGATCTCTCTATAAATTATGATATTTTACATGCGATGACTTAACATTAACATCAATTTGCATTTATAAAAGATACTATTAATATATATATATATATATATATATATTTAGAATACTGGTCTTGTTGGTCTTACCCAAATAATTATTTATTGCCTAACAAAAAAGGATAGATCCCTAATCCTATTTTGAAAATGTTATATATATATTTGGATCCGTCCAATTTCAGATTAAGG…	25930379	25930979	GATGGGTTGGGTCTAACTGTTT	59.259	22	TGGGTAAGACCAACAAGACCA	60.395	21	239	613	851
Pm1	13783339	C	T	DOWNSTREAM	CACCTATTCGCTTCTTTTAATGTCAGTTGAAAGTTATTTTCAAGTAAATGGTATCTTTTGCAAGTACTATTGTTAAAAAACTATGACACATTTTCTGCAGGTTTGGGCTGGACGACACCTATTGCTCGAAAAATACCCTTCATCTAACCCAGGCCCACCACGTAGGCAATTAAAGGACATGTTGATAATGAAGTTTACAACGGAATTAAATTGCAAAAAATTAAAAAGATTAGGGTAAATGACTGTTAAAATTGAGAGTGCATGGGCAAACCTGCCTTGAGTGAGAGTTTAGTATACTAAATTGAAAGAGTGCTACTAAACGAACCTTAAAATTAACTAAGTACACCTTACTATCAAAGTATTTATTGAATTACTAATGTACCCTAATATAAAATGACT…	13783139	13783739	ACATTTTCTGCAGGTTTGGG	59.971	20	GCCCATGCACTCTCAATTTT	60.081	20	180	636	815
Pm1	13008404	A	T	INTERGENIC	ACGTTAGAGCCTGTTCAACCGTTTTGATTTTAATCCTGTGATGGTAGGATAAAGTTTGGCTTGACAACCATTGGTGGTCAACAAGTCAACTTTCTTTTGTGCTTGAGTGTGCCACTGCTAGCAGTTCAAACCCCTAGCAGACTTCTAAAAAATAGATAACTTGCGCCCGAAGTTACTGACTTTTAAACAAGCAATTGTGAATTTGGGTGAGAAATATCTCCCAAGTAAGTTTTTTTTTTCTGTGCCTCAGACTGGTGAGGACTTCATAATTTTTCACAATACAAAATTGGTAGTTCTAACCAGAATAAGTGAAAAGAAAACAAACTATTTAGGTAAAACTGCCTGTTACAAGACTCAAAAGTGAAATGACGACTCCGAAATAAGACAATAGAAGGTTGA…	13008204	13008804	GCCTGTTCAACCGTTTTGAT	59.978	20	AGTCCTCACCAGTCTGAGGC	59.43	20	255	557	811
Pm1	5781816	A	C	DOWNSTREAM	TTGCAAATGTGTTGTCACAATTATCATATATGGGTTGTTGATAATTTTTTTTCCTTTTTTTCTTAATGGGATGTGTGTAGGGCCAGGATCAATTTGAAGAACATAATTTTTTTCATAGGAGTTTACTTTTGGGGATGCCATCTTTGAATTTAATGCTCTAGTCATGCTTATCGGGCATGTCAAATCAAATATGCCCAACCATTCTATATATTTTTTTTTCCTGAATCATTCTATCTGTGTTGCATTGTAGTTAGTTACCATTTTCTCCTACGTCATATATAAAAATTCAACTTTCTTGATGGCATATTTTATCTCTATCTGATTGGCTTGAAAACATCATAGATATGAGAAAAGCATTAAAAATCCAATGTTATGATCAGCGAAGTGATGGCCTCTAAA…	5781616	5782216	TATCGGGCATGTCAAATCAA	59.891	20	TTAGAGGCCATCACTTCGCT	59.978	20	230	717	946
Pm1	22068768	A	G	NON_SYNONYMOUS_CODING	ATTCATTTGATATTTAAGTGTTGTAAATTCTTTATGAGAAAAACTAATTTAAAAGTCTTATCAGTGACATAGATGAACCTAGCCCAGATCAACACGAGCAATTGTTGGATGATGATTTAGAACCAGAGGACGATTATCTAGTTCCATATGATGATGAGCCAGATCCAATTGATGGATGGTTTGATGATGATCAAAGAGTCAACCATGAACTCTCAAGGTTAGCATTGATTTAAAACGTAAGGTTAGAATCTCTATCACCATCTTTGTATAGCTTTCTATAATAACCCGGGAACCTTGCTCGAGCCACACAAAAATGGATTTGTAATGTGAGACTTTCAAAGGTAGTGGAAGTGCGCCTAAAGACCCAACTCAATAGTCTTCGTACAAGATTATTTAGTC…	22068568	22069168	CGAGCAATTGTTGGATGATG	60.073	20	TCTTTAGGCGCACTTCCACT	60.015	20	269	643	911
Pm1	14440011	C	T	INTERGENIC	CTCTTATAAAATTAAATGATCTTTTATCACTTAGTTTATCACATAAGTAATTACCATAATTAGCATGTGTCCTAGTTTGTTCTGCACTCAATTTTATCATGAATGGTCCTTCAATTTGTTGAAAATCTTCATTTCAGTCCCCAAACTTTGAAATCAATCAATATGGTCCTAAATCTTTTGTTCCACACATCAGTTTGCTCCTTGTCATTACAATCCATCAAAATCTTCAGTGAAATTGATCACACAACCAACTTTAAAGGGGTAATTTTTGTCAAAATACAAAATATACACCTATAAGACAAAATAAAGCTCACGTCTTTTGCTCAACAAGGTCATTTGCTTTCCTTGTTGGAACCCCAATGTGAAATCATAAATACAAAGTAGATAGCCATATGTTGA…	14439811	14440411	TTTCAGTCCCCAAACTTTGAA	59.573	21	GGTTCCAACAAGGAAAGCAA	60.088	20	225	680	904
Pm1	16403107	C	T	INTERGENIC	AAAAGAAAAAGAAAGAAACCCATTTAATATTTAGGTCCCTTCCGTCTTCCTCCTTGGCTCCCCCACCATCTCCTCTAGAAATTCAACAGTCCTCCATGATAGCCAATGTATCTCTTAGTATGGGAATCAAAGCCAGGATGCCAATCCAGTACCCAGGCTTCAAATTAACTGTCCAAACTGACATTAGCAATTTCATTAGACTGCTCATTCACGAGAGATGGCCCATATATAGGCTTGGTGCTTTGAATTTGAGAATTTTCAACTGGTGGCTGTTGAAAGGAAAGAGCTGAATGCTTTGATTGGAATTGTCCATCCAATTATGGTTACAATATGAAAAATCCACATCCACGACACTTGCACCTAGATTATCTTGCAAACATATATTTTGGCTTGAATTCT…	16402907	16403507	TAGGTCCCTTCCGTCTTCCT	60.067	20	CCTTTCAACAGCCACCAGTT	60.149	20	249	580	828
Pm1	22142542	G	C	NON_SYNONYMOUS_CODING	AATGCCATCAGATTTCTGCAGTTGAAAAAAATTTGAAAATTTTCAGCATTTATGATCATATAAACGATGTAATGCATGTATATATGAACATTGGAAATGCATGTAGGGGTTTTGGCACAGAGAAACCTGCTGGGTGGGGAATTTAAGGGGCTCTTGGAGAAGCTGTTGTTGTTGAGGATCTGGATGGTCAAGGGGCTGAGGATCTTCATCATCATGAACATGATAATGGGTACTGGTTTTTGGAGGTTTAGGTGTGAAAAGGCTAAAAATGTCTGTGCAGAACAGAAAGATTGGTAATCCAACCAGAACTAACTGAGCTCGATCCATTGGAGAGAAACAGAGAGACCCTGAAAAAAAAAAAAGTGATGATCTTTAATGAGGATATAATGATTTTTGTGA…	22142342	22142942	GCTCCAATGCCATCAGATTT	60.043	20	CCTCCAAAAACCAGTACCCA	59.824	20	251	544	794
Pm1	7316564	T	A	DOWNSTREAM	GCATTATATGGGCCCCATTTGCTTTTAAAACTATAATAAAATAATATGAAATTTGGCATTTTGAGCGGAGTTAAAAAAAATCAAAATGTCAAATTGCCACATAAGCCATCACTTTATTGGAGGGCCTTGAGATGGATCACACTTGTTAGAAATTTGCAATAGTGGTTGTTGAGAGCGTCATAGGCCTTTGGATTTGGATTTGGATTAATGCATTGGCTTAACTGTTGATCAAGGGCGGAACCAGGAATTTTTCGATGGGTGGGATAGCTAAAATTTTTAACTTCAACTCTAATGATTTTTTTCTATTTTTTCCATTGACTAATTTTCAATAAATTTTATAAGATAAATACATATTAAATGTAACCAAAAAATACACATTGTCAAAATTAATGTGTTTAT…	7316364	7316964	TATTGGAGGGCCTTGAGATG	60.029	20	TTTAGCTATCCCACCCATCG	59.916	20	158	663	820
Pm1	6862474	C	T	DOWNSTREAM	TTTCTTACAATTTATGTGGTTTTTATTCAATTTTTATTGATATCGATAATATTCTGATATTTCCATAAAAAATTTTGTGTTTTTGGACTGCCGATATTTCCGATGTAATCTATATTTTAGACTTTGATTGCAAATACATTCATTGACATTAATTTTGTCATTTGCATAAGTTTTCTTTTATAAAATCATCATTTTTTGGACGAACAATCAATAAAAATGTGTTTTGTGAAAACAATTTGAAACCTTAGGGCATATTCATGAAAGTTTTGAAACATCATGAGATTTTCTGAAAACACCAAAACCCTTAAGGGATGTTAGTGTAAATAATTGTTCATCATTTCCTATAGTAGTAATCCATTTCGTTTGAGGTGTTCAAATCTCATGGTGGTTGATTAATCA…	6862274	6862874	TTTGGACTGCCGATATTTCC	59.901	20	TGCCCTAAGGTTTCAAATTGTT	59.878	22	171	630	800
Pm1	7412897	G	C	DOWNSTREAM	GAAGCAAGTCCCGGGGGAGTACTTTGTTCTTCTTCCAGCGGCTGCGTGCTTTGTGTTGATGTTTCCGGTAGCTCGACGAAGAGTTGAAGATGACTTGCTGATGTTGATATGAGATTATATGAGCTTGGCATGAGAGCTTGGAGTGTGGGAGCTAAAGACCTAGAAGTTTAGCGAATGAGAATGCATGTGCTTGGCTTGGTGTTGGATATGTTTGAGTTTGGTGTTGATAATTTGTTGTGTGTGGCTATGGCTATGGAGATTTAAGAGTTTTAAGAGAAGGAGGATGGAAGGAAAAGCTTGAGGTTTGAAGGCTATGATGTTTAAAGCTTGGAATGAAGAAAAAGCTTAGAGCTAGGTGATGCTTTATGGATTTAAGAGTTTCAAGAGAAGGATAATGGA…	7412697	7413297	CTTTGTTCTTCTTCCAGCGG	59.986	20	TCCATAGCCATAGCCACACA	60.096	20	236	570	805
Pm1	17197239	C	T	DOWNSTREAM	AGAACCTATTCTTTTCTTCTAATTTCAACTGCCCCTTGTGGGAGCTAAAAAACCGTGATGGTTAGTTTGATTTCTTTTGTACAGCCCCTTGTTTCCTGCTTATCTCTTTCTGAGTTTGAAGTTTGCTTATCTCTTTTTGGGAGGATCTCATTTTTCTGAATAAAAGAGACACATGCATATATAAAAGAGGGATTTGATCTCTTTAGCTTTTTCAGAGACATCCATTCCTAACTTGCCAGCTACTGACCTTCTTTTATCAACTCTGTGATAGTTGATTTTTTTGACTTTTCCAAATCTGATAAGAAAAGATGTCACGTGGGTTCTAAAAAATAGGTCCCCAAGATGTGACTTTCTTTTGAGGCCCGAGTTTGCTTGTCTGGTTTTGATAGGTCTTGGGCT…	17197039	17197639	AATTTCAACTGCCCCTTGTG	59.971	20	GCTGGCAAGTTAGGAATGGA	60.214	20	220	569	788
Pm1	5911038	T	C	DOWNSTREAM	GTTCCAATATATCCATATTTGGCTTTTATTCCACAACCTATTGTTTCCCAGCAACCCTTGTTGCATTTGATGAATGGTCTAAGAGTGCAACAAGGGTTTCAAAATTCACTTAATTTGTGCGTTGATCCTAATGTTGTTGAGGCTCAACCTTCGTTGCCAGCCCAAGAAGCATGTGATGAAAGACCTGATCGGCACCACCCTAATGCTGACAAGAATGAAAGAACTTTGTTCTTGACCTTCTCAAGGGGCCATCCTGTTTCAGAACAAGAACTCAGAGGCTTCTTTACAAGGTGCTTCTCTGCTCTCTTTTTTCGTATTAGTTAGAGTATTTCTATGTTTGTTACATGGTAACTGATCACATTCTCACATACCGCATTGGATCGAATCTCTATTTAGAGA…	5910838	5911438	ATGAAAGACCTGATCGGCAC	60.081	20	TCCAATGCGGTATGTGAGAA	60.073	20	205	724	928
Pm1	17776968	G	A	INTRON	TGACAATGCAATATAGCACTAACTTAGGGAAACATATTTGCATTTTTGGCTTGCATAACCATGTCTTGGAGCTGGGGCAAAGAGGATTTCGCTGGCACTACTGGAAATAATATATATTTTTTCTACATGTAAACATAATAGGGGGCCTAATGTTTGTTGTTGATAAATCAAATCGTGGTTGCCCATTTAGTTGCATCAAAGGTCTTAGTGAATTTGATATGTTTAGTAATTTTAAAACTGAATAATCATTGCCAGCAGCTATCATGATTTGTATTCTGGTTTTTGCTAGTACTTGTATAAACTATGCCATTTCTCTTTCTGATCTATATGATAACACATTGCAGATTGATACATCCCATTATTGTTGCACCAACAGTTGCTGCAGTAGGTTTAGCGTTT…	17776768	17777368	TTGCCCATTTAGTTGCATCA	60.073	20	ATTTCCACACAACTCCCAGC	59.973	20	262	727	988
Pm1	23037715	C	A	DOWNSTREAM	AACAACAAAGGTGCACCATCTGGCAGTATTCAAACTAAGCTTATCAATCCTTCTACTCTTCCTTCTCTGGTTGCACCACGAAGAAATCCAAGTCGAGAGTGGAATCCTCCTCCAAAATTCAAGGTCTATGTCAGTTGTGCTACTTGGTATCTAGTTGAAAGGTATATTACCTACACTAACGTGTCTCGATCCCATGCTGCCTTTCTAAGCAAAATTTTGAACTCTTGTAAACCTAGCTCTTTTCAAGAGGAAAATTTCCAATTGATTTGGAAAAATGCAATGAGAGAAAAACATAAAGCTCTTCATGAAAATCAAACCTGACTATTGTCAAGTTTTCTAAAGGAAGAAAGTGGTTGGTTGCATATGTGTTTATAAAACCAAGTTTAACAGTGATGGATC…	23037515	23038115	GAGTGGAATCCTCCTCCAAA	59.065	20	GCAACCAACCACTTTCTTCC	59.574	20	265	645	909
Pm1	11215410	A	T	DOWNSTREAM	ACTATAAGCTTGAAACTGGAAAATAAATAATAGATCTTATACACTTTCACTAAAAGTGTGAATGTTTGTATTTCGCAATACTTCAATGTAGATTGCAAAGAAAACTAGAGAGCAATGTCAACAATGACTAAAACAACCCTAATTCTAAAGTGATTGATAATTTCCTCGAAAGTACCTTGAGGTATATACGAATATCATATACCCTAATAATCATATGGTAATCCTATTTTACACCTATAAAATTGATCAACAAAACCTTTTTCTCTTCCACACACTGAAAATTTAAAACTTTAGGTGTTTCAAAGAAAACCCTTCATAATTTCCACAATACTCTCAATAATTTGTTTTTTTTTGGGACTTATCACAAACATCTATGAGGTTCATCAAACTATTAGCTAT…	11215210	11215810	TGTGAATGTTTGTATTTCGCA	57.708	21	CAGTGTGTGGAAGAGAAAAAGG	58.884	22	221	605	825
Pm1	24714978	C	T	DOWNSTREAM	AGGACCATATGTTGATTATATATATGTTGTATTTATAATCCCTAATTTTGAAAATGACACCACATCATATCATGTCAAATCCGATCCATGTTCATTAATCCTAGTATGATTTGGATTGGACTTGAGAGGAAAACCTCGTTATTAACATCGTAAGCATATATCATGATATGCCAATGAAAATGACACAAACAAACAGCACACCCCATTAAAACATCGAACTCATAATTTCCTTTGGTCGTTGTGACCGAACATATTTGTGGGCACCAATGACATTGAAAATCAACTTAGAAAAACGAAAGAAACATAACCCATCAAAACTTGCTCTTCTTGCACACCCACCCACTTCACGTTAGTTGTATTTCTTCAAAAAGTTATAGTCTTTTTCACGATGGCATTTGG…	24714778	24715378	TCAAATCCGATCCATGTTCA	59.859	20	TATGTTCGGTCACAACGACC	59.42	20	179	623	801
Pm1	17043968	T	C	DOWNSTREAM	GTTTAATTTTCTTTTTCATTATTTTTTAACCATACTCATTGTTTTTGAATTGGCAGAAGTTGGATGACATATTTGCATCAGAAATGCAGCGACTGCGTGGAAATGTATTGAAAGAAAAAGACCTGGAGCCACCACAATCTATGCAGGAAATAAATTCCATGTTGTAAGGATGCTGAACATGATACGGAGAACTAAACTACTATCGTTGAAGAATGGCTGGTAAATAGTAGAACTAAAGGATACGAGTTACAACACAAAAACCACAAAGTTTTGAACAGCAAGTATTTGTCAATTTTGAGTCATAGTTTACGTACCGCCATGACCTCCGTGGCGATTCTTATTGTCAGAAAGTATGCCTACAATAGGCTTGAACAACACAACACTATCATAATTGAATTG…	17043768	17044368	TTGGCAGAAGTTGGATGACA	60.24	20	GGTCATGGCGGTACGTAAAC	60.257	20	275	598	872
Pm1	16323935	C	T	DOWNSTREAM	TTGGCTGCATCTCGCTCTAGTCCGGCCTTGCCTTCCGACCATATCCCGGCCAAATCTCACTCCAGCCACATTCAAAACAAAGCCTAGTAGTTCCGGTAGTGCTTGGCCGCACCTGGCTACCCAGCTTCATCCAATTGTGCCTTGCGATTCAAAACCCAGTTCTGACTCTTCCAACTTCAAATTTGGCCGCATCAAATCTCCAGCTACTGCCGAGCTATATTTTGAACACAGCCAGGCTGTAATCCTCCGTCTGCATTCTTCAGTCGCTATTTCCCAACCACACGAAATCCAGCTGCACCAGCCTTGGGCTCCATCCGACCACTTTCTTGCACAACTAGAATTACTTCGGCCGCATATTCTTGGGCACCGGTCACAAAGGCCCGGCCGCAACTCAGCATT…	16323735	16324335	GCTTCATCCAATTGTGCCTT	60.081	20	GGTTGGGAAATAGCGACTGA	60.074	20	156	672	827
Pm1	26328863	G	C	SYNONYMOUS_CODING	TCTGTTTGTTTGTTTTTGTTTTGTTTTCAAAAAAGAAAGAAAAAGAAGTCATTTTGGCAATAATACCAAAACTTACTTTAAATATATATATATGTGTGTGTGTATGTCCAGAAGAACCAGAGCAAAACAGAGAGGATTGAACAAGAGTTGAGCGTAGCAAGAGCGATTATCCGCAAAGCTATTGTTACGAAGAATTGCACGTCTAACAGCAACGAGATTTACATCCCCACAGGAAGTGTCTACAGAAATCCCTATGCCTTTCATCAGTTAAGTCTTCTTCTTTTTTCTGTTCTAAATTAAGTATAGCCGGTGGTGTTTGAATCCTATCCTTTGTTTGCTTGCCACATGCAAAACCAGTGGATTTTTTTTAGCGGTCGGTTTTGGAAATGTTATTATAAT…	26328663	26329263	AGCGATTATCCGCAAAGCTA	59.971	20	GTGGCAAGCAAACAAAGGAT	60.118	20	184	710	893
Pm1	25412356	G	A	DOWNSTREAM	TTTCACCAGCTTCTTTAGCTCCTCCATCTACCCTTATGAAAATAGCAAGGATTAATAGTTTAATTAAAATTACAAGAAGTACAGAAATCCCAATTCCTCTGCTACAAGGAAGAGTTGAATTGGAGTAAATCCACAACTTCCAACTGTTGGGAAAGATGACAAAAAATCAAAGAGCCAATAAATAAATATAGCACTCCCAGGATCTGACCTCTTCCAGCCTTGTGTAAATAAAATGGGCAAAATTAACACTCTATCTTCCACTAAGAAAAAATAATGGGAATACAATAATAATCTCATCAAACACCGGTGGCTAAACTCTCTCTTGGTTTTTCTCTCAAGAGGATTTTCTCTCTCACACAAGTGAGGTTTTCTTATTTCTCAAAACTCTCTATGTTTTGG…	25412156	25412756	TCCCAATTCCTCTGCTACAAG	59.322	21	CCACCGGTGTTTGATGAGAT	60.78	20	223	636	858
Pm1	24006364	T	G	SYNONYMOUS_CODING	TTCTTTGTAGTAGGCCGGCCGGGTGGACGGCGGGTGGGAGGAGGGGTTACGGTCACTGCTAGCTGAGAAGAAGCCTTCACCACAGGCATGTCTACATTCGGAACAGGATGTATTGACTCTGAGTATGTCAGTCTGTAGCTCTCGGTGGTAAAGTATCTTGAACAATAATCATACGGGCTCCGGCCCATACAACCAATGACTGCAATTGCATGGCAGCATGGTAACCCAGTTATCTGCCACCCTCTACAACTACAGTCCCAGCGATCAACATCAACAACTTCAGTGGAGTCACCACGAACCTCAAAAGTGTTACCAACCAAAAGTAGCACTTGGAGGTTTCGGACTTTCTGAGTTTCCTTATCTAGCTTTTCCTCCATGGATGGAGTCAGCCTTGTCAAC…	24006164	24006764	GAAGAAGCCTTCACCACAGG	59.844	20	TGTTGATCGCTGGGACTGTA	60.263	20	204	615	818
Pm1	24983764	A	G	INTERGENIC	AACTTAAAATAAGCCCAACACAAAAAACTCAAAAGACACCCAAAACAAGCCCAACAAGCCCGAAATACATTGTTAATACCATATTATAGAGTACATTGTTAATACAATATCATATAAGTACATTGTTAATACCATTTCATACAAAAAACTAAAAACTAAAAACCAAAAAAGCCCAGCAAGACATCTGATGTCCTTTGCAGAAACCAGCTCTAATTGTCCACAATTTCACCAGAAACAATCGCAAAGGCAAAAGGAAATACCGCTGCAAGAAAAAAAAATAGTACACTGTTAATATTATGTCATAGAACTATCTTCCTAGTAAAAATCACATTATGCATATAATAAACTTCAAGTGCATAGCTATATATAGAGTAAAATATAGAACATGCTTTGTTATTG…	24983564	24984164	CCAACAAGCCCGAAATACAT	59.823	20	AGCGGTATTTCCTTTTGCCT	60.095	20	214	599	812
Pm1	25188086	G	A	DOWNSTREAM	CATTACCTAAAGAAGAATTGGCAGCTCACGTCCTCAGTTAACTTCACACAGAAAACAGGAGATGGGAGGCTTGGCTGCTTGGCTTGGCTGAAGTAGGACGAAGAGAACATTGAGAAAGAAGTAGGAGAGAAAAGAAAGAAAACTTTAGTGGGCCCGCTTTGGGTGGGCTGATAAGTCTGGGCCTGGAAGTATAGGACTTTGGGGTGTGGATTATTGGGCTACTCCTACTGGGTTATTTTCCAGAGTATAATACCGAATTAGACCCTAGCTCGGCGCAGTTATTATGACTTGGACCCAGTCATTATCTTTTGTGTCTAAGCCACGTGTCGTACCCTTGACCATGTACGCCAAGACTTTTTTTTCGAAACCAACAGTTCAGCTGAAAATTCGCCAAGTACT…	25187886	25188486	CTTGGCTTGGCTGAAGTAGG	60.008	20	GTCTTGGCGTACATGGTCAA	59.572	20	277	626	902
Pm1	9058675	A	G	INTERGENIC	CTTTGGGTGAGCTGGGCCAAGTGACAGGACATGTCCTGGATTCCTCGTTGAAATCTGGGATGAGTTATATCAACTTGGTATCAGAGCATTAGGTTCAATTTCCTGTGAACTTCGCACCTTGTGTGCATTTGACTCCATTGCAGGTTATCTTGTTGTGATTATTTTTGTGCTTGTTTGCAGGTATTGTTAATTCATGAAACATTCTAATTATGAGGGAGACTTTGCGATGTATTCCAAATGGTCATTTCTAACCGTCTTCTGTCTCCAAGCCAACATACTGGCATTTCTAACCATCTTTTGTCTCCAAGTAACAGATTAGCATTTTGGGCTATCTTATTTGTCCATGCTTTGCTTCAATGTTTAGGGTGCATAATCGAGTATATGTACATGATGATGAAA…	9058475	9059075	CATGTCCTGGATTCCTCGTT	59.927	20	CATCGCAAAGTCTCCCTCAT	60.218	20	200	578	777
Pm1	1187336	A	G	DOWNSTREAM	ATTCATACAGTTATTTCATTATTAATTTTTTTGTTCAGCTCAGATATAATCACTTTCTTTCGGTATATGGAAGATGGTTTTCATGAGTGATTTAATGTGTCTGTTGTGTGCAGGTTTGATCTTTTGGATGTTTGTTTCAATGGGCCAAAAGAGAAGCTAGATTCAACTGTTATAAGCCAGGTATGAGTATCACCTGAATGAACTGTTTTTTACTTTATAAGCAATGCTACATGATGTGTTTCAGATTTTCACTTGATAGTCAGTGATTTTCTGGGTTGGCATGGAGCAATTATGTTTTTCTATGTCAAATGTTCAAGGATGAGATTTTCTTGTGATAGTCATTGATTAGCATCCACTACTACTTTGCAGCCAGCTATTTATGTCACAAGTCTAGCTGCT…	1187136	1187736	GGATGTTTGTTTCAATGGGC	60.177	20	ATGCCAACCCAGAAAATCAC	59.797	20	157	674	830
Pm1	7065994	G	T	INTRON	TTGTAACGGTTGAGTGTGTAGAAGCAATAGGTCTTTGGTTGTACATGTTTGACGAAAAGTGGGTTCAAGTTGCTACCAGTTTGATGCAAGTGTATTGTCACTGTGTTGTTAGCAGCTTAAATGAATATTGGTTAGAACATGCCGAAGGGGGATATTTAGGATTATATCTCCACACCATTCTGGGAGAGTTGAATACCAAAGCGTTAGTATTTTCTTTTGGTACATAAATGTTAGTACTTTATTTCTTCCTCATAATATAGTTTCATATCCAATTGGCTTTTATTAATGTATCTTATCAATAAAACATCAGGACTGCCTAGGAATGACGGTTGTGAAGCGGTATGTACTGCGGCTGTTCATATCCTTGAAGTACATTACAGCAAACGTGGTGGACAGAAA…	7065794	7066394	CCACACCATTCTGGGAGAGT	59.962	20	CATTGTTTCTGTCCACCACG	60.001	20	235	718	952
Pm1	9841144	G	A	DOWNSTREAM	TTCGTTTACATGATTGAATCCCCATTAACATTTAAACTTGTTTAAAAGCTACTAAAATTTCGATTGAATGCACTTATAAAGATCAATTTATCAAAGTCATCAATATCAATGCTAACTAGTAAGTGGATTCAATTTTTCACACGTTAGAGCATCTTCAACTGCTTTGTGTTGAGAGTGTTTGTCCCACATTGAAAAATTAAGGGATTTAATATGAATTTATAAGGAGTTAGGTTACTTTCCACATTGCCAATTAATTTTGAGGTAGAACCTCAACTTTCTTCATGATATCAGAGTAAGAATTCACGTATTGAACCCAACGGTTACACGTATTCATACCTCACCCAATATGTGTTTGTACTAAGAACAACATAACCTTTTGTTGGGTTTTTTTAATCTGAA…	9840944	9841544	GGTTTGGGGATTTTGGTTTC	60.391	20	TGGCAATGTGGAAAGTAACCT	59.485	21	266	532	797
Pm1	5864076	A	C	DOWNSTREAM	GAAACAAAACCCCATGAATTTAATAATTTTCTTAGAATAGAAAACGCGTTATTGTAATTTGCACCCACTCAAGGACAAAAGAAGAAGAAGAAGAAGACGAAGAAAAAGAAAAACCATCATATATGCATAAATAACAAAAAACACAACTCAGAGATGAATTCTTCTTATGGAAAGTGAGTACTCTATGCTTCAATTCAAGTAAATATTTTTCTTCTTCTTCTTGAAGAATTGGGACCCAAGAACAAAGAATCAGCTACCAACTGGTAATAAGGTAGATTAAAATTTTATGAAGAATTTATGGACCATGCTAATATTATTGAAAATACAAAACACGGAAACAAAAACTAAAATAAAAGAGACAAAAGAAAAATAAAATTTGCCCAGTTCTTATTGATTCCT…	5863876	5864476	GCCAAGAAAATGGGCTGTAG	59.708	20	TGATTCTTTGTTCTTGGGTCC	59.017	21	278	523	800
Pm1	25355178	A	T	INTRON	AATGTTGGCAAGTTCCTTAGGTAAAAGGGTGTTTGATGGGGGTTCTGATCTTTTAAAGATTTAATTCTTCACTCATTGTAGAAAGATACCTGCATAATTTAAATATCTTTTATTGCTTTTTTCTTCCCGTTTCAGTTTGTGCATAAGGGATAACTAGGTGTTTTCTACCTTTAAGATGCTATTGAAAAGATTTTTTTGTTAAAAAGTGATCTATAAGAGGCCTTTTCTTTTGACTGGCAAAGAAAAGTTCTGCTTCAGCTTATCTAAAAGGTCTTCTAATGTGAATGTACAGGTTTCATCTTTACAAGGAGAACAAGGATACACAGGAAGCCTTAGGAATTATAGCAAAGATGCTTGGTATCCAGGTATGGGTTCCAGCTGAGAACTAGTGGCTTGAAC…	25354978	25355578	TGTTTGATGGGGGTTCTGAT	60.173	20	TGCCAGTCAAAAGAAAAGGC	60.365	20	210	578	787
Pm1	14324278	C	T	INTERGENIC	ATTTGGTTTTAACATTTAGCAAGTCTCAATATTCTCTACTTTAACCACAGCAAATGCGACAGGGTACATCCCATTATTTGCTTCAATACTAATTGCAGTTAAAATCTATCCTGGATGACTTTCCTTTACATGACAACCATCGAAACCCACAACTGGCCTGCATCTTGTAATAAAGCCCTTCTTCAATGCACCAAAATAGACATATATTCGTTTAAATACTAGGTTCTCCCCTCACAAATTACTCTTGATTAATACAATGCTACCTGGATTGTTTGCCTTCAACTCTTCACAATAATCCCACAATTTTGCATACTGCTCTTCAATACTTCCATATATTCTCTCTTTAGCTATGCTCTTGGCTTTGTAAAACTGGTTTGCAGTGATATCTATGTCATAATT…	14324078	14324678	CAACTGGCCTGCATCTTGTA	59.864	20	TGAAGGCAAACAATCCAGGT	60.495	20	132	698	829
Pm1	15200639	A	G	INTERGENIC	AATAAATTCTCGGCCCAATGCGATACCTTATCGAGAATAAACCCAATTTGGGCACGCGAAAGTTCATCATATGCGCTTGCACACATGTCACACCAAGCAAATAAGCAACACGCCACACTACAAGCTTAAGTGGGCCCAAACCACGCAAGATGCTCAGGGCTTGCTTGAGTGGGTTGTGGTATGAATGGTAATAAATTGTTATGAGACCCATTGATGGGCCAAGAAATGGAAGTCCCGAGTTGCTTGGGAGCCTTGGGACTCATGCCCATTTCATAGGCCTAAACATGTGGGTGAGCACAAGAGAGGAAAGAATAGCCCATCACTCCAAACAAAAATAGCCCAACCAAAATAGCCTATTGACTCAACCAAAAATCCCAAATGTTTGATAAAGAAAGCCCG…	15200439	15201039	TGCTTGAGTGGGTTGTGGTA	60.152	20	TTGTGCTCACCCACATGTTT	60.008	20	139	710	848
Pm1	14331416	T	C	INTERGENIC	AATGGTCATAAGACTCGCGCAAATAATTCAACAATCTTAAGGCCTTATCTATTATGTTTCTTATTTAGATCGGTGCACTAGATACTAAGTTATATCATGTTTTGATAAGAGTTTAAATAGGTTATACCTTGAGGCCCTGGAATAATGAAAGGTTTTGAGGCCTATTAAGGGGTCCTATTTATTTCCTTTTTTGCGTGAACTGTTTTGGTGGGCTTGGAAGATTAGTCAAGTTGACACTCGGTGATGAGTAGAGACGACTTGACCTAGCCCTATATAAGCTTAAGGCCCTACTCTCGTTAGACACGTTCTCTAAACCCTAATCTTATCATAAAGAGAGAGCTGAAACAGATTCTGAGAGAGAGCAGACGTCTTAAGCCGTTCCTATTCTTGCTGGGATTG…	14331216	14331816	ATACCTTGAGGCCCTGGAAT	59.789	20	TCCCAGCAAGAATAGGAACG	60.206	20	273	672	944
Pm1	17163777	T	C	INTRON	GGTGTACAAGTGATAATGACCACTTTCTCCTGAATCAAGTGAACGCACAGAAGTGATGCGATAGAAAAGTTGAGAACAAATTGAGGATCATAAAATAAAATAAATATATATTTCACAGTTTAAGCATGGTCTTCTCATTCAGTGATCTGACGGGACTTTTTTTAAGAGAAAGCTCAAGCTTACCATAGAACTTTAAACTATGTTACTAAAAGTACGACCTTACACTATAACAGCCATATAACGAGCCTACAAAATTTGGAACATACAAATGAGAAACGTTGAACTTTGATGGATCATTTCCTCGGCTCTGAAATGCATCTTTTAATACTTTAGAGAAGTCCAGTGGGTTATCAACTTTTTCCTGCACAAGTTCTACAAAGGACTCCGGTGATCCCATGC…	17163577	17164177	TCATTCAGTGATCTGACGGG	59.631	20	TTCAGAGCCGAGGAAATGAT	59.773	20	178	683	860
Pm1	15700561	A	C	INTERGENIC	TCTATATTTCTTAGCTAAAATTTAGCTAAAAATATAAAAAAGCTATTTTAGGAGCTCTCTAAAAAATTTCAGCTCCAACCATACTCCATAATTTGGAGAGTCATAAATGCTATAACTCTTTTTTGATTGGTTCATCTTTATTATAAAATAAAATAAAAAATAGTTAGCATTAAATAAAGATTTAAAATACTCATTAAATAAAGTAGCATTAAATTATAGGGAGCCACTAGGAGTCATTTCTCTCTCCTAAGATTTATGAGCTCTTAGAGAACTCCCTATTTTAGGAGGTGGATAGGGAGCATGGTTGGAGTTGCATTTTTACAATGCCTCCCTAAAATTTGTCTAAGGAGGTGGTTTAGGGAGCCAATTGTGGATGCTCTAAGTCTTCTGGCCGGCCAC…	15700361	15700961	TCAGCTCCAACCATACTCCA	59.241	20	ATGCTCCCTATCCACCTCCT	59.919	20	234	617	850
Pm1	12768983	G	C	NON_SYNONYMOUS_CODING	AGACAGAAGGAACACATGATGACTTGCAAGACATAGTCCCAATAATTATATATGAAGCAAATGAAACTGATATTTGTATTATTTTATATTAGATAATGACATTAAGGGAATATAGTTCTAATTTGTGCAATCCCACGATCATCTCCAACCAACAGAACAGCTGTAGCCGCAATCACTTAGTCGTATCAGTCAGCTTCTTCGGAGCAGCTTTGACGTGCTTATGCTCATTCATGTCACCACCATCGTCTAGTATCTCTCTCACAACATCAGGGGACACATAGTCCCAATTATAACTTGTATGAGTAGTTGCTGCGAATGCTCGGAATTTTTCGAATCCTTCGTTGAATGCCAACTCCAGTTCACTGTGGTGCTCTTCGCATCGCATATGGTTCATCAAAC…	12768783	12769383	AGAACAGCTGTAGCCGCAAT	60.044	20	GTTGGCATTCAACGAAGGAT	59.939	20	200	702	901
Pm1	11725925	T	A	INTRON	ACAGCCTACCTGAAGGCAACAATGGCATGTCAAAAGTGGCAAGTCATAAAAACAAACTGAGTAATGTCTACTTCTATCAGCACTAACCTTGTCGCTTATGGAGCATCTAATTATAAAAAGTATAAAACTTAAATCAGTTTATTAGTATCTTGTTCCGCTTTGCATCTTAGTTATTAAAAAAAGGGAGGGGGCGGGGGGTATATATGCACTGCATAAAACCAATTTGCTCATCATAAGCAGAGTTTGTACCTCACAGCATTATAGGTTACTGCAAACCAGCAGCATACCTTTGAAAAATTATAATAATAAATCAGAGCGACAGTCTGGTATCTGCATCTGAAAAGAATTAGTTCAACCTAGGACTGTAGTGGCATGAGCTATTAAGAGAGAGGAATTTGA…	11725725	11726325	CAATGGCATGTCAAAAGTGG	59.964	20	TGCTGCTGGTTTGCAGTAAC	60.058	20	265	568	832
Pm1	10480677	G	A	DOWNSTREAM	TCCTGAGATAGATGATGTTGATGTCTAAGTGTTTAAGGTAGATGATTTTAATGGTGGGATAGGCCACTTTCTTGGACCTGTGTGAGTTTTTTACCATAATGACATTCCTAGTTTGGAGGAGATGGTTACAAGAATGATCAGGCCACATTATCCTAAAAGTGAGTTCCAGGTCATGTATTACAGTTATTAAGACTTAGACGGCGACTCTAACAACAATGATCCTCAGTGTTAGTGGGTAGCAAAACTCCATGAAAGACAAGTAATAGTCTAGAGTTTCGTAAACTTTGTTGTAAATTGTTTGGCATGTTGATTTGCTCTCTTTGGCCTCTGGTTTTATATTGTGTACACTGCTAGTTTTGGTTATGTCTTTATCTTGTTGCTCTTGTATTTTTTCTAGTT…	10480477	10481077	TGGGATAGGCCACTTTCTTG	60.066	20	AGGCCAAAGAGAGCAAATCA	59.955	20	273	603	875
Pm1	6199288	A	G	NON_SYNONYMOUS_CODING	AACACCAGAGAAATATAAATGCATTGATTCGTACCAAAGGAGGAAAACAGTCCTCAGCAGCTCTGCGAGGAACAGAGAACCCTCCATGGGTACTGGTATCAGAAGCTGTAAGTGTTTTGCAGAACATGTGAGGGGTTGATTTTGTAGGTGATCCTCCATCCCCCTCATCCACTCCTAACTCTTCAAGCTCTTTGCCGTCTAAATTTGTTCCTACCAACTGTAGAATACCCAGAATTGGCACTCAATATAACCATTACAGAAAGATAAAACTGAGCAGCCTTAAAGACAAGATGCATTCTAACAGAAACTTTAAATCTACAATGATAAAGACTTAAGAAGTCACATAGAACACTGTCACTCCGAGTTTCCAACAGGAAACATGTAATTTCTAGTACACGG…	6199088	6199688	GGAAAACAGTCCTCAGCAGC	59.997	20	ATTGAGTGCCAATTCTGGGT	59.41	20	205	590	794
Pm1	11912668	A	G	INTERGENIC	TTATCAATATCAAAGATAAATGAATAAATAAACCATCAAAACTGTAAAAAATGTTTGTTACACATGTACAATTAAAACATTAAAAGTTCACCTCATAAACAGAGTTCTCTAAGTATCCATACACAAAAAAGAAAAGCAAAAGCTTAAAGAGTTAGCTTATAGCAAAATCCATGGCCCCATTTCTCTAAACCACACCTGCTAGTGACATGTTCCCATCTTCACTCATTTCCTGCTCTGTTTTAAGTCGACAATGATCAAGCACAAAACAACAAACTTTTAAAGAACTCATATTACACCACATATGGTTCTTTGCTTTGTTTAGACATTGAATATTCATCCCCAAACTGAAATTCCAAATAATCACAAGAGAATATGAAAAACAAAGAGAACTTATCCATA…	11912468	11913068	CATGGCCCCATTTCTCTAAA	59.894	20	TTTGGAATTTCAGTTTGGGG	59.772	20	188	718	905
Pm1	10003174	G	A	DOWNSTREAM	TATAGAGTTTCTGTAAAACCAGGAGGCTGAGCCATGTGTTTGAGTTTCCACTGAAAACCACCAGCCAATGCCAAAATGAAACTAACAATGGTTGATGGAACTACTAGCAGGACCGTGGCATTGTAATCAATATCATTGGCTAGCACACATTTTTGTATATCTGGAACTACGTTGAGATCAAAATGCAAAATGCGATCAAAGTGCAATTTTGGCGTCACCAAAGGAATGTCTCCAGCAAACTTGGCATTTACAGAGATAACAGTCTTGCCAGTTTCACCCTCATCATGAGAACCAGAGGCCTTGCCATCATGTAAGGTCGTTGCTTGAGGCAGCACATCATCTGCAGCAATTATTTCATCTGAAAGTTGGAGTTTGGAAATTGGAAAACCAATTGGAGAC…	10002974	10003574	AGCCAATGCCAAAATGAAAC	59.945	20	ATGATGAGGGTGAAACTGGC	59.934	20	224	611	834
Pm1	13840512	T	A	NON_SYNONYMOUS_CODING	CAGCTGATAAATGGTTAAATACAATTACAATGCAGTACATTTTCCCTTATTTCATTTATTTTTGCGTGACTGTTAACTAGGCTTGAAGTCATTAAGAATCCTCATGCTCCTCGTCGCCCATCCTCCACTAAAATTTTCTGTGGTAAATGTCATTACGTTAAAATCCCCTCCAATGAACCATTTTGGCCCGCACAGCACATTTATCCCGGCTAATTCTCCCCACAACCTCCTCTCCCTTGGCTTATTAGGTATGGTTTATTTGAAAATATGTGGCTGGAACATCACTCGTTCAGAAGATGCTTTAAAGAATGGTGGGCTAGTGAGAAGACTTAAGGTTGGGAAGGTTACAATGTTATGAGGAATTTGAAATGGATAACAGAAAAAGAAAAGAATGACAAG…	13840312	13840912	AAAATCCCCTCCAATGAACC	59.996	20	TGAACGAGTGATGTTCCAGC	59.837	20	133	708	840
Pm1	5985438	C	T	DOWNSTREAM	CTTGAGGCAATACTTAAGGAACTTACATGCAGAAAGACGCTAATTGGATGTCACCCACAAATGAATGGTGTTATCAAACTCCGACAGATACTGTTTGAATGCATCTGGATTTCCAGTTTCTATTAAATCCATTCCCATCCTATCCAAAGCCTTAACTCGACTACTTGTTCAGAGCTATCGACAATTTGAGAAATTTCAAACGAATGCACTCTTAAGTCACAGCTTCAAGAATGCACAGTAAAAAAAATAGTGAATTGTTGGAAAGAGCTAACTTTTACGTTGTTGATAAACGTGAGTCGCTAAAACCCCAGCTTGATGTATTTGCAGAGGTGCCAGACCCGCCAGGAAAAAAGAAATTTTCAAAAAAAAAACGCCATTCAAGTTTTCCAAAAATGGGCC…	5985238	5985838	TCCATTCCCATCCTATCCAA	60.088	20	CTGGCACCTCTGCAAATACA	59.864	20	209	676	884
Pm1	10252003	G	A	DOWNSTREAM	CGCACATGTGGATTTGCTGCAAATGGAACTGCTCACAATTTGGTTCTCCTCCACCATCAAAACCGGTCATGGCAGCCTCGTAAGGACAAATACTTATACTGTGAAAAATGAAAAAAAGAACTAGGGTTTTGAAGCTTGTTAGTGAGGCTGTAAGCTTTGCCATTGTATTTGGATCTTAAATTTTGTAGGTGAAATTTTGGGAGGGGTGATGGGGTGTTTTATAGCCTATGTTGTGCTTGTGGTGTAAGCGTAATTAGCTTATAAAAGTTGGGGAATCAATTTGCTAATTAGGTAAACTATTACAACCATGGCTTGGCCTTTTAGAAGCTTGTTGACACTACTAAATAATGCAGAAAATAAATGCCTTAAATATCCAAAAAAGGCATGACCAAATCAGCG…	10251803	10252403	GTGAGGCTGTAAGCTTTGCC	60.022	20	GCTGATTTGGTCATGCCTTT	60.081	20	257	690	946
Pm1	23522228	C	T	DOWNSTREAM	AGGCAGACACTATGGGTGGAAGCAGTAACAAATACAACTATTGGGCTGTATGGGCTATAGCCCATGCCTTTTTTTTAGTTGTCAATACCCATGTAGTCTCTCTCTCTAGCCCATGCCCTTCCCCTTGTTTTTTTTCTCATCGTTTCTCCATCTTTTTTTATGGTTTGGATCTACTACGAATTGAGCTTTGGTTTTTTTTTCCTTTTTTTTTTTGGGACAAAATTGTAGCAATGGTCCCTGGACTAAGACCAAACTTTACTTTTCGTCCCTCATATTGTTAAATTGTTACGGTGGTGTTTCAATTAGGTCTCATGCTGCATCATTGGTTTTTCCGTCAACTTAGTTAAATTTTCTGTCAAATTAAGGGCAAATTGGGAAATTCATAAAAATCTATCTATC…	23522028	23522628	AAGGCAGACACTATGGGTGG	59.989	20	TTAGTCCAGGGACCATTGCT	59.55	20	247	548	794
Pm1	25754138	T	G	INTRON	TGTTATCCATCTTCAATGCCTGTGAAGAACTGCAAAGGAATTCCCTCCTTACACGCTCCATCTCAACACGTGCCTAGGTAAGAAAATTTTAGAATGTCAGAGGAAAAGATGTTGACATTTAAGTTATATAATGTATGAATATTTGTTGGTAAAATTGCCAGCTCAGCAATCAGATTTACTGAATTATAGAAATCTTTTTTTGTTTATAAGTCCAGTAGTATCACCCCTTATTGCATTGAATTGCAAAATGGATTAATTCCCAACTTTTATTTTTTGCATTCAACTTTTGGAAACAAATTAGGAATTACCAATTACCTCCAACACTGAATTATTATTTTTTCCAAATTATATTCCATTCTGCAAATTTGGAGTCCAAGTCAACACAAGAACTAGAAAGCA…	25753938	25754538	ATGCTGCATTCCCTCTCACT	59.834	20	TTCAATGCAATAAGGGGTGA	58.965	20	274	515	788
Pm1	21685293	G	T	INTERGENIC	GACGAAAGAGACGAGAATGGGAGGAGAGAGAGATATACGTAATCGGGAGGAGAGATAGAGAAATGGTGGAGAGGGGGAGGAGAGAGAAAGGCAAAGAGGCACGATGGGTTGTTAGAAAAAAAAAAGAAAAAATAAATATTTTTTGTTTTTAATAATTGGGGTGTTTTAGAGTTGTTCCTGAGTTTGAATTTTCAAAAATAGGGCTACTAAACAGGTTTTCTTTGTTTTGGACTCAAATTCTATTTTTGAGTTTAAAAAGTTGGATTCAAGTTGAATAGCAAACAGGCCCTTAACATTTTCTTTTCTGTTATGATTTATTAACACTTTTTAATTGATGTGGTTGTATACTTCATCTACCACATAAGGTGGTATGACAATGTGTTAAAAAAATATGATAAA…	21685093	21685693	GAGAGGGGGAGGAGAGAGAA	59.883	20	AAGGGCCTGTTTGCTATTCA	59.708	20	223	617	839
Pm1	18695794	A	G	DOWNSTREAM	ATATATGGGGTTTTAGGAATTTTAAGCCATGGGAAGGCAAAGGTGGGTTGGGGTCCATCCATCAAATGGGAAGAAGAAGTAGAAGAAGAGTCTGACTTTGATACAAAATCTCTCATGATAAGATTTTGTGAAGGAAAGAAGTGAAGAGACCCATTGGCATATCACGTGGGTTGTGGCCCTACTGGTCCTAGTAAAGGCATAGCATGTCACGTGACCACAATCCTCAAATTTTTTTATTTTTTATTTTTTGAGTGATCATCCATTCCTTTCTTTCTTTGCACGCTTCTCACCACCCATTTTTGTAGACCCTCACCTTCTTCTATCTGTCTCTAAGCAACTGAATTACAGACAGATACATGTGAGCTAACGTCCCACCCCTTAACCCCACACTTACTTCTT…	18695594	18696194	GTGAAGAGACCCATTGGCAT	59.934	20	AGCGTGCAAAGAAAGAAAGG	59.632	20	144	689	832
Pm1	11292952	G	A	INTERGENIC	CGATGTTTCTCCATGGATATTATTTTTTATGTTGGATAAATATTATTATTCATGGGATGAAGCTTGAAATATTATTGTTATTATTTGTATTATTATTCCGCACATATTAATTATGTTTGCTCTGCATTACATATGCATCATAAAGACAATGGTGTTTGAGGTGTGTGTGTGTGTCGTTTAAGGTATATTTGAGGAAAAAAGAAGAAGTAAAATACATTCAAGTTATGGGAGCAGGGCTTGAATATAATGAGGTGATGGGAGCAGAGCCTCTAATGAAAAGTGAAAGTTGAGAAATTCGAGGTGATGGGAGCAGGGCCTCTAATTAAAAGTGAAAGTTGAGAAATTCGTAAACAAAAGAAAATTGGGTTAAGGGAAGAATGGACGCTAGTTCATATTTTA…	11292752	11293352	TGAGGTGTGTGTGTGTGTCG	60.258	20	GTACCACTGTGGCTCCGAAT	59.997	20	267	705	971
Pm1	19806558	A	G	DOWNSTREAM	AACATGGCCATTGTTCTGCTTACCAATTATTTGGCTAAGTATTTCAAGCTTTTATGATCAAAATTTGCCTCCACTTTTCCTGCCAAATTCAGTTTGATAGGTGTGCAAATATTTTTCTGTGTGTTTTTGATAAAATTATTTTTACAAATGTGCCAAATTTGTGATTTGGGGAAATAAGTAATGTGAGAAACAATATGTATATTCAAAAGACTTGTAGCTCAAGTGGTTAAGATAAGTTGAGATTTGTTTTCCACTCAATATATAGATGGGCAAAAATAGCCGTATATAACGACTCTTAAAAGACCCCGTATGGGTCCATAAACACCCTAGAGAAGCTGTAACTCTTCATTATATATTATATATACTTCCAATATCTTAGCTATCTTACCCTCTGGACGA…	19806358	19806958	CATGGCCATTGTTCTGCTTA	59.688	20	CGGCTATTTTTGCCCATCTA	60.054	20	280	551	830
Pm1	14348612	G	A	INTERGENIC	CGTGCTTACTGTCCCTAGATCCTGAATCTGAACAAACAGATGACGGACCTCTATCTGTCGATTCTGTTGAACTTTTAGAGGAATATTTCGACGCAACAGCCCTCTCACAAAAACCCTTCATCACCTAGTCATGGAGCAGCATATAATCCTGAAGTTGCTCATAGAAGCAACCTGAGTTTTAAGCATCCATCTCAGTCAAGGAAGTTCCAAAGAAGAACCAAAGGAAACCCGAGATGAATAAAGAAGCATGTTTATGACAAGTTAGACATAGTACATTCAAAGCAACCATATGTGCAATATTCTAGAGGAACTAAGACCCAACTCGCTTAACTTTCAGAAAGTAGAAGAGAAGCAACGAAGGGAAAAAAAAGTAAAAGCGTTCAACTTGACCAAATAATG…	14348412	14349012	CACCTAGTCATGGAGCAGCA	60.008	20	TTCATCTCGGGTTTCCTTTG	60.044	20	117	670	786
Pm1	10481775	A	T	DOWNSTREAM	TGAATTTGGTTATCGTTTGATCGTCGATCGAATATCGCATTTAATCGTTATCGGGGTTCGACATGTTCAAACCATTGGATCGACTCCAATTTAAAATATGTTGATCTAGGCATCCCTACGATAGTGTAGGAATTCGCGGATGGTGAATCGGAGCCCCGGATTTCCCGATTCAATAACTTAAAGTTTGCGATTAAACGATAACCGTTTAATCGTACGATCGCGAGCAATCTGACCGTTCGATCCAGACCAAACTTGCAGGACATGTATTGTAAACCTTGTGGAACCCATAGGAATTTCTAGATCGGAAATCATAGATCGTGGGCCACGTTGACCCAATTTGGAAATCAGAGACGTTCTTAAAGTCAAACTACGTGTTTAGGAACGTCTCATTCCTTGTAC…	10481575	10482175	TCCCAACACATTTGTTCCCT	60.21	20	CCTGCAAGTTTGGTCTGGAT	60.111	20	279	529	807
Pm1	10118678	A	C	DOWNSTREAM	GATACATGGAAAAATTATCTCACGTGTCATTGTGTTATTGGTCGGAAATAGCAAAAAGTAGTATCCCCATTGCATGAGAGTTTCTCTCCGTTGATAGATATATAGTACAAGTCATCCTTGTTTGAGGCATGATAACTTGGTTCCTTTCCAGATTTTCTAGTAGCCCATTGGAAAAAACAACGAAAACAAATTTCAACTAAAAAAGCACCAACATAGTAAAATATTGCAAGAAACCGATTGAAGTTTGAGGATTTTTCTCATGAGATCCGAATCCTTTGCTTGGATCTTCTCCACCTTAATTTTTGCATATTTAATTCAAGAAACTTAAAGTTGACACATCACAAAGCTCAATTTCCTCACAATTTGATAAAAAATTATTTTTTTATATTAATAGGAAAA…	10118478	10119078	CATCCTTGTTTGAGGCATGA	59.648	20	GGTGGAGAAGATCCAAGCAA	60.195	20	183	661	843
Pm1	2313340	T	C	DOWNSTREAM	AAACAACAAATTTCATTGAGGTAAATATAAACAGTACATGAATACAAAAGAGTCAATTTTCAGCCACAAAATGGTGTTTCCTATTAAAAACAGCTAAATGGTACCACTTCTTGCTTGTCTTCTAGCTATGTTGTCATTAAAGTAGACTTCGCCCCACCTAAACTAGGTGGTGGCATGGTAGGCAAACGCAACATTATGTCTGGTACTGGTAAGGGCTAAAGTTAGTAATTTTCTAGCCACAGCAGCAAGTTACGTTATAGACCCAAACCCTGTCCATACTACACAACATTTCAGTTGATGGTTATGGACTAGGGTGGGTACTGAGATTCTAACTTCTTTAATACGAAGCCAATAACATCCCAGCTGAATCCACGATACTGAAGCCAACGAACAATCCTT…	2313140	2313740	AAGTAGACTTCGCCCCACCT	60.132	20	ATCAAGGATTGTTCGTTGGC	59.939	20	263	688	950
Pm1	11720378	A	G	DOWNSTREAM	TAGATCAAATAAACAGTATCCCTATTGTTCCCAGAGCTCCACCCCAACATCTCATGAAACGAAAATCATTAGCTCAAACTTCTCTAATCTTGCCAAAGAGAACAGAAATCCGCTGAAACACATCTCAAGACATATGGGGAAGAGGACATTTCAAATGAATCTGTTCTCATTTTCCACAACAATTAGAAAATTTGTTTCCCACACATCTCACAAAACACAACTTTAATTAGTCAGAAATGAACCCTGCAACTGTCTTGCTGCTCTTCCCTATTTCTTTCTCCCTTTTTCCCCTGTTATTTCCCCCTTTTTTGCCACATATTGGGGGCCCAATAGGCCTGCAAGAGTTAGTCCTCTCCTATCCTACAAATCCCACAGCCTTGGTGAATGCAGCATTCATTC…	11720178	11720778	CAGAAATCCGCTGAAACACA	59.84	20	GGGGAAATAACAGGGGAAAA	59.992	20	201	651	851
Pm1	3999325	T	C	DOWNSTREAM	GGCTTTGCTTTGCAATTAGAAAGCATGGGAAGTTCATGTATGGATATAGCAGGTCAAAGCCAGCTATCACCAAAATGGTAATGTTCAAATACACAGTCTTCTTTTAAAGTTGCTGCAAAATCCTGGATTTGGCTAATCTGGAATACAAGGTCAACCGTTATCATCTGCTCTAACACTTGGCTTGGCTTTGCTACAAGATATTGACGTTTTTGGCAACAATTAACATCCTCGTGATGAACCGCTAATTTAGAAAATTTTATTGTCAAAATAATTATTGAAATCGTATAATAAAATATGAGAAATATGAACATTAGTTTGATTTGGCATGGTACTATCTCAATTACACAACAGAAACATATATTTGTGTGAAGTCATCTTGTGAAATAGTTATTGAAAATT…	3999125	3999725	GCAGGTCAAAGCCAGCTATC	59.985	20	ATTAGCGGTTCATCACGAGG	60.096	20	198	597	794
Pm1	10705426	T	G	DOWNSTREAM	TGATTTTCATAAGAGATACATGGGTGCCTTGAGCAGATTTTACAGTGGAGCAGGTGCAACCTATTGCGCTTCTTAGGGTGAGTTTTACTTAGACTACGGACGTGTTTCTGGCGAAGATGAGCTTCATGGTGGAGAGAAGGGATTCACCTTGCACGAAAGAGTAATGAGAATGACATAAACCTTTTGTGTCAGTTCTCACATACAGCGCCAATTGTTAACGGGTGATTTAGCATGGGTCTTAGAGGGTATATGGACAATCACACACATTACACAGATTTAGAGAGCTTCACCCATGAATAGGGCTATGTCCACTGTAGAGCTTGGTATTTATATTTTACTATGATGAAGTATTACAATATACATGGAGATATGCTAAATAGCCAAAGAATATAAGAAGGA…	10705226	10705826	TGCGCTTCTTAGGGTGAGTT	60.015	20	ATCACCCGTTAACAATTGGC	59.691	20	162	613	774
Pm1	25772848	G	A	NON_SYNONYMOUS_CODING	TGACTGGTTGCCCTCCGGATGTGATTACTTACAATGCAATTATTCGCTGCATGTTTACATTTGGGAATTTTGATCAGGCAATTGCCTTTTGGAAGGACCAATTGAGAAAGGGATGCCCTCCTTATATAGTCACCTATACAGTTCTCATTGAGCTAGTCTGCAAACACTGTGGAACCATGCGGGCTGTGGAAGTTTTGGATGATATGGTGGTAGAGGGATGTTATCCTGATATTATCACCTACAATTCTCTGATTAATTTTACTTGCAGGCACAATAAGCTTGAAGATACTGCTTTGATTATACATAATCTTCTATCTCATGGGTTGAAGCCAAATGCTATCACTTACAACACTATTCTCCATTCTCTTTGTAGCCGTGGGTGCTGGGATGAAGTTGATG…	25772648	25773248	CAAACACTGTGGAACCATGC	60.008	20	CAAGCTTATTGTGCCTGCAA	60.014	20	122	709	830
Pm1	12211861	C	A	INTERGENIC	GATGTATGTGTAATCTAATATTTGAAGTTAATTGTCATTCTCATTTGGGGGAATTTTTTTATTTATAACATTATCTAATCCTTGGAATGCTAGTGAATGGTCAGGCTTGAATTAGAGACACCTTGAGCCGTGTTGGTTTTACTCCCTATAACTAGGGGTGTACACCGGTTTGAAATCAATACAATTTAGTCCATTCGCATCTGATCTGATATAAATTGGATTGTGATTTTTTCAATCCGATTTAATCATATTAGATGTTTAAATTCAATCTGATCCAATCCAATTGATATTGGATTGGTATCAATTTCGATAATGAAAAAAGACAATAATGAAAAATTAAACATTTATCCTTAGATTTAATCTAATCAAACATACTAATACACGTAAATGTAAAATATA…	12211661	12212261	AGAGACACCTTGAGCCGTGT	59.907	20	CAATATCAATTGGATTGGATCAGA	60.042	24	179	662	840
Pm1	17188003	C	A	INTERGENIC	TGTTTTATTTGATGAAATGCTGCTACAAAAAGCAATAGAGACACCCCACAGGATGCCTAAGCCAGAAGAACTCAAAGGCAGACAGTATTGCAGGTGGCACAACTCTTGGAACCATTCCACCAATAGTTGTGTTGTTTTAAGAGATGTTATACAGGAAGGAATAACAGCAGGAAGGTTAAAGCTGGCAGATAAACCCCCATCAGTCACAACAGATCCCTTTCCTCAGCCACAAGTCAACATGGTCAACTTAAATTGGCCAGAACAAAAGAGGAGCATGCCAACGACAGAAGCTAGATCTAGCATAGGCAGAATGGTCTCAAGGGAAACTATTGAAAGACCAAAAGAAACTATCTCAGCTGGGGTAGTGCTCTGCAGCAATTGCAACTGTGAAGCTGAGCT…	17187803	17188403	GGCACAACTCTTGGAACCAT	59.973	20	GACTTGTGGCTGAGGAAAGG	59.844	20	140	644	783
Pm1	19360453	C	T	INTERGENIC	AATAGAAGCTGAGTTTTGGCACGAACTAGAAATTTTCACATTTCATAAGCATAAATATGTATCTATGTATATACGACGTAACTAATACACAAACGTACACAAAATTAAACCATCTGAGCATGGTGCTTAACTGATTTTGTTGGTTGTGCCTGTGACCATGAGGCCTCATCAATTGATGATCACCCCATCTCTTCAATACACGTCTTCCATCCAGTGCTGCTTGTTACTTATATAGGTAAAAACAGGGCTAATGTGAGGCATGATCAATTAGAGCAGTCCCAACGGAGGGCTGAGCCCAAGGCTGGGGGGGGGGGAAAGACGTTCCANNNNNNNNNNNNNNNNNNGAGTGGGTCCCACAAAGTCGGGCTGGCCCGAAGGCCAGTTCAGCCCGAGGTCGAG…	19360253	19360853	GTTGTGCCTGTGACCATGAG	60.162	20	ATGACGTTACCCAAAAAGCG	59.996	20	279	691	969
Pm1	4485866	C	T	INTRON	ATAGGGGCAGCAGTCAGTTGACACTTGAAAGAGACTATCCTTGGAAGTTAGAAGATTTTTTTTATTGCAGTTGATTTTTAGTCTCTATTGTCATCTGTAGTTATGTTTTGATATTTTGATATCCAAATTAGCTTGAATTGTTGAGCATTTTGAATTTTGATAATCTCCGTGTGCAAGAAACTAGCTAATGTAGTTGTCTGCCCTATTTAAAAGCACAAATGAACTTTTACTTTCACTTTAGCTGTTATATTGTTTTCAGGCAAGACCCCTGTTCAGATTGGGCTTATAAATCCCTGACCGTTATATTGTTTTCAGGCAAGACCGCTGTTTAGAGACCGGAAGAGATTTTCACAAATGGTGGATCCGTTGCTCCAAGGTCAGTATCCTGTCAGGGGACTA…	4485666	4486266	TCCGTGTGCAAGAAACTAGC	59.076	20	TCTAAACAGCGGTCTTGCCT	60.015	20	168	714	881
Pm1	7500557	T	C	DOWNSTREAM	GAACACCACCATTTGCCCGTTTTAGCATAATTCGGCATGACAACCACACTGCAGCAAAGGATTGTGGGTCAGCAAGAATCCAGAGCATCTCATCATGCGCAGCTTCTTATGCAACCATAGATGAAGAGTAAACTGTCACACAACTATGGTCATATATTATCACAGAAAATCTCATGCTGACGACATTATTGATTAGTTTTTCTAATTTATTTGTTAGTTTTCCAGATTTCAGTAGGATTTATAAGTTTCCTATTTTATTTGGATTGGTTTGTTTTCCTTGTCCTGTGTGGATTAGAATTTCTGTTTTAGTAAGGGATTTTTATCCTGTTATCTCTAGGGTTTAGTTTGTAATAAATACCCCCCATGTAATTCATTATGGTAGAGTTGCTTTATTGAGTT…	7500357	7500957	GGTCAGCAAGAATCCAGAGC	59.957	20	TCCACACAGGACAAGGAAAA	59.109	20	225	615	839
Pm1	3938506	A	G	DOWNSTREAM	TCTCAACCCTTTCGAACTTCTTATCTCAGCACTCCACTTCCTTCTGCCCAGTTATCCCTTTGTCTGAGCGCTTGGCTCCCCTGTGTTCTTCGTGTTCATCATCCCCTCTTCGACTTTTTCCTTTAAAACACCCCACTTTAATCCGTTTTAATGGCCTCCAGCACTTCTGCCTCTGTTGAAGCTCTGTCCCAAGTCTTCCAAACTCAGTTTGAAGACATCTGCCGAGAATTCCAGGGCTCGGTCCTTTCTGATATCATTGCGCCCTGGACTGATGATGACGGTGTTGCCACCGATTCCTTCGTCCTCGGCCCCTCCGTGGAAGAATGAATGCCAGAGAGGCAGGCTGTCCATTTGAGGGACAACTTGGTGAATTTCTCGGCCTTTGATGGGGGGACTTCC…	3938306	3938906	TTCATCATCCCCTCTTCGAC	60.011	20	ACACCGTCATCATCAGTCCA	59.962	20	190	643	832
Pm1	5466105	G	T	INTERGENIC	CACAAAACGTTCCTAAGGTTTACGAAACTATCATATGCATCTTTAATGTTTTTTTTTTGTCATTCGTGGTCCTTAAAGTTGGTATGCATGATCACAAATGGTCATTGCCGTTAGGTTCCATAAAAAACTTCATTAGTTTACTAACGTGACATATATGTATATTACAAAACATATTTGAGGTTCACACACCTATCACAAATGGTCCTTACGAAATTATTTAATTTTTTAAATTTAAATTTCATAAAATTTTTGTTTTCTTTTTAAAATTTTATGAATTATAATTATTTTAAAATATATATTAAATTTTAAATACATGTGACACTATATTATTATAGTTGTAGGCTCCATATATATGCCACATCAACAAACTAATGAAGTTTTTAAAAAATAATTTAAAAT…	5465905	5466505	AAATGGTCATTGCCGTTAGG	59.823	20	TCATTAGTTTGTTGATGTGGCA	59.087	22	280	644	923
Pm1	1012353	T	A	DOWNSTREAM	GCTACATGCAGTAAAAATAAGTGATTACCCTGTTCTTTTTTGACCAAAAAAAGGAAAAAAGGCTTGCAAGAACTTGAGAGATTCTTGTGAAATTATCAACTCAATCCAGAAACATGGGACTTCTGCACTGGTTAAACTTTTTTTTTTTTTTCCCAATCTGACAAAAAAAGATTGACAAATCTTTTTTCCAAAGCTTTATTTTATTTTTTTCCAGACTCTTCTTACAGATTCCAAAGTTTATTAGCAAAGGCTATTTGCTTTTCACAATTTCCATAGTTACTTCAAATCAAAGTATTTGGAGTTAAAATGAAAAAACATAGCAAAATAAAGGTGGGGGATAGGCCTAGGCTTTTGGTGTTCTCCCTAGTGGTCCTAAGTTTGCCTCCTTGGTATGTGTGT…	1012153	1012753	ATGGGACTTCTGCACTGGTT	59.579	20	ATCCCCCACCTTTATTTTGC	60.02	20	226	662	887
Pm1	18766870	T	C	DOWNSTREAM	GCCATCTTTCAAGATACAAATAGCTTTGAGAAACAAACCATTGTGAAAGTGTTTCATTTGTTTTATACAATACCATCCCAGAGTCGGCATGTTTTGTTTTTCGGTTTTTCTAATTAAGAAGTGGGTACAAGAGTTTTTGCTACAAAAATCATACCCAAGTACTGCGGCCTAATCTTTTCCAAAAAGAGAAAACAGCCAACTCAAGGTGCTTGAATACCTTCAGAGTACTGTCTGAACATTTTGCCAGGCCAACACTACTTTCGAAGAGCTCCTGTATAATTGTTGATGACCCATGTAAATGGGAATTCCAACTATATATCCTATGGCGCTGCTCGATGATAGCATACATGAACAAAATGTATATTCACATTTATCATTGTTCAACTGCTACGCCAGCCT…	18766670	18767270	GGCATGTTTTGTTTTTCGGT	59.845	20	TATGCTATCATCGAGCAGCG	60.103	20	261	634	894
Pm1	18312723	A	G	DOWNSTREAM	TTGAACAATAAGAATTTCAAAGAATAAATCTGAAATGTTGGTTCAGTAATACTTAGTAGTTAAACTAAGTATAGAATACATAATGAACTCTGGGAGGTTCCTCTTATTTCAAACATGAAGGATTCATCAAATTTCTTTCCTTGGTTTCATGAGCTCTTACCACTAAACTATGGACTGTTGACACAATTCCCATTCTAATTAACGTGTGCCCAATTAAAAACTTTTCAGTCAGAATCCGAATTTACAATGCGACTTGCATTAGTGGTGTGCCATTTTTCCACATAAAAAAAACAAAATCCTCAAATGCACAAAACGAAAGAGAAAGAAACAGAAATGAGGCATATCTTAAAGCTCCACGTACGAAAGAGAGCCCTGTTGGCTTCTCTTCTTATATTCAAC…	18312523	18313123	GGACTGTTGACACAATTCCCA	60.807	21	ATGGCACACCACTAATGCAA	59.995	20	102	720	821
Pm1	1870124	T	C	DOWNSTREAM	CTTTGAAACTTGAAGAGCTAATAGGATTTCTGAAAACCTATGAAATAGATAAAAGACCAAGCGTGTAGTTTTTAAAATTGTAAAATATGGTGAAGTTGCGCATGATAACAACCCATCAATGAAGATGAGTTATTTTTCTTTGTTAAACAGTTTAAGACGAAAGCTTGAAGTTTCAAGGAAGTTGTAAAGTGTTATGAATGTCGAGGATACGGTCACATTGCTTTTGAATGTGAGTTAGTTTCGTGCCGTTATTGAGAAGACATGACGATTGACGAAAGTGACATGGTTAGGGATGGATTTGAAGAGACAGTGGTCGTTTCCTTCCAGTGAGAGAGGGGATGGAACCTGGCATCATGGCTTCCTTAGAGTCAAGAACAAGAACCATTTTCAGGTTCATAT…	1869924	1870524	GGTGAAGTTGCGCATGATAA	59.694	20	CGGCACGAAACTAACTCACA	59.904	20	160	637	796
Pm1	16096927	A	G	INTERGENIC	TGAAGTTGTTAACAGTCCAGTCCAGCCCGGATCAGAACCTCCTATCCAGGCAGAAATGGAGTTCCAGCTGTCCTGTCATCTTTCTAGCTTGGATATTTATGTTTATAGTTTTGTAAAACGCAGTTCTGCCTAAGACAGCTTAAATTCCATCAACCATTCTGGCCAGAACAACCTCTTTTATACTGAGATAAATTGTTAAAATCCTCACCAGTCTGAGGCAAGAAAATAACTTACTTGGGAGATATGCCTCACCCAAATTCACAATCGCTTGTTTATGGAAATCAGTAACTTGAGGCGCAAGTTATCTATTCTAGAATAAGTCTGCTAGAATCTTCATTGCTAACAGTGGCACGCTCATACACCAAAGAAAGCTGACTTGCTGACCAGTCAATGGTTTTA…	16096727	16097327	CCTATCCAGGCAGAAATGGA	60.029	20	TTTGGGTGAGGCATATCTCC	59.894	20	217	589	805
Pm1	25608827	A	G	DOWNSTREAM	AGGCAGAGAAACTACAGAAAGATGGTTGGGAATCTTATTTGAATCCGTGATAGCCAAAGCACTCTGCCAAATATCTGTTCAAATTTTGGAGTTTCACTCTCTTGAAGTCGGAGTATCTGACAGCTATTAAACACATTATGGTTAAATTCCAACAAAGAGAAATACAAATAAGAGTATCTGACGGCTTATCAAGGCGCAGTACAATGAACAGAAGGATGTCATCAGGAAAAAGTGGAAGGCAGGAGAGCGGGGGAGAAGAAGCCCTATGGTTGTATTGTGTCACTATAAAGATCTGTCTTCTCCGGAAATAAGTATTTTTGTATGATTCCGTAACATTGAATTTCTTTTTTCTTTTTATTTTAATCAGCCTTCATCTTGTGACCTGAAAGGGGATCTTAA…	25608627	25609227	ATCCGTGATAGCCAAAGCAC	60.103	20	CTGCCTTCCACTTTTTCCTG	59.846	20	200	591	790
Pm1	14035925	C	A	DOWNSTREAM	CCATCATTGGGTTAATTTGGAGAGGTAATGTTCATTTACCATCATGAGTGAACCATGCCCAATATGAAAGTATTTCGACCAAGGGAAAAAACCATCATATAAGTTTCCACTTCGCAGTCAATCCGACTTATGTATCTATGAATTTTGGAGAGAAGGAAATGGGAAAAGAGAAGAGAGACATGAAGCATAGGCTACTTTTTCTTGCAAATTTCATCCTTTTAAGAAGTGGATAATGCTTCTTTCTAAGACCATCGCCAATTGTAAGGTCATCTCAAACGTAAAAGATGCTAAGGGGCTGCACCAGACTGTCAATTACAATTATAATGCGCAGAAGAAGATGAGGTCGTTTGAGTTAGAAAAGACCAAATAGCAAATTACATGGAACAGAGAAAAGCCCCA…	14035725	14036325	TTGGAGAGAAGGAAATGGGA	59.6	20	GCGTTTAATTTGGGGCTTTT	60.305	20	265	693	957
Pm1	17749418	T	G	INTRON	GAGGACAAGGCTGGTTTTGACATTCCCGGTGAGTACCAGAGACGTTTGGATCACTGGCAGCTCCTCCTTTAATGAATCAATAATCTGTTGAACGATTTGTTTTTCTTGTCTTAAACTTTTGGTAATGTTAAAGAAACTATGATATAAGAGTCAAATAAATGAAGGGTATATATAGAAGTACTGGAAAATATGTTTATTAGTTGAGTTAGAGTAAAAGGAATAATCCTCATACATGGTATCAAAGTTTAGGTTAAAGAGTATCCTTGTTATAATGTATTGTCCCACAATATAGGAGAGGATGAAAGAGTTAATTTATTGTGTCTTACATGCGGTGTTGGCGGTAAAGAGACAAATAATGACCAGCCCTCCTAGGCCTGGCAGTTAGAGATTCTTATTCTA…	17749218	17749818	TCCCGGTGAGTACCAGAGAC	60.112	20	TTCATCCTCTCCTATATTGTGGG	59.342	23	280	572	851
Pm1	8917645	G	A	DOWNSTREAM	CATACTCATCCTCCACAATCATGTTGTGGAGGATGATGCAAGTCATCATAATACTCCGCAGCACCTCCTCATCTAGCATCTGAGCAGCACTCCTAATAATTTCCCAACGAGCTTCAAGATACCGAAACACCTTTCCACGTCTTTCCTGTAACCTTCTTGAAAGCAAGCAAAGCTTCTTTCCTTCTCGGATTGGGGATTCAGAATTGTTTTCACGAATGTCGTCTACCTAGGATAAATTCCGTCGGCAAGGTAGTATGCACCAGAGTATACGGTATTGTTGATTTGGTACGCGACCTGGGGGGAATGACCTCGCAATACATCGTCGAACACCGGGGATTGACCAAGGACATTGAGGTCATTATGAGATCTGGCAACCCCGAAGAAGGCATGCCAAACCCA…	8917445	8918045	CATGTTGTGGAGGATGATGC	59.925	20	AGGTCGCGTACCAAATCAAC	60	20	277	568	844
Pm1	4706512	T	A	DOWNSTREAM	GGGGGGGAATCAAAATAAAACCTCAGATAAATGCTCTTAACTACTTGAACTACAAGTTCTTTGTATGAGTTTTCAAATATGAACCAAAGTTTCGGTGAGTATTGTTAGTAGCCTGCCGCATATTTACACCTATAAATCATTGTTGGCTTGCGTACTGAAGAATTTCTTCAAGCTATTCAAATGTGGTCTAATATTACTTCTAACATTTTTCTTCTCTTCATGTGAATGCATTCACAAATTTGGTTTTCATGTTCATGCACGTACATCAAGCTTATTGTCAACTGTTTATAAAAGCAATTATAATTACAGCAAATGTATATATATATATGGAAGCCATTGATCTCCATAGGAAATGTCTTCGCTATCTTAGCTGGTTCTTTAGTCTTCAACTTGCTTAGC…	4706312	4706912	CCTGCCGCATATTTACACCT	59.982	20	CGTGCATGAACATGAAAACC	59.972	20	150	660	809
Pm1	11589570	G	T	NON_SYNONYMOUS_CODING	TGCCAACAGTGGCACGCCTTCGCAATCGCAACAAACAAACTCCACGGCCAAACGCCAATGTGAATGGCTGGCTGGTCCTTTTCGGGGTAAACACAAGTAATGCCAGATCATGCTGAAGGGTTGCAATCGTCCAAGAACTTGTTAATACTGGATCAGAATTGTAGTTATCTTGCTTCATATAGACAATGACCTGTGGAAAAGAGTATTTCTGCAAGCTCATCTTCTTCGTACTCAATCTTTTCAGTGTAGCATTGACGAACCACTTGATCCAAACCATAGATAGCATCGATGTCCTCTTCCAAGCATTTTGTAGTGTGGTATTCTTTGGCATCTTCATGAGTATCTTCTGTAGTGTGGATAAGTTACCTGAAACTTCTTTCTCGACTCACTCATTTCACT…	11589370	11589970	CCAGATCATGCTGAAGGGTT	60.073	20	TTGGATCAAGTGGTTCGTCA	60.088	20	170	651	820
Pm1	25948617	T	C	NON_SYNONYMOUS_CODING	TGACAACATTGTCAAAGGTATAGCAAAGGGAATTGAGTATCTTCACCAAGGGTGTGAACAGAGGATCCTCCACTTCGACATCAAGCCTCATAACATCTTGCTAGACCATGACTTCAATCCAAAGATCTCTGATTTTGGTGTGGCTAAACTGTGCTCCAAGGAAGACAGCATTATATCTATGACTGCCGCTAGAGGCACAGTAGGCTACATTGCACCAGAAGTGTTCAATGGGAACTTTGGAAGCGTGTCCCACAAGTCAGATGTGTATAGTTTTGGGATGCTAGTGCTTGAAATTGTTGGAGCTAGGAAGGAAGCTGCTTTTACATCTAGCACCACCAATGAGGCCTACTTGCCCGAATTGATTTATAAATGTCTCATTCAAGGAGAAGCATTGGATTT…	25948417	25949017	ACCAAGGGTGTGAACAGAGG	60.002	20	GCTTCCAAAGTTCCCATTGA	60.051	20	200	593	792
Pm1	12007364	A	G	INTERGENIC	AAATGTTATTTTCCCATTGAGTTTGTTTGATATAGTCTGATAATTTACATATGAGTTGACATGTTATTATTTTTGATTGAGTATATTTGATATGATAAAATGGTTTTCTTGTTTAATGCAGGCTCATCATTAATTGGAATTATAAAATGATGAGAAAGAAAAGTGAAGTGCATAATAAGGGCAAAAATCCAAACATAACAAAAGATTAGTCAAAGACAGTGATTAGTCGCAAGACTGATTATTTTAACTATCTATAAGTGTTAAACGTCTCTTCTAGTATATGAAGTACTTTTTATAGGACTAACTAAATGTGAATGTTTTAAATAGGAAAATAAAGGGCGATGAAATCAAGCAACAAAAAATAGTGGAGAAGGTGGATACTGAGGTGATAAATTGGCA…	12007164	12007764	GCAGGCTCATCATTAATTGGA	60.052	21	TTGTTGCTTGATTTCATCGC	59.816	20	241	666	906
Pm1	3783381	T	C	DOWNSTREAM	GGTGAGGAAAGGGATCTCTATAGTTCCAGTGTACATTAACAGTCATTGAGGACATCCAAATATCTCAATTATTGTATATTTCAGATTTTCTTTTACATATGGAGGGGGCGCTTCTACCAAATAAAGGATCTTTGTTTTTTTCTTTCAGCACCTTTCATCCTTTCTTTCGATTTGTTTCTGTTTAATTTCACGGGCAAAAATATGCGTAAAATCTGCCGACTGATAGTTGCCCTTGAAAGGTTTTTAAGGTAACTTTTAGCTTCTTGAATTCTAGAAAATGGAGGAAAAAGTTGGGTGTTAGGTGTTGCAGGGGTTGTAAGGTTCAACTTGAAGATGAAACTATAAAACACTAAACAAAGAGACAACCAAACAGGAACCTTTACTGCTCAATGCTCAGAA…	3783181	3783781	GGGCGCTTCTACCAAATAAA	59.212	20	GAACCTTACAACCCCTGCAA	59.971	20	219	654	872
Pm1	11834359	C	G	INTERGENIC	ATGTAATCTTAGAGGGATTCATCAGACTTCTTGTACAGGTTAAGTAGGTGGCTAGGGTTCTTCTTGATCGTCCGGTAAGATGTGTATTCTTTGGTGAAGACATAAGCTAGCACCTTGAAGCTGCTGATCAACCAGGATGGTAGGGTGTGGAACCAACCTGAGGCTATTCCTCGCAAAGTCATGATAAAGACGTTGAAACACTCGTCCTTGTAGAGAATCATAACACTCTTGAAGTTTTTCAAATGGCTCTTTGGATCAGAATCCCTTTTGAAGTGTGTGAACGAAGACGTTAAGAATCGCTTCGGAGGAGCAACCTACTCGATTTCGGCTGTGAATGGTGTGGAGTTTGCTTGATCCACTTCCCTATGCAGAGAATCTTCGAAACCTTCTCTGATATTC…	11834159	11834759	ATGGTAGGGTGTGGAACCAA	60.088	20	CTCCGAAGCGATTCTTAACG	59.975	20	171	685	855
Pm1	9929251	C	T	DOWNSTREAM	AGACATATCTCATATTCCTTATTGAAGATCTACGATGTGCACCTTGTCTTTTCTCTCGAAGGCCTCCTAGATCGCCTAATTGGCGGTGAAATGGGAGAATTTAATGATGTTGTTGAAGACTTGGACGACCCAATGGTGTGGCCCAATAAGGTAGAAGGACAAAATTGACCCCAATATTTGCTAATCTCTCTTGGACATTACATCTTTCAGTTGACTCTGAAAAATGATTAGGGGTGTACAAAATTCAATCCAATTCAAACTAATCCAAATTCAATTGATTTCGATGATTTGGCGAATTTGCTTATGAGAATCCAATTTAATCCAATCTAGTTAGTTTTATGCTTATTTTGCTCTTATAGGTTTTACTTGAAAATGTTATGAATATTTTGAATCATTTAA…	9929051	9929651	AAGACTTGGACGACCCAATG	59.966	20	AGCAAATTCGCCAAATCATC	60.045	20	187	664	850
Pm1	24381794	A	G	DOWNSTREAM	TCATACAGGAATGTTATAGCACAATTATTCCGCATGTGATCGCATGTATCTTTACAAATTAGAAACTTAATTGTTTTTTTGTTCTTTATACAAGCGGTAGTTGAGGATATGTAAATTCAACACCGAAACCACTAAGTTACAAACTCCTAATAATTCTTTTTCTATAAATTAAGGGACTCTTTAAGTTGTTATAACTTGTAACTTAGCTTTCACCAAACAAATGTCAATGAGATACACATTAAAAAAATGTATACCAAATCCTTTCTACGTGCTACCAACTCAATATTTTTTTTCTTCTTTTCTTTGTGATGATGGAAGGATTCAACTCAGCTTCAAATATGCTTATTCTATACGTATACATTAGATTGGCAGATCAGTAGATTTTAATGGACGATAAAA…	24381594	24382194	AACAACGCAAGAATGGGTTT	59.476	20	TCATTGACATTTGTTTGGTGAA	58.917	22	278	501	778
Pm1	23696455	C	T	DOWNSTREAM	GTCTCAAGTTCAAACCCCAATGAGACCTCCCCCTACCCCTTTCAAACTATGACAAACAAAAAAAAGTTGGAAAAAGGCAATTTAATGAGCCTCAACTAAGTGAACAAACCATTCACGAACCTGGTAATAATTAAACAAAAAAAATAAAAAAAAATACAGGTTTTCTTTAAGAAAAAGTCAAAATAAGTCCGAAAGTTCTTCCGTTTGGATGAATGAATTGAAAATTATACATAATTTTTAAATGACAGAATCCGTCATTTAAATTTCTGGCATTTAATACGTTTGAATTTATGTATGTCGAATTTTGTAAATGACATAAATTATAGTGAAAAATGAATTACTGCTTAATAGAAATTGCAAAATGGCACTTTTTTTGGCGGAAATTGAACTCGAGAATCT…	23696255	23696855	GGTCTCAAGTTCAAACCCCA	59.943	20	GCCAGAAATTTAAATGACGGAT	59.36	22	272	548	819
Pm1	22237563	G	A	DOWNSTREAM	GTTTCACTGTAGCAGCGTAATGAGCACAGCAACAATGAATTATTTTATTTTCTGTGGCTGCAAATTAAGCATGAAAAAGAAAGCATTCTGGTTCATCGATGCGTGTGTGAGTGTGAACCAAGTCAAATATATGAACGGAGTTAACAAGATCAATGATCATGCATGTAAGGATATCAAAAGCGAGCATGCAATGCATGAATGAAGTAGAGAGATGCGCTTGAGAGATTAAGAAACGTGGACCCCACCACTAAGCTAATTGCCCACGTATGTACCGAGTTAACAACTTAATAAGAAAAAATAAGAAAAAAGAGAGATTAATTTGTTGCTTTGCTCCTTTCTTGTTAATTAATTTTAAAAAAACCATATATGTTGATCATCATAAACCCCAATCAATAGATA…	22237363	22237963	ATCGATGCGTGTGTGAGTGT	60.196	20	AACTCGGTACATACGTGGGC	59.882	20	184	643	826
Pm1	14334112	G	A	INTERGENIC	CAAAAAGTTCCATTAGCTAAAGGAGATTTAAAGAATGAGCATTGCCCCAAGAATAAACAAGAAAAAGATGAGATGAGGAACAAGCCATACACTTCTCAAGTTGGAAGCATTATGTACACACAAGTGTGTATAAGGGTAGACCTAGCCTTGTGCATTAGCAAGATGGGGAGATTTCAGTCAAATCCGGGAATGCAACATTGGATAACTAGAAAGAAGATTCTGAGGTATCTACAGACAACAAAGGCTTATATGTTGATTTACATATGCATAAAGAATTTAGAGCTTGTTGGTTATGCTTATGCGAATCTTGGAAAAGTAGAGGATGATTACATCTCTACTTCAGGTTTTCTTTTCAAGATGGCAGGAGCAGCTATTGCTTGGAAGAGTGCTAAACAATCT…	14333912	14334512	GCAAGATGGGGAGATTTCAG	59.629	20	GCTCCTGCCATCTTGAAAAG	59.955	20	211	706	916
Pm1	6945800	G	A	INTERGENIC	TCTAAATCATAAAAGAAAAGGAAGGAATGGATGGCTAGCGCTAAAGCTTGATATGAATAAGGCCTACGACCGAGTTTAATGGAATTTCCTCGAGTGCATGATGCTGAGGCTTGGATTTGACTCTAGATGAATCACAAGGGTTATGGATTGTGGGCAAACTGTGTCTCATTCTTTCCTAATTAATGTTAGTGTATAAATTAGTGAACTGATTAGTAATTTGCTTTATGGGTTGGGCCTCAGCTCATAGGCTGAGTTATAAATATTTGAATTCTATCGGTTGGTTAAGTCTCGTAGGGCTTGGCAATGGACAAGTGTCCTAATCTAATGATATGTAATGGATGGCTGAGATTGAAGTTAGGAGTGTGTCTAACTCCATCTCTCCTCCAACGGTTATTTCAT…	6945600	6946200	CAAGGGTTATGGATTGTGGG	60.044	20	GCCAAGCCCTACGAGACTTA	59.476	20	168	683	850
Pm1	19563992	A	C	DOWNSTREAM	ATACAAATTGAACTACAGCAATTTTTTTAGCTTCAGACACCACATAGTTCTATTAAGTCCAGTACCTGTGTCCATTCAAGCTGTAGAGAAGTTTTCCTAGTTCCACATCCCATAGCTTCACAGTGGAGTCAAACGATGCACTGTACAAGAAAGCACAACCACAGACCACTCAGAACCATGACACGTACATTTTTTGGTGTAGTTTCTGAAGCAGAGTATACTTATAGCATGAAAGTCCAAGTTTGTATATTGCAATATTTCTACATAAAGATTCCTATCAAACAAAACTATTTCTAAATAAAGACGGGTGCAAGAACAGAGATGCAATGACAGCAAGATTAATACAAAAGATCAGTAGCTTAAAATGAATTCACACGGCACAATAGGATTAATGGCAAT…	19563792	19564392	CCACTCAGAACCATGACACG	60.154	20	TGCATCTCTGTTCTTGCACC	59.992	20	161	714	874
Pm1	19360497	G	A	INTERGENIC	ATAAGCATAAATATGTATCTATGTATATACGACGTAACTAATACACAAACGTACACAAAATTAAACCATCTGAGCATGGTGCTTAACTGATTTTGTTGGTTGTGCCTGTGACCATGAGGCCTCATCAATTGATGATCACCCCATCTCTTCAATACACGTCTTCCATCCAGTGCTGCTTGTTACTTATATAGGTAAAAACAGGGCTAATGTGAGGCATGATCAATTAGAGCAGTCCCAACGGAGGGCTGAGCCCAAGGCTGGGGGGGGGGGAAAGACGTTCCANNNNNNNNNNNNNNNNNNGAGTGGGTCCCACAAAGTCGGGCTGGCCCGAAGGCCAGTTCAGCCCGAGGTCGAGCCCGCTTTTTGGGTAACGTCATGCGCGACGTCATCGCGCGGTTT…	19360297	19360897	CCATCCAGTGCTGCTTGTTA	59.864	20	ATGACGTTACCCAAAAAGCG	59.996	20	215	711	925
Pm1	3608526	T	C	DOWNSTREAM	ATGTTCAGTATATAAACTAATGCTTGAAAGATAACAAGCATTTCATGGAAGGGAATTTTATTCTTATTCGTACAAAGCAAAAAACATTTACTATCTTGCATAAGGTGAGCATTCAATCCACATCGAAAATAGAAGTCATGCATTATGGTTTTGAATTTATAGTTATACACCGATTATCAATTAGTTTTAAGTTAGACATTTACATTATAAACACGGTACCACAACAGCCTATTTACGTGTTAGACCAAACAATCACACATACTTTCACGCGATCGAATATACGTTGTCATTCACATATTTTATTTTCTCGATGTCTATATTAATTCTGGCTCTTTCTGTTTGTCTCTTCTTGACGAAAATTTTGGTCCAGAATCTTTCTGAATTTGATGCCTATATAAA…	3608326	3608926	AAGCATTTCATGGAAGGGAA	59.505	20	TTCGATCGCGTGAAAGTATG	59.833	20	242	584	825
Pm1	16923252	C	G	INTRON	GAGGCTGGCGCTGTGGTGCTTGGAGCTGGGGCTTTGGTTGGAGATGGAGTTGGTGACGTGGTAGGTGCCGGAACTGGTGCGGCGGATGGAGGGGTGGCTGTGGGTGGTGTTGCGGTTGGTGGCTTTGCTGTTGGTGGTGTTGCGGTTGGTGGTGTGGCGGTGGGTGCGGGGGATGGGGCTTGGGCTATGCATGATGTAGCCAAGAGACCCAAGACCAAGAGAACTTGAAACCCAGCAAAACCCATCTTCATTTTTTGTTTCTCTTCTTCTTTTTGTGGAAGAGAGAGAGAGAGAGAAAGAGAGAGGTTTTGATGAGTTTTTGAGAGTTTTGGGAGAGTGAGAGTTTGGGGAGTGAGGGAAGGGTTCAAAAGGAGAGGGGAATATAAAAGGGTTCAGGGA…	16923052	16923652	CTTTGCTGTTGGTGGTGTTG	60.19	20	ATGAAGATGGGTTTTGCTGG	59.933	20	129	671	799
Pm1	14297988	A	G	DOWNSTREAM	TCTTATCCATAATTTATTGAGTAAATAGACTATTTTTCTGAAAATACCATATCTTACCAATAAGTTATTGTGTAAGATGCTTATATATTTGAGAATGCAATATCTTACCTGTAATTTATTGTGTAAATAGTATATTTTTTTAACAACACAATATCTTACCGGTAAGTTATAGTGTAAAATGCCAATATATCAAAGAACACAACATCTTACCCGTAATTTATTGAGTAAATAGACTATTTTTTCAAAACCACCATATCTTAAAGGTAAGTTATAGTGTAAAGTGCTTATACATCTAAGAACTCAACATCTTAACCGTAATTTATTGAGTAAATAGACTGTTTTTCTAAAAACATCATATCTTACTGGTAAGTTATAGTGTAAAATGTCTATATATCTAAG…	14297788	14298388	CGAGAACGCAATATCTTATCCAT	59.516	23	CCTTTAAGATATGGTGGTTTTGAA	58.551	24	277	536	812
Pm1	14300060	A	C	DOWNSTREAM	TAGTGAAATTCCTATATATCTTAGAGCACAATATCTTAGCGGTAATTTAATGAGTGAAAAGCTTTTTTTTTTTTTTTTTTTGTTTTTGTTTTAGAAAACATCATATCTTGCCAATAAGTTATAGTGTGAAGTGTCTATATATCTAAGAACTCAATATCTTACCCGTAATGTATTGAGTGAATAGCCTATTTTTCTGAAAAAGCAATATCTTACCCCTAAGTTAATGGGTGAAGAGCATATATATCTGAGAACGAAATATCTTACCGGTAAGATATTGGGTAAGTTAAGTTATGGATCCAAACCACTCTCTAAACAAGTCTTTATATGCATTTTTAACATCAAATTGATGTAATGGCCAATCCATATTCGCTACTAGAGACAGTAAAATTCTTATGGTGT…	14299860	14300460	CCGTAATGTATTGAGTGAATAGCC	59.01	24	GCCAGGTTCAACACCATAAGA	59.985	21	247	711	957
Pm1	14434367	T	G	INTERGENIC	CAGAAGCTTAATTGAGTTTACTGGATGTTCTTTGTTTCTTTAGGAGACTCATGCCGGTTAGTGGCCAATTTTTTCAATGTCATTAGACTAGATTCGAGGAAACTATGGCGATAGAAAGGGGTTATAGAAAAGTTATTTTCGTGAGTAATTCTCTCGATATCATTTCATCTTTTTTGCTAGCTTAGGTCATCACTTCATCTTTTCGAGAGTAATTCTTGTTGGAATTTTAAAAGGTTTTTAAAATTTTAACCATTTTGATTTATTTAATTATTTCGACTATTTTATTTTATTTATTGTGGGGTTATAAATATTTAATTTTCATGTTTTATTTTTATATTGAATACCTTAATTTTCTAGTTTAATGTGGTGAAGGTTACATGTTATTGAATGCTTATAAAA…	14434167	14434767	TGCTAGCTTAGGTCATCACTTCAT	59.48	24	GTGAAGGAGGAGTGGCCTTT	60.628	20	242	723	964
Pm1	3333494	T	C	INTERGENIC	ATTGTAGAGCATGTGATCGTCAACCATTGTTTTTGCGTCATGTGATTTGATTTGAGGAGTTAATCTAGCCTAATCCTCTATTTTTATTTTTATTTTAAATCAACTATTGATCTAACTTAATTCCAAATACGTCAACCCAAGCAAAGCTTTGAACCGGCAAGATGGTCATGTGTAACCCAAAACAATCTGCTTGTTTACAATAGTTGTGGGACTCGAGATTAAGAAGAGAATCCAACCATAAGTTTAAAAAAAATACACAAAACTTAGCAGCAGAAATTGAGAAAGCAAAAGTATAGAATTGAAATTGCAAAGCTTATAATGCGTAAAACGGCCTCATATACACTATTTTATACAGATTTTTTATCCTTTCTCTGGGGCCAAATTCAATGTAGATCATTG…	3333294	3333894	CCAAATACGTCAACCCAAGC	60.365	20	TCTACATTGAATTTGGCCCC	59.762	20	271	671	941
Pm1	10420142	A	C	DOWNSTREAM	GCAGTTTAATATTGCAAATATGTTTAATATATTATGTTATGTAAATAAACTCAGTTAAGAAAATATAAGAAAGTGCCACAACACCTTTTCTGAAAATTTAAGAAAATTTATTTACATAACATAATAAATTAATGAGATATCATATGCCACAATGCCTTTAAGAATTATTTCTTGTACTTCATCTTTTCAATCTTCATAGTAGAAAGGGACAATTAATAGCTGAGCATGACTAAATCCTTCTCCGTTCTACAACATAATTATTTTGAGATAGATTTAGAGTTTGGTTGTGACATGTCAAAAAATTATTGCTTGCTATTAGTTTTCATTTTATAATTTGGTTTTTTAATTATATATATTGTTCTCCTGGTGATGTGTTGTAACTTGTACAAAACATGCTTG…	10419942	10420542	TGCCACAATGCCTTTAAGAA	59.301	20	CAACACATCACCAGGAGAACA	59.581	21	233	693	925
Pm1	11691438	A	C	DOWNSTREAM	CTTTGCCTTAAGAATTCTATGCAATTTTCAATTTCTTCATCTAAAACAGAGGGTAAGAGCATGCTTCTTTGGCAGATAAAAGGACTCATCTTCTGCTGATGTTACTAGTTCCTTGATTCTATTATGTTTACCGTATGTCTTCATCTTTCTCTCGTATGTCAAAAACTCTGTTAGTTTGCTGACGTGACATACATATATATAACAAAACATCCCTGAGGTTTACACACTTATCACAAATGGTCCCTACGATTTTTTTTTTATTTTTTAATTTAAAATTCATAAAATTTTGGTTTTCTTTTTAAAATTATTTATAAATGAAAAAACCATTTATAGAAGGATCTTAAGGACCATTTATGAACCCTAAACCTTTAGTTTTTTTCATTTTTAAATTTTATGAAT…	11691238	11691838	AGCATGCTTCTTTGGCAGAT	59.985	20	AATCGTAGGGACCATTTGTGA	59.302	21	194	606	799
Pm1	1471106	A	G	NON_SYNONYMOUS_CODING	TCACCCTTCTATAAAAGTTCAGATTCTACCTAAAACCTCACTCAGTACAACTCACTGGTACAGTTTGTTCTGTATATGCTTCTTTTGCCTTTCGATTCTTGATGTCTCTCAAGAACAAACCTACATCTCCAATTTCATTTCCTCTCCCTCAAAACCCATGACGAGCTTCCAAACCATCTCGTCCGTAAACCCCATGGTCAAATTTTCGGAGCAAGTAACCACCATGACCAAGCTCATCACCCACGAAAACCAAAACTCGCCTGTGAACCCGACCCATCTCCCACCAAAGCTCGTCCGGATCATACTCACAGACGCCGACGCCACCGACTCCTCCAGCGACGAAGAAGACAGCGGCGTACGCAGAGTCAAACGACATGTCAGACAGATCAGCCTCGAGCT…	1470906	1471506	CTCTCCCTCAAAACCCATGA	60.042	20	ACATGTCGTTTGACTCTGCG	59.905	20	237	690	926
Pm1	16929820	A	C	INTERGENIC	AGGTGACCTAGCATTCCGTGTGATTTGATCAACTAATTACGTTACGACGTATGTAATGTAATGAGCTCAATAGTCAAGCTCATGATTGAGGTTTTGTTTTTCATATTGTCACTATCCCTCGCACCCCAATCAATTCACAATAGTAATTATATGTATATATGGTATGGGTTAGCCCAGTGAACTAGAATAGTATATTCATTAATTATTCGAATACAAGTAATATTTTATTTTAATTTAATTTAAATTATGGAAATGAGAATTCGAACTCGGGTGTAAAGTGGAGAGCATATCCGCTCTAGCCAACTTGACTAAACTCATATCTACGTATACTTGTCTTTTTTCTTTTGAGTTCAATTGTTTTTTTTTACATATTATAATAATTTAGACTATGATTCATAT…	16929620	16930220	TTGTCACTATCCCTCGCACC	61.067	20	GCTCTCCACTTTACACCCGA	60.255	20	181	654	834
Pm1	14297256	T	G	DOWNSTREAM	CTGGAGAATGATAACATGCCTAATCTAGGGGATGTTCAGCGAGAGGGGTTTGGTATTTGGTTGCTCTCCCCAAGTCTTGCTTTTTGATTCTTGCTTTAAGGGTCTGTGACATATGTCCAAAATTTTCCTCCATCTGTGGACAAAGTTGGTTGTTTAAGAGATCAATGGATTTCCAGTTTTGAAATGTAAGTCATGATGGATACAAGTTTTGTTGATCCATTTGATCAGATGTTGACAACAAAGACAAGTTTTGTTTATGTAAATACAAATACAACTGTTTTACATAATATAGCCGCACGGCTATATTATCTGAGAACGCAAAATCTTAATCTTATTTTAGTGAGTAAATAGACTATTTTTCTAAAAACACCATATCATAGCGGTGAGTTATAGTGTAAG…	14297056	14297656	AGCGAGAGGGGTTTGGTATT	59.962	20	GCCGTGCGGCTATATTATGT	59.977	20	264	586	849
Pm1	12249828	C	T	SYNONYMOUS_CODING	CACCCGCGCGACTCGCCCTTTCACACCGAAACGACGCCGTTGTCCTTATCAAGGCCATCCCCGCCAGACTCCGAGAAGCCCGTCCCTCCGCCGGGCACCTACGTCATCCAGATCCCGAAGGACCAGGTCTACCGGGTCCCGCCGCCGGAGAATGCCAGCCGCTACCAGAGCTACACTCACCGGAAGCCTCGCCGGAGCTCCTGCCACTGCTGCTGCTGCTGGTTCCTCGGCCTCCTCGCCGCCATCGTCTTCCTCTCCGCGGCCGCCGCCGGCATCTTCTACCTCGTCGTCCGCCCCGAGGCCCCCAACTACTCCGTTGAGAGCATCGCATTCAAAGGCTTCAACCTCACAACGACGTCGTCCCTGCCGTCCGCCATCTCGCCGGAGATCCACGTCACC…	12249628	12250228	GAGCTACACTCACCGGAAGC	60.02	20	TTGAATGCGATGCTCTCAAC	59.955	20	168	716	883
Pm1	22739126	C	A	INTRON	TTTACAAGGCTACCACAAGACCTTATAATTTAGGGTCTTGGGTTTGAAGGCCACCACTGGTATTATTAGTTAAGTAATTTTCAATTCAATCATTCTTCTTGATTTCCAGCCCTCCTTAAATGGTGGCATAGGTGAATGAGTTGGTGACCTCAAAAACAGTCGTTGGCTTTCATAGATGTGCTTTGTTTTTATATTGTAACCAAGTAGATGAGAGTTAGAAGATCCCTGTTCTCTTGTATTGATACCAAGTCACCCTGCCTGGTTTTCTGCTTTTGTTCACGTTCCAGATGTGGATGAGTGCAAAGAGAAGGTCAATTGCCAATGCGCACAATGTAAATGCAAGAATACTTGGGGCAGTTATGAGTGCAGCTGCGGTGGTGGTTTACTGTACATGCGAGA…	22738926	22739526	TTGATTTCCAGCCCTCCTTA	59.64	20	CAGGCAGGGTGACTTGGTAT	59.989	20	163	647	809
Pm1	14103289	T	C	SYNONYMOUS_CODING	GCATAAGCGTGCGCTTCTCTCCCATGATTAAGGGCCTCAAGTGAAGCACACGAAGTAAGAATACTACTGCACCCAAATCCATCTAGCTTCCAACCCAATCTGGCCATTTCAGAAAATAGCTTAACAGCCTCCCGGTTAAATGAGTTTTGCATATACCCAGCTATCATTGTGGTCCATGAAATGAGGTCCTTGACTACTATTGTATTGAATAGCTTCCGTCCTGCCTGCACTTCACCGCACTTTGTGTAGAAATCTACGAGTACATTAACAACTGAAACATCCATTACTGTTCCCCTTCTAAGCACATAAGCATGGATTTGCTTGCCACCTCCAATGAACTTGAGCGCAGAACATGCAATCAGAAGACTAGAAAGCACATATTTATCAGGAAGAACGTCA…	14103089	14103689	AGCCTCCCGGTTAAATGAGT	59.962	20	AGTTCATTGGAGGTGGCAAG	60.111	20	215	674	888
Pm1	13848952	C	T	INTRON	AAACCATAGTTAGTGAGCACATAAAACTTATTAAGCTCTTCCTTAGACCACTATTAGTGATAAAATAGAACTTAACAGGCAGTTTTTAAATCCAATGATTCAATTATTTTGAAAGTTTAATTTCTTCAACTTCTAAAGCATAAGTGTGCATTCACCTGTTGACTGATCCACCAAATACTGCTTGAACGCCGCATTGCAAACTGCAGTTCAATAAAATCAAACTGCCGCGCCTCAAGACCACAGAGAGAGAGAGAGAGAGAGAGAGAGAGAGAGAGAGAGAGAGAGACTTCATTTACCTGCTTAACTTAACCGTGCCCTTTTTGCCTGGGCCTTTCTATGGATATAAACTAATGGCCATTAATGATAGGTGTCTCGTAAATATGTTTTTCTACCTTGTGA…	13848752	13849352	TGCTTGTGGCTCTTCCTTAAA	60.004	21	CGCGGCAGTTTGATTTTATT	60.095	20	247	531	777
Pm1	9505202	C	T	DOWNSTREAM	TATTAAAAAAAGTTACAAATACCTCGTTTCTCGTTTATATAAAAAAAATTACAAATTAGTCAATAGTTGAAAATAGAAGTTCAAAATAAAAGCCAATGGGCCAAAATAAGCCAACCCCAACCGAACCCTTTGGTGATTCCTAGTATCAGATAAAAAGGGGAGACTATTGGGCTTGTAATTTGAAGCGGCCTAGGTTTGCGCTGCTTCCTATGTAACCATATCACTCTTGAAAATGATCTTGGATGTAAAATCAATGTTGACTAAAATTGAGAACATTGCTATGTTAAATTTCATATTAAAATCGTTCTTAAGTTTCCTACAATTCTTTGTTTTACTCCACATCCGAATATCCAAATTTTCATTTATTATAAAATTTCCTCGTACCGTTAAAACAAAGAA…	9505002	9505602	AAAATAAGCCAACCCCAACC	60.055	20	TTTGGATATTCGGATGTGGAG	59.77	21	253	651	903
Pm1	13630803	G	T	DOWNSTREAM	ATATACCGGGTTTACAGGCCCATGCAAAAAATAAGCATCGCAGGACAATAAATTAAAACATGCCAAGCAATGTGCCATGCTAAGCACGAAATCATTATCGCACACCCAACCACGCTATGAGCCTAAGTGGGCCCAAGCCACTCAAAAAACCGGGGCTTGCTTGAGTGGGTTGTGTTATGGATGGTAATAAATCAACATGAGGCCCATTGATGGGTCGAGAAATAGAAAGTCTCAGGTTGCTTGGGAGCCTCGAGACTCAAGCCCATCTCTTAGGCCCAAATATGTGGGTAAGCATAAGAGAGAAAATTGGCTCAATAGCCCAAGCAAAATAACCTAACCAAAAAATAACCCAACCAAAAAATAAGCCCAATCAAGAGGCCCAATGTTTAACAAAAAAGC…	13630603	13631203	CCATGCTAAGCACGAAATCA	59.833	20	TCCCAAGCAACCTGAGACTT	59.844	20	172	623	794
Pm1	10500056	T	A	INTRON	ATTATTTGTATGCATGGTGGTATTGGTCGGTCTATAAATCATGTGGAACAGATTGAAAATCTCCAGCGTCCTATTACAATGGAAGCTGGCTCGATCGTGCTTATGGATCTATTATGGTCAGTGCATGTCTGTATTTGTCCGCTTTGTGTGACTTTCATTACTTTAATATCTCTTAATTGGTCAATGACATTGTATCATTCTCTTTAGGTCTGACCCAACAGAAAACGACAGTGTAGAAGGCTTGCGACCAAATGCAAGGGGTCCGGGTTTGGTTACTTTTGGGGTGAGTAATTTTTATTTGTTTTCGTATTCCTTATTTCACATTACCTATGATGTTTCAGAAATCTATAGGCATCTAAATAAGTAGAGGTGTTCCTTATTTCGTATTCCTTTTGTTAA…	10499856	10500456	TTGAAAATCTCCAGCGTCCT	59.813	20	AAAGTAACCAAACCCGGACC	60.089	20	227	601	827
Pm1	10324593	G	A	INTERGENIC	ATCTATTGACAAATTTATAAAGAAAATTACAATTCTTTTAGACATATTCCTTTTTTTGGGTAAACTTTTAGAGAAATTCTGACTTCACATTCATATCATGTTTACTAATCAAGAATGTGTATATGATTGCAATCACATTCTTGCAATTCCTGACTTCTCATACGTCTACTTGCAAATAATGAATAAATTTTTTTGGGTGAGTTTTACGTTAAATTCGTAATTAAATATTCTTAAAATCAAGATTAGTTGATCCAATTCTAATTCCTTAATTTCTCTAAGCTTCTCGATTCATGACTTCTTTTGTTCCTAACAAGTAAACATGTCATAAGTGCTGAATCCATCCCAAGGACCATTGCTCAGGCCCCCGTTGGTCACGTGCTCAGACCCCAGCTGGTCACA…	10324393	10324993	TCTTGCAATTCCTGACTTCTCA	59.993	22	CTTGGGATGGATTCAGCACT	60.073	20	209	687	895
Pm1	18257700	G	A	INTRON	TTGCAGATATTCATTCAAAGATCATCTCCACAAAAAATCATTTGAATTCAATATCATTTGACCACTCAATTAAATTATCGAAATTTAAGTATTTTTTTGAATCATCGTATTCATTGATTTTATTGGTCTCAGTTAGATGCCTTAATGATTTTCAATTTACATAATGTTTTGCAAGGATGATATCTATGAATGAAAATTTGGAAAATTGATGGTTTGGATTGGATAGTTGAAAAAAATTTCGTAGGAAAAACCAAAAATAAACTGTTTTCAGTTGTTGCTGATCCACATGGTTTCTTAATTGTTAACAAATATGCTACACGCAATATCAATTTCCTGCAGCTATAAACATGATTTGAAAGATTTAAAACAAAAGAAGCTATCAACAGAAATTAAAAGTTC…	18257500	18258100	GGCTTCTTCCTTGTGACCAA	60.232	20	TTCAACTATCCAATCCAAACCA	59.315	22	267	513	779
Pm1	3770474	G	A	INTRON	GTTTGTACCACTTTATATTTGTTGACCACCTCTTTAATAGAGTCAAGTCATTTATGTATATTGTATTAATGTGGGTCCCAATTCTATTTCTATTAGAGTAGAAAAATTTATATGAAAATGGGGATAACATTGTTTTGCTATTTCCGGCCAATCACAGAATGTCATGTGCAAAAGTTATCATGTATGACATATCGTGATTGGCCGGAAATAGCAAAATAATGTTATCTCCATTTCATGTAAGTGTTTTTCCTACTAAAGGGTTTAATCAATATGATACGTGGTTAGAATATGTGGTCCAAATATATAATAGTAATTTTAGGTAACGTATTATTTTTGTTATTATATATATCTAACATTTTCATGCGGATATTTGATGGATGTTTTTTTAGAATCATTTCA…	3770274	3770874	CTATTTCCGGCCAATCACAG	60.46	20	TCCATCAAATATCCGCATGA	59.851	20	241	686	926
Pm1	13813463	G	A	INTERGENIC	TCCCTAAGCCTCGTGGGGCAAAAGTCAAGCATGCTGACTTAACTAAAAACCATACTTAATATACTTGGTTACCTAAGGTGATTAAAGAAAATATATAACTTCCTAGAAGGTTTGGAATAAACCGAACTAACTCCTCTAATCTTAAAACTCTGCTGCCTTTCTACTTGATTTCTGAAATCCTTATTTCCACTATTCTTTAAGTATTCACGACTCGGTAGCAAATAAACAAAATACTTCATCTTAGCACCATATGCTAGGAAGCCCTCGATCTATCGAATACTTATTCAAGATCAAATAATGAATTTAAATTGCATAAAATCATTTATGAAAGCAAAGGTCCACTCACTAACCTTGCAACCCTGAATAGTCAACTCTCTTTGTCGGCTTTACCGACTCGAA…	13813263	13813863	GAACATCCCTAAGCCTCGTG	59.694	20	GGCTTCCTAGCATATGGTGC	59.696	20	268	544	811
Pm1	13082206	T	G	INTRON	CTCTTCGTGTTTCCTGCTATAAGGGCACCGTTCTGCATCCCAGTGCACCTTTTCAAATTCTTCATTTAATGGTCCTCCCATTCTGTTGTGGAAATTGGTAATGACTTGGTGGAGTTTATTTATGATAGCAGATTTTCTGAATGGTAAAATTTGGGTGGCGCGAGTGGACAGTTTTATCTCGATTTCCTTTGGTTCTGGTATTTCATAAGTTCAAAGTGTGGTTGACATCTTAGTGCTCTTTCCAGTCCTAGTTAAGGCTTATTTGGAAGTTCACTGTTAATTTTCATGATTTGGTTTTCATTATCAAACTTTAGCTCATATGACTGCTTTTTTATTTTCCCATGTGCCCTATCCTATTAGTGTTTTCTTGTAGATCTGTTTTTAATGTAGTACTCATGT…	13082006	13082606	TCGATTTCCTTTGGTTCTGG	60.044	20	TAGGATAGGGCACATGGGAA	60.288	20	178	727	904
Pm1	5310599	A	G	DOWNSTREAM	TTGATCCCTATCTAGGGCGAACTAGATATTAGTAAACTTAAGGGTTTCAATTGAAAGCTCTTCAAAGGGACCCCCGCTCATCTGTGTGTCTAATCTAGAAGCCAACAGCATCAGTTTGTACTGACCCACAAATAAGACAGAAATCTCATGCAACGGGATGGCAAGGTACTATTCTCGGCCAATAACACAATTACACATAAAATAATTTTTTCACGTGTTATTATGTTATTGGTGGGAAAATAACAAAATAGTGTTATCTCCTTTATAAGAAAGTCTTTTGTCCACGAATAGAAATGGAGCGGCCGAAAAGGCATTTGAGTACACACACTGTAGATCTCCTACCCCTCTGTTCAAATAACCCTCACTAGATCTGGCCGTACACTGTCCTCTGGCAGTCCC…	5310399	5310999	CCCGCTCATCTGTGTGTCTA	59.855	20	TACTCAAATGCCTTTTCGGC	60.209	20	249	621	869
Pm1	974853	C	T	DOWNSTREAM	AATGCTTGGAAAGTGTGGAAGGAAAAGTTTGAGAGTGTTGCACCAGTCCTAAACCAATGAGACAAGGTAGATGCTGATGATTGCACTGGATATGTTTTTCATGGCATGGTTACCAACTTATTTGTCCGTTGAAAATACTTCGAGGTAATACAAGCTCAAATGGGAGAGGTGAGACTGATAGCTTTCTTTAGTTTATGTTCCCTTGGGTGCTTTAACAAAATGAATATAATAAGGCTAGCGTATGCAAAAAGTTCATTGATGGCTGGCTTTAATGTCTGTCATGAACATACTTTTACGGGCTTCAATGTTTTTGAAGGTATAATATGGTGAGATATCTTACACTCTAGAATAGGGACTTGATAAGATGCTCAAAGGACTTAGGGAACAGAAGTGCAGAGT…	974653	975253	GCTCAAATGGGAGAGGTGAG	59.803	20	AAAGCCAGCCATCAATGAAC	60.081	20	117	702	818
Pm1	7271301	T	A	INTERGENIC	CAATAAACACAAATGTATAAGTAATTTAAATGGCTCTAACATGCCAGAGATTGATCTGCAGTCGCCATTGCCAATGCCAAAGAAAGCAATCCGCGGAGCCATCATACACCAATTTCTTCCTCCGCCCTCCTTTCCCACATCCTTAGGCCCAATTCTAGTAGTAGGAGTTTTAGTATATAGTAGGGCCTTCATCTGGTTATTAAAAAACTTCTAGGCCCGTTTGCACTTGGGCGATTTTGGCAGCATGCAAGAATTCAAAGCAGAGCCCGTTTTCTGCCGTAACCCTTTCGCACCCATTTAGTCAGTTAGGAAATTAACTTCATCATGCAAGGGGGATAATTAGCTTTTCTTTTTTTATTTGTCAAAGGGGCCAATTAACTTGTATCGTTCTGAATTCTG…	7271101	7271701	CCAATGCCAAAGAAAGCAAT	60.074	20	GACTAAATGGGTGCGAAAGG	59.569	20	233	619	851
Pm1	23353671	G	A	DOWNSTREAM	ATTTCAAGCGTTCTAATTAAAGTTAAACTTCTCAAGCATTCACAACCTCAACTTCTCAAGCATTCCAATTCCAAATCCTTTAAAGTTACAAACCAAAAGAAAAATGCAATGCAAAATGAATTAAAGTTACAGCCCAAAGGAAAAATCCAATTCAAAGTTAATTAAAGTTACAAACTAAAAGGAAAATGCAATGCATCAATGTTACAAACTCAAGTGTTGGTGGTGGTGAGTGGATTTGAAGGACCTCGTTGTGTTGTTTGAGCACCAATGCTATCTACAAAATGCAATTTTTATTTTATTTTAAATATAGTCACGGTTTGCGGTAACCCCAAGTTTTAAAAATCAAATACCGCAACCACAACTGCAAATGCGGTTCGGTTCTTCATACCGCAAATACAG…	23353471	23354071	GCCCAAAGGAAAAATCCAAT	60.13	20	ATTTGCGGTATGAAGAACCG	59.96	20	264	680	943
Pm1	9105446	T	C	INTERGENIC	TTTGCTTAAAGAATTGAACCTTGATGCCTTAGCATTTCCATTATTAATATTTTATTTTTAAACTCAATTTCCACAAAAATCAAATCAAATTACTTTTCCATTTTGCTTGTCACTTTTATTGTGGTGCGTTTAATTATTTCTATGTGCAGATATTTGCCTACCTGCTCCTTGAGAATATGATACTTGGACTTCAAATATTATTACTACGTGTGACTACTTGCACTTAGGTAGACGCAACAGGCCACAAGAATATGTAGTGGTTGTGTTATTATATTATTCATAATTAACGTGAGTTACATCATATCACAAGTGTAGAGAAAACGGTTAGAGATATAACATTATCAGATAATGAGAGGTGATTTACAAAGAATTAAGCAAGTGTTGCAAAGAATTAAGCAA…	9105246	9105846	TGAACCTTGATGCCTTAGCA	59.42	20	GGCCTGTTGCGTCTACCTAA	60.27	20	229	563	791
Pm1	3341877	T	C	DOWNSTREAM	CTTCTTGGGATTGGTATATTTTGGATTTTATATAAAGGTCAAAATTGTTTAGTAATCATAGCATTAGCACTGACAAGACCTTCTTATGGAGCCATTAGCCCCTCAGTCAGCTTTGAGAAGCAGTGTTTGCATCACATTGTAACCGCTGCAAAACATAATCAGTGATGAGATTTGTATAAGATCAGTTATTGATGACCACATCAATGATAATATAAATTGGAGCAAATTGCCTTTCAGATTTGTATAAGATATCAGTTATTGTCTATTTCTGCTACTCATGGTAAACCTATTATATAATATAAAAAACTATCATATTTGTTTTTCTGAGACAATTAAATTAAATTTATGAGGAGAAGAGAAAGGAGTAAAGGATATATGGCCAACAGACAAAAGCAGAAA…	3341677	3342277	TGCATCACATTGTAACCGCT	60.142	20	TCTGAAAGGCAATTTGCTCC	60.331	20	111	676	786
Pm1	15261710	A	T	DOWNSTREAM	GAATGCAACAAAAGTGTTGACCTCAGATTTGGAAGAAATTACAATCAATTGGGTCAGAAGAAGAACCAATGCAAATGAGAGAGAGAGAGAGAGAGAGAGATGGGTGAGCTCACCTTGAGAGAGTGAGAGATGGGGAAGCTGTTTGGTGCATCAATTCAATTGGGTTTCGTAAAAGACAAGGGAAGAGAGCATCAAGAGCAAGAACACCACAACTACAACAACCAACAGCTACAAGCAACAAAGAAGCTAAAATAAAATGAAAAAAGCACTCACAATCAGACACAGATTGATATAATTTTCCCTTTTTTATTTTTCTCTTTTCTTTTTTCTTCTTTTGGTGTTTTTTTTTAAAATAAATTTTATTTCTTTTTTGTTTGTTGGACGAGTTTTACGTTTCCA…	15261510	15262110	TGAGAGATGGGGAAGCTGTT	59.803	20	TGGAAACGTAAAACTCGTCCA	60.52	21	276	672	947
Pm1	10662380	G	A	INTERGENIC	AAAATCCCATTTTGTTTGAAGAGAAGCTCCTCGTCAGTTTTAAAAAGGAATTCAAAAGCATTCTACTTGTCTTTTTTTGAGAGAAAATGGTATTGCATTCAACCCAAAGATAACATTACATGGTAAGAATGAGTATGTTAACGATGGGCTCATTAAAACCTTCTCGGGGAAAATCACAAGGGAGATAAAACCCCGGGGTAGGAAAGAGCATTCCATTTGTTTTGAAGATGACCTTCTCCTCAATTTTAAGAAGCCAAGTTTTTTCCCATAAAGGAATGGGTGTTGTAGTATAATCATCAAATTAAATGAAAAGAGTGAAGCTATTTATATATAACAATGAATTATTCATGCGTAAAAAGCATGACCAAATTCAACATTTTACTACTAATTTCGCAACTC…	10662180	10662780	TTCTCGGGGAAAATCACAAG	60.044	20	TTGGTCATGCTTTTTACGCA	60.251	20	208	709	916
Pm1	1379028	C	T	DOWNSTREAM	GTGATGAGGTAGGTACTGGTTGATTACTCAAACAAGAATGTGATGCTTGTAGGCCAGTTTGGTACTGGCTGTACCTTCTGATAAATTGTACAGAAGCCACCTTAGCTTTGAGAAGCATGCTCTGTGTTACTGGGGCAGCCTACAAACAGCGGAAGCAATTGTGTAAAGTAGCTTACTGATAGCAGAAGCAGCTTCTTAACCATCTGCTGCTGCTTAGGATTGAATGCAATTCTTCCCTTTTATGCATCAATTTAGGAAGGATTGAAGAAACTTTTTTGTTCTATGTTTTAGTCAAGCAGGACATCTTCTCAATTGTATCACTTATGCACTCTTTGTATCCAATGCAATTGGTTTTGTGCTTTCAGTTCCATTTATTCATGCACAATTTGTAAATCAGAG…	1378828	1379428	TACTGGGGCAGCCTACAAAC	60.132	20	GCATTCAATCCTAAGCAGCA	59.019	20	100	676	775
Pm1	19015133	T	C	NON_SYNONYMOUS_CODING	TTTGGAGTCTTGAGATCACATTCGAGATGGGTAATTGCCAAGCGGCGGAGGCGGCGACGGTGCTGATTCAGCACCCGGGAGGCAACAAGGTCGAGAGAATTTACTGGTCTGTGAGCGCCCATGAGGTCATGACTTCCAACCCAGGCCACTACGTGGCTCTTCTCATCGCCTCTCCCACCATGAAGTCTGAGAATGGGGCCTCTGTGAAGCAGCTCAAGCTTCTCAGACCAGACGACACTCTGCTTATTGGACAGGTTTATCGCCTCATAAGTTTCGAAGGTCAATGTTTATCGCCACGCTTTTTATTTGCCTCTTGCTTTGTTTAGGACGAAATGTTTTTAAAAAGAAATTTCTCTCTTTTGTTATATGTGTACAGATGTGTTGAAGGAGTTTGCGGCT…	19014933	19015533	AGGCAACAAGGTCGAGAGAA	59.989	20	GAGGCGATAAACCTGTCCAA	60.074	20	187	628	814
Pm1	18283037	G	A	DOWNSTREAM	AATAAAACAATAGTAATGCTAATAATTCCGCATTGCAAGAATCAGATTTCTTTTTCTTTCTTCCCAGCTTTGTTTGAGTATAAAATAGATATCAGGTAAGCGTTGTCTTCAGGCTTTACATCAACCTCAAGATAGGAGATTAAAAAGGATGAAAAGCATAGTGAACTTTCTTCATAGTGAATAAGGGATGAAAAGACCTGGCAGTTTTGAGCAGAGAACACACATAGTCCTAGTTTATAACATACCATTATGCAAAGATTGCAGTTCTGCTTCGAATAATTCTGGGTTTACGGCTGTAGTATCTGCATACAAATGAAACGCGTGTTCGTATAGTATCTGTTTCAACATGTAGAAAGTATCACTCTGCAATATAAACAATAAACCTCTTATGTTTCCAAG…	18282837	18283437	GGTAAGCGTTGTCTTCAGGC	59.882	20	CACGCGTTTCATTTGTATGC	60.14	20	230	643	872
Pm1	18417499	G	A	DOWNSTREAM	TGATATCTGGTGTGATCTTGAGCCTTGAGGCGACATATCCCATTCACGTTGATCAAGTTTTGCAACCTTAGACATGATCCTTTCACCCAAGTTGTAATCGTTTTTCAAACTTGATATCATAATTAAGATTGTTTCGACACAGAAGATGATGATCATCTCAATATATGCATGGTGTCACCCACCTTAATCATGACATAATAGTCGAAAAATTCAAATATAGAAATGCGGTTGTAATTTGAGTTCATTTTCACTAAAACTTTATATAGTTTGTGTATCTCTTACAATTCAATGAATATTTTCTATTTTTAACAACATGATAATCTATCACACACATTTTAGGGCGTTTAAAGTTCATATAGTTTAACTGGATTTCAATTAAAACCTTTATAGTTTGACCTA…	18417299	18417899	ATATGCATGGTGTCACCCAC	59.093	20	ATGGATGGTGTGGTCATGTG	60.096	20	271	711	981
Pm1	6584271	T	C	DOWNSTREAM	CCCTCTGTGCCCTTAGCCTAATTAAGAGGGCCCATTTTAATTCTGGTTCTCCACCTTTTGATCCATCAAGGTTCATCAAAGTGCAATTTAATGCAAAATGTATTTAAGCAAGAGTGTTGTTAAACAAACTTTAAAATTCANNNNNNNNNNNNATTGCCAAAGTATTTATTGAATTACTAATTTACCTTAATATAAAATGATCAAAAAGGATATATGGAATTGTGAAATAAATATAATTTTAATAAGTACACCCCACTCACCATATTCAACCCTAACGTAGAGAAGTTTTCGTATAATTTTAAGGGTCTTTGATGCTTCAGTGGCTTAGAGATTCCTTACAAACACAACAAAAGACAAGTGTTGGCATTTCTCCATGTACTTAATTCTTCCTGATGTAAA…	6584071	6584671	GGGCCCATTTTAATTCTGGT	60.02	20	TGAATATGGTGAGTGGGGTG	59.215	20	241	576	816
Pm1	6120158	C	T	DOWNSTREAM	TGAGCTCCGTATTAACTTTATATACCACGTCCGCGAAAATACACTTTTGTTGTGTAAAATTGTAAATAACCACGGCGGTTTCGGAATACTAAAATTCGTTTGACATTATTAACAACCACGTCGGTTTCTACATGTACAACATCGTATTAATATCCATACTAGGGCCGTTTTTATCAAAACCGTCGTATTATGAAACATTGCGTTTCTATATAAACTTTTGCGTCACCTGTCCTAAAATTTTACGTTTTCGCAACCCGATAAAATATTTCACTCTCCTCTCAGTTTTCCTTCCCAAATAGGCGTGTCTGAATCTCATCATCTTCGTCTCCTCCTCATCTTCGTCTCCAATTTTCCAAAGGTTACGTCTAAAGCAAACCTTTAGACAGACCAAAAGGCGGT…	6119958	6120558	TAAATAACCACGGCGGTTTC	59.832	20	GGACAGGTGACGCAAAAGTT	60.156	20	170	611	780
Pm1	5670228	G	A	INTERGENIC	AAGCTTGAGTTGAGAGAGAGGCTCAAGACCGAGTATTTGAATTTTGAAGATTGGACTGCGAGTGCAAGCTTCATGTTCGTTTCTTTGTCTCTTCATTTCACTCGCGCACCACATTCCTGTGCGAGTGCAAGCTTCGTCTCTCTTCATTTCAAAAAAAAAAAGGATGCCCAGACCCGCCCATGCCTCCTAAAACCGCCCAGGCCGCCTAGGCGCTGCCTAGACCCGCCTGAGCCGCCTAGATCCGCCTAGGCGTTGCCTAGATCAGCCCAGGCCGCCTAGCAGCCGCCTAACTCCCTTATAGCATCAGAGTTGTTATCTTAGTGGAGATTTCAATAGCTGAATGACATTTGATGGTTTTCATAGAGAGCGTCCAGTCCAATCCAATCAACGCATCAGCTG…	5670028	5670628	TGAAGATTGGACTGCGAGTG	59.984	20	ATAAGGGAGTTAGGCGGCTG	60.593	20	255	593	847
Pm1	7907899	T	A	SYNONYMOUS_CODING	AAGCTTTTGGATCACTTCAAGCATTCAGGCCCAAATGGGCAGCATGTCTGTATGGTTTTTGAGTACCTTGGGGATAACCTTTTGACCCTTATTAAGTATAATGATTACCGAGGAGCTCCAGTGCACATGGTTAAAGAAATTTGTTTCCATATGTTAGTGGGTTTGGATTACTTGCATCGTCAACTTTCAATGATACACACTGATTTGAAGCCAGAGAATGTCTTGCTTTTGTCGATGATCGATCCATCTAAAGATCCCAGGAAATCAGGTGCTCCTCTCATCCTTCCAACCGGTAAGGATAAAACTGCGTCTGTTTCTGGCGCTGCGAAAGACATTAAAAAGTTAAACGGAGATCTCACAAAGAATCAGAAAAAGAAGATCCGGAAAAAGGCTAAGAAG…	7907699	7908299	ATGGGCAGCATGTCTGTATG	59.552	20	AGGATGAGAGGAGCACCTGA	59.945	20	250	583	832
Pm1	2952664	C	T	DOWNSTREAM	CGAACTTTATCATAGTTCATTTGTTTGTTTGTCAAACAATTTATAGTTCGGGTTTGACGGGAATAATTTTCAACCATTGATGAGCAGTGTTAGGTTTTTAGTGAGTCCTATTCGATCAACATTTGTTAATTCTCAATACGAAGTAAATTACTTGGCATTGATCAATTTGCAAGAGAACGTACTTAAATCAAGAAATATGACATGTTACGTTGTTATACTACCAAGTGATGAAGTATACTGTATGGTATTAAATTCTTAACATGTCATATATTTAACAAGAAAGCCTTGCTTTTTTTTTTTTCTTTTTTTTTTTTTTTTTTTTCAGTTTTGTAATTTGGATAGTTGTGTATTATTAGAGTAGTAAGATTTAGTTTTGGAGATTTCAATGCTGACAAGAGA…	2952464	2953064	TGATCAATTTGCAAGAGAACG	58.906	21	TCATTGTTGAAATCTCCAGCC	60.066	21	263	707	969
Pm1	14301369	A	G	DOWNSTREAM	CTGATGATTAAGTGTTTGGAAAGGTGTTTGAAAATTGAAGATGCTGGAAAAATACGATTGATAAGATAAGTTGTAGATGTGACCATCTCTCCCCAAAACTACCGAATACTAGCACGACGTGTAAAAGCCTATGAAATTGTAAAATTAAAACTCAATTTCACCTCAACTGCATAAAACTCAATTTCACATCAACATAGCTCAATGCTAGTCATGTATGCAACTTCTTTTATTTTATTGTTAAAAAAATTACGCATTTCAATTTTACCAATTTAATTTAATTCTAATTCAAGACTCAGTAACAAATGCTAGCACAATGTTTGTTCTTGTAGATTGTTGCTCAATTATGAAATTCTGAATTTTAGGCCCAACAAAAAAACCAATTTAATTTTGATCTTATAT…	14301169	14301769	AGCACGACGTGTAAAAGCCT	59.943	20	TTGTTGGGCCTAAAATTCAGA	59.573	21	261	659	919
Pm1	1537649	C	T	DOWNSTREAM	CATGGATTAATAACATATAATGTGGTATTGTGACGATTTACACCCAATTTTTTTCCTTATGTGCACAAAATAATCCATGAAATTACCCCACTAGTCGATAAGAATTAGCAATGACTTAGTCCTGTTCAATTTAGACAAATATCACATGTGACTAATTCTGAGAAATACATTAGGCCATCTCCAACCCATGTGGCTAAACTCAAAATATCCAAAATTTTAGCCCAATTTATCTCTCAAATTCACAAAAAAAAGAAAAAAGTAAGGGTCTAAAATTTGGAAAAACCCAAAAGGCCAAATACCAATCCAGCTATTGCCTCGACTGGAAATCTTTTTGGTAGAGCCCACTCAAGGCTAACGCAATCCATGTGTAAGGAGGAATCAATGGAGCACCATGTGTTG…	1537449	1538049	ATCTCCAACCCATGTGGCTA	60.34	20	AAAGATTTCCAGTCGAGGCA	59.813	20	155	725	879
Pm1	8204868	A	G	INTERGENIC	AAGAAGGGCAGTAGTCACCTTTTCAAAGTAACTAAGTTAGCCAACAAAAAAGAAAAAGAAAAAGTAACTAATTTAGTTTTCGTGACATTTGGATAGGTGGTCAACGATTTTGCATACTCCTCACTCTTCTCAATCCATCATCGTGCTCTCTTTGTTCTTGTTGTGGGGCTAATTCGTTGGCGTCGCTTGGGGCTTGCAGTATGGGCTTTATGTCCTAACTTCGGACTCACGTTTAGTCCCTTCTCAAAGTTGGCTGTTGGTGTTCTTGTTTTCTTTTAGCTACTGGTCTGTGTGGTGGTGTCGCCCTCTGCGCAAGCCAGTCACAAGGGTTTTGGTTTGGATCTGGATTCGATTGGGTTCTGATTTTTTCCTTTCCTCCTTTGTTGATTTAGGTAGGGG…	8204668	8205268	TGTTGTGGGGCTAATTCGTT	60.365	20	GACACCACCACACAGACCAG	60.045	20	144	707	850
Pm1	4544258	A	C	DOWNSTREAM	ACCTGTTTGTATGGGACATTGGGTCACATATGCAGGCCCATCAGCCCACCCTGTTCGAAGCTGTCGAATGCCGTGCCTGGTAATTAACAAAAAATAATAATTAATTAACTAACTTCCAGTTCATTAGGCTAATTATGCATGGCAATAAAATTTATGCCAAAGAATGAACTCTAGATTGCTTATGAAGTTGTGGTTAATCAAAATTACCAATGAATAGAGATGTTGTTTTGGACATGGTTAATCACTTTAATAAGGAGTTGGTCACCCTCCCTAGCAACAATTCGAGGCCCAGGAAACTGTCCGTTTACTGTTACAATGCTCTTTGTCTGGCACAACCTTGTCACGTTCTGCAGTTGGATCTGTGAAACCAATCAAAACAGGTTAAACAAGGCAATAAAA…	4544058	4544658	CATTGGGTCACATATGCAGG	59.799	20	TTGTTGCTAGGGAGGGTGAC	60.111	20	264	565	828
Pm1	1249952	T	C	NON_SYNONYMOUS_CODING	ACACTATCTATGGCCCAAGATCAAAAAAATGCAGCATCTAATTCAAAAACCCATCCGAAAGAGGCAAAGAACTTACTCAATTTTAACGCCACTGCCACCATTGGAGACGTAGCGAGTGACATTGTCATGAACCCAACTCTCAGCAGCCTTCTTAGAAGAATTCAAGGTTCTAAGCAAGGCATTAGGAATGCCCACAGTGATAACAAGATTGGACCCAGAAAGCGCTTCTAAGACACCTGGGTCGGCGTCGAGTAGCTTGACCTTGGTCACATTGTTAGACTTCAACAGCTCCACCACCTTGGTCGGCGGTAATGGGTGCGAGGCCGTCGTGCCCCAGTTCACGCCTACGGCTCCGCCGCCATAGGCCATCGTCGCCAGAAGGAAGACGACGACTGTGCA…	1249752	1250352	GCATTAGGAATGCCCACAGT	59.962	20	CATCTCTGCACAGTCGTCGT	60.055	20	227	727	953
Pm1	24964111	T	A	INTRON	GAAGCAAAAGTTTCTCTAGCAAACCATAAACTCGGGCCTTGGTTTTCTATCGAAACCCTAGCCCTGGGCCTTGATTTTCTAGAGAGATCCTAACCTTGGGCCTTCGATTGTCTGAAAGAAACCCTAGCCCCCTCGGCCTTGATGGGAAACCGACAACAATGTTTTCAAATGTGCATTAGTTACGTATATTAATTAATGTTTTCAAATTGCTTTACGAATATTGATGATTTCAAAACATCCCAAGCACTCCATTTCTGTGAAAATAAGTGCTTTCTCCTACCAAAGCTGGGCAGGGATGGTAAGATTATAATCAGAACTGTACACTGGGGATGGATTTTCAGAATGCCAATGTAAACTGGTCCTTTAAAGTTCGCATGCGTGGAAGATTCCTATTAGATT…	24963911	24964511	CTGAAAGAAACCCTAGCCCC	60.068	20	TTCTGAAAATCCATCCCCAG	59.864	20	232	660	891
Pm1	4474445	C	T	NON_SYNONYMOUS_CODING	CTCCCTTGCTTCCCAAGGGCCTTATCTATTGCAGCATTGAAATTGTCAAAAGGAACCAGCTCCATCCTACAAATAGGGAAGCCTCTGATGTTAAACATAGATCAGTTCAAATTAACAAAAGTGGAGTTAAAAAACAAAAAAGAAGAAGCCAAGTGTATAGTTAATGAAGGAGAACTTACTCATATTTTAACTTCCCTTCCCGTGCTAGGTCCAGGAGGGAATCTATCAAAACTCTACACTCTTTTGCCTTCTCTGAACTCATCCAATTCTGCAACCAGAATCCCCTCAAGGAAAGATCCTGCAAACATAGATATTTGAGACAAGATGACAGAACATAAAAACATCACAAACAGATAAAATTGCAGTGGAACTAATCAGAAATTTCTCTACTAACAGAAA…	4474245	4474845	GGAACCAGCTCCATCCTACA	60.073	20	AGGATCTTTCCTTGAGGGGA	60.008	20	249	600	848
Pm1	2146552	T	C	INTERGENIC	AGAAAAGTTTATGTCATTATGTATTCAAATTGTCTTTAATACTGAGAGGAAAGAGGTGTGGTCTTGGTACATTGAGTAGTCAAGGCTTAATTGCTTTAATTGTCGTGTATTGAATAAACAAAGTCGCATTTTATGAAAACATGTGATCTTGTGAGATTTGATCCAAAAAAATATTGTATGAAACTGTCTAAACATATGCTTGAGAGTTGTACCTTACTTGTGTGTTAAGTTTGCTTGGAAAACCTTTCCTTTATTGAATTTTGGCAATTACACATTATTTAATATGATAAAGCATGTAATTTCTTCATAGCCAAAACAAACAAAGATTAATGTCTCCCTCTAATCTAGAGTTGTGCCTTGTGTCTTAAGTCAATCTATTTGTTTATCTACCAATTTGGT…	2146352	2146952	GGAAAGAGGTGTGGTCTTGGT	60.399	21	AAAGGAAAGGTTTTCCAAGCA	60.095	21	205	596	800
Pm1	935916	T	G	DOWNSTREAM	CTAATCGCATGAGCCAATGTGGCAATCATCTCTCCATGGTTGTGAAATCAAACGTGCATTGCACTTTGTTCAACCAAGAGCATTAGCTTATATAAGAAAGAATGCAACTGTTATATACATATGCATTTTCAAAAATGTTTCACAAATAGGCGCATAAGAGAACAAAATCAGCTAAGTTATTTTGTTAATTGAAAAAATAGTGTTCATCCTAGTAAATGAGAAGCTTGCTGAATTTAAAGGCTATAAAGAACAAAATAAAGCTAACCTGAACTACTACAGGATAGAGCTAATTACAGAGCAAGATCTATATTCATGTAGAAGACATCAAATAGATAAAAATCTGCTAATACTGCTCCAGATCACTGAAATCCAATTATGCATTTTGTAAGATGAACACAT…	935716	936316	ATGTTTCACAAATAGGCGCA	59.186	20	TGGATTTCAGTGATCTGGAGC	60.211	21	238	683	920
Pm1	14270708	T	C	SYNONYMOUS_CODING	CTAGGTACTCAATGTATGGTGTGAACCAAACAGTTTGAGTACTGAATAGGCTAGTACGAGGGTGATCATTCGGAACAATAAAACGCTGGATGCTCTTGTTTTTCAAGGAAAACACCCCAAAGTCGCGTCCCATCCACTGTGATGCTAAACAAGGATTATCGAAAGCAAAACAAATGCAATTTCCTTCAACTCTCTTCTTATAATCGCCATAACTGAGACTGAGGCTTGTAGCAGCGATGAGCTTGTTGCTTGCCTTGCTCAGGAACAATATCCCTATCACCGCCGAGGTCTTCAACTTCCACCCACTCAGGACCATTGTTGTTACCTTCAAGCTTGAACACTTGAAATCCTTTAGTTTGAGGTGGAATGACATAATTGTGACCTAAGAAGGACTGGGGA…	14270508	14271108	TCAAGGAAAACACCCCAAAG	59.942	20	AAGGCAAGCAACAAGCTCAT	60.022	20	154	651	804
Pm1	1541882	T	C	INTERGENIC	ATATCTACAATTAGCTTCTATATTTTTTTTTGTGGTTTCAAAGTTTGATGGGAATGATTTACTGCAATCTCTTTGAACTGTATATTAATCTTTCAGAAGTCACTTGATATCAGATGTTAATATGGGGGAAAGAATTAGCCTTATTTGATCTGTTTGTTTTCTCCCATACTAATAGCTGAGCAATTTAGAATCTCATTGCCTATATGATATACTTTTATGTTTTGTTGTATGTTGAATTTTTATATGTATGCATAATAATTCAACTTCTGTATGTGTACCCATGCTAGTGGAAATGTGTACCTACTCTGCCTTGTGTTTCATGCTTTGGATAATGAGTTTCATTTGTGATCTCTTGTCTAAGGAATGGTGCACTTCTACTTTATGTTGTAAAAATGTCAT…	1541682	1542282	TGGGGGAAAGAATTAGCCTT	59.903	20	GCATGAAACACAAGGCAGAG	59.445	20	201	671	871
Pm1	23034500	T	C	DOWNSTREAM	ACTTTTGCAACCATTAATCCAAATTTTATGTTCTTTATATGGTTGGATGCAGCATGAAAAACTAAAGAGTCTAGTGTGTACCAAATATAAAAAACAATTACAAAAGTGTGCAAAATTCAGTGGAAAGAACACTCAAGATTTCAACACACACAAACAGGGGGGTTGATTCAAGTGACCTAATTCTAATGCTTAAATGTAACTGAACTCTAACTTTAACAAGATTAACAAATGTGATTATCAAAGTGTAACTTAATATGGTGACAAACACTAGGGTTTTCCTATAATCATGTTTATGGCCACTCAAGTTATGAATTCTAGATACATTGATGAAGATGTTCGCAATCAAGACCGGGTTTAGTAGCTCAAAACAGATTAATTCTCTCTAAGATAAGTAAAGTG…	23034300	23034900	TCAACACACACAAACAGGGG	60.454	20	CTAAACCCGGTCTTGATTGC	59.569	20	218	689	906
Pm1	21207463	T	C	DOWNSTREAM	ATTGTGTTTTCTCTGTTAAATGAAACATCCCAAATATTCATTTGTCTAAATCTGATGTAACGTCTAACACAAGCAAACATGGACAGAACTTGCCTCTACAAAATCGGCTTGTAAGGAAAGGGTGCCCAAGAACTCGTATATTATATCAAGATCTCCTATTTTTCTAACGTGGGATAATATTATATTAAGAACTCATGAATTTAAGATGACTTTTTTTTTCTTTGATAACCCAATTGCAGTTGGTAAATACTGATGGTTGTGAATTGAAATGCATTCACAGGTCAAGAAATCATGGAGGATGTATGCTGAAAATGCTTCCCAGAGGCTAACTCACTTTGTTGAGGCCGTCTCTGCCCAAGACAAAAGAGGAGCACTTGAATTCATTTCTCAAGAACAATC…	21207263	21207863	GCCTCTACAAAATCGGCTTG	59.845	20	CTCTGGGAAGCATTTTCAGC	59.955	20	233	640	872
Pm1	9243201	A	G	INTRON	TCAATATTCTCTTGCCCATGATTTTGGTTTTTTATATTTTTTTATTTTTTATAATTCAAAATTTTAAGATTTAAAAATAATTTTAAAGTTGGATACCAAACAAGTTTTTAGATCTTAAAAATGAGTATTTGAAAACTATATTTTTAGAAAGAATCATTGTTTTTTATTTCGATTTTTAAGTAAGATACCAAACGGGCCCTAAAAGATGTGACATATTCATTGTTGTTTATGTTATTCTCATATTGAAGTACCAAACACATTTCCACTGTTTTTGTTTTTTTGAATATATTCTCGGGTCTTGAAAATGCAAATTCATTTCTCGTTTTCATTTTTCGAAAATGTATTGTGAAAATGTTACCAGACATACCCTTGTTTTGTTGATAATACATATATGCACGT…	9243001	9243601	CTCTTGCCCATGATTTTGGT	59.933	20	AAAACAGTGGAAATGTGTTTGG	58.904	22	264	557	820
Pm1	24760525	C	T	DOWNSTREAM	CCTTGCTTGCTCTCCGGTGCTTCATCTTCGTGTATTTCTTGCTTTAAGAAGTAATTTTCTGCAATCCCGAATATGCCCCTTCAAATTGTATACACTAAGCAGAATAGACGCTTACAGCTTAAGCCAATATAAGAGTGTTTGTTGGGATCTATGGTTGTTGATGTACATTTTATAAGTACATTAGTTGTGGATATACTTTCCCTTCAACTAATTAAGGTATCTGATAATGAATAGCTAAAGGGTAAAATGTTAATTGAACAAATAAAACTTTACTTTTATGAAATCATTCAACCTTTCGAAACCTCAAAGCAAACTTTTTTCTTTGAGTAAGAAAAGGAAATTTGGCATTTCACCAAAACTTATAAATAAATTAAAAATAAATAAAATAGAAAAATAGAA…	24760325	24760925	TGTTGGGATCTATGGTTGTTGA	60.227	22	GGAGCCGAGTTTCCTTTTCT	59.827	20	280	688	967
Pm1	17619465	G	A	DOWNSTREAM	TTCACATCTGATCACTGTCTAATAGATCACTGTTCAAGACATCAGTAGTATGGTTCCATTGAAACTCACTGACACTAATTACATTACATGGAAATTGCTATTTCTTCAAGTTGTTAAGAATTATGAAGTAGAAGGTTTGGTTGATGGGACAGAGATATGTCTACCTGCTTTTATGTTTGATGAAAATTATAAAAATCATCGATCATGTAAATATAACCTTTGAAAAATGGATGGATCGAGATCAAAGTGTAATGGTTTGGCTTAATTCAAGAATCTCTGAAGATTTATTGCCATATACAGTTGGGGCTTCATCCTCTCATGCACTATGGATGATCCTAGAGAAACGATTTGCCCATGCTTCTCATTGTCACTTTGGTAAAGGTGCGTATTCTTCTTCTT…	17619265	17619865	AGGTTTGGTTGATGGGACAG	59.82	20	ATGAGAAGCATGGGCAAATC	60.043	20	233	681	913
Pm1	11254589	G	A	DOWNSTREAM	TTTATTGCTGCTGGGTATTCTGTTTTATTGATTAGTTTCTGTTGCAGAGGTCGTAGAAAGAATGGCAGTTCTGGCTGAGAAATAAAGATTCTCTACTGATACATGACCAAAATATCAATTTCACCCCCTTATCTGTTTTCTTTTCTGGGTTAAGAAGTTTTTCCACTAGTTTCAATTTGACCAATATCAAAATGCAACAGGGAAATCAGAATTACAGTAGCAAATAAATTTGTCTTTACTGAGACACCATAAAAAATGCAGGTAGGTGGGTGAATTGAAGCAAGACTTTGGGGACTTGAAGAATCTAGCAGAGCATGTTACCAAACAGATTGCAATGCATGAATTTGAAAGAAAGTAATCCCAAAGGCAGAAAGGGAAATATCGATGCTATTTATTCTT…	11254389	11254989	AAGAATGGCAGTTCTGGCTG	60.397	20	GTCCCCAAAGTCTTGCTTCA	60.232	20	238	606	843
Pm1	9076816	G	A	DOWNSTREAM	GAAACTCAAAAGAGAGGTGATATCTGTGTTGAGGTGCCATTGTTCTATGCCGAATGCGTTGAATGCATCGGTGAAAAGCACATTGACTGAGCTGCCTGTGTCGATGAGGATTTGGCCCACGTTAAAATCTGCTACATCGGCCTAGATGATCAGAGGATCAGAATGGGCGAAGATAATGCGCTTTTCTTCTTCATAGGAAAGGGTGATGGGTTCGCAGTCGATTCGTCGAATTTTGTCATTGTGCCCTCCAGCTATGTTGAGGATCTGAAGATGCCAAACGACACGCATGTACCTTGTAATAGAGTGATTGCTGATGTTGGCTATGGGTGTTCCTCCACTGATCATGTTGATCTGTCGATTAGCTGGTTGCTCCGGAGTCGATTTTGTACTGAGGTATTG…	9076616	9077216	TGTGTTGAGGTGCCATTGTT	60.008	20	GGAGGGCACAATGACAAAAT	59.797	20	225	573	797
Pm1	10591708	C	A	INTERGENIC	TCTTGTTTAGAAGCTCCAAAGCATGAAAAAGCATGAGAAGTCCAATTTTCTAGCATGAAAGTGAGTTTTGGTCTCTTGCAACTTGTCTTTGGAAAAAATTATGCTTCCAGCACCCCCTTTTTGTTTACGAGTTCCCTTCCGACACCTGATCTGGCCAATGTACTTCCTTGTTTCTTTTTCAGGCTTGATTGAGAGGTTCCCAAGCACGAGGAATGTCATCTTCTTACTGATTTGCTAAGAACTTGATAGAACAAATGAGAGTTTTTCATCTTGACTTGCAATATGAAGGCTTATGAAAGATTTGAATTGCTTGACCGGAGGGACTTTGGGTGAGAAAGAGAACAAGCTAGTTGTTGAGGCTGTTTTGAGTTTTCTTCTAGAGATGTGATCAGTTTGTTG…	10591508	10592108	CAGCACCCCCTTTTTGTTTA	59.968	20	CCGGTCAAGCAATTCAAATC	60.448	20	211	656	866
Pm1	19900672	A	C	DOWNSTREAM	GACATTACTTTTTATACTAACAACACTTAAAAAATGGCTCAAGTACAGCTGGAGGGCATAGGGGATCACGGTCTGATGCTCATCAACAGGGTAATCTTCTGAGGTTTGCAGCTTGTGTGTAGCTTTTAGTTGCTGTGTGACAACCATAAGGACTGATAATTGGTGTTAGGGGATCTTAACTTTGTAGCTTTTAAACATACATTTCCTTTTTCTTCATACATGAAGGATCATTACTAAAGGAAGAGAAAAAGGAAGGCACCAATAAACTGCAATTTGTGGCTTCAGTAGTTTTTAGTATTGGTGGTTTCATGTTCCATGTTTCATGGTCGCTCTTTTGGTTTCAAATAGGACTTTTAGTAAGACATAGTGGTTTATTCATTCATTATAAAGCTTTGGTGT…	19900472	19901072	TCTGAGGTTTGCAGCTTGTG	60.175	20	CATGGAACATGAAACCACCA	60.216	20	221	646	866
Pm1	24538129	T	G	DOWNSTREAM	AAGCTCCCTGTCCAAGCCAAGATGATGCCATCAAATTTTGGCAAATATAGTCTATCATCAAAGCAGAGAATATGACTTGTGTAATGGATTTTGATTTACTTTTTCTAACCCGTGAAAGCGTAGGCCAGAGCCTATTGCTTCCCGAGCTGTGGCTGCTTCTCCATATGTCATCCATTTGTACCTTCAATCATAAAGACCACTACTTTACATGGAGAAGGAATTGAAATTACGCACAATTAGAGAGCACAACACAAACCAACTTACTCTCCAACAGTTCCATCCACCCGATTTCGTGTACCTAAGAATTTGTAATCTCTAAAAACTTCAACTGAACGTCTGCATTTCTCAGAAATTTCGACCAAACAATTAAACAATTGTAATTCTTCCATAATATAATAA…	24537929	24538529	CCTGTCCAAGCCAAGATGAT	60.073	20	GGTGGATGGAACTGTTGGAG	60.363	20	279	555	833
Pm1	17747234	C	A	INTRON	GGCCCCCCACCTCTCTTGTGCATATCTTAAATCGTGATGGTTTTCCTTGCCCTCTTCTAGCCTCCATATAGCATGCACTGTTTAAGATGACCAAAACTCTCTGATTTTGGATTGTCGTACCACTCTCATTCTGTGGGGCTCTTTCTTGTAGCAACTTGTATGGGTTTATTGAGTTTATTTGTTTTGCATGCACTTCTGTTCTGTCACATGGCTCTGCTTCTCCTTTTCTTTGAGTTGTAATCTTTTTGGATTGGTCTCCTATTAATGAAAGTTCTTATTGACCCCAAAAAAAATAATCTAATATATTAACAAACAATAACCTTAAAAATAACAGCACATCAGGGAACATGGACAGTAGATATAGGTGCATAAATTCAGCAAAAGTCTTCCAAGTCAGGT…	17747034	17747634	ACCACTCTCATTCTGTGGGG	59.962	20	GAAAAGGAGAAGCAGAGCCA	59.694	20	110	667	776
Pm1	9077662	T	C	DOWNSTREAM	TGCCGAAGATACTCATTTGGAGTTAAAATTCTTTACCTTGGCGTGAATGACTGCCTGTTTCATCAATTCGCCGTAGGTTGTCCAGTTGCTAATGTGGACCAAATAGCGAAATTGAGATGCCCGGAGGCCGCTTTTGAAAGCGCCGAAGGCTGCTTGATCATCAGTTTCAGGGCATCAAGAGTATTCGTGGCTGAACCTGGTAGCATACTCCCTTAAGGGCTTATCATCTCTTTGTCGGATGGTGTAAAGGTCATCGGCAGAGTAAAGGCAATCGATCTGTATCATAAAATAATTGAGGAAAGTTTGTTTCAATTGATCGAAAGAGTCTACTGTACCTGGTTCCAGTCGATAGAACCAATTTAGGGCGACTGCAGCTAAGGTGGATGGGAATAGCAAGCA…	9077462	9078062	TCATCAGTTTCAGGGCATCA	60.201	20	TAGCTGCAGTCGCCCTAAAT	60.003	20	220	706	925
Pm1	4874107	T	C	DOWNSTREAM	CTTCTACAATGAGGAGTTAAAGTGAGGAGGTTATTTGAGGAGACCGATCCGACCGTCAAAACATTTAAAATATTTAAGTCCCATGATTTCTTTACATTTGTTGATGGTGAGATTTGACCTCCTCAAATAACCTCCTCACTTTAAGCCCTTATTATAGCCTTTCCGGCATTTGCATGGCTATATAAGTTCACACCAAGGCATATCCTCCTCCCAGGCCCAAATGGCAAAAATTGAAAATGTTGCCTCCCTTAACATCAATTTTAGCCATTCGATTGCCTCCTCCATCGAGCTGTGTTAAGGATCTTTCAGGGCTAAAGTCCAATGGGCTTTCCCAATACTTTGGGTCCCTTCCAATGGTCCAATCATTCACAAAGAGCATTGTGTTTTATGGGATCACAT…	4873907	4874507	TATAGCCTTTCCGGCATTTG	60.054	20	CCATTGGACTTTAGCCCTGA	60.066	20	173	701	873
Pm1	9816932	C	T	DOWNSTREAM	CATGTGGGGGAGGGGTAAACACACTGCAAGTTTTGGGCCTTGGAATCCACCGATCCTGCCACACTGAAATTGACTCGCCATTACCCACCTGCCAACGGGACCCGTGCTCAAACACTGTTCGAGCTTTAAAGATACTGCTCCAGCAATAAGAAGGATTTGAGCCCAATGAAGCCTTCTAGAAATCAACACCGTATAGTACTCGGCTTAAAACAAACGAGCTACCAACGAATCTGGTTTCATAAGCAAATTCCATGCCTGTTTGGCTAATAAAGCATAAATAAAGGCTCTAAGATCCCGAAAACCAAATCCACCCACTCTTTTTGGCTGGCAGAATTTATTCCAGGAAAGCCAATGAATTTTGCGTTTTTCCCCATCACCACTCCGCCAAAATTTAGCAAT…	9816732	9817332	GAAGGATTTGAGCCCAATGA	60.014	20	TTCTGCCAGCCAAAAAGAGT	59.993	20	184	698	881
Pm1	20803305	T	A	NON_SYNONYMOUS_CODING	TGCTGTTTTTTATTGGTACACGGAGACAACATATTTAATTAGTTTGACAATGAAGGGTCACCTCACCTGCATTGGTTTTTGCTTTATTTTGGTGGTTACAGGTGATGACTTGATGCATATGGTATTCGTTATAAGACTTCAACTGAAGTACGTGAAAATAAAGTTTCCAGAGGCGTTAGAGAGAATTAAGAATGATAGCCTTGTTTTTCAAGCTTCTGATGCTACTCACACTTGCAAGCCTAGCAGCAGCAGAAGATGTCAGTTTCACCTACAATGGTTTCCGATCTGCTGATATTAGCGTAGACGGCAATGCCCAATTCACACCCAATGGTATTTTAGTGCTAACGAATGATACTGAACAGCAAATTGGCCATGCCTTCTACCCCAACCCAGTAATCT…	20803105	20803705	CAGGCACTTGACAGTCTGGA	60.022	20	CTTCTGCTGCTGCTAGGCTT	60.059	20	276	528	803
Pm1	1089400	A	T	DOWNSTREAM	TTACACGATGGGTGGGTTCAAGACTTACAAAGTCTGTCTCCAGTTTTTTCACGTTCATTCTTTCGCGTTTTTTTTGTTGTTGAGGAAAATAGAAGTTCATCGAATCAGACAGGGCAATTACAGAAATTGTACATCAAGGAGGGTATTTTGGAAGGTACTAAGGGAAAAAAGGAATGTGAAGCGGATCAATTACTCCTCCTAGTTGATCTGATTCCTGATTTTGAGTGGATGTGATTATGGATGAGGTAGGGCCTGCATATATATATTTTTTGGGTAAATACCACGAGCTGTCCCCACACTTGAAGGATGAGATTAATCCCAACTCGAGGTTCGACTTGCCATTGGCCACAAAGTGCTTCCAACGAGTTTTGAATCCTTACTATTGAGGCACCAGGTAGA…	1089200	1089800	CGTTCATTCTTTCGCGTTTT	60.244	20	TATGCAGGCCCTACCTCATC	60.059	20	208	600	807
Pm1	12658613	C	A	DOWNSTREAM	AGGTGTAGGTATTTGTTTGGCTCGTCTCTAGGTATTACCTCGTTAAAAGCCACGGCCAACAATTCTTCCTTTGTCTTTGGCCTTTGATCAAGCTGTTCCTCGGCCACGTCATTATCCAGGCCGTTAGTCTGGCCTCTTGGGGCTGAAAACTCGGATGGTATCACCAAAACCATGTTCATGCTGACCTCCTTTAGGTTCCACTGGTTTCCCCTACCAGCCTCTTTGTTGGCCTCGCGGCCGCCATTGGCGAGGGTTTTTTCCCCTCGCAGTCCTCATTGGAGATTCCCAACTCGGAGTCATCCTCGGCCTCGTGACCAAAGAAAAAGTCGCCGAGGACCTCGGCCATAGGCCTTGCAGTCCCAGGGGTATCGTCTGTGGTCGCTTTGGTCTTAGGGGGGT…	12658413	12659013	CGGATGGTATCACCAAAACC	60.051	20	CAAAGCGACCACAGACGATA	59.864	20	235	700	934
Pm1	23991122	A	G	DOWNSTREAM	GGTAGTGGGATGAGAATATGATATCTAGGGTTATGAGTACGACATGTGGAGGAGAAAGGAGGCTTGGAAGGGATTGTGGAGGTACTTAGATAATTAGGTTAGTTATTTTTTGTTTAATATTTAGTTATAGTGAATTGATGAAATTGCCTTTCAAAAAATATCACATACAACTTAATTAACCTAAATTTTATCAGAGTTAGACATAGGTGTTTAATTGTAACACTTTATAAAGTTTAGGTGATTAATAGTTAAAATTAAAAGTTCATGTGAACACATACTTAAAAAATTCAAGTGGTATTTATACAAATTTCTCATCCATAAAATACTTAAGCACCCTCTGGATCTTAATCTTATGTGAGCTTTAGCCCCCCAAAAAGAAATTACCTGTAGTGGGATGGG…	23990922	23991522	TGATGAAATTGCCTTTCAAAAA	59.581	22	GATTCCCATCCCACTACAGG	59.213	20	268	684	951
Pm1	6867848	C	A	NON_SYNONYMOUS_CODING	CTTCTGTACCCCTTCACCATCTACCTTTTCTCTCTTCTCTTTCTTCTTCATTTTCTTTTTATCCCCTTCTCCATTGTTGTCAATGTCACTGTCTTCGGAGCATTGAAATCTCTTAGCTGCCTCACCCATTTTGTCATCCTCAAAGAATTTCTTTCTCTTCTTTTCATTATCTGCAAAGTTAACTTCTTCCGTGATTTTCCCATTGGATTTCTCGCAATCATCTTCGGGCTCCTGATCATTAGTCAGGTTTGATTTTAGTTCACTATCAGCCTCCTCCATTCCCCTCTTCCTTTTCTTTTTCTTGTTGGCCCCTTCTCCACTTTTCTCATTAATTCCACCATTCTTGTCAAACTTCTGCACCTGAACTAGCATATGCATTTTTTCCTCAGAGACTTCAAT…	6867648	6868248	CACTGTCTTCGGAGCATTGA	59.984	20	AAAAGGAAGAGGGGAATGGA	59.875	20	208	635	842
Pm1	13731821	G	A	DOWNSTREAM	AAATTAGACAATTTTAGATCTTTAAGTGTGGTCTTTTTGTGTCATAAAAATTCAATCTTCCACACTTTTAAGCCTAGGTTTGATGCTTCTTTTGAAGCTTTTTGAGTTCAAGCATATTTTAACCAAAAAATATAAATTCACAACCTCAACTTCTCAAGCATTCACAATCTAAAGAAAAATCCAATTCAAAGTTAATTAAAGTTACAAACCAAAAGGAGAACTCAAGTGTAGGTGGTGGTGAGTGGATTTTATTATAAGAAGAAGCCATTCTTTACAAGTTGGAGTGGAGGTTGTGTTTCGGGTGTATCGGTTTGTGTTTGGGGGATTAGAGTTATTAGGTGTGTTAGAGTGGCTAGACTCCATATATAACACAACACAACACAAAAGCAACAACATAAA…	13731621	13732221	CCGATTTGAATATTTTGGGC	59.259	20	TCCACTCACCACCACCTACA	59.997	20	268	527	794
Pm1	6009949	G	A	INTRON	GAAAGGGACAAAAAAAAAATGCTGTGTATAAACCGTTGAGTAGTTGGATTGAGGACAGAGTAAAAGTATCGAAAGTTTCTCTTTGCCTCCCTCCTATGATCCTTTTAAAGTTGGACAGATTTAGTTAGTTTGGTCCAGAGGGTTCCTTTCCCCTTGCTTTAGTAGCTGGGTCGAGGAAAAAGAGTACAATTATCAAAGGAGTCTCTTGTCTCCCTCCTTTGTTCCTTTCAAAGTTGGACAGATTTGGTTTGTTGGGCCCAGAGGGCTCCTTTACCTTTTATTCTCCTTCCTACCAAATGAAGGATAAACTCTCATTTCCTGCTCTCCTATCTGGGTCTCTTTACAGAACATAGCGTTAGACATGATAGTAGAGTTTTCTTTTGGGATATTAGAGTGCAG…	6009749	6010349	GTTTCTCTTTGCCTCCCTCC	60.19	20	GCCCAACAAACCAAATCTGT	59.836	20	183	623	805
Pm1	24146884	T	C	DOWNSTREAM	GTCAACNNNNNNNNNNNNNNNNNNNNNNNNNNNNNNNNNNNNNNNNTTAATGGTCCAGAGTTTGTCCCATTCCATGAGATTAAGATTCCTTGAAGCTCCCTAAAACATGAGTATAAAAATCAGTTATGAAATTAAAACATTCAAAAGAGTGGACATTGTATACAAATAAACTAGTACCAAGTATGGAAAAACAATTGGTGTAAGGACATAAGAAGCAGCAGGAAGGCATTATATGTTAGGCATAGATCATAACTGCTTTCGTGCATCGTATTAAAACAGACTAGTGTCTTACCTGCTCAAGAATGAATTGTATTAAAGCTTCAACTTTAAGACCTCTGCGCACAATTCCTTGAACAGTTGGAAAACGAGGATCATCCCATCCATTAACCTTCTCATTTT…	24146684	24147284	AAAGGTTTCTCAGGGCCATT	59.94	20	TAATGCCTTCCTGCTGCTTC	60.49	20	258	522	779
Pm1	13064024	T	C	INTERGENIC	AGCTGAATTAAAAGAACTCAACTTGGGCACAAGTGAAGACCCAAGATCTATCTTAGTTAGTGCACTTTTGAAACCTAGCGAAGAGAAATCGTATCATCAACTGCTACTTGAGTATAAAGATGTATTTGCTTAGAAGTACAAGAAGATGCTAGGCCTCGATCCAAAAGTTGTTGTCCATCACCTTGCAGTCAAGCCTAGAATGAGTCCAATCAAACAAACTCAACATCACTTCAGCCCAGAGCTTCTAGGTCAGATCGAAGCTGAAGTCGACAAGTTGATCACCACCGGATTTATTTGAGAGGTGAAATACCCAACGTGGATCGCGAACATTATTCCAGTGAAGAAAAATATCACTAGACAAATTCATATTTTTGTTTACTTCCAAGATTTAAACGAGGC…	13063824	13064424	ATCACCTTGCAGTCAAGCCT	59.874	20	GATAAAGCTGTGAGCTCGGC	60.125	20	275	725	999
Pm1	10590402	G	C	INTERGENIC	TTTTCTCATTCTCCTCCTTCTTCAAGACCCAAACCCGTGGGTATTGTGCATCAGTACATAAGTCATATTTCGGAAACTCGGATTAGAAAACTCCCTTGATGAAAGTTGTTCATCTGCTCGAGTACTATAGCCTGTAAAATTGGTAGAATTCTTCGAATTTTTCTGATACCTTAAAGCTGGTCTGCAACTTCTGCATTCATGCATGGCTGGTGAGTTTTTGCAGATTTTGCTTCTGCATGTGTCTTTAAATTATGATGCTCGGATGATTGCGCTTGCTTCACAAAACTTGCTCAAAATTATGTTGTTTATAACATATCCAAAATTGAGGATCATCCACCCATTCTAGTGTTATCTGCCTCCATTTTTCTTAAGCATGTTCATGAGTTGATGTTGATGCCT…	10590202	10590802	TCCTCCTTCTTCAAGACCCA	59.773	20	CAAGTTTTGTGAAGCAAGCG	59.65	20	278	560	837
Pm1	9074531	T	C	DOWNSTREAM	AGTTCTGCCAAACGGCATGTACCTCAACTTCAGTGGTGCTCCGCCGAGCGAGAACCTCGATCGGTACGTGGCATCCTACCGGATCATCGATTGCAGGTGCAAGTCTGGAGAGAGCGTCGGCGTGATTGTTCTCAGATCTTGGGATCTGTTGGATTTAATATGCGTTGAATTGTCTGAGTAATCGAGAGTGTGTGCTAAGTTGGCAGCCTCAAATTCGGTGTTCACCTGATTGACGACTAATTGGGAGTCACTGCAGATGCGGAGTTAGTCGATGCCCATTTCTTTTGCTAGCCGAAAGCCGGACAAGAGTGCCTAGTATTCGGCTTTGTTATTAGAGGTTTTGAACTGGAACCGAATGGCTGATCGGGCGCAATTAGGACTAGGCCTGCTCCGCTGCCC…	9074331	9074931	GGTGCAAGTCTGGAGAGAGC	60.143	20	TTCGGTTCCAGTTCAAAACC	59.948	20	261	644	904
Pm1	11245342	A	C	NON_SYNONYMOUS_CODING	CGATGGGGGAGAAGGTGGAGAGTCTGCGACGGGAGATGTAGAAGGAGCAGCCGAGGGTGGAATGCCCGAAGGAGAAGGTGAAGCGCTCAAGGGAGGAGGAGCAGAGGCTTGTTTGGGAGAGAGTGCAGGGGACTTAGCTGGGGAAGATGCAGGGGATTGTGCCCTTGCTGAGGCCACCAAGAGGGCAGCCATTAGCATCAAAACGACAGCGTTGGATCGAGCCATTGTAGACGAAGAGAAAAGTGAGGAGGGTTTAAGAAGCAAACTACTAAGCGAAGGATGGGTTTAGGTGAGAAGGGGGAGGGCATTTTATAGGAATAATTTTTGACCGTGGAGGGTTTGGTAAATAAATGGCCGTTGGATTTTGACGCGGATTTGATGGAGAGCTTGGACGGTGCA…	11245142	11245742	GCTTGTTTGGGAGAGAGTGC	59.997	20	ACCTAAACCCATCCTTCGCT	59.962	20	185	655	839
Pm1	6377625	C	G	INTERGENIC	AAATTTGGAATGTTGAAGATAATCGCCCATGAACGTGTGAGCGTGTGAGTAATTCGTAATCATGAATGCATGTGAGTTTTATAGTGGAGTCCTCGTATATTTACGATCACGGAATATTCATATACGATCAAGGAATATTCAGTATTTCATAATAATGAATGCACGTAAATTTTATAGCGGAATCCACTTGTATCTATGATCAAGAAATATACACGCAAAATTCAAGCCTGTATTTCAGCAAAATGGAACTCATGAGGAACAACATACACTCACGCTCACATCACATCATGTTGCTTCCTTATAAAGTAAAATACGTAGCTTAGAATCTTATCTTGGAAGAATACGTAGCTTCCTTATAAAGTATAACTATCTAATTGACTTAAGGTGATTATGTATTTA…	6377425	6378025	GAACGTGTGAGCGTGTGAGT	59.948	20	CATGATGTGATGTGAGCGTG	59.685	20	260	579	838
Pm1	12548377	A	G	INTERGENIC	GAGCTGATCAATTCTTGGCAGCGGAAAGTTGTCTTTTGGGGAAGCCTTGTTGAGGTTGGTATAATCGACGTAAACTCTCCAATTGAATTGGTCTTTCTTTACCACAAGAACAATATTGGCCAGCCACTCTGCGTAGGAGACTTCTTTAATGAAAACGATAGCTACGAGCTTGTCAATCTCGGCTTCGATGAAGGCAACTCACTCGAGAGTGAAGTTACGTCCCTTCTGTGTTATTAGTTTGCTCGCTGGGTTAACGTGAAGACGATGGCGAATGATCTGTGGATTGATGCCTAACATGTCAGATGGCGACCACGAGAACACGTTTTTGTTGTTCTTGAGGAAGGCTGTAAGCTCCACATTCTTTTTTGGGCTTAGATGAGAGTCGATCCGCACTTTTCT…	12548177	12548777	AGCCACTCTGCGTAGGAGAC	59.628	20	AAGTGCGGATCGACTCTCAT	59.834	20	274	670	943
Pm1	14974215	T	A	INTERGENIC	TATTAGTGCATTACTTTAGCATAGTGGCATTTTCTTCACTGAAAAGAGCGTTTTGTGTAATCTTAATTTCAGATCAATTAGGTTGCTGGACTACTATACTAGACATTTGAAGGATGGTTCAGTATGATGAATATCAAGATCTTTGTTCTACTAAGTTTATTATTCATATAATACATTCACTTAACTTTTTTGAGCGACCATAGTCTTTGTTCCTCATATACTTTAACATTGAAATCCTGTTTTTTTTTAATTTTTTTTTTATTTATCAATCACAAGAATTTATTTGATTGATCACATTTTTTTATTTATAACACTTCATTTTGAAATGTTTTTTGTTTGATCGATCACTGCCACTTAGCTCAGTTCATTTTGTCCCCAAAAGAAGAAGATTTACATATC…	14974015	14974615	TTGAAGGATGGTTCAGTATGATG	58.962	23	TTGGGGACAAAATGAACTGAG	59.956	21	273	655	927
Pm1	16526465	G	C	INTERGENIC	GCAATTTGGACAAGTAAACAGTGGAGAGATATGATTCCAACAGAGAAAGAAGAAACGGGGATAAGGGGATGATATTATTGACTGTGCGGTCCACTTTCTTTAATTAATTAAAGTTATTTTTGGACCCACGATTTTAACGTGTGCCACTGAATTGGCAATTTGATGTTCCACGGTGGAAAGTCTACATGAACATGAAGTCCGTTTTGACAGAAAAATTTATGTGAAACGGGCAATTACAGTCTGTCACATAAAAAAATTATTACGCATGACATACCGTGCTGTTTTATATAAGTGTTTCTCATGAAGTGACACCTGTAACTTTTGTCTTGTCAGTGAGGTGATATTTTATATGATTTTGAAAACGATATTGCAGGTATGATTTTGAAAATGATATTGCAT…	16526265	16526865	ACTGTGCGGTCCACTTTCTT	59.769	20	TGACAGACTGTAATTGCCCG	59.716	20	166	629	794
Pm1	24375746	G	A	DOWNSTREAM	TACTGCATTCACTCATCAATCACACAATTACCCATGACACAACTAGTTTCGAAAGCAAATGATTCATTTGGTTTATTAGTTTCCTTTCTTTTGCTAATCAAAATTTAATTTTGTACCTATAAGTGTGGTTTGGTAGTTCGATTTGAAATTGATTGAAGGTGAAATCAAGACAATTTTTATGAGCCTCGCATCTGTAAACAGAACTTATAAACACAATACATTGTACTGTTGTTCGATCTAATAAAAGTTTACCAATCAACACTTAAATCAATAGTCCAATTTAATTGAAATGGTCAATTTCAAATTGAGTGATCAAATGATGTCCATTGTTATTTTGTTCACTTGTGGGCAAAACCCAGTAAATCTAAACCCCTCGGGACTAGCAAGAGCGACCCTAGG…	24375546	24376146	TGAGCCTCGCATCTGTAAAC	59.028	20	TTGCCCACAAGTGAACAAAA	60.127	20	173	728	900
Pm1	4383221	T	C	DOWNSTREAM	AAAACAAATGCCAACATTGTTCTCAGCCTTGTTCAACTGCTGCCAGCTGATATTTTGATTGGATTTTGGATTTCCCAACACTGGGACCACAACTTGGTTGTCGGTTTTATGCCAATGACTTTATTCTTTTTTTTTGTTTTTTTTTTTGGGTGTGTCAATGTCTTCATAAATTTTAGTTATAGGGTTGAGTATAACGGTGCTAGTAATTTTTTTTTTTTTTGTTTGTTGGTATTTGGTTACATCGCATAAGCTAGAAGGTTAATATTTTCTGATCGAGAAATGCTAAAGAGATCATATTTATAAACCACATTTCTTATAGAGGTAAGATTCATATTTTCCAGTTTTATTAGAGATGTGTATATAAGGTGATCTACAAATGTGGTCTCCCTAGCATTACTC…	4383021	4383621	TGTCGGTTTTATGCCAATGA	59.93	20	TGCGATGTAACCAAATACCAA	58.947	21	148	647	794
Pm1	10462540	C	T	DOWNSTREAM	TTCCTGAAACTCCGAAATTGAATTGACAAGATAACCACACAAAGAAACAAAATTAAGAAATCAGAACCACAATTACAATAGAAAAAGAAATTCTGACACGTATAACAAACAGAAGGTTAAGTATGATCAAGAAATAGCAGGAGCAAGATAATCACCCTAAGAAGTAGTAAGTTTGCACATGAATCTTGTACAAGGTTTTTCGTACAATTGTATCAATTTGCAGGTTGTGTGGGTTACTCAATTGTTGGGCCTAAAAAGTGATACATAAGTATTTCCAATCAGTAAAAGAAGTTACCATATGAAAGACACCCGACTTTGGTATGCTGGGTGAAGTGCTATGGCACGCTAAAGTACTTAAATGTATTGTGATTTACAAGTGATTTGAGGGCAGGCTAAAAT…	10462340	10462940	CCTGGTTTACCTTGCCTCAA	60.103	20	TAACCCACACAACCTGCAAA	60.004	20	264	521	784
Pm1	15545548	A	T	DOWNSTREAM	TTGATATTTCTTAGATTCTTTTTTTAAGAGAAAGAATAATGCTAATCTTACCATATTTGTATACCACATTCCCATACCACCTTAAGTGGTAGATGAAGCGTATAACCACATCAATTAAAAAGTGTCAATAAGTCATAAAAGAAAAAAAATGTTAAATTAATTTTAATTGACATAGTTGTCCATCTCATTTACGACATAAGATGGTATGAGAATGTGATATACAAATATGATAAGAGTAGCATTATTCTAAGAGAAAAGCTTGAGACTTGTCAAATGATAGATAAATTTTCAACCACCTATGTGGCAATTAATGGATCATACAATAAAGTCAAAAATTCAAATTGAACAAATGAATTAAATCACAAAAAGAAGGGATTTAATTCAAACACTATTTTTTCA…	15545348	15545948	CACCTTAAGTGGTAGATGAAGCG	60.188	23	TGCCACATAGGTGGTTGAAA	59.964	20	229	626	854
Pm1	12539673	A	G	INTERGENIC	AAAATTCACAAGTGAAATTATGAGTCAAAAAATCACAATTCAAGTTGTAGCAAGGAAGAAGGAGAAGGCCACACTGCTTGAGCCACCGATGTAGTCTCTTAGCCCAAGCCGAGCCCCAACCTATTGAGCACATCATGACATAGCCCAACTCTAGCAACAACAAAAAAAGTAGTAAGTAACAGTAGCTGCAGGCAGCAAACATCCACAACAACTGCAACATAGCCCAGCTGCCAAACCACAGTAAAAACCACGATCCAGCAGCCAGGCCTGCAACCCGACTCCGGCATGAAAAAATAGTGGCAGCAGCAACCGCTGCAATTGCCACTATCTCGCTTGCTAGTCGTCCAGCCACTGCAGCAGCTACTCATGGTCATGACAACAACCCACCAATCATGACTA…	12539473	12540073	AGGAAGAAGGAGAAGGCCAC	59.817	20	AGCTGGGCTATGTTGCAGTT	59.904	20	177	601	777
Pm1	18690495	A	G	DOWNSTREAM	GGGTTTAATACTCCACAAGCACCGAGGATAAACATTTTAGAATTTCCTTAGTACTTCCTTGATATATAAAATTTAATCTACTGATGAGAATTAAGGATTAAGAAAAACACAGTTCTGAACTCAGTAACCCTTTAACCAAAAAATAGAACTCGGCAACCCAAGAAATAATATCCAACACAACACTTGCCTTCAGATAAAGCATGTTTACTCTACTTCACACTAACCAGATGGCTAGTCCACGACACAAATACAATCTTGAAACTTTTAATAAGTTGATAATTGCATAACATGTTTACAGCATTAAATATTTATTCGGACACAAGACAAAAGATGTTTGGCAGCACTATTTCATTTCTCAAAACTAAATATCTCCACTTCCTTCTTATATTGAAATCACTA…	18690295	18690895	ATACTCCACAAGCACCGAGG	60.134	20	TGTCGTGGACTAGCCATCTG	59.855	20	237	556	792
Pm1	9841234	G	A	DOWNSTREAM	TCAAAGTCATCAATATCAATGCTAACTAGTAAGTGGATTCAATTTTTCACACGTTAGAGCATCTTCAACTGCTTTGTGTTGAGAGTGTTTGTCCCACATTGAAAAATTAAGGGATTTAATATGAATTTATAAGGAGTTAGGTTACTTTCCACATTGCCAATTAATTTTGAGGTAGAACCTCAACTTTCTTCATGATATCAGAGTAAGAATTCACGTATTGAACCCAACGGTTACACGTATTCATACCTCACCCAATATGTGTTTGTACTAAGAACAACATAACCTTTTGTTGGGTTTTTTTAATCTGAAACCCTTGGTTGGTTGAATATAAAGCTAGTTAGCTTCTGACCACCTGTCTTTTTCTCTTTCGATTTTTAAATATTTTTCCGCTAGGATTCT…	9841034	9841634	AGGTTACTTTCCACATTGCCA	59.485	21	TTCAACCAACCAAGGGTTTC	59.807	20	188	687	874
Pm1	18475407	C	A	DOWNSTREAM	AAGAGCAGTTCCAACGGCTCGGGCTAGGGGGAGGGGGTGGTGAGGGCCCAAAATTCTTTTCCAGCATCAAGGGTTGGCCCAGGAAGGAGGTGGGGGCCATGAGACTAGGCTGGCCTGAGGGCAAGGTGAGCCCGAGTTTTGGCTTACGTCATCGCTGACACTAGATTGGCGTCAACTCTGGAATTCAAATTTGCATTTCACTCGCCAACGGTAAAAAAAATTTGCACGCGCTCGCCTTAGTTTCCACCAAAGGTTAGCAACCACGTGGCATTGTCTGGGCACTCCGATTGCTTTTTGTCCTCCAATCCAAAGGTAGCCAATTCTTTTGCAATAAAATTATGAAAAAAATTTGAATTTTTTTATTAAAAAAAACCCAAAAAATTAATGAATTTTGTTTTT…	18475207	18475807	CCCAAAATTCTTTTCCAGCA	60.046	20	ACGTGGTTGCTAACCTTTGG	60.03	20	220	595	814
Pm1	14557868	T	A	SYNONYMOUS_CODING	GTCCCCTGCACCTTCTCTGGCGGATAAGTGGGTGGGCTTCGGTGGGGGGCCTAGGTGTGCCACCCGTGGGCCGTCGAGGTTGACAAGGATAAGAATAGGCTCCGGTCGAAGCTCCGAGATACGATGCCTGCAATCTTTGTAGATATTGGTCGGGATATGGAGCCGATCCTTTGGTGGGGAAATGTGGAGACGCCACGACTTGGTCGTCTCTATATGAAGGTGGCCTTTGCCCTTGCTGAGCCTGGACTAGATTGGGGCGCTATGACTGGAGGCTATTGGCTGGTTCGGTTGGGTGTGTTCAACATCCTGGGTAAGGTCTTGCTGGGCGCCTTGGGGTGAGTCATCTTCCAGTTACGCTTCAGGGTGCGACAATCATGCTCCATCTCGACATTCTTGGTA…	14557668	14558268	GAAGCTCCGAGATACGATGC	59.946	20	CCCAATCTAGTCCAGGCTCA	60.21	20	149	656	804
Pm1	971648	G	C	INTERGENIC	ACAAAAACCAAAATTCATAACCAATTCGTTCTCTATCTTTAGCGGCAAATTTTTTTTGTCAAATATTATTAATTTACGATATAAAGTTTTTGTTGATATGTGTAGTACAAACTACAATCGAATATCATGCAATCCTAATTATTCATGTAACATGATATAACTCCTGTTTTTAGTACAAATAATTATCTAAACAATAAGAGGAGGGATGTTTCTCTCTCACACACTATCAAAGTGCTATTATAAATGTTCGAATCTGAGACCATTAACTTGCAAGTCAATGTCATTTTTCATCGAGCTAGACCTCATTGGCATATTTAACTCATTCTATTAATACAACCCAAACATATATAAGTTAGGTTAATTTTTACTTTATTTTTTGTCAAAATTAAAAAGGGAAGA…	971448	972048	CGTTCTCTATCTTTAGCGGCA	59.639	21	TGAGGTCTAGCTCGATGAAAAA	59.111	22	279	575	853
Pm1	13819046	C	T	INTERGENIC	ATCCCTCCCATCCCAATATCTGGTCCTCACCCCACCACAACTTGATATTCCTCGTAAAGTCCGGGTGATTCAGCCACATGTTTTCAAACCGGAAGGGCGAAGGACCCCACTTTACCCTAGAGGTGTCCAGCTCTATCGGGCAATGATCGGATGTGATTCGCTGCAAAGCTTCGTGGCGATAATGAGGGAAATAATCTTCCCAATTGCCCGACACTAGAAATCTGTCCAATCTTCTACAAACTGCATTTTCTCTTGAATAAAATCATTAAAATCCTAGCATGCTTTTAGTAACTCTTCCTTCGTTCGACTTTTCAGCTTTTAAGCGAACCACATTAAAGTCACCTCCAAGACACCACTTATCGCCACAATACCTGTACAGATCCGCCAATTCTTCCCAAA…	13818846	13819446	TCGTAAAGTCCGGGTGATTC	59.933	20	GCTGAAAAGTCGAACGAAGG	59.993	20	265	600	864
Pm1	5493929	A	T	DOWNSTREAM	TGAGGACATTCTCCGGGGGCCCACACAAGATTTCATTGGGCACGAGAAGGATACACATATGCAGTGCAATCTAAAGCCCCACTAGCTAATAAGAGATCTAAGCAAGCATAGTGCACCGCAAAAGCGTGTGGGTGAGTGGGTGCAAGCAAGAGGGGGGGTGCCCAAAGTAAAAAAAGTAGACACCTAATCCTAATGAGCAAAGAGGCAGGGAAGGCCTACAAAACAAGAAGACAGTGATGAGAGAGCATCCAACGTGGGTTGTAGGACCCACTTAATCCCGTAATCAGCGGCCCATATACCCCGCCTGGCTTTAACTGTAAGTGGGACCCAAAACACACAATAACAATATAATTAAGTTAATCTAAACCCTAAACGCAAACAAACCTTCTTCAATTAATC…	5493729	5494329	TAAGCAAGCATAGTGCACCG	60.037	20	CGTTGGATGCTCTCTCATCA	59.942	20	156	647	802
Pm1	24750686	T	C	DOWNSTREAM	TTCCTGGACCAAGAATGATATCTTTTACAACTTTATTTCCATCAGGTTCCTGATACAATTGACACAAAACATTCAAAGTGAAGAGTGAGGATAAAGAGAATCATAGATGATAAAAACAAATTGTGAAGTTTACAATTTGAAACATAACATTTGTATAAGGCAAGCGTGCTCGTATAATAACAGTAGTAAAACCAATTATATAACCTATGCAATATAGCAAAGTTTGCCAAGCGCAAAACTTTGAAATAAACCAAAGCATAAAAACCTGTGTCTCAGAGAAAAATATGTAAAGCTCATCTTTATGAAAAGAAAATCAATAGAGATCCTCCTAGCAAAGCTGATTTTCCAAATCAGCCTGAAAAGTAAACTTGTAAAGATGAAGAGATGGAAATTTTCACT…	24750486	24751086	GGCAAGCGTGCTCGTATAAT	60.259	20	CCCTACAGGGAGGAGGTTCT	59.553	20	278	707	984
Pm1	18916762	T	G	DOWNSTREAM	GCAAGTTGCCAATGCGCGTGAGCCCAACTGGTATAGAAGTTTGGTACTGGGGGTACACTCCAACCAAAGTTCTCTCCCACTGAATATACTCTACCTTTTACTGTGGGTAGAGGTACTGTTGCTGCTGCTGCCATAAGTATAACCAAAATACCCACTTTCATCCTTGTTTTTGAACCCTGTGTTGAAAAATTACTAACCATTAATAAAGTTTCCAGCTTCATTTCCACAACAATTTATATAGAGAGAACTTTCTGCATGAGAGAACAAGCTGTGCAGTTCTTGACATCATTCCAACTCTGCTATGGAATCATGCATTATTATTATTTTACCTTGATTACAATTTGTTTTAGATTAATTTAGCATTTTAGGGGTTTTCAAAGGCTATTCAAATATGTCTAT…	18916562	18917162	CCAACCAAAGTTCTCTCCCA	60.081	20	TGTTGTGGAAATGAAGCTGG	59.691	20	172	608	779
Pm1	12367256	C	T	INTERGENIC	CAGTACAAAATGGGTAGTTCTGGCCAGAATAGACAAAAGAAGACAAACTGTTTTAGGCAGAACTGCCTATTACAGGACTTAGAAACGAAATGACAACTCCGAAGCAAGACAACAGGATATTGGACTACGATTTCTGCCTGGGTAATTGCCTCAGAACCGGGCTGGATTACAAGTGTCTGTGTTGGATTGGCTTGTCAACACCTTCAACTAATGAGTTTCAGCTAGAGATCGATACCAACATTTGAGTCTGACAGAGCTTTAATTTATTTCAGGCCATGGAAGGCTTCCTGAACGGGTAGAATTGAGGCCTCTTCAATCTGGAGAGGGCAAAAGTGGCTAGATTGATGATTACTGAGCTGGAGCTGTGCTATGGTGCCTGTTCTGCTTGACCAAGGCTTT…	12367056	12367656	TGGGTAATTGCCTCAGAACC	59.933	20	AAAGCCTTGGTCAAGCAGAA	59.993	20	261	687	947
Pm1	25038224	T	C	INTERGENIC	CCACTCTTGCCCACGCGCCGCCACATGCGCCGGCAGCACGTGGGTTTGCAGAGTAATTTCCGACGATGGAAAATCTCCACACCAACGCTCACCCTTTCTACCCTAGCTTCTTCTTAAGATCAGGATCACTTTAATCAACTATCACGAAGTCCAATTCGTACGGGAACTGGCCGGAATTTCAAATTGAAAACCGGCCAAAATCTAGCTTCTCAAATCGGATTCTAAACAACAAATTGAACAATTCCTATGCAACAGCCAGCTAGAACACGTAAAAAGATAGAGAAACCCCACCAATTTTACCTGAAATGGACGGAAGAGGCGGCGGCGCAATGATCGAAAAAGTCCGGCTCGAACCAGTCGAAACTACCGGTGGTTCTGTAGCTTTTCGGTCGGGATTTT…	25038024	25038624	TTCCGACGATGGAAAATCTC	60.014	20	GCTGGCTGTTGCATAGGAAT	60.243	20	203	606	808
Pm1	1877185	C	A	SYNONYMOUS_CODING	TCTTTAACATCGACAGTGTGTCTACTGTTCTCACCAGACACATTGGAGTTATTCATTGATAAGTCAACATCAACAGGAGCTACTTTTTTCTTCATTCCAGAATTAGCCCGATAATCTATTATAGGATCAGTATCACGATTCTCATGTGCATCACAAACCTGCATGAGATTAAGGTCGCAGATCTTGAATGAATTCTGAAACGGCTTCTTTTCTTGCACAAACTCGATGCAGGCTTCACCTCCATCTTTTTGGGATTGGGATTCATTCATCACCGAGCTCTCCTGATCAAGAGCTATAATCAATCTCTCACCAGAATCGTTTTCTTCCAGTGAATTTACTTTCTTTTCAGTCAAGTTTGAAAGCTCGAAACAATCATCTGCCTCTGTAACCATGTAAGGA…	1876985	1877585	TTCATTCCAGAATTAGCCCG	60.031	20	ATGAATGAATCCCAATCCCA	59.952	20	179	639	817
Pm1	19289298	C	A	INTERGENIC	CACATACTCTTATGTCAGTTATGATAATTCAAAACGTGTTGAAAGTGTCGAATGATTCCTTAATTGATTGGTACTTCATTATGTTAATTTGGCTTACATCAAGATTTGAATCTAGAATTTAACCTTTAACCCATCCCACCAAATACCATTTGAGTCAAGACTCATGTGCTTCAATATAATAAAATAAATATCAGTGTCCTCTAAAACTATCATAAAGAACCTTGGTGGAAATTTAGTCGACACTGAATATAAAAAAGGTAATTTGGTAATGTTTTGTGATGCATAATTGTGAACCACAACTTTTTTAAGCGTTTATTCAAATGCTTGCTATTACTTGAAACCTCAAAAAGAATAACGTGATTTTAAAATTGTGGGGGAAAGAAAGCTTTCAAAATCTTT…	19289098	19289698	AACCTTTAACCCATCCCACC	59.919	20	AGCTTTCTTTCCCCCACAAT	59.94	20	267	669	935
Pm1	12206561	C	A	INTERGENIC	TTACTATAATGGGCTGCACGCGTGCTAGGGTTTTGTGTAATTTTATTTTTGTTATTGATTGTTTTTTTATAACAAACTAGCCACAAGGGGGCATTACAATAACTGAGTGATCTAACATCAAAATTTAGACAATCTGGGGTTCCTCCATTAACGATCATGCATGATTGAAGAAACTATGATATAGGCATCCCAACTAAGAGCACAAACTCAAAACAACAAGGATAGTGGCAGAGATACGACACCGAAATATAGGTAGAGATTCGACGCCGAGATGCATTTGCCTATGATGGGTGGAGGAAAATCATTACAAAACGAAGACAAATATAGGAAACCTTCTATCTCTGAAAATGGGGAAAAAGATCCCAACGAGTCTAAAAGTCGTTAAACTTCAAGGTACGT…	12206361	12206961	GGGGTTCCTCCATTAACGAT	60.017	20	GTTGGGATCTTTTTCCCCAT	59.996	20	232	684	915
Pm1	11651663	G	A	INTERGENIC	TTTAGATGAGAATGAGTGTTTAATTGCCTGCTTAATAAGTTTTTAGTCATAACCAAATGACAAATAAAATAATATTAGGACCAACCAGCTTTTGACCTAGTGGTATTTGTCTCCATTAGTTAGAGGAAGTCTGCGATTCAACTCACATAATTATGAGAATAATTATATATTTGTAATGAATTTGATATCTAATTAGTGGTGGTTTAATCTTATCGTGAATATATTGACTCGTTATAAAAGCATCTCATAATGATCCTATGATTTGTCAAAAAGAAATAATAAGAATGAGGCAGTCGTGGATGGGTCTAGATCCAAATAACCCAACTTGTCCAGTTTTCATATGTACCAAACTTTTGACCTTCTTACTGCTATCTTAATAATCCACTTGTGACGTTTTAC…	11651463	11652063	GACCAACCAGCTTTTGACCT	59.187	20	GGATCTAGACCCATCCACGA	59.886	20	235	627	861
Pm1	9929252	A	G	DOWNSTREAM	GACATATCTCATATTCCTTATTGAAGATCTACGATGTGCACCTTGTCTTTTCTCTCGAAGGCCTCCTAGATCGCCTAATTGGCGGTGAAATGGGAGAATTTAATGATGTTGTTGAAGACTTGGACGACCCAATGGTGTGGCCCAATAAGGTAGAAGGACAAAATTGACCCCAATATTTGCTAATCTCTCTTGGACATTACATCTTTCAGTTGACTCTGAAAAATGATTAGGGGTGTACAAAATTCAATCCAATTCAAACTAATCCAAATTCAATTGATTTCGATGATTTGGCGAATTTGCTTATGAGAATCCAATTTAATCCAATCTAGTTAGTTTTATGCTTATTTTGCTCTTATAGGTTTTACTTGAAAATGTTATGAATATTTTGAATCATTTAAT…	9929052	9929652	AAGACTTGGACGACCCAATG	59.966	20	AGCAAATTCGCCAAATCATC	60.045	20	187	663	849
Pm1	834875	C	G	DOWNSTREAM	CGTGACTCACATGTATGGACAATTAGAAAAGCTTGTATGTAGGCCCACAAGCGACTGACTTTTGCACTCGTGATACATAAATATCAGGTGAATGCCCAACTGCTCTAAAATGATTAGTCTCACTGTCTCTTAACATTGAAAAGAAGTTTCCTTTCTGAATTGAATATACTATTAGAACAAGGCCTCATGCACATGTAGCGCCTGGCTACTAAAACAACACAACGTAAGCAGAGTAGGTTTGTGAATATTAGTGTAGCAGACTCTCTGCTTATAGCTAGGTTGGATTATAATATACATCGTGGCAGGGAATACTTGTTGGATTATATACGTGTTCTTCACATCTTGTATCATTGCTTTGTCGGTTTATTTACTTTTTTTGGATATCTGGCTAGAAAGTTC…	834675	835275	CCCACAAGCGACTGACTTTT	60.291	20	AACAAGTATTCCCTGCCACG	59.993	20	274	592	865
Pm1	24005930	T	C	DOWNSTREAM	TATGCTAAAATACATGTCAGCCAAAAATACATTGAACCTAAAAAAGAAATGTAATCCTTAAAGCCTCATTAGCAGCCAGGGAACTCTATTTGAGACATCAAAACAAAAGCTGGTGCTGGCGCAAATTCAAACAAATGCAAGACTATACAAAGAAGCCATACCTACAATGCACTTGAATACTAATGCGCAGCCACCACGTATACTCATCAATAAACCAGTAAAAACATGGACGCATCGGAACAACATGTTTCTTTTGACAACTATCAAAATTGAGACGTAAACTGGGTAAAGCATTGAACATTATTCACAAAAAAGGTTGATACTTACAACGTCTAATACTCTACAATAACTCTTTGCAAGTGGACTTGTTGTGCCCAAGACCCTTGCATCTGCTGCACT…	24005730	24006330	AATACTAATGCGCAGCCACC	60.124	20	TCAACTCCAGTGCAGCAGAT	59.577	20	232	724	955
Pm1	1870550	G	T	DOWNSTREAM	CAAGTTAGGTGGAAGATTGCCAAGATTGCAACTAGGACCAAAATTATAAAGACCAATTCATTTAATTATTACGTTATTTTCAATACTCGGTGATTGATTTCACCCAGACTTTGTGAAAATAGAGTAATCTTGCTGGCTTGAAAACAGATAATTAGACCATCCATACAGCTATGGCTAGCTAGCTAGCTCCTGCTACCCAAGTGCTGGAAGGCTTTTTCTCAATAGGGAAAGCAATTGGTAGAAAAGGACAATTATATTAGACAATAATCCATAGTGATCTGTGTAAGGGGTAAGAGGCAAGCTTTTCTGAGTAGATCCATTCGGTGAGTTTTTCATAAAGTCTAGCTATGTGGTTTTTAAGGTTGGGCCAAATATTAGGTTAGATGGTGAAAGCATTTT…	1870350	1870950	CTCGGTGATTGATTTCACCC	60.317	20	AAAAGCTTGCCTCTTACCCC	59.725	20	221	634	854
Pm1	20603302	G	C	DOWNSTREAM	TGTTTTTGCTGGCCTTTTCTTTTCCTTCTCTTAATTGTTGGGCCTTGTCATCACTCTGAGAGAGCACAAGGATTGGGATTATTCCAATTAAATTGAGCACTAAAACTAATCTAAAAAATTGGATACTTATCTCACTTATTAAAGAAAATATTCTAAAGTTGAAATTCTCGAATACAAAACTCAAAGTCCAAACCAAACCAGCAAATGTGCCCAGAGGGTTTTCACGTGACATCTAAAGTAAGAACTGTACACCTCAAATGATCGTGTTATGTTATTCTCTCTAATAAAAGTGAAATTCACTTATGTAAAACTGATTCAAAATATTCTATAATTGTACCAAGGTCGGAGTGTGTCAATACTCGCATGATATAATCCCGTGTCTGGGTAGCCTTGACGGAT…	20603102	20603702	TGTTTTTGCTGGCCTTTTCT	59.861	20	TGTCACGTGAAAACCCTCTG	59.72	20	231	549	779
Pm1	10027526	G	A	INTERGENIC	CATTATGTCGGGAGAATTGTTTTCTACGTGAATAATGACGATGTTTTCGAATGTGACTGGGATAACTAAGCTTATTTTTCCTGGAAGGAGGGATGCTGGCAAGACTATACTGTTCACAGAAATTTCCTTATTCATATTTAGCTGATTTCCTATCGGACTGTATACCAACTTGGTTGATTGTACTTATGATATTTCCATATGTTAAGCTATCCCAATTTATATGGCCTTGCTCATTACTCAGGGTCGTGCGTATCTTGTGGGCAAACAAATTTGGAAGACCATTAACAAACTTTTCTTTCTAGAAAGGTTGATTATTATCATCCCTAAGCATGACTCTAGAGATGAAGACTTCTTTGTACCATCTGAAATCAGACAACTTAGGACATTTAAGATGGTCAT…	10027326	10027926	TTTTTCCTGGAAGGAGGGAT	59.875	20	TCTTCCAAATTTGTTTGCCC	59.916	20	204	623	826
Pm1	13193659	G	A	DOWNSTREAM	GTTGAGGTTTTCATATTTGTAAAACCCGAACTCTGCTTGATTTGGCTTATGCTATACCAAATTTGTAACGAGAGAAATCTCATTTTGAATGACTTATTTCTCTAAGTTTGAACTGAAGTTAGGGATTCTGAATTGTGGCTGACTTTTTTCTTGTGGCTCAAACGAGCTTTTGGTTACTTCAGTGTTTTGAAGGTTTTTTCGGATCAAGTGATCATTTTGAGTTTTTGTTTTTTGATTGATCTTTTGGTTGTCCTCAGATTTGTTCACCTTCTCTCATATTTATGGGAAATGCTGGACTGGGTTTTTTTTATTTAATCTTTTTTAAATGTCAAAGAAAAAGGGGTTTTATCTATTCTGGCAAGTAAACCATCAACAGTTAGTTCTAATGCAATCACTTCC…	13193459	13194059	AAAACCCGAACTCTGCTTGA	59.853	20	CCAGTCCAGCATTTCCCATA	60.853	20	280	569	848
Pm1	22794990	C	G	DOWNSTREAM	GAAATTTAAATTCGTAAATATATTTTGATACAAATGATAAGTTAAATAGCCTAAATTAATATAATTGAAGAAAAATAGTAATCAAACTTAATGCAAAAGGACAGACTCACTGTCCGACTAACCCGACCTAAACCACGTTAGTAATTCGGACGTATATATATTTTTGTTTTTTCTTTAATTTGAAGAAAAGAATTAGTAAGCAAAAGAGAGGTGGGCGAGTTGGCCGAGTCTTGAAGCATCATCCATCGTGCATGCATTTTGTGCATTTTCTTTCAATTTTCAACTTTGCATGCACACGTCTCCTCCTCCCGAAATTAACAACAACCGCCGATCCAGCTCTCAGCTCGCCGAAATTGGACTTCAAGCATTTCATCGCCTCGTTTCTCACGAAATCGGTGT…	22794790	22795390	TCCGACTAACCCGACCTAAA	59.564	20	GATCGGCGGTTGTTGTTAAT	59.829	20	221	661	881
Pm1	1741675	C	G	SYNONYMOUS_CODING	GATACAAAAATGCGCATACTGACACATTATTTGGTGAACATTGTACTTACAAGAAATACAGAATCACGAGCTGCAACTGCCAATATGTCAGCACATGAGACCACGCTGCCTTTGCAAGCTTTGTCGACGGCATTTTTGATGTCATCGATCACATCGAATCCCCTGACTGAATTCGCATTTGGGAAGGCAGTCTTCTCACCCGTGAAGCTAGAAGTGTCATCAAGCAAAATCGATCCATCACAGCCCTGTATTCAAATCAGCCAAATAAATCATCTACATTTTAATGTACATGTATTGCAAGTGCAATGCATGCACACAATCAACTAATAGCTTTATTACATTAACAAAGCAGTCATGGAAGTGCAAGCGCAGCAGAGAGGCTCCGATTCTCGGCTCACG…	1741475	1742075	ATCACATCGAATCCCCTGAC	59.744	20	AGAAGAGTCGTCAAGCAGGC	59.751	20	279	696	974
Pm1	25115512	C	T	SYNONYMOUS_CODING	GTTCAGATAGATAATTATTTTGCCACTCAAGCTGCGTCCATTGCTGGCTCAAAGGTTCTAGTAACCAGGCCAAAACTTCTTGCTGCTGCTGAATTCTGCACAAATTTTCAAAATTTTCAATAATAGAATCATTTGACAACAAAAATATATCTATCCACGCCAGAGAATCATTACCCAGCAGCAGAAGCCATGACAAGAAACGCTTCACCTAGAAGATTATGTTCACCACGAAGCAAACAACCTTCTCTTTGCATATACGCCGTGGTGTCAGCTATACCCTACATAAAATACCGCATGAGAAGGTGAATAAACAAAATGATATTTCCAAGAACTAAGTTCGTGGGTTTGCTTCAGTGGGGATATAGACTAAATTTTTTGTTTTCCTGGGGAACCTTGGAC…	25115312	25115912	CAGCAGAAGCCATGACAAGA	60.136	20	TATCCCCACTGAAGCAAACC	59.933	20	184	727	910
Pm1	14351590	T	A	INTERGENIC	AAAGGCAAGGAAACCTAGGCCAAAACATAGCAAAGCCAAGGGCAAAGAAATCCATGACAAACCTACAATAGCATAAACAAACAAAACAACAAGTTTAATCCCATTACAATGAAATGAAATTATCCACCAAATACCAAATAGTCATTGCATAACTTCCAAATGTTGTCATAAGTTCCAAATAATAAATTCCAACAGGTTCTTAAATATAAATTCCAAACATAAGTTCCTAAACATAGGGTCTGCAGCAATAACACCCTAATCCACATAAGTTCCAAAATATTTTCAAAATGACAATAGCCCAATTTGCAGCAATAAGATCCTAATCCATAATCTGCAGCTTAAGAAACATATTTTCCACCTTCAAAAACACATAATCTATTTTCCACCTTCAAAAACGCA…	14351390	14351990	AAAGCCAAGGGCAAAGAAAT	60.075	20	GCTGCAAATTGGGCTATTGT	60.103	20	279	580	858
Pm1	4236320	T	G	DOWNSTREAM	GGTGATGACATTATGAATAACAAATCTTCATCTTCGTTTGAACACATGTGATAATAATTCAAATTGTCCATTTTTAAAATTATCATTTAAATTGGAGTTATGGATTTTCAGTTTATTGGGGTAGTATGGGATCTGTAGTGGGCGAACAAATCACATATCATTTCTAAAAAAAGATAAAAATCAATCGAATTGGAGATCCTTTAGTCATCTATATGTGCCAATTAAATGGACATTTCATCATGAGGATCTTATACATATGAATTACTAAATGATCTTCAATTTTATTGATTTTTTTTTATTCTTCTGCAAACATGATATTAAAACGATGACTTTGAAAATGAACGAAATGGAATGGCCTTACTTTTTCTTTTGATTTATTTATCGTTAATGGCGGCTTAA…	4236120	4236720	TAGTGGGCGAACAAATCACA	60.111	20	GCCATTCCATTTCGTTCATT	59.768	20	221	684	904
Pm1	19589293	T	G	INTERGENIC	CAAAATTGTGTTGCGGATGCTCTCGTTGCGAAGAGTTATGATTTTGCTCTTGGTCTTCATGTGTTTTTGGAGGCTCCAGCTTTTCTTAGTGATATGTTAGTTGTTGATGTTCGAGGTGCTGTTAGACCTCGTTTAGTTTCTATTTGGTTTGGGGCTTTAGCCCTCCTCTATACCCAAAAATTCAAAAAATTAAAAAAATATTGTTTAATACAACTTGATTAAATATCACAATTGATTATGTATTACTATCCTATCATGTGAATCCTTTTCCAAAAGTTTTTGTCAATATCTAATCCATGAAAATAAAAAATTATGATGAAAAATAACGACATGGTTTGTGTCAGTATCTCACCCATCTTTGCCTTGCTTTGCTTTTGGTTCCATTTATAATCTACCAGG…	19589093	19589693	TTGATGTTCGAGGTGCTGTT	59.293	20	AAAGCAAAGCAAGGCAAAGA	60.131	20	272	652	923
Pm1	1737420	G	A	SYNONYMOUS_CODING	GTAGTTGAATCTAGTGGCCTTGTGTTGTTATCTCCTCCAGTTGTTGGACAATTGTATTTTGCAGAGGCTGCGAACTTGGGGTCTATGTTGGTATCATTGTAAATCCTGGCACGGAAGGTGGTGCACCGAGCAAGTCCAATGGTGTGAGCAGCTGAGAGCACAACCAAGTCTTTCAGGTTAAGTCCATGAGCTTGGAAGTTGGAGAGAAGCTGTGAGAAGCTGAATAATGGGGGTGGAAGATTTCTGTTTGCATCGTTCACGCTTGCATTTCTTGCATCCCTTCTTCCTAATTGTACTTTGTAATCAGGTCCTCCCAACTAAAACACAAACACAAAATTTCATTAATAAAAACATTTCATTCCATGTCTAAAGAAAATGAGTACTGTCAGCATCACCAAA…	1737220	1737820	CAGCTGAGAGCACAACCAAG	59.77	20	AACAGAAATCTTCCACCCCC	60.169	20	100	697	796
Pm1	11982870	A	G	INTERGENIC	TTGATAAGAAAAATACTTCGGTAATTCCTAATAAATGATTATACTTTCGGGTTTATAGTAATGATATTACCAAGAGTTCATGTTTCATAATCGGCACTCCAAAATTATCATCTAACACTTCTCTAGTACAATTTCTTTTGTATGTTTAAAAGGAAGGAATGCATAATGATCTTTGCAAGGGCGAAATTAGGAACTTTTCAACAGGTGGGCTAGCTAAAGTTATTAGCTTAAATCTATAATTTTTCTAAAAATAAAAGTATACATTAAATCATATAAACTACGCTAGTTGTAAACATAAGACAAAGATGGAATTAGAGCCATGAATTTCGTTTAGAAAAATGCTTCTCTTTTCGAGACATTAAAAAGATTAAAATTAAAGAATTAGAGCTAAGGACTTTA…	11982670	11983270	CTTTGCAAGGGCGAAATTAG	59.847	20	TTTTTCAACACCAATACGCA	57.694	20	258	719	976
Pm1	13441053	C	A	DOWNSTREAM	TCAAGACTTGGGACCCGAATTCAAGATACTAGAGACAATAAAGGATAATTATCCTCTCCAATTCAATATAAATTCAACGTAGTCAAATCCTATATATTCTTTTGCTTCACATTTTATAATTCTTTTTCAATATATAAGATACTGAGAGAGAGGGGAATTGATCATAGAACCTTGAGTGCATAATTCTGTTCATTGTTTTTCAAAGATATAGAATAAGAAGAATAAGAAGAATTAAGCATAGCTTCTATATTTATTAACCAGCAGCAGCAGACACCATAACACCTCGAGTATCTAAGACAACCCAATTAACTTTCTACCATGATATATTTATTCAGTAAACTGAAGTCTAAATATATATGAAACCAAGATAGATAATTAAGAGTGGCATTAAATGGCTGG…	13440853	13441453	TGGGACCCGAATTCAAGATA	60.266	20	GTGTCTGCTGCTGCTGGTTA	60.207	20	266	557	822
Pm1	4030909	T	A	DOWNSTREAM	CGGTAGTTCTGCATTTTGTTTGGCAGGAAAGTTGTTTCAACACAGATCATTTTCTACTTCATCTTAGAGGATTTTGTATTCTATTGGGGACATAGGGTTCTGCATACAAAATGGTTGTATAAGCATGTGCACAGTGTCCATCATGAGTAAGTGAGAGTTCTAAGTGAACTTATTTGGTGTTAACTGTTTTGAATAATGTATTATGTGAGCTGCATTTTGGAGCTCTTACTGGTATAACAAAACATGTGCAGATATGCTACGCCTTTTGGACTGACTTCTGAATATGCTCACCCGGCTGAGATATTGTTCCTTGGCTTTGCCACCATTATTGGTCCTGCCATCACTGGGCCCCATCTGATCACTCTCTGGTTATGGATGGTACTTAGAGTGCTCGAGACA…	4030709	4031309	TTCTGCATTTTGTTTGGCAG	59.849	20	GTCAGTCCAAAAGGCGTAGC	59.882	20	269	555	823
Pm1	25644503	A	G	DOWNSTREAM	AACTGACCATATTGCTCCTTCACTGTGATCTCAGTGTCGTTTTTCTTGTTTGAAAATGGTGCTTCTGTCATCCCTGTGCTGCTCTCATGCATGATCAACTCCACCAAATTTTTAATAAGAACATTCCTGTGAGTAAATGCACAAAAGTTTGAAATTTCGAAGAAAGTCCATGCTTTTATATATGATTCTTTGTGTTCACAAACTGCAAGAGAGAAAAGGCCTCGAACTTGTATTGTATCCAAAAAGAAAAGGTCTCCAACCAGGGAGAAAGAGGAAAAAAGTTTTATCACTTTTTGTTTCTTGTTTAAATAAAACGGTTCCCTCTTTTCAACCGAAACAACTGCCACTTTGTTTTTGGATTTATTAAACAAGTCTATCACTTCATGAGTTATTATAGTA…	25644303	25644903	ATGCATGATCAACTCCACCA	59.925	20	TGTTTCGGTTGAAAAGAGGG	60.081	20	253	635	887
Pm1	24897021	T	A	DOWNSTREAM	TTTCACATCAACAAATAAGGCCATGTTAGGGTTATCTGTGCTCTGCTTCAGGAGGGGGCTCTGTTCTCTTGGCTACATGAAATTGATGATGCATATGCTTTCAACAACAATTTCATATGGAAGTTGACCAATAAGGGGTTTTAACTTGACCAATTTCATGTTTGATATCCAGTAATTCTGAAGTTTTTGGAAAGCTAGCCTAGGTATAACTTAAATGGCTGCTGCAAGTTGTAAAAGAGGAGTTCATGGTGAGAGCAGGGTAGATATGATATTCCAGAACAAGTTGCTCATCACATTATCTCCTTCCTTACTAGTACTGCAGACCTCACCAGTTTTGGCACAGTATCCAGAAGATGCAGACAACTCCATCTCTCGTCTCCATCCTTGAATCTTGTCCAA…	24896821	24897421	GGGCTCTGTTCTCTTGGCTA	59.574	20	ACCCTGCTCTCACCATGAAC	60.12	20	206	604	809
Pm1	10705645	C	T	DOWNSTREAM	GGGTGATTTAGCATGGGTCTTAGAGGGTATATGGACAATCACACACATTACACAGATTTAGAGAGCTTCACCCATGAATAGGGCTATGTCCACTGTAGAGCTTGGTATTTATATTTTACTATGATGAAGTATTACAATATACATGGAGATATGCTAAATAGCCAAAGAATATAAGAAGGAAAAGCATATTGAATGGCTCTCATAAGCTCATGGAAAGGAGAATGGGAGAGTTATTTGCTAGAAAGGGGTCTCTTCCCTTATACAAGCAAGAGATAAGAGCCACTTTCCATTGTTTAATGGGCAAGTGGCAAAGGCGTGGTTCTTCCTCAGTGGAGCATGAGCTGGGCACGTGGGCCAGTCTTCTTAGTACTTGTGCCACGTGGAGGACAAGACTGAGTG…	10705445	10706045	GTTCTCACATACAGCGCCAA	59.871	20	TCCCATTCTCCTTTCCATGA	60.395	20	255	521	775
Pm1	17178993	T	C	DOWNSTREAM	AAATATTTTAGCTGATGAATTAGTAGTTGTTCTTATTTCTTTAGTACCTTCAGTAGTTCCTATACTTGTCATGTTCCTTGGATTTTTGACCCTTTGAGGGTGTGTTTTTTTGTTGTTGTTGTAGATTTCTGCGTGGTTGCAGTTTTCCCCTCAACTTGGGCCCGACGGTGGTGTTCTTCGTCGTGGTGGCGATGACGACTTTACTTTCTGTCATCTCGATTGGTTTTGTAGTTTTTTGGGTTGTAATAATTACATCAACTCTTTGTGAGTTGGGTGTTCAGTTTGTAGTTGTGCATCTACTTGTATTTTTACTTGCGAGAGTTTAAAAGTTTTAGTTGTATGGGTAGTTTTGGGCTCTGCAGTCCATGTTTGATTTGTTCAGGCTTGCGGCTTTCCTGT…	17178793	17179393	TTGCAGTTTTCCCCTCAACT	59.711	20	CTGCAGAGCCCAAAACTACC	59.875	20	226	685	910
Pm1	9678916	C	T	INTERGENIC	GTAATGGCATAGATCTTGTCAATCCATGGTCAGCCAAGAATGTGGTTGTAGGGGGAGACTTCATCAATGACCATGAGTGTTTGCAAGCTGATTACAATTAGGGAATAGACGTCAAGATCTATCGTGCCAATGGTAACCGTTGTAGCGCCATTGAAGCCGATTAGTGACCTAACTTATTTATGAATCTTTGTCTCTAAGCCCAATTATAGGATATTGGCTACGCTGCCCTCTTCTTTATGGATTCGGTTGACCATGGCCTAAGTGATTTGAATGCTGATGACAATGGCGTATTTGTGTGGCAGATCAAGGCTGATTAGATCTTCTTCTTTTTTAAGCCAATCACGGGATCGTCTTCTGCCAGTTGGAGGTTAGTTAAGACTTAGGAGATCATAATGGCTT…	9678716	9679316	GTAACCGTTGTAGCGCCATT	60.025	20	GATCCCGTGATTGGCTTAAA	59.901	20	217	681	897
Pm1	609745	G	T	DOWNSTREAM	TTGGTGGGTCCCCCCCCCCCCCCGGGCCTGGGCTGCTCCGCTGGAAAGCCATTTTTTTTTTTTACCCCTAGCCTCGGGCTGGGCTGCATGGGTGGAAAGGCTCTAAGGAGTGGAGACTTTCTCTTCTTTTCCAATGTAGGACTCAAGTTCATATATTTCATTCAAATTTCAACAAGTAGTTGATATTGTCGAATCATGTTGTGACTTGGAAGTTTGGAGGCTAAAATCCATGTTTGGAATACTAAAGAGTCGATTAGGCTCGGACATGTAAATAATGAAAGTCAAGCAGAGTATCCGAACCAATAAAAAAATGTCGTACTCTCTGAAGTCTATTCTGTTTATTTATTAACGTGGAGTATTCTTTTACAACCACCCAGGTTGCACAGTTTCTCAGAGTGA…	609545	610145	CATGGGTGGAAAGGCTCTAA	60.066	20	TTACATGTCCGAGCCTAATCG	60.103	21	185	635	819
Pm1	9804156	A	G	INTERGENIC	ACCATCATAGGGAAAACAAAACCCTGGAGTAGGAAAGAGTACCACCCATGCTATTGACTAAAAAGAATAGTCAAACAACCTATATGAAATAGACATACATAAAACCCAACCACAAAACCCTTAAAACAACATCCCATCACTACGTATGTACAGTCAAAGAAGTCCTCCTATGATATAGAGAAAGCATCATAGTTCTTCATACAGAGTCCAAAACGTACTATGGGTATTAGAACAGATATAGCTAATCACCCAACCGAAAAATCATTGAAACACATCACATCACTACGCAGGTACTGTCAAAGAAAGACTTCTATGATTTAAAGAAAGTATCATAGTTCTTCGTACAAAGTAAAAAACGTAGATCCAGCCAAACACCAACCATCACCTCTAATTTTATTG…	9803956	9804556	AACCCAACCACAAAACCCTT	60.488	20	GTTGGTGTTTGGCTGGATCT	59.973	20	277	651	927
Pm1	5700304	C	T	DOWNSTREAM	ATATATCGACACTATCTATCTCACTTATCGTGACTTATGTAATGAGTGAGATTGAAATTGAGAAAGTAGACATATATATTCCCATAACAATGAAGCTTTACTCCACCACTCGAATTACATAAAAAAGTGAGACAGAGAGTGGAGATAAATCCAATGACAATGACATGGAAGTTTTACTTCACCACTAGGGTCATTATACTCGTGTGCTCCAACGAGTGGACATAGAAATATAGGAATAAATAGTCCTATATGATGTCCTGGGCCTTATTGATTGGTGGATGATTCATGTTAGGGAATGGAATTAGAATTGAAATTGACCTTTTTTTTTTGTTTTTTTGTTTTTATAAGGAAAAAGAAAAAGAAAACTAATAGAACTTAGACCCACGAGAGCACGCGGGC…	5700104	5700704	AGCTTTACTCCACCACTCGAA	58.994	21	TCAATAAGGCCCAGGACATC	59.894	20	178	642	819
Pm1	13048730	T	C	INTERGENIC	TAAGGCGACAAATGTGAACCGAAGGCGTGAACTAGTCATCAATTTGGCATTCTTGGGGGCAAAGAATACCCCCCGAGCATACAAGAAAAACTCTTGGAACGAAGAAATGAGTTTTTGGGGCTCAAAGAATTCAAGAGAACTCTCACTCTCGCCTGTTTTAGAGTTCTGACGACCAACAGGCTCATACCATGAATCCCTATTTGACGACTGACAGAAGAAGATTGCCATGAAACCTTCGACGTCCATAGATGAGTCTTATTCTATGCCCATATAGGTCATGGTGACAGGAGCAATGTCTATTGAAGAATAGCTAGCCCATATGAGCGAAGCGATCACGAAACTGACTAGTTGAGGAGAAAGATGCGCAAATTCCTTCTCTCATCAACAAGTGGGAGGTGC…	13048530	13049130	ACGACCAACAGGCTCATACC	59.997	20	TTCTTGTGCACATCTCGACC	59.837	20	268	717	984
Pm1	4553047	T	C	INTERGENIC	GTCGTCCACATGGAGAGTAAGATATGCTAAAGTGTTGCATCCAACGTCTCTTGAGCATTCTTCTTTTGCAAATAAGGTTTGTAACGGCAAGTTTTACTCATGCTCTCCTCTCTAGCAACCCACTATATATTGAAGTTAACCCGATGACAACCCTTTCCCCTCTTTGAGGTTGCTTACATTCACCTACCAATACTCAATGATTCAATATACATAATACAACAATTCATTTTAATTTAGCATGTACGTCATATTATATTGGCTTATTTATGTACATGCCTCCTGTATTTTCAAATTTGTCTCAGATTACTACATGTGTTTGCAAACGTCTCAAAGTACTCCCCAACATTTTAAAAACCGTCTCACGTTACCCCTTCCGTCAGTTTTTTTGACGTTCCGTTA…	4552847	4553447	ATGACAACCCTTTCCCCTCT	59.795	20	TGGGGCCTAACATTCGTAAC	59.823	20	272	692	963
Pm1	9505260	G	T	DOWNSTREAM	GTCAATAGTTGAAAATAGAAGTTCAAAATAAAAGCCAATGGGCCAAAATAAGCCAACCCCAACCGAACCCTTTGGTGATTCCTAGTATCAGATAAAAAGGGGAGACTATTGGGCTTGTAATTTGAAGCGGCCTAGGTTTGCGCTGCTTCCTATGTAACCATATCACTCTTGAAAATGATCTTGGATGTAAAATCAATGTTGACTAAAATTGAGAACATTGCTATGTTAAATTTCATATTAAAATCGTTCTTAAGTTTCCTACAATTCTTTGTTTTACTCCACATCCGAATATCCAAATTTTCATTTATTATAAAATTTCCTCGTACCGTTAAAACAAAGAAGATAAATATCTTGCTAAAAAGACAAACTTTATTTAACAACTACTTAAGTTGTTGACAC…	9505060	9505660	AAAATAAGCCAACCCCAACC	60.055	20	TTTGGATATTCGGATGTGGAG	59.77	21	253	593	845
Pm1	8402230	C	T	DOWNSTREAM	CGGAGTGTGGAGTGAAGAAGAGGCGACATGACCGGATAGGTGAAGGAGTCAGCTGGGCTGGTAGAGAAAAATGGGTTTTAAGTATCAAATTCCCACAGACGGCGCCAAGCTATTGATGCTCTTTTTCGGAGAGGGTCAACTTAGAGATAGGGGTTTGTCTTTAGCAAGAGAAGGGCTTGGGCCTTCGATAAAGGGCTAGCCTGCAGAAGACAAAACAAGAGAAGCAGTCGTTAAGCTTCGTACACCGGTGTGGTGTCGGCCTAAGGCTCTCCGATGCTTGAGTCAGCTAGGGGTAGTGACTTTTGCAAAGTAACAATAATAGTGAGAGAGAAGTTCTTACCCCTTTTCTTGGTTACTGTTCCCTATTTATAGAGAAGTAAAAGGAGGAGGTTTGCACAA…	8402030	8402630	TGACCGGATAGGTGAAGGAG	60.065	20	ACCCCTAGCTGACTCAAGCA	60.012	20	266	577	842
Pm1	21895351	G	A	SYNONYMOUS_CODING	TGGAATTTCTCCGCCCAATTTGTTGTTCGAAAGGTCCAAGGACTCAAGTTGCCGCAATTTGCTTAATGAGGTTGGTATTGCACCTGTGAAAGCATTACTGGACAAGTTGAGGACATAGAGCGATTTGAGTTGTCCCACTTCCTTAGGTATTGATCCACTGAAGTTGTTGGAGGAGATGTCAATAGAGGTGAAGACAGTTAGAATCTTTACGAACTCCATCTCTAAACCTTTGTTGGTAACAGTTATAGCATCCTGATAATATACCCCGGTGAATTGAAGGTGATTAAGCTCTGACATGGCATCATCGTCGTCACCCATCATTGCCTTCCAGGTTCTCAAGCATTTTCCTCGTATTTCACCACTAAATTTGTTGAGTGCTATGTCAACAATTTGAAGCAT…	21895151	21895751	AGCGATTTGAGTTGTCCCAC	60.119	20	GAGAACCTGGAAGGCAATGA	60.195	20	219	667	885
Pm1	20030210	A	G	INTRON	AGAGAGAAAGTGATCATTGAAGGACCTGTGTGTGATTCTTCACAAGTCATAGGATGGCATCTGAAGAAAATGAACAACCAAACAGATCCAAGACCTCCCATTCACATTTCAAGTTTTGCATTCAATAGTTCAATTCTTTGGGACCCCGAAAGATGGGGTCGCACTTCATCGCTTCAAAGCTCCTCTCAGGTATTCATTCCATCTAAATTTTTATAAGTTTAACAAGTCCATGCATGAGGTTGAATGTCGCATTATCTCGTAGAGTAGTTTTCTATGGTTTCAAATTAGAATCGCTATTTATTTTATATGGAATCGTGCATGCATATAAATAGTATCTTAATTTACAATCTGATAATATAACATGTCTTATAACCGTCGATGTGTTTTCTTATCTTATCT…	20030010	20030610	CATCGCTTCAAAGCTCCTCT	59.717	20	TGTTTGCGTGGGTAGGTACA	60.027	20	280	715	994
Pm1	13070669	C	G	INTERGENIC	GGTTAAATTGCCAAATTATCATAATTGATTTTAAATCAAATCAAAATCCTACAAACAAAAGTCCTAAAGAAGGAAAGCCATTTAGGTCAAGAATCCTGCAGTAGCCTATAAATAGGAGGCCTCAAATAAGAGGATTTCATACCAAGATTGTAACCCTAAATTTCATTAATGCAAATATTATTTTGCAGATGTGTTCTTGTCTCATTTGTCGCAAGATTTTCGTGTTTACATTGACATCAAGGATCATCATTAGACTTTTCTAAAGATTTTGTTTTGCAAAATACATAATATTTTAAATTAATATATCTCTACAAGCAAGTTGTTAAATGGGCAATTTATTAAATGGGCCGACTCTAGACGGGCTAGGCTAACACAACTCTTTTGACACTCTAGTTGTGA…	13070469	13071069	GGAGGCCTCAAATAAGAGGAT	58.679	21	TGTGTTAGCCTAGCCCGTCT	59.898	20	261	663	923
Pm1	16436423	A	G	DOWNSTREAM	GCGGAAGACATGATTAATATTTCCTCCTTTTAGGGAATAGTATCAATAAGTATCTACTTACATTATAACATATGGACAAGTCATACCACGTGACCGTATTACCATATTACACTATAATTACTCGTAATTTGACTCAATTTTTGTTTAAATCCTTCTCACGCGTAGCACTTAAGTTTAAGTATAATCCGGGGCAAATTACAAAGACAAAACAATTTTGCATTAAAGGGAAAAATCGATTAAAGTAGGTGGTATTGGCTTGAAGGTGCAACGTGACGATATACAAATGAACACCATAGACGACCAGTGACCAGTGAGAGACCACAAAGCGGAGGCAGAAGTTCTGCCAGAGGGTCTTCAAAGTGACATGCGAGCCCACATATTCAGCATAGTTGGCCCTAA…	16436223	16436823	CAAGTCATACCACGTGACCG	60.025	20	TATCGTCACGTTGCACCTTC	59.722	20	202	625	826
Pm1	3517115	G	T	DOWNSTREAM	GTGATCCAATAGAGCTAGAATTGTAAAGTTACGGGAGCCAAAATATGAATATCAGTTTGAAAAATACATACATATTCGAGCTTCCTCTCACCATTTATCCAAAACTACATATGTAAATATATAAAGTAATTTAAAAATTTTGGGGCAAGGCCATCTTTCACCTTAAATGGCTCCGCCGCTAGTTAGGTCAGTTGATTAAAGGAGCCGTCTTATGCTCAAGTTCACCCCTCCTGTACGCACATAGTGTCAAAAAAAAATGATCCTATCACCAAGCCATTCTATTGTTCTATTTGTCTTCGAATCATTTGATTATTACATCATTTATTATTGTTTTTAATTTTCCTCTTTGCTGATGACGCCAAAGATAATGTAAGTCTATAAAACCAGGTGGAATGGGCC…	3516915	3517515	TTTCACCTTAAATGGCTCCG	60.067	20	TATCTTTGGCGTCATCAGCA	60.366	20	212	704	915
Pm1	9418791	G	A	DOWNSTREAM	GATTTTTAAATAATAGAAACTATTTTAAAAATACTTTTGAAAATTAAAAATAGGTTTTGAAGTCCGTAAAAGAATGAAATACTAATTATTCAGTCATTTTTAAATACGAATTCTTTTCTAAATAAATAATTCTAAAAACTAAATACTAATTAAAGTAATTAAATAAGGCTATTATATATTAGTTTACGAGAGGTTTGCGCGACGTAAATGGTTTCTATGTCGCGCAAGTTGTCCAACTTTTCGCGTTAGGGTTTAGGGTATGAGGTTGGGATAATTTTGGGGTGCGACGAACTACTTTCGTCGTCGCGCAACACCTGTTCGCACTACAAACAGGGTGTCCTTCGTCGTGCAATTTGCGAGGGTTTTCATGGCAGAATATAATCTTATGTAACAATAGTT…	9418591	9419191	TGCCTACTTCAAATAAGTTCCCA	60.01	23	CAACTTGCGCGACATAGAAA	60.014	20	255	525	779
Pm1	2247722	G	A	DOWNSTREAM	ATCTATCACAGACCATCACCATGATAACCTTGAAGGGACAGGCTGCTCAATGGTAAAAGTTGAGCAACAAATTGAGTGAGGAAAAGGATGAAGTGATCACAAACCTGCAGAAGATAACTAGCAAATCTCTGATACATTTCACTTAGTTCAGGTAAATACATCTCCTTCATGACTTTGATCTGCAAATCGAAGTCAGCAAGGTAAAGATGATTAGAAAAAAACTTTGTTGCAGCTACATGCTTGCAGACACCAGATTTCTTTGTTTCTTAGTACCTCATGCATCTATTAAAGTTTTTTTTTTGTCTAATGCTTCAAAATACAGTGTTCAAGAATATAAAGAGATTCTTTAGATAATTTATAAAGAGCATAGTGGTCTCTATCTTTGAAGCTTCTTTCTTA…	2247522	2248122	CAGGCTGCTCAATGGTAAAA	58.917	20	TCTGGTGTCTGCAAGCATGT	60.473	20	216	587	802
Pm1	25464426	C	A	DOWNSTREAM	GTGGTGGTGGTTCTGGTGGTGGAGGGTACAGAGGAGTTGGGATGGGGATGGGTATGCCTCTGGGGTTAAATTTGGAGCAGGGAGGGTTTATTGGGCAAGAGAGGTTCAGAGAACTGAGAGAAGAAGTTGAAGCCAATACTAATAACAATATTAACACTTCCAATGTTTCTGCTTCTGTCAGCTCTGCAATGAATGTAAGTCTCCCTTCCACTTTATCTTGATTTTTTTTTTCTCTCTTCTTTTTAAGATTAGGATGTCAATTCTCAAGTTTTCTACTTGTTTCATGGATGGGGATTTGCTTGCCATTCCTGGGCAAGTGGAGTTTTCCATGAAAAATTCCTTTGCTGTGCTGCTAGAAAGTATTAGATATGGAGGAAGAAAAAACTGCCCCCTTTCAGT…	25464226	25464826	CTGGGGTTAAATTTGGAGCA	59.931	20	CAAATCCCCATCCATGAAAC	59.991	20	239	608	846
Pm1	17201732	C	G	DOWNSTREAM	ACCAATCAAACAATAAAAACCAGCCAAAGGCAAAGACTCAAAATGATTACTTGATCACTGAAAACCTCCGAAATAAACTGGAGCAACCAAAATCTCATCACAAAGAATTCAGCTATAGATTAGAACTCCCAAGTTCAGACTTAGAGAAATAAGTCATTCAAAACGAGACTTCTCTGATTACAAATTTGCTTTAGCAAAAGCCAAAACAAGCAGAGTTTGAGTTTTCACAAATATGAAAACCTCAGCAAAATTATGGAGAGCCCCGACCAAGCAGAACAGGTACCAAAGTGCAGTTCCAGCTCAATAAACCTCTAGTCCAGCCACTTCTGCCCCTTTCAGACGAAAGAGATTGCAATTCTGCCTACTCGAAATAGATTAAAGCTCTGTCAAAATCAAACT…	17201532	17202132	AGCCAAAGGCAAAGACTCAA	59.993	20	AGCTGGAACTGCACTTTGGT	59.914	20	280	570	849
Pm1	19083024	A	G	INTERGENIC	AGCCTGAGTTCGAATATCAAGCCCCAAAAATGCTTCGAAAGGACAGAGATGCCTTAGGAAGCACCTTGGTTACCTTCACCAACAAAAATAATAACAACTTACAGATAAGTTTTTTAGCTTGGTATGAGAAGCTTGTGGCATGAGAGCAAAATTGTCATGAGTTTAGCACTGAAAAGAAAACTAAGTGTTCCTGGGGGAAAAGGGTATTAAGGTAGGAGATGAAAAGTTTGCAGAGAGGTTTGGCTGAGAATAAGGGAAAAAAAAAAAGGAATGGGTGGCTTGAGTATTATTTCCGGCAGCTTAACAGTGACTCTGTCAAATGCTAAAGCAGCCTGCCAGAAGGAGGAAAAATGGGGAGGAGGATGAACAGAGCACAAATTTGCTAGGTGTTGCAGGTGA…	19082824	19083424	CTTGTGGCATGAGAGCAAAA	59.988	20	CTCACCTGCAACACCTAGCA	60.049	20	269	680	948
Pm1	12550104	A	T	DOWNSTREAM	ATACTTTTGAAGTGCTTCAGATGGCTCTCGGGATCGGAATCCCATTTGAAGTGTGTGAAAGAGGGCATTGAGAATCGCTTCAGTGGAGCTGCCTTCTCGATTTCGGCAATGAATAATGAAGAGTTCACTTGGTCTACCTCCCTGTGCAAGCCATCCTCAAAATCTCCTTCGATCTTCAAGTCTCGAAGCTAGTCATTGACAAGCTTCTCAACATCTTCTGCCTGCATGGCCTGCAGTTCACGTTGGTCTCTTTAACGATTTGGGTGTCGTTGGTTTACCTCCTCATTGTCTCCTTAGAGCAGATCTCTTCGACCATCCTGCCTGCGCGATGTGTTGGTGTACTGATTGTGAGGCTTCTTGGGACTGAGTAGGTGCGTCTTTCCTCTTATATTTCATAGG…	12549904	12550504	ACATTAGTGCGTCTTCGGCT	59.904	20	TGCAGGCAGAAGATGTTGAG	60.136	20	261	514	774
Pm1	1812390	C	T	INTERGENIC	CTCCTGGATTGAAAATTGCACGTATACATTGTCAGACAATACAACTTCAGTTCCGTACACACAAAAAGGACACATGCCAACAAGTGTGTACGAACGTCCACATTCGTGGTTGCGTATGAATTTGATTAAATATTATTTGATCCACTAGATCTAGCTCCTGATAATAATATCTCCCTTCACTACTCCTAGGGATGTCAAGACTAACATACATTAAATTCAAGACGATCTAACGGTTGAAATCTATAGAACCCGGATAACGTATAATACGCGAAATTCGTTCGAGATTCAAACGGTATCCGAATTGAAATCCGAGCACACCTACGCGCTCGTGACAACAAGGGGATCGCATTGGGACACAATGCCCCTCTGGAACAGTGCCCACGCGCCGCCACACGCGCC…	1812190	1812790	ACATTCGTGGTTGCGTATGA	59.995	20	CTCGAACGAATTTCGCGTAT	60.23	20	184	648	831
Pm1	2022954	G	C	DOWNSTREAM	GGCCTAAGCCCCAATGTGACTATTTTCTTGTTTTTATCTTATTTATTTATTTAAGTTGTGGATCAATATCCTAAAAGAGAGATTAATATGCAAATGACCCACTAGTGTAGTTGTTTCAAGAAATTGCTTCTCAAGCAAGGTCTCGGGCTCGAGTCATAGCATTCGTGTAGTGTATATAAGTTTAGTATATTGTTGACCCTGTCAATACGAAAGGTCCTCAAAAAAGAAAAAAGAGATTAAAATGTGAATGATATTTTGATCATATGTTCTATCTTGGGTTCAGTTGGTGGCAAGTGGTAGGTGGACCTATTGATTAGGCCTATGTTTTAAAAAAATTGTGTATGTGACCGTAACACCACGTGAACTCAATGGAATCGTGAACCTTTGCTTACACTCCGC…	2022754	2023354	CTTCTCAAGCAAGGTCTCGG	60.126	20	CCTACCACTTGCCACCAACT	60.028	20	175	675	849
Pm1	18391774	A	T	INTERGENIC	AACCCCCCACCAAACAAGAATTGAAATGAAAAATAAAGTAGAGGGTGTGCGTTTTGGAGCAAGTATCCCACTCATGCAATTTATAAATTCTTAGTAAAATATTTGATAGGACACCTATCTAACTACGTATGTGATTGGCTGGGCAGACCCATGGAACCTTAAAATCTAAATCTAAATGCCCATTAAAACACAAGATATAGAAAAATAAGACATCCATTTCAGATTGGCTCCCACAAGCCACTAGAAAGGAAAGAAAATGAAAGCGAATGCTCAAAATTCATGCTTGTTATGACTTAAACCTAATTTGCGTTCTACATGGATTTCCACTATTAGTATTGCTACTAATCCTGGGACAAACCCACTGGATGGAATATTTTGTGCGCCTGTAGCACCCCCACT…	18391574	18392174	GCGTTTTGGAGCAAGTATCC	59.713	20	CCTTTCTAGTGGCTTGTGGG	59.728	20	201	597	797
Pm1	3783201	T	C	DOWNSTREAM	TGTTGAACTGCAAGCGGCAAGCAGTCATTTTGACCACACTAGTCAAAGGTGGTTATTCAAGAAAGAATGAAAGCAAATGTTCTTATAACTAGATAGGAGCATAGGTTGAAGATTAGAATTTTCTGTTGTAACTTTATTTTTTTCCAATCATAGTACCTTGAGAATTGTATGATGTCAATTGGTGAGGAAAGGGATCTCTATAGTTCCAGTGTACATTAACAGTCATTGAGGACATCCAAATATCTCAATTATTGTATATTTCAGATTTTCTTTTACATATGGAGGGGGCGCTTCTACCAAATAAAGGATCTTTGTTTTTTTCTTTCAGCACCTTTCATCCTTTCTTTCGATTTGTTTCTGTTTAATTTCACGGGCAAAAATATGCGTAAAATCTGCCGA…	3783001	3783601	TCAATTGGTGAGGAAAGGGA	60.43	20	AGTCGGCAGATTTTACGCAT	59.736	20	227	723	949
Pm1	24381481	A	G	DOWNSTREAM	CAAATGCCACAGCTAGCTAGCTATCTATCTATCTGTGATGAAAAGAAAAGCGCGGGTATTGAATTGAAAACAACAACAAAAGGGACAGAATCAAATTCACATACCTTTCTTGAACAGGTTTGTTGGGTTTGGTTTGGGAGTCTAAAGAAAGACGACAATGCATAACTATTTTAACTTTATTTTGAACAAATACAATCATGACTAGTAAATAGGGTTTTCATGAAAAGGAATAGTGGGATTTTAGATTGTCTTCTTTGCAAAATTAAACAACGCAAGAATGGGTTTAGATCAAGGGTTTTATCTTTTATATTTATCATACAGGAATGTTATAGCACAATTATTCCGCATGTGATCGCATGTATCTTTACAAATTAGAAACTTAATTGTTTTTTTGTTCTT…	24381281	24381881	AAAAGAAAAGCGCGGGTATT	60.095	20	AACCCATTCTTGCGTTGTTT	59.476	20	244	589	832
Pm1	14548523	G	A	INTERGENIC	AACCCAAAAAAATATTATAGCCCAACCAGCCATCCAAGTGAATATCCTAATCCTACCCTTCTTAGGAATCCTTTGCTTACACTGCTAGCATTTGGGGAATAAAAGGGAAAGTTGCAGCCTATAGCAACAACACATAGGAGAGAGAAGAAAAAAAAAAGAAAAAAAAAAGGGAATGCACAAGAAAAAAAGAAAGTAAAAAAGAAGAAAATTTTCAACTATTCTTAGAATGGTCGGCTTTGTCACCAAACTCATATTGCACCCTTGCACATGTAAAGGAACACTCTTGTTGTTGTTGCACTCACCTTCAAGGCTTAATTCAAGAAGCAAACGAAGCTCCTATATTTGTCAGGTACAATAAGCTTCTCTCAATTTGTTGATGTTGAAATTTGAGAATTTTTT…	14548323	14548923	TTATAGCCCAACCAGCCATC	59.923	20	ACATGTGCAAGGGTGCAATA	59.995	20	257	563	819
Pm1	21691150	C	G	DOWNSTREAM	TTTTTTCGTTTTTATTATTTCCTAGGCATTTAATCTTTGCCCTTTACTATTGAAAATAACAGTAGCAATTGGTCTTAACATGTAAATGCTATTGTTATCGTAATAGCGAGGAAAGCAATGATGAAAATCTTGCAAGGTTGAAAGAAGAAAGTGTTTCTTTCACTGTTGCAAAGCGTTTGACCATGCACAACAACGATAAACCAGGAAGGCCATTTCATCCATGATTATTTGGGGGAATCAACCCAATCAATTCTGTAAGAGATAGCTTTCATTTGGTTGTAAATTGTAATGAGAAGCGGCGGGATGGATGGAAATAAAAATGTCAAGTCTCTATATAGCATATGCTACTGTAATTCCTTTGAGCCAAAGTATTTATTTCTCTCTTTTTGGCTAAATTGG…	21690950	21691550	CTCAGGGCAGGTGAAAAATC	59.67	20	TTCCCCCAAATAATCATGGA	59.95	20	273	513	785
Pm1	12534193	C	G	INTERGENIC	GAGAAAAAGGGTGATCGTATTTTGGTTGCTGTAGATAATTGAAAGATTCCAAAGAAGAAAGAGGAATGGCTGAAGGAATAAGATGAATTTCATAAGGATAAGGGTATGCGATTGAGCATGGTGGATAGGTACTCCAGAGAAAGGCGACAAAAGCTAGATGAGGTGGAAATTATAAATAAGAGGGTTCGACAGGATCAGGACAAAATGGGTCAGTAGATTGAAGATTTTAGGACCCAAGGTGGAAGCCCAGAGTTCACGACATGCTAAGGCCACTTTTGAGGCACAAATTTTGAATTCTATCGTACTTGTAGTGGAGATTGGGAGTTTAAAGCCTTATGATGAGGATGACGAAGCAGAGAAAGCACAAGGTCTGCTCGGTCTTAGTCTCTTGAAGGGAGA…	12533993	12534593	ACTCCAGAGAAAGGCGACAA	59.989	20	CTGCTTCGTCATCCTCATCA	59.942	20	226	679	904
Pm1	10689839	C	A	DOWNSTREAM	ATTCTCATGGCGCTTTGCCTTGCAATTTCCTCAAAAAATTTGGATGCATTATTGGTAGAATTACTCCCTCTCTTCGCCTTCGTTGCCTTCCTCCCAATAGGCCTCGGCTCCCTTTGGATGGGTGAGTCTTGACTCATCGGGGAATCCATAGACGAATCCGATGCCGGGGAATCATAGAGTGGCGTCTCGTTCAACACTACCGTCGGACCCGTTGGAATAATTCATAATCTTTTACAATTCTTCACCACCTCCCAACATTGGGTATGGTTGAAAGTTTATTTGCCTTGCCTAGTAGCACAATACCACATTTTGTGCTTGCATAATCTATATTAAAAAAAAAATAGAAATGCAAGAAACTTAAAAAAATATTGGCAATGCAACAAATATAAACAAAATAAT…	10689639	10690239	CTTTGCCTTGCAATTTCCTC	59.823	20	AATGTTGGGAGGTGGTGAAG	59.82	20	247	561	807
Pm1	6262528	T	A	INTERGENIC	ATGCCACCAACATAAACACTAAAACTGTATCTTTCTGCCATTGAAAGTCTCCTTGTTTCTACTTGTGGTTTGAGCGACGTCTCACTCTCTAGCCTCTCCCAAAACTTCATGATCAACATGTCCGACATAAATATTTTTTTTTATAGATAATTAGGCAGAGTTGTAAGGCATGAAAACATTCTGTAATATATGAATTCAAATTTTTCGTTTTATTCAACTTATTACTCTTCGTGTTTATTCAAAAACAGTGTTAAAATTTATCGAGACAAATATATATAACTGGTTGCATTTATGGAACAAAAAGATCAAACAAAAACCAATATATATATATGGTTCAATTGCTACATGTATTTTCATAGTCAATTTTTCATAAACATATGAGAGGTGCCACATAATATT…	6262328	6262928	TACTTGTGGTTTGAGCGACG	59.904	20	TGTTCCATAAATGCAACCAG	57.069	20	240	608	847
Pm1	17752547	T	C	INTRON	CAAGATATGTTGGTGCCTATTTAATATGCATCACAAAATGCACAATTGCAGCTTTAATCTATGTCACTGGACAAAAGAAAATATTAAACTTAGAACCAAATTTTAAAAACTGATATGATACATAAATCTATCAATCTTATATACCAAATTTCCAGCATCAACGGTACAGAAGCCATTAACAATGTCAACGAGGACAAGGCTGGTCTTGACATCCCCGGTAAGTACCAAAGACGTTTGGAACACTGGCAGCTCCTCCTTTAACGAATCTATAATCTGTTGAACCATTTATTTTTCTTGTCTTAAACTTTTGGTGCTATTAAAGAAAATATGACACAAGAGTCAAATGAATGAAGGGTATTTATAGAAGTACTGGAAAACACTACAACAAACATGACTTTT…	17752347	17752947	TTTCCAGCATCAACGGTACA	60.111	20	TAAAGGAGGAGCTGCCAGTG	60.529	20	112	697	808
Pm1	4371581	T	C	DOWNSTREAM	CGAAGAAAAATGAAAATTATTATTAGCCATTTATAGTAAGGATATGACCAAAGAGAAAGCCCATTTATTAGTAGCCACCGAAACCTCTTTCACCGATATTATCCAATGTTGTCCCGTTTTCAATTAAGACCCTCTAAATTAGAGGAAAGGGATTGATCGATAGGTATGGGCATGGACTGTGGACGTAACAGTGACAATGTTTGTGGAAGGAAGGGAGGGGACCATATTTTCCCATTGTTTTTGAGTGACATATGAACGAACGAATGAATGAATGAAGAAACTTCAACAATCCAAACTTGATCTTGAAAGGCCTCTCTCGACTCAATTATTCACATGGCATTGGCATATATTATGTTAAGCCAAGCATATTCTCATGTTCTTCTCCCTGCGCTGCGTTGC…	4371381	4371981	CGATAGGTATGGGCATGGAC	60.177	20	ATATGCCAATGCCATGTGAA	59.775	20	191	706	896
Pm1	21502294	C	T	DOWNSTREAM	GAACCAATTTGATACTAAATGGAGAGTTGAAGGAAGGTTGAAATGAAAATTTTAGTTGGTGGACCAAAATGAGACTGGAGCGAAAATTGGGGGACCATTTCAGTCAATAACCCCTAATAATTATGTATAATATAAAACTTCCAAAAATAATTTGCAATGTTAGCAAAGCCAGCATATGATGTTATTCTACAGAACATAAACAAAGAATTGATACAAAAGCATTCTAGATCTATCCACATCTAAAAACAATAAAGTTGTACACCAAAGCAAGTAGCATTTGCTAGAAACAATGGAAATATATTATATATTTGAACAAAGCAACTGACCCTAAGGAGGTTTTTTTAGACAATCTAGACTCCCCTAGGTTACTGCTCAAGGATTTACGAAACATTCACAATG…	21502094	21502694	TGCAATGTTAGCAAAGCCAG	60.014	20	CCTTGAGCAGTAACCTAGGGG	60.13	21	226	701	926
Pm1	1873111	T	C	DOWNSTREAM	CCCCCGTTTGGAGGAAAAACTTGCCCATACTTGCGTTTCACATATGACCCATGTAACGCTCTCACAAGATATACCAAGCGTGAAACACAGTTTTCATAAGGACCGACGTGGACAAGTTTTTTTCTCTCAATTTGGAGAGATATATGGATGGTTGTTTAGTGGCTGCCTTTATTCAAATTGGAGATCTAAATTTATTACTCTTGTGCACACGCTTTGACAGTTACATAATCTTTTACGTCATCATGCATGAATGAAGCTATAGCTTTACTACCATACCATACCGTCTCATCTGATCATAACAGTGAATTGCGGAAGCAAGTACTGTGTACCATACATCCGTACAAAATTTTGACTCTCAAGCAGAATTTCATGTCCTTCAACATGATGGCTGTCCACACC…	1872911	1873511	GACCGACGTGGACAAGTTTT	60.012	20	ACTTGCTTCCGCAATTCACT	59.882	20	220	649	868
Pm1	7273774	G	A	INTERGENIC	GTGGAATTTTTATACAAAACTAATTGTAGATGAAAGCTAAGATCTTGAAGATGATTGTGGAATTTTTTTAGAAATTTCAGAGCAGCCAATAAGAGCAGTCTTTGAAGTTAAGTCAGCATAAGTTGCAATCCCATCAAAAACTGTGCTTCTGTGGAAGAATGATTATTTGAAGACTTTTCTGATTTTACCTCAAGTCGTGCGATATATGGCTGGAAAGATAAGACAAACACCTATAATTTACATATTTTTCCCGAATTTTCTTGGAGGAGGAACTACCCCAAACGTGAGTGCAAACAAATTGACGTGTTATCCTAGTCAAAGTAGGAAGAGGAATCAATTACTTACCCATTTTGGATTTATGTTTTAATTAGATTTTTCTTTATTTTTGGGCTGTTGTAA…	7273574	7274174	CAGCATAAGTTGCAATCCCA	59.688	20	GCACTCACGTTTGGGGTAGT	60.035	20	178	662	839
Pm1	19289360	T	G	INTERGENIC	ATTGATTGGTACTTCATTATGTTAATTTGGCTTACATCAAGATTTGAATCTAGAATTTAACCTTTAACCCATCCCACCAAATACCATTTGAGTCAAGACTCATGTGCTTCAATATAATAAAATAAATATCAGTGTCCTCTAAAACTATCATAAAGAACCTTGGTGGAAATTTAGTCGACACTGAATATAAAAAAGGTAATTTGGTAATGTTTTGTGATGCATAATTGTGAACCACAACTTTTTTAAGCGTTTATTCAAATGCTTGCTATTACTTGAAACCTCAAAAAGAATAACGTGATTTTAAAATTGTGGGGGAAAGAAAGCTTTCAAAATCTTTAAAGAATCTCAACATGTTACTCCACGTTTGGTAGCATCACAAAATACAAACAAAATATATAA…	19289160	19289760	AACCTTTAACCCATCCCACC	59.919	20	AGCTTTCTTTCCCCCACAAT	59.94	20	267	607	873
Pm1	4246296	T	C	INTERGENIC	TAGGGGTGAAATGTTAACCATGTGGTTGTGTAAAATAGGATATGAGAAATTTTATGGTAAAATTTCCCAGGTGGGAAACTTTTAGTGATATTAGAGGAAAATATGATTTGTTGTGGAAAATTTTTATGAGGCATGTCAGCTTTTCCACTGTTTCACAATTGAATTTTGTTTGTGTAGTAGTAACTGATGTACTTTGGAACTTTTGCAGCTGTTGCAGGTTTGGGAGATATATAAACTGTTATACTCGAATACTCGAGTACTTCACCATACTTATCTCTTTATTAATTTCTTGACAAGGGGAATTCTTTGAAATCTTTTGCAAGTGGCAACTATGAGTTTTGTTTTCCGAGGGGCTAGAGCAGATATTGAAAGTGGCTTTCCAGGATTTATTCCTGAACG…	4246096	4246696	AGGCATGTCAGCTTTTCCAC	60.263	20	CCCTCGGAAAACAAAACTCA	60.081	20	224	677	900
Pm1	7028665	C	T	DOWNSTREAM	AGATAGAGTGAAGAGAGACTAAGAATATTGCTCGGAGATTGCAAAATGTGTTTTCGCATTTTCATTGAAAATACTGAAAACGTTGTTTTGTTGTTTTCAACTTTTGTACGTGAAATAGAATTCATTTTCACAATTTTGTTTTCCGCGTTTTCTCACCGTGCCTACCGAACGCAATCTCACCTATTTTCATTTTGGGAAAACAGAAAATGGGCCCGTAAAACATTACCGAACGGGCCCTAATTTAAAATCATTGCAGAACTTCAGGTGGGGAAAAGACAAAAAAGGACGGAGGTTAATAGAGCAAGTTGTCGGTTGGTACTAACTATTTTAGGGAAGAAGAAATCAAGATTATGGAGAAAACCAAATTGAGAATGTTGGATAAATGAAAAACACAACCAA…	7028465	7029065	CAATTTTGTTTTCCGCGTTT	59.979	20	TTTTGTCTTTTCCCCACCTG	59.942	20	151	679	829
Pm1	22039588	C	T	DOWNSTREAM	AGATGTGTTAACGATGATGAGAAGTGGGCAGGGCAGAGGAGCATAATATTTCTGATAAACAATGGAGGATACACAATTGAAGTTGAGATCCATGATGGGCCCTACAATGTGATCAAGAATTGGGACTACAGTGGACTGATTGACGCTGTCCATGATGGGGAAGGCAAATGCTGGACAACCAAGGTTCGTTGTGAAGACGACTTGATTGAAGCAATTGAGGTTGCAAATGGGGATAAGAAGGATTGCTTGTGCTTCATTGAGGTGATTGTTCACAAGGATGATACCAGCAAAGAGTTGCTTCAATGGGGGTCTAGGGTTGCTGCGGCAATAATAATGGATTTATTTTAATGTTTTCTATTGGCAGCAGCAACCCTAGACCCCCATTCAAGCAACTCTTTG…	22039388	22039988	AACGATGATGAGAAGTGGGC	60.081	20	CCTCAATGAAGCACAAGCAA	59.988	20	253	558	810
Pm1	4058475	C	T	DOWNSTREAM	ACCGTTATTAAAAGGTCACTGCTTTTAAAATAATCGGGATATTTTATTTTTAACAAACACTTTAAACTGATTAACTTTAAAGTGAAACAGATTTTTGGCCAAAAAAAGCAATCCCAAACCCTAAGAGGGGCGATAATATACTAAACTTACATTTACTATACAAATGTTAGGACTCGAACTCAAAATCTTACCTAAGTGAGCAATTACTACAAACTACTACACTAGTAAGTCTTTTCAAAATAAAAACAATAATAAAGGAAAAGAAAGTTGTGCAAAAACAGAGGAACCATTTGTGTACTAGATCTCTGAGTTCTATTTCTATTCAAATTTCTCACTTTACCCGTTTTGCACACTTGCACTTTTATAGAGACTTGCTCTGTTACACAAAACACTACCAGA…	4058275	4058875	AACCCTAAGAGGGGCGATAA	59.924	20	AAGTGCAAGTGTGCAAAACG	59.951	20	245	665	909
Pm1	6811529	G	A	INTERGENIC	AGAGATAAAAGGCACTAGAATTAAGTTTGGATACAATTTGATTATGAACCTGTGGTACCAACTAAAACCACTCGATACCATCTTTGTAATTTGTAAATATTAGGTACATGGGGTGGCATGGTACTAAAATCTTATGTGGAAGTCTCAGGGAGGATTTCAATCTAAAGTCTTAGAGTATGTCTAGCGCTTGGGCCTAGCCTGGGCAAAAGGCAGCCCCAAGCTCCAAAACCACCTCTAGCGCGCAAGGTTCAGCCTTGGCAAGAGCTGGGTTCCACGAGCCCAGGCAAGCCCACGGGCAAATTTAGCCCAAGCTGCTGCCTGGGCAGAATGATGTAATGCTGACGTCATAATGACGTCAGCAACTAAAAATAAGGGAAAAAATTTGAAAAAAATACAAAA…	6811329	6811929	TTAGGTACATGGGGTGGCAT	60.074	20	CGCTAGAGGTGGTTTTGGAG	59.869	20	141	648	788
Pm1	24816368	G	A	DOWNSTREAM	CAAGCTTTGGAACAGTTTACCAAAAGGGAAAATGAGGGAGATGGAAGGATGAGGCTTGAAATTGCAGAGATTTCAAAGGTGAGAGATAAAACTTGCTCTATCTAGATGTGGGTTTTAAAAGAGAGAGAAAAAAGATGGAAGAACAAAGCATGAAATTGAAGGGTTCTATAGGGGATGCTTGCCTTCGATGATTTGTCCTGGTTGCTAGGAGGCTTGCAACAACGCATGTGAGTTTTGAGATCAGATCTGAGATGTGTTTGCTAGGTAGAAAGTGTTTCCTTTTATAGGCGCTGAAAACCTTAATTTTATCAAGCTAGCCTCTCTCATTTTCTTTCACTTTCTTCCATTCCATCTTATTTGATGAAACTTCCCTAGCCTGAGCATGTAAGCCTAAAGCTT…	24816168	24816768	GATGCTTGCCTTCGATGATT	60.185	20	CCTCACCCACATGGAGAAGT	59.962	20	276	722	997
Pm1	2736983	C	A	SPLICE_SITE_ACCEPTOR	CGGGAATCTGAGCCGTTGATAAGTCTTAAAATCGAGGGCCGTGGTTCCTCGATCCGTAGCACTACGAACCAGCCAATGGGAGCGTGCTTTACCTTTTGTAAAGATGGTTCAAGAATGGGCTGTTTGTTTTTGGGCTTAGTGCCTCCAATATCAACAGCAGGCCATTCTACTCTTAAAACAGACCCTTCAAATTTCTTCCACTAAATTGGCCCAGAAAAATGAAAAAGACAAAATAATAATAAATTATGCATCTAAAATCCCGATTATTATCAAACCCTAGACAATGAAGATTCGTTGCAATTGATTTTTATTAGGGTTCACAATGGGCTGTAAATCAAAAGAAAATATATTTAAAACACGCGTTATAACATTAACGTATTAACAACATAGGGTTAATGA…	2736783	2737383	TTGTTTTTGGGCTTAGTGCC	60.11	20	TACAGCCCATTGTGAACCCT	60.375	20	209	672	880
Pm1	7718109	A	G	INTERGENIC	AGTATTCATTTATATCCAAAATTATTAGTAAGTTTAATTAATATTCATATCACATTAGTAACTTTAAGTAATATTTAGATCTTTTAGTTTAGTTAATACCCAAATGTCTTGGTTCCCATTTATACCCAACTAAATAACAACTTTAACCCTACTTCTTTTTCTTTTCGGTGAACCATAATTGTTTTTCTTGTTGCACTTCCATTTTTCTATTTTTCCCACATATTTCTTACCCTTTCTCTTCCTCTCTATCTTTGCATATATTTCTTTCTTCGGCCTCTTCCTCTCTTCTTCATATATTTATCTTCTTTGAATTTTTTTCTTCACCTTTATATTCTTTCATTCTTTCATTTTTTTAATGTGAATAGTGTCTACCCTTACTTGTGCTTGCCATTTGCCATG…	7717909	7718509	CCAAATGTCTTGGTTCCCAT	59.647	20	AAGAGAGGAAGAGGCCGAAG	60.088	20	188	648	835
Pm1	11085357	G	A	DOWNSTREAM	GACCAAATTTCTTTGTCAAGCACTTCAGAATAAAACTCAAGACATTATAAGTGCTTTAAATTTTATTGAAAACACAAAAATGCAACTTCAAGATAGGAGGGAACATGGTTGGGATGATTTATTCATGAGTGCGGTATTATTTTGTGAACTACATGGTGTTGATGTTCCTGATATGGGTGCTTGTTACATGACAGGTACACGTCGTTCTTGTCAACCAAAAGATGTTATTACAATTGAGCATGCTTATCGCATTGATGTATTTAATGATATTTTTAAACTGCATGTTGAGGGAGTTAAATGATAAATTTACAGAGCAAACAATTGAATGTTGAGCCAATTCTTAACAACTAAAATGAGTTATTAAAAACAGCTACTATAATTCTCGCAAGTGCACGGACC…	11085157	11085757	TGGGTGCTTGTTACATGACAG	59.624	21	ATAAACGGTCCGTGCACTTG	60.944	20	232	722	953
Pm1	5631221	T	A	NON_SYNONYMOUS_CODING	GTTGGTGTAATAATTTAAAATCTAGTTGCCAAATTTCCAAATGTTCCAATCTGTAAACAGAATGATGATAATGTCCTCACCCTCCTTCCCAGTGACAATGACAGCCATTTATCAATTTGGCCATGCTTTCCAGATAAGAAGCTTCTGTGATAGAAGTACGAAAGAAATCTAGGAAACCTCCTAGCTAAAAAGTACAAAAATTTTCTGCTTCGCGCCCACTTCTCCCAGGTTCTATGTCTCTCTTCCCTAGTCATGATTGAATCATATGGATTAACCATTGGAGCAAACATGGCAGCACCTGCAAGTTAGACCGCTATGGATCATGAAAAAATGCTTTTGGACAAAATACAGCAGAGATCCTAATTTCCTCCAAAATATTTTATTCATTACACAGTACAC…	5631021	5631621	ATCAATTTGGCCATGCTTTC	59.907	20	CGGTCTAACTTGCAGGTGCT	60.453	20	203	659	861
Pm1	1697764	A	G	DOWNSTREAM	TGTTCGATTTGAAACAAAATAATACAACATTCCATCAACAATTAATTGGTAAACAACTTTAGCTAATATGAATTTCTTGAAATAAAAAACATGCTTTTATTCGTTGGAAGAATGAAAAAACACCAGCTAATTAAATTCGCACTCAAGTCAACAAACAATAACCTTATATCACACACAAAATAATAATTCTCCCAACTTCTAGGTGAAACCTCCAATTCTGGTTTATTCTTGTGACAGAGAAAGTACCTCCTTAGCTTAGCTAGCTAATTAGGCCTCCTACAGTTCAATCTAATCTCACCGTTGGATCCAGTGAGTGGCTTATTATCTCCCATCTTGATCATTGCCTTGGCAAAGTCAGAATTGAAGGTATTGGCACTGCCGCTGTACGTTTTAACCAAT…	1697564	1698164	CGCACTCAAGTCAACAAACAA	59.936	21	TAAAACGTACAGCGGCAGTG	59.934	20	256	686	941
Pm1	21534074	A	G	DOWNSTREAM	GCTAGTAGGGTGAAAATGACTTTCCTTTAAGATAAAATTTCCTCCTATCCTTCAACGAAGAAAACATTTGATAAGCTTCCATAGTTGGTGAACCTCATATGGCATACTTTACTGGCTACAGACGAAGATGCAGATGAAATACAATGGCATAGAGCTAACTTGGATTGATAGTGCTATTAAAAAGCAAAGAAGCACTTGAGAAAAATAAAGTAAAAACTTTAAAGAATTTCCTAGTGAAGTATAACCTAATTCCTATATGAGCAAGTATGGCATGATTTTCACTCAGAAACAACAAAAAGGAAAAAGCGAAAACAAGAGATTCATGAAGAAGAGCATGGCACTAACCTGTCAAAAATTGTCATTGGTGGTGGCCTTGGTGTTTGTGCTAGTGTTGGGCTT…	21533874	21534474	TGCAGATGAAATACAATGGCA	60.088	21	CAAAGCCCAACACTAGCACA	59.904	20	273	677	949
Pm1	5319161	T	C	SYNONYMOUS_CODING	TTCTATTTTTTTCCAGGATTTTCAAGAGACGTGTCTTAGAAGTTGAGAGACTAAGACTCAAGTGGCTCTCAAATTTCTTTGGTCTGTAGACTTTCTCCTGTACCAAAAATGGGAAAGCAATTGCAGCGCCAGGACTCTGGTGTTGAGAGCAACCGTCCAGGCTGCATGTGGAGCCTAATGCATATGCTTGATTACCATCATTGGAACAATGTCAAAAATATGCTTCCACACAGAAAGCGCGCCGGAGGGAGACGAGTCAGATGTAAGCCAACTCAATTCACCCCAGCACATCCTTTCCGCTGTTCATGTGTGATCCTGTTTTTAATAACTTGATACAGAAAACTCATAGTGAAAAATCTTCTGTAATGATATCTCATGCAAAGCTTCTAAGTTTATGAA…	5318961	5319561	GCCAGGACTCTGGTGTTGAG	60.861	20	GTGCTGGGGTGAATTGAGTT	59.973	20	162	676	837
Pm1	1690469	A	G	INTERGENIC	GTGTGCTGGTGGAAGTGATATAACTGCAAATCCATTTTTTAATGGACATGCACATATATTATCAACATATAATTATAAATTTTAATTAGATGTAAACTCAAATATGCAGAGTTTGTTTAGAAAGAGCGATAGTAATTTATTGATGAAACAGAGTAAAGTACAGAGCAATTATAGTGTCAAATATGAGTATAAATTTTTTAATGAGAAAACGTAAAAACAATTTGGTTTGATCTAGAGAGAATTACGCAAAAACATAAAAAGTTCAAAACTCCAGTTTGACATACAAAAGCACCTGTACTCAGATTTACAATACAAATCCACCATAAAACGGCAAAAACAACAATAGTAAAATACAACTTCAACAAAAGGCAGAGCTATTGAGAATGCAGCAAAATGAAT…	1690269	1690869	GCAGAGTTTGTTTAGAAAGAGCG	59.736	23	GCCGTTTTATGGTGGATTTG	60.188	20	227	654	880
Pm1	9058745	C	A	INTERGENIC	CAACTTGGTATCAGAGCATTAGGTTCAATTTCCTGTGAACTTCGCACCTTGTGTGCATTTGACTCCATTGCAGGTTATCTTGTTGTGATTATTTTTGTGCTTGTTTGCAGGTATTGTTAATTCATGAAACATTCTAATTATGAGGGAGACTTTGCGATGTATTCCAAATGGTCATTTCTAACCGTCTTCTGTCTCCAAGCCAACATACTGGCATTTCTAACCATCTTTTGTCTCCAAGTAACAGATTAGCATTTTGGGCTATCTTATTTGTCCATGCTTTGCTTCAATGTTTAGGGTGCATAATCGAGTATATGTACATGATGATGAAAGGTTTCCCCTGGGTAGTTCTAGTTATATAGTTGGTGTACCTTACGCAATTTTCCACTACAAGGATGGTGA…	9058545	9059145	TTTTTGTGCTTGTTTGCAGG	59.888	20	GGGGAAACCTTTCATCATCA	59.727	20	247	640	886
Pm1	2802445	T	G	DOWNSTREAM	TCAAACCACCACTGTTTATTCTCTTATCTTTTTTGGTGAGAAAGGGAGAAAAACCCCAAACAAAACAAACTAATAAGTAAACCATATTTTCTTATCTTCGTTTCTGTCTTCTTTCTTCTTACGCCCCGGCACCTTCTTTTTTCCTGTGTATTCAAAACCCACCCAAATCACATCTCTCATTTTCTCTCCGTTTCTCTATCTCCCTCCCAAGTTCTCTGGTTCTCACTCCTTCTCTCTCCAGTTCTCTATCCTTGGCTCTCTCTCCCTCCCGATCGTTCTCTGTTTTCCCCTAAAAGAAAATTAGAAGGCGGATGGAGAAGCGTAATGAAGAAGCGTTAGACATCGGAAACCTTGGGCCACAGTGGCAGCTGGATGAGGAGGAACGGAAGAAGATGAAGG…	2802245	2802845	CCCACCCAAATCACATCTCT	59.779	20	TGCATAATAGACGAGCGACG	59.999	20	267	706	972
Pm1	12950120	A	G	INTERGENIC	GAATAAAATTGAATAAAAGACTTTATTTGTATTTTTTTTTTCCGAATAACATTTTAATGTATATATATATATTTTCTTATAAATTTGAAGGCATGGAAAACAATCATGGATGCTCTCGTTTTGGGAGAAATGATGAAGATATTTGTCTTGCGGATAGTGCAACTACACACACAATTCTTCGAGATAAAAAATATTTTGATAATTTACATTTATCAAAAGCAAAGGTAACTGCCATACTAGGTTCTGCAAACCTAATTGACGGCTCTGGAAGAGCTCAAATTTTCTTACATAATGGGACTCAATTCTCCATTGATAATGCTTTGTACTCTTTGAGATTGAGAAGAAATTTACTTAGCTTTAAAGACATTCGAATGAACGGATACCATACTGAAACTAGAA…	12949920	12950520	TGTCTTGCGGATAGTGCAAC	59.871	20	TTCCAGAGCCGTCAATTAGG	60.206	20	127	692	818
Pm1	9815563	T	C	DOWNSTREAM	AGGACTATTGGAAGCAAAATTGTTTGGTATGGAAGGATAAGCGGAACAAGATGAAGGATGCCAAAAGTTCAGGCGCAACAAACGTGTCATCACCGATGACGAACTTTTGATGGTTACAGATGAGAAGCGTAACAGGGAAGTCTTGGCAAATTCTTTGGGTATGAGTTTTGTTTCAGTTTGGGTTCTAGATTCCTGTTGTTTGATTCATGTGTGTTCAAATAGGAAGGAGTTTGATACATATGAAGAAAGGGAAGGTAGCAAGATTTCGTTGGGAGACAAAACAAGTTGTTAAGTTTTGGACGTGGGAACATTAAAGATCAAGATGCATGATTGTGTTGTTAGGAGCCTTAGTGAGGTGAGACATGTACCGGAACTAAGATGGAATCTAATTTCGCGCAA…	9815363	9815963	AACAAACGTGTCATCACCGA	60.008	20	TCTCCCAACGAAATCTTGCT	59.813	20	200	625	824
Pm1	10891799	G	A	DOWNSTREAM	GGCTATTTAGTATGATCAAAGGTCTACTCCAAGCAGTGGTGGACTTGTGCAGGCGCAAGGAGGTGCGCCTGCACCTCCGGTCGCAAGAAATCGCCATTACAGAGCCTAGAGTTGCACCTCTGCTTCAAACCAGATATGCACATAATGTGTTCGACGAAATACGCAAACCATTGGGCGCTGCGCAGCTGCTGGTGCGTGCTGCGGGCTTCTTCTTTTTTTAACGAAGCCTAGCCAAAACGACGTCATTTTGGACCAGGATTTTTAAAATGCGATCCTTTTTTTTTTATATTAAAAAAAAAAAAAAACCTTGCCAAAACAACGTCATTCTGGACCAAGGTTTTTCAAAAGGGCTTCTATTCCTTACTTAATTGGGTTTTAATTGGGAGTTCTCTTTATTCA…	10891599	10892199	GAAATACGCAAACCATTGGG	60.188	20	CGTTGTTTTGGCAAGGTTTT	60.011	20	166	704	869
Pm1	5236016	C	T	DOWNSTREAM	ATTATCTTGTAAAGATCCTTTGTTAGATGTTGATCAAAATGGTAGTTAGTTTGGTCTTCGAATTTCTCTTTTTCGTCCAAGTTGGAATTCAAAGAATTTGTGCATGATGGAGTGCTTACTTTATAAACTCAGCGATCTCAATCCCAGTGAGATGATTCTTTAGAATTACAAATCTTGTTAGATTATGTCACTGACAATTACTTTCTCACATCTTCATCATGTGTTTAAGTTCTCTTATATCTCACGGTCATTATCGCTACTTTAATTATTGTTGAATGAGTGTGTTTTTAATTTACCTGCCACATGAATTTCAAAAATTATACATATTCAACAAATCTCACAATCATTATTATTACGTTAATTATTATTAAATGAGTGTAATTTAATCTACCTGTCACA…	5235816	5236416	TTGTGCATGATGGAGTGCTT	60.272	20	TTTGAAATTCATGTGGCAGG	59.518	20	218	646	863
Pm1	12231881	C	T	INTERGENIC	ATGACTTTTCTTTCTTTCTTTATGTTCTCTCTCTCTCTCTCTCTCTCTCTCCCCCGTCCCCAACCCAACCACCCCAACCCATCCTCTTATTCTCTCTTTTATCTTCTCTCTCTTCTCTCCCATCCCCTTCCCAAACCCAAACCCAACCCCCAGCGCACCCCACCCCTTCCCTCCCTCTACCTTTCTCACTCTCACTCTCTCTGCCTATCTCTTCTTTTCTCTCTCCAGACCCAACCCCTACCCCAAATCTAACCATCCATGGAATTACTCAACACACCTAAACCACCACCACTCGAATTTTTTTTTAAAAAACTCCTCGATAGCCACTGCCCATCATCTTCTCTCTCTGCAAAGAGAGTAAGAGTAAGAGAAAGAGACACAAAAAGAAAGAAGATGGGA…	12231681	12232281	CCCCAACCCATCCTCTTATT	60.011	20	CGAGTGGTGGTGGTTTAGGT	59.884	20	224	620	843
Pm1	1114902	C	T	DOWNSTREAM	TTTAAGTTATGTGTAGAGATGTTCAAGTGCAATATTCATCACCTTGAGCATTGTCTTTGGATGATTAAGTGAGGGCTTGAATTCAAGTTTTCCTCATTATTGGGATTTTTTCCCTTACTCAATTTTTTTTAAACCTAGGTTTAACGATCAAATATTTTTTCGTGTAAAGTTCACAGGGTCGATGTTTGCTTTAATTACCACAAATTTGAAAGTCTGAATTCTCTGCTAATATTATTTTTTTTAATGTCGATACATTGGTTTTATTTTAAAAAGGCATTGGACATTAAGTAACAACAGAAACAGATAACCGCGCTGAAGATTTTAATAATTATATTAGTTAGTTGTGACTTACACTTTATTTTATCAATGAAGAGGAATTATTCAAACTTGTGGACTCTT…	1114702	1115302	ACAGGGTCGATGTTTGCTTT	59.598	20	TTAAAATCTTCAGCGCGGTT	59.853	20	153	721	873
Pm1	3561658	C	A	INTRON	TAGGACCAAACACAATGGACAAATGGAAAAGCAAAGCAGCCATAATAATCCAACAAACAGTTGATGTTATAACATAACTTGTTTCATTAGGAGAGAACAGGTCGCTGCTAGGATGGAAGTGAGTGCCTTCTTTACCAGGAGCTCTATACCACTTCAGTGATAAAAGCAAAAGCAAAAATTAGAAGCTAATTAATCACAGACTCAGAAGATCAATCTGTATGATTGAATTAAGAAGTCCAACCAGATAGAGGGGGAAAGAAAAGAATGGAAAAGGCATTGTGAATCTCAGCGTTTTGGTGCTGCTAGGCAAGCTTTTGTACAAAGACTCTGTCATCTAAAACAAACAAACCCGAGTTAAGGAAATGCAAAATTGAATATCAAATACAAAGCATTAGAATA…	3561458	3562058	GAGAACAGGTCGCTGCTAGG	60.156	20	TTGCATTTCCTTAACTCGGG	60.067	20	276	641	916
Pm1	11821836	G	A	INTRON	CTGTCATTTCAATTTATGGCAATTGAAGATTTCAGTGTTTGGATTTATATATGTAGAATTTCGTAAATAACATAAATTGAAAATTTCAATGTTTGGATAACTCATGTAAATTATAAATGACAGAAATTAAATATTTCGAAAGAACAAAAAAACTAATAACCGACATAGAAGGTATTCCTCGAAGTATAAAATAACATATCGTTGATGAACTAAATAACTCAACTTAAACAAACAAAGCATAATAGCAAACCAAATCACTCCCCATGTGCAATAAACATCATCAACATACTCCTTTTTTCTCAATTGGGAGTGCCTTCAACATCTGAAATTGTTTGTCATTTTCTATCTGCCAAGCACATGCTTTGAGTTGTTCATTTTCACTAAGACCTGGTACTGCTT…	11821636	11822236	CCGACATAGAAGGTATTCCTCG	59.98	22	GCATGTGCTTGGCAGATAGA	59.979	20	202	708	909
Pm1	3727161	C	T	INTERGENIC	AACAAAATTGAGGAGAATGATGAGGGGGAAAAAATGGGTTCCAAAGTCTTCTGTTAATGCGTCAATTGATTATCTTATGCTCATAGTACTAATTCTTACTATATGCGGGTATACTTTAGTATACTGTGTACTCTAATTTATATTCTTATAGAGAAAAGTGAATCTGTCAATTTAACGGCTATAACTGTGTTCGCATATAACACTAATTTGCCAACTGCCAAGAAAATCTTATGCAATATGTATTTGATGTGTAAAATAACAACCGATTGTAATAATTAATCTCATAAGGACAAATTGACTTAAAAAACACTCTTTGATTCCTTTAGTACTCATTTGATCCATATTGAAGGAGAATCAAGGAATCCACACCCCCAATCATGCATTCCCCTCTCAAGTGAA…	3726961	3727561	CGGCTATAACTGTGTTCGCA	59.895	20	TTTTTCTTTGTGGGTCTCGG	60.081	20	269	724	992
Pm1	9960835	T	C	INTERGENIC	CCAGATATTTCCTTGTAATGATTTGTACCCACCAAAGAATTTTTCAACCTAGTTCTGCTAAAGCACCATTATTAACATATTCCAATTTTCTTATACCTACACCACCCATGATACTACAGAGTTTTTCCCTTTTTATTCTAATTTTGAGATTATGAGGCTTAATTCATCAAGCATAAACTGACTCAATTTTGATAGAAGCGTAGGGCCCAGACCTTTCTGTGCTCCAGAAATAGAACCTTTGGAACAGAGCCTGGATTCTCTGGGAGGGCAACCAACTTGCTCCAGTGCAGTACAGACTACAGTAACCAGGATAAATGAAGTTCAACAAGACTTGAGCCATATAATAACATGCTAAATAAGAAATATGACATCGCACTCTCAGCAAATACATTGAAGAAA…	9960635	9961235	CCCACCAAAGAATTTTTCAA	57.581	20	GAATCCAGGCTCTGTTCCAA	60.195	20	231	576	806
Pm1	8879798	A	G	INTRON	TAGTGCTTGCCCTGAGCAATGTGAAGTTGACTGCGTCACATGCAGTCCTGTTTGCAGTAAGTTCACAAAACCTGTTGTTTATGTAATTTATTAGAATGTGATTTCCACTAACCCCTTTCTTTTTCCTACAATAATACGATTATACGACTATGCTAGTTGAACATCCTTTACTGTTATGTGTTAATTGTATAACAATTATCAATTGCTACATCCTATATAAGCTAAAGTTGTCTAAACATATCTAGCCAAGCTTTTATATTTATTTATTTTGTGTACAAATTTATTTATTTGTTATGTGCACAAGTAGTTTATAATGATTGTTGTGAAATTACTCTTTTGTCATAATTATTTAAATCATAACTCTGGAAGAAATAATTAGAATGGATTTTGATAAATCTG…	8879598	8880198	CCACTAACCCCTTTCTTTTTCC	60.205	22	TGACAAAAGAGTAATTTCACAACAA	57.986	25	238	653	890
Pm1	21588403	C	T	DOWNSTREAM	AAGCTTAGACTTCAAGTACAAGATGTTGACAGGGCAGAGCTTCTGTTTTTATTGAGAGTTTCAATGTAAGCAACATGCCCCATCTTTTGAACACTGTTAAGAAAATGAAAGTACATTGACGATTGAAGGAGAGAGAGCAAATCAAACTTCTGAGAAATGAAATCTAATCTGAAATCTTGATATCCATTCAATGGGGAATGCTAGCAACCTTCTCTCTAACTTTCTCATTTGGACCTTCTCATTTCTTTGCTTGACATGTGTCATTCTCCTTACACTTAAAACAATGTCATTAATATATTATTCAAGTTAACTTTTGTTTTCCAAGTTTACCCTTATTAAATGTATTCAATTTATCCAAAAACATTCACAACTTTCTTACCATCTTATTAATTTTTTTTT…	21588203	21588803	ATGTTGACAGGGCAGAGCTT	59.874	20	GCAAAGAAATGAGAAGGTCCA	59.302	21	228	571	798
Pm1	4246623	T	C	INTRON	AACTATGAGTTTTGTTTTCCGAGGGGCTAGAGCAGATATTGAAAGTGGCTTTCCAGGATTTATTCCTGAACGACCAGCAATGGTATGTTCATTTACATACATTTACATGTGGAAGTATGCATGCTATGTTGTATACGTATCTATATGCATCCTGGTCATTTGGAACTCATACATGTCTTGATGAGTTTATCATGCCATTCTGCTGACTGCTGACACTTTTCCCTTTTTGTATCAGCGTATTCATGCTTCTCGACCAGTAAGCACGAATTCACTGGCTTTTCTTGTCACGGGTAATGCATTTGTTTCTGTATTTTTTATTCATTGCATGCCTTGTACTAGACCACATTTTTAATCCATAAGTTGCCTGTTTGCTTAACAGTTATCTTGCTATTCATGCTT…	4246423	4247023	TGAGTTTTGTTTTCCGAGGG	60.081	20	AAAAGCCAGTGAATTCGTGC	60.257	20	275	554	828
Pm1	13221800	T	C	DOWNSTREAM	ACGTCGGTTCCAAATAAATGAGAGCCGTATTACAGAATTTATACGTCATATTTTGAAATATAATCGTTGTGTAATGACTCTGAAACGGCATCTTTTCCAATTCCACCGCCGTGTAAAATAATTTTAACGACAGGATTTGAAAATAAACAACGTGGAAAAAATGATGGGGTCATTAATTACGACACAGTAATTTATAAGGATGACGTTGTCGTCTATATACAACGTCATTACCATGAAAAAGACCACCGTGTTTAATAATTTATACGTCTTCATTAAAAAAATTAACGTCGTCTAATTCATATATCTTAACGTCGACAAATTTAATGGACTTCAAATACCGTCGTGAATTCATCCTTTTCCGCTTCGTTTATGAAAGAACATACGACGTGGTAAATTTAT…	13221600	13222200	TCTGAAACGGCATCTTTTCC	60.192	20	AAAGGATGAATTCACGACGG	59.933	20	279	627	905
Pm1	11914844	T	G	INTERGENIC	CACAAAATAACATCACATAAAAATGGGAGCATAGTATAAATTTAACTTACAACAGGTAAAGTAGCTTGTCTGATCCACTCCAAAATGCGCGGATCAAGTTTTTCATGTATAAGTCCAAATTGCCCATTTGATAACCATTTCAATTTTAGTTTTAGTTTTCATTTTTTGTGCGAGAGTATAGAGGGAAAAGAGGGAGAATATAAATGAGAATGAGAGTGAAGATGAGATTGAAAGGGAGATGGAAGGGAAGAGTAACAAAAGTGAAAACAAAAACTAAAAACTAAAATATATTTGAAATTGTTTTCACTTTTGTTAATCCTCCCTCCCATCCTCCCCTCTGATCCCCTCTCTCAATCGCATCCTCACTCTCATTATCACTCTCTTTTCCTCTATACTCTT…	11914644	11915244	AGCTTGTCTGATCCACTCCAA	59.859	21	TCTTCCCTTCCATCTCCCTT	60.008	20	189	611	799
Pm1	15245801	T	C	NON_SYNONYMOUS_CODING	TTGTAATATAGCCCTATGAACTCAGTGAGCTATACGTATATTGACAGAAATAAAGAAACTTCAGTTATTTCACATCCACTCAAAAAATCTGCAGAGCTAGTTTACCTACCTGATTACCGTTTATCGGAAAGACAGGATCATGTACCACAAAGCTGTTGTTTGCCACGAACATAAGCGTCACAGAAGGCACTTTGGGAAGATCTTGAGAACTGTTCTAGGAAAAACCACCAGAACAATGGCATAAGATACAGACACACACAACTGAGGGAAGTGGGGCCGGGAGATTCTCAAAGCTTATAATTTCATGAAAATTCACCTTGTATTGTAACAGTACTTCCAAGGAGATCCTGCATAGTTGGTGATTGTCGCATTTACCTGTCTGTCAAACTATCAATGAAC…	15245601	15246201	CATAAGCGTCACAGAAGGCA	60.011	20	CCCACTTCCCTCAGTTGTGT	60.002	20	106	718	823
Pm1	24288679	A	G	DOWNSTREAM	TATTTTACTGTACGGAAAAGAAATCAAACTCGAATACAAGAGGACGAACACATTCGTCGACCAACTGAACTAAAAAGAGAAATTATAAACTTTGTTTTTTTTACCCATCTTCTATTAATTGACGACACGTCATTCTCCTATCCTCTTTGAAAGCAGGCCGCGTTTAATGACCAAAATGACCCTTCAATTGTTTGGAAAATATGAAATTGCCCCCGGGTGAATTGGCCTTGTGATCCACACCACACCATGTGCACGTGAATATAAGAATTTTTGTGTTGATGTCGGGTCCTTTTCAAGGAGAACACGTCATCCGCGCCAGCCCGTGACCGTTAGGGTAATTTGGTCAGTTCAGACTTAAGGGCGGCTAAACGTACAGTGGCAATCTTGTGATTTTGTCTC…	24288479	24289079	CCGCGTTTAATGACCAAAAT	59.832	20	TTAGCCGCCCTTAAGTCTGA	59.975	20	211	706	916
Pm1	9876168	A	G	INTERGENIC	TTACAAGCAAAGCAAGTTTTCATATTCTAAAAACGTCGTATTATATTTTCATTATATAAACGCTGTTAACGCTTAGTTGAGTTGTACATTACAATCACTCACTAAGATATGCTATTAAAGCTTTGATATGATGCTTGCGGGAAATGAATCTACCTCTTGCTGATAGCAGTTTAAAACTTTTGGATCTGATATTTTCTAGCATTGTAACTTTTATGCATTATATATGTACTAATAACCGAAAAATCGGTTTTTCTCCAGTACTGCACTTAGTGCAAACACCCTTTCACATTGTCCAACTAGTATATTGTAGCACAAGTCTCCGAACTAGTACATTTACCCGTTCAAGTACATACTCTACCACTAAAAATATAAACCTTAACTGTTCGCACTTAATGCGAT…	9875968	9876568	GCTTGCGGGAAATGAATCTA	60.175	20	TTGGACAATGTGAAAGGGTG	59.389	20	164	681	844
Pm1	13006401	A	T	INTERGENIC	CTATACCTATTCAATTAAATAGTGAATTCCAGAGCCTTTTGCCCTAGACCAAACAAAAATTTACGGATATTTATAAGTTAATTGCATGCCTATCTTTTTGGGTTTTGCCACCGCCAAAACCCACTACTTGGAGAACTCAAATGAAACAATGTGTTTCATTAAAAGATATCAAAGAAAGAGAACAGTGTCGTTCTAGCAAAAGAAATTAGGTATAGTCTTCTTCTTCGCAGAACCTTGCGCCTCTGTGGGTCCGCCACTGGCTGCATGTCACGTGCTTAGTGGAGTTGCTTAAAGTAGTGGCTATGTATAATGTGTCTTCAATTGTTGAATACTGATAGAGTTGCATGTCTTTTAAACTTTAGGTGAGTAATTGTGTGAGTCTAGTTAGTCATTCTCATA…	13006201	13006801	GCCAAAACCCACTACTTGGA	59.971	20	CTAAGCACGTGACATGCAGC	60.628	20	167	661	827
Pm1	868231	T	G	INTERGENIC	CTGTGCCTTCATGCAACCACACCTTCCATTTGACCTGCACTAATCTTTGGCTCACTTCTCAGCTTTCATGCCCCGTTTGTCGTGAGAATTATGAATGCAGTTTATATGGCTTGTGCGCTTAATTATCTTAGACCTCATTTCAGTCTCACATTCGCATTCAAGAATTTTTCAATATAATGTGACATGTGATGTAGCGCTATTGATTAATTATTTTCATTCACATAGTAGTCGAGAAATTCTTCGGTGTGACATTCGCACTCAAGAATATTTCAATGTTGGCTATTGATTTAATATGTTAACATCTTTCTCTCTCTCTATATGTTGAACCAAAAAAAAAAATTATATATAAAAAAAAAATTGTGGGTTTAGATAACCCCCATAATGTTGGGTGGGTGATTC…	868031	868631	ACACCTTCCATTTGACCTGC	59.973	20	CACACCGAAGAATTTCTCGAC	59.726	21	230	567	796
Pm1	4940802	T	A	INTERGENIC	CAATCCAACTGCCGAGATGAAAAATATATAACCAATCCTTAACTTAAGTAATTATTGAAGAATGTCCCATATTGTATAACCAATTTCTTTATATATGTGGTGATTTTTTTATTATTATGAAAAGACAAAATGAAACCATTTCATGATGTAATCATTTCATGCTAGCTATAGTACAAAGAAGGCTATCTTTCCTGTCTCTTTGAAAGAATTAAGCCCTTCATTTCATGATATGTTATGTCTACCACCTCTAGAATAAGTTAGGGTAGAAATGCAAAGTCTATCCCATAAAATGGAGACACCTTTAAGAAATGGAGATAAGCTGATAAGCATCATCCATAATCATATTAACTTGTGTTTGTGTATGTTATGCTCACAAGTGCAATGCTGTCCAGGCAAGCA…	4940602	4941202	AAGAAGGCTATCTTTCCTGTCTC	57.401	23	ACAGCATTGCACTTGTGAGC	60.064	20	213	724	936
Pm1	6153430	C	A	DOWNSTREAM	GCCATAAAAAATAGCCTACTTTTTACCATGGTATCTTCTGAAGCCATTTTACCTGGTTTTTAAGTTGAATGTTGTAAGGGAAGACCATTGACTGATTCACCAATGTCTATTATGCAGGATCTTGTTGACCGGATATTAGCACTTCTTTCTGAAGATCAAGGTAAATGGTTCTGGTTCAGATGCTTTAATTGTGCCAATAACAGTCCTGATTGGGTATACTGTTTGTTTTTATAAATGTAGCTAATCTGTTGGGGTAAACATGGATAATTCCTTTTCATCATCCATCATGTAGTACATTGAAGAAATTATGACTATTTTGTTCTCAATTATTCTCTATAATAAATTATTCGGTGCTGTGAATCCTCAGCGTGCTACATATGTATAACACTAATGGTACTT…	6153230	6153830	CAGGATCTTGTTGACCGGATA	59.94	21	TGTAGCACGCTGAGGATTCA	60.562	20	262	663	924
Pm1	24052623	G	A	DOWNSTREAM	TTAGGAAACTTGTTTGCTCTCTCCTTCTTCAAGTGCAGTGGTTGCCAATGCATGCTTGCAATTGTTTGATTGAATATGGTTTATATATCCCTTGTCTGTCTATTGTGTATTGGTTGATGTAAACTGTGAAGTAGCTCAAAGTTTCACTTTTTAATGATTTATTGTATTCTCTATAAACCAATTGTTTGTTTATTCGGATTGATAGGGATCTCAGTGATAATAAAAATATTTTTTTACCGGTAGTGCTTTTAAGATGTGGTATTTATGTTTTGTGGAATTTTGCACCAATTAAAATACAAGGATAAGGGGCAAATTGAAAGTATTGACTACTTTTAGCGGCGAACAAGCATATCGTCGCATTTAGTGTTTTCACCTACGGCTAGCGGCGAAATTATCCGT…	24052423	24053023	TCTTCAAGTGCAGTGGTTGC	60.032	20	TGGTGCAAAATTCCACAAAA	59.946	20	262	574	835
Pm1	2934515	G	A	STOP_GAINED	TTAATTGCTTAGTGCATCTGGAAGTCCACTTCAATGAAAAATTATGTCACTAACCACATAAAACTTCTGCAGGTTTATTTGAGACAATTTCCTCTGAACAAGAAACCCTGAGAACTTAATTTGTGTTCTTCATTTTCCTGAGCTGGGGTCAGGTTCTGGAAATATGTTCAAACAAGTTTTACATTTCTTTGGGGCAAGTTGCAACCGGGAGAGTAAAATACTATTGCCAGGGAAAAGAACTAACTTGGCCCCTATAAGATCTGTGGGCACAGCAAAGGTCATTTGCATGGAGGATAACCTTCATATATGCTAGGGAGCTGGGTTTCACAGATTCTGAATTTGGGTGATGACATATGAGAGCTGCAGCTGCTAGAGAGCTTAACCAAATGATGAGATGAG…	2934315	2934915	CTTCATTTTCCTGAGCTGGG	59.807	20	TGCTGTGCCCACAGATCTTA	60.413	20	147	676	822
Pm1	8408158	G	C	INTRON	AAGCATAAATTTGGAAAACTTACAATTAAGGGAATGAAAGCTATCCAAAAATAGGAATGCCAACCTGCATAGAAAGATAATAAGTGTCGGTAACGACCTTCGTTCAACAGACTGAAAATGCAAGTGAAGATTATGGCAAGTCTACATGCTGGGTTCCTGTTAAATGCCAATTCCATCAACTTCGGATTCTTGTCAATAAAGACCTCTACCATAAATATCTATTTCACTTCTAGGCAAGGAGATGGGGTATCTTATGGAAGGAAAATGAACTGTACAACTTGCTCATCAAAATATTCATTTCCATTTAAACATCGTAAAACAACAGTGTAACCTTTAATGAGCTTAGCAGAATTTTATTGAGAAAGAACAAAAACAGTGTAGATGAACCAAAAATAAACC…	8407958	8408558	AGGAATGCCAACCTGCATAG	60.096	20	GATACCCCATCTCCTTGCCT	60.293	20	199	601	799
Pm1	12232266	A	G	INTERGENIC	GAAAGAAGATGGGAAAGGTGGGTTGTGATGGGGGTTAGGGAAGGGAGAGAAGAGAGAGGCAAAGGGAGATGAGGGGTGGGTTGCGATGTAGGTGCGCTAGGGATTGGGTTTTGGGAGGGGATATGAGAGAGAGAGAGAGAGACAGAGAGAGAGACAGAGAGACAGAAAGAGACAGAGAGATAGAGAGACAAAGAGAGAAGAGGGAAAGGGTGGGGTGCGATGGGTGTGAGAGAGAGAGACAGAGAGAGGCAGAGAGAAGAGAGAAGATATAGGGGCTAAAATTACTAGCCCCTATATAGGAAAGTGAGAAAATTTAAACAATTTTTAGGGATTTATAGGGTAAAGTGAGGAAATTTGAGTTCCAGGTGGTTAAGTAAGAGTGAGCTCGAGTTCTAGGAA…	12232066	12232666	GAAGATGGGAAAGGTGGGTT	60.169	20	CTCTCTCTCACACCCATCGC	60.978	20	232	553	784
Pm1	26371118	G	T	INTRON	TCCAGCGAAGAATGAATCTGTTGAATATAATCCTTCTACCGATTTCTTAGAGCTGAAGTCATTTTCTATTTTCTGTTAAGTCTATTTTAAATGATGTAATGAGAACCATTAGATCATAGTCTAGGTGGATTCTCTAGCTTAGATTTGGTATGACACGTGTAAGCACCTAATAGGGTGACAGTTGTAATTCTGTTAGGAGAGAATCACATTTCTCTCTCTGTCAGACACACTATGTAAGCTGCAGATTGTAAGAATTCAATAGAACAATGCCTTCCCCATTTCTCTTCATTCTCTCTAGCTAAAATCTACAGAAAATACACATCTTCCTAATCTGAAAATACATATACAAACTAAGAATTCTAAGAGAATCTGCGACTCTGCCTCAGGTGATTAATTGTT…	26370918	26371518	TCCAGCGAAGAATGAATCTG	58.95	20	ATGGGGAAGGCATTGTTCTA	59.387	20	279	549	827
Pm1	14340663	G	A	DOWNSTREAM	AAAAAGTTTTAGCAAAACTGTATCAAGTCTACACCCTTGTGTTGGAAAAGTTCCACAAACTTCCTCAAACTCATGCACATGTGAATATGGATTTTCAGATTCCATTCCATGAAAAGTTGGTAAAAGTTGTATCATGCCTGGTTTAAAATCAAAATTTTGACCATTTAACGGAAAAATAATGCAAGATGGCACACTGGTACGAGCATGATGCAAATAATCATGTAATGTCCTAACAAGTGAATTCTCTTCGTTATGAACACTATAATTCTCATCATTATGAACACTATGATTATCTTCATCATTTTGGGGCATTTCCAATACATTATTATTATTATTGTTCTCAGCCATTTGTGATCAAGTTTGATCAAATTGAGGTCTCTTTGCAAATCTACCAAACCA…	14340463	14341063	TTCCATTCCATGAAAAGTTGG	59.787	21	AATGTATTGGAAATGCCCCA	60.016	20	225	648	872
Pm1	8670507	G	C	INTRON	TGATTTTGGGCCTTTGAGGACTTATTTTCCTTCAAGCTATAGTTGAATTCAAGTTTCGACTTTTGAGTCTCGAAATGTCTTTTATTGAGACTGCACATTTAGTCTGTTTCTAATCGGGGGTCAAAAAGCGTACACAAACTTTAATTAAACAGCAGAATTAACAAGAGAAAAATTGCTAGTCAAGTTTTAAATGTGACAGAGGAAAAGGCAAAGGCTGCTGGGGGTCTTGTTTATTTCCTGTTGTAGAAAATATTACTGCCATCTATAGACAATTTATTTATTACAAATGCTCAGCTTTTTATGCATCTTTTATCTTTATGAGCTTCGAAGGATGCAAATATGCTTCTTTGTACACCCTTTTACACTGGTAAGGGAATAATGGTCCATTTGCTGGATTTG…	8670307	8670907	CTGTTTCTAATCGGGGGTCA	59.926	20	TGCATCCTTCGAAGCTCATA	59.523	20	233	652	884
Pm1	18221981	C	A	STOP_GAINED	ATCAATGAAACATTGAGACTTGAAATTGAAGTATACAAGTCTTCATGGCTTGGTAGCAGCTAGAGTGTTTCCAACGTCAATGACAAATCGGTATCTAACATCGTTTTTAGCAAGACGTTTCATTGCTGTGTTCACGTAATCCATTGAAATAACCTCAATCTCTGCCGTTATGTTGTGTTTTGCTGTAAAATCAATCATCTCTGGTGTCTCCTTCATACCCCCAACTGCATTACTGGCCACCAATTTCCTTCCTACATATTCACATATTTAAATATGTTAGGCTCTAAGTAAAATTTGATAAGATTGTTATAATTTTTTCCATGAAATACAATGCATAAAATGGCAAACGTACCCATGAGTAAATGGTAGACGGGTAACTCAAGTGGCTTATCCGGTGCA…	18221781	18222381	CAACGTCAATGACAAATCGG	59.964	20	ATGCAGTTGGGGGTATGAAG	59.813	20	159	620	778
Pm1	4265963	A	G	INTERGENIC	AGAACTTACTAGAAATTTTATTATTGAGCCCTTAGATTTTCATCCATTATTAATATGGTTTATTTGTTTATTTATACTAAACTCAAGTATTTAATCAGATTTGCTGCTCTTTTCCAACTCGTTAGTTTTGTGATACAATTAAAAGTGAGCATGTTTTAAATTCGACAACTGACACTCGTTAAATTAACGTTTCATCATTAATAGGCAAAAAAAATTAGTTTATTTGATTAGGTACATTATAAAGATTATACACAATGCACTCATGAATATACCCAGAACAATGTATCTAGGTGTAATATATACTGAAATTCTAAAATTAAGATTTATTTTATGTTGTAATATGAAAATTTGAAGGGTAAATATTGGACAAGTAATTTTGTTGGTGCAGCATGTGTGCAT…	4265763	4266363	GCTGCTCTTTTCCAACTCGT	59.621	20	TGGGTATATTCATGAGTGCATTG	59.734	23	173	651	823
Pm1	3675449	C	T	DOWNSTREAM	TGATTGCCGCATAATCATTAAACCCAGCGCCTCTTTGAAACTGATTCATGTATAATCAAAAAATGAAAGCACCTTATTAGCTGCTTTCTCTTATAGCTTTCTCTCACAACAATTTTTAACAATAAGTGATTTTCTCATAGTTTACCAAACGGGTTGAGTTTCTCAAATTTTTTTATAAATCACTTATCACTCTAAATAAGCAATACTAAACGGGCACTATGCCTTAATTCTAAATGAGGAAAAATTTATGAGAAAAAAAAAACAATTAAAAAAGAAAGAAGAAGAGACTCGAGTTTAGGGCTTTGGGCCTTGGCGTTCTCTCATTTTGAATCGCGTACGTCTTTGAGTGTAAACCTCACGCTCACGCCCACGCTAAGATCACTCACTCCTACAACCACT…	3675249	3675849	TGAAAAATGATTGCCGCATA	60.037	20	TTAAGGCATAGTGCCCGTTT	59.609	20	234	542	775
Pm1	6774485	C	T	NON_SYNONYMOUS_CODING	GGAAGACCCCATTGCTGGCCCTGCTCATGTCTTGATCAAACGAGTGATAAGAGAGCAGAACGTTTCGGTTGCGTACGAATTCATCGAGGCCTTCTGCGATTTGGTTGTGGACAGAATCTCGACCATCAAAGAGGTGAGGGAATGTCCAGAGAACTTAAAAGAAGGGATAAGTAGTCTAGTCTTTGCAGCAAAAAAGTGCTCTCATGAGATTCCAGAGTTGGTGACACTTCGGAATATTTTTAGGAAGAAATATGGAAAGAAATTTATCTCTGCAGCTACGAACATACGACCCAATTGTGGTGTGGATCTCATGATGATTAAGAAGCTTGCAGATACAAATCCTCAAGGTGACGAAAAACTGAAAATTGTGCAAGAAATAGCCGATCAATACAATATTAA…	6774285	6774885	CCATCAAAGAGGTGAGGGAA	60.042	20	CACCACAATTGGGTCGTATG	59.691	20	180	671	850
Pm1	5599029	A	C	SYNONYMOUS_CODING	TTGTATGGAGGTGCTGCTTGTGCTGAAGGCAAGATCACCGCCTCGCGCTGAGCATTGATAAACTTTCTCAACCGATCCTCACTCACACCGAAAGCAGCTGCAAGCTCAGGTCCTCTTATTGTCTGAAGAACAGAGCTAGCACCAGCCAAAAATTGAGGCCTGTTCTTCCTTGCCGAGGTTGTGAATCCAAAGAACTCAAGAGGCCCGGTTCTTGATGCAATTTGACAGAATGGGAAGTACCTCGGCACCCAAAACACATCACCGTCTTGTACATTGGTGTTCATTGCCGATGTCCCATTTGGGAACACAATCTGTATTGTCCCAGAGCCTCTCAACACAATGCCGTACTCTGTTGCTGTCGGGTTCACATGCGGCGCCATCATAGCCCCTGCGGTGAGG…	5598829	5599429	AACCGATCCTCACTCACACC	59.969	20	GTGTTGAGAGGCTCTGGGAC	59.841	20	269	618	886
Pm1	15982365	C	G	DOWNSTREAM	CATCAAATGATTGCATGAACAAGCCCCTAAGAAAATCCTTCAACAAAATGAAAAGTACAAGAAGAGTGCTAACAAGCATCGGAAACATGCAGAATTTAAGGAAGGTGCACCTTGAAAGTAATCCTAGGATTGATGGTCCATTCAAAGTATTTAAGAGCATAGGTAATTGTTTGGGCCAAATTTCTGAGTGCCCAACCCAACACAGAAGAGCCCAGAATAAAATCACAAGGGCCAAGCAGTCTGGGCTTTGCGAAATAAACAGCAATTAAGGGCCCAAAAGCCAACAAAGCCCAGCCCATAACCTATCACACCATAAGAAATACTTGAGCTTCGAAGAGTTCCAAAAAGGGCTTGGCATGATTAAAGGAGAAAAAGAAGCCCAAAAGGAAACAGACCCAC…	15982165	15982765	GCATGAACAAGCCCCTAAGA	60.214	20	GCTTGGCCCTTGTGATTTTA	60.074	20	225	561	785
Pm1	2381371	T	A	SYNONYMOUS_CODING	GATCTGGTCGACATCCTTGATCAGAAGCTTAGGGGAAGAGCTAATCCTACAATGCACGAAATGCTGCAAACACTAGCTGTGGTATTCCTTTGTGTCAGTACTCGTGCTGATGATCGCCCAATGATGAAAGATGTCGTAGCAATGCTTACAGAAATTCGACATGTTGAGACTGCAAGGGGAGAACCAGAATTGTTAAAGGGTGGAGGGTTGCAATCAATTTTGGCATCCCCTCCTGCTAGGAAAGCAGTTTCACAAGGCTCTTCTAATTGCTCCATAGCTTTCTCTGAAGATTCAATGCAACGAGAAGTTATGAACTTTCATCCACTGTGCATATTTGTTAATGTATGGTTTTTACTATTTTCTTTTGGCTTCCCTTGACAACTTTGTAATAGGATGTGT…	2381171	2381771	ACGAGATCTGGTCGACATCC	60.08	20	GCCTTGTGAAACTGCTTTCC	59.859	20	262	545	806
Pm1	18269200	G	A	INTERGENIC	TCATGTGACCGAGCCATTTATGTCATAACTGGATCGAGTCTTCTGCAAGAGCATTTATGTACCCATTACTGACTTTTGCATGTGTCATGTATAAGGTGTTCTCCTTCTTCCCTCGTGCTAGGACAAGAAAGTTCTTGCTGAGTTTCCATTTCCCTTCAGCAAAGACATTGGTGTATCCTTCATTGTCAAGTAATCCAATGGAGATTAGATTGAGACGCATATCTGGAACATGTCTCGTATCCTTGAGGACCAAGTGACAGCTTGTGTTGGTTTCAAGGGAAATATCTCATCTTCCGACGATCTTGGACAATTTGTCATTTCCCATCCTCACATTACCAAAATCTCTATTGGTGTAAGATGTAAAGAAGTCCCTCCATGAGGTGACATGAAATGATGTAC…	18269000	18269600	TTGCTGAGTTTCCATTTCCC	60.051	20	TCACCTCATGGAGGGACTTC	60.048	20	250	683	932
Pm1	15222887	C	T	DOWNSTREAM	CAGCTGTCACCTTGAAAAAAATTAGCAACTAGCAAAAACTATGCGTAAAGAAAACCCCGTCTCTCCCAATATCGCTTGTGTAAAAATAAAAAATAAAAACTACAAAGGCAATTGGGAAAAGACTAAGAACGGACAAGTCTATGGTTGGCAAAGAATTAACTAAGTAAGAAAATATTAAGTTGTCGCTGGTTCTTCGTCAACTACAAAGGCAAGTCTCTGATTTTATTTCCTAATTATATTATTGCATGTTGAGTTGAGCTGATGCGTGCAGGTAAGTCTATAAAACTGAATCTAACAATGTTCTGTTCCATATTGGCTTCAAGGACAGCTTAATTTGGTTTTCAAATATTTGGAATATGTTTCGGTAATCTTATAGTACATCCAATTTCAATTTTGGCA…	15222687	15223287	AGTTGTCGCTGGTTCTTCGT	59.914	20	TTCGCTAGTCCTCCTCCAGA	60.088	20	270	726	995
Pm1	17748640	C	T	INTRON	CGCAACTGCGAGAATACACAATCACATCCTCCAGAGGGACAAGGAAACCTCGATTTCGTGCAAACAAAGTCGCACACACAAAATCTAGGACAAATATATATGTGCACATCCTTACGACCAATATATTGAAACACAAGGAAAAGAAAAATAAATGGAAAATTTAGACAACAACAGCAAAATTCAAGCACAAGGGCAGTTTTCGGATATAGGAAATGCTTACAACTTTGATCTGATTACTTTGCACCCAATTGATAAAAACATTAGAGCCATCTTTCTCAACGGAACCAAGGAACCCATCGATGCAATCTTTACGCCAAGTGTCACATTAGCTTCATTCTCCAACCATTGCAGGGCTGCAGATGATTGTGTAATTAGAGGAGAGCTACTAGGATATGGAAA…	17748440	17749040	AGGGACAAGGAAACCTCGAT	59.935	20	GTTCCTTGGTTCCGTTGAGA	60.088	20	259	583	841
Pm1	13233403	A	G	INTERGENIC	ATATATACAAACCATTTCATAGTAATAAGACGGCGGTTTACATAGAATGACGACGTATAAATAGACAAACTACGACGATAATTTGAACTTAGGACGTGGTAAATAAATACGACAGTAGTGTTGTAGGTACCGCCGTAGTAAACTCCTAAATAAAAGTCGATAAATCAATATCTCGCGTCATAATAGAAGTATTTAACACGACGGTTTTTTGTAATTTACCGACGTTTATTTTTATAATATACGTCATTTTTTTGTAATATAACGACGTGGAATTTATAAATAGACGGCGGTTTTGTGTAAGGACCATCATGGGTTTAAAAATTTATTGTATAAATTTGTCGCTTTCTTTCATTTTCAGTTTTCATTTAGGTTTCCAAGTTCTTCCTCTCTCACAGACAC…	13233203	13233803	TAGTGTTGTAGGTACCGCCG	58.725	20	ACACAAAACCGCCGTCTATT	59.499	20	183	664	846
Pm1	6516072	T	G	DOWNSTREAM	TAGATTTGATGGTGCAGTGGTCCAAATCAACAACAACTTTGAGCTTGCAAATCTTGTGGGTACAATTCATTTAATGCATGTTTTTAAGTTCATCCATATATTCCACAGTCAAACTCCACATCAGTTTCTGATGAAGAGGAATCAGCCATGACCAGATCTTGAAGCATCCTGAGATGAGAAGAACATGAAGAAACTTATTTTTTAAATTGGATCCCTTTAAAGTTAGGATTTAGATCTATGTGTTTTATAAAATCAAAGTGCCTAGTTTATGTGTATTTTTTTTGTAATTAAAGGTCTGTTAAAGTCAGGTAGTTATATAATGGATTACTTTCTTTTTAGCTAAAGTTGATCGCTAGATCCAATGCTCTCAAAAAGGACTTTGTCATATAGTGCTTAGAA…	6515872	6516472	GAGGAATCAGCCATGACCAG	60.622	20	TGAGAGCATTGGATCTAGCG	59.127	20	235	684	918
Pm1	12532218	G	A	INTERGENIC	ATGCCAATCAATTTGGAAATTATTTGACCAAATTAGGAGTTACTCGATTTAATTAGGAGTTATTTCATTACTGCCTTAATTATGGATTTGATTTCAATTAAATCCCTCATTACATCGATCTCACCAAATCAGGGAAGAATAATTCCTTTCCATCTGTGGAATTATTCTTCTCTGTGGAATTATTCTTCCGAACAAGGGTTGAGGTACGTCTAAGTTTCTATTTGAAACTTTGCAGAAATTCTCTCTCACAAACCCTAGCCGCCATACTCTCTCTCTCTCTCTCTCTCACACAAGGCTCCGACCACCTGGTTCTCACCCTAGAGAAATCTTCATCTTATTGTTAGCTATTGTTTTCTTACAAACACTTGACCTAACATAGGCATCGGAGGGCCTTTGGCT…	12532018	12532618	TCGATCTCACCAAATCAGGG	61.004	20	AGAGTATGGCGGCTAGGGTT	60.117	20	156	663	818
Pm1	5831235	T	C	NON_SYNONYMOUS_CODING	CTGTAATGGTCTCCGTATTAATCCTTTTACATCCCCATTTCATAAGCGAAGTGTTTGCGTCAACGGGGCTGTACATTGGATTCATGGGATTAACAATGTCATACTGGCTTTTGGCATTGGAGATGAGAAATTCAGAGCAATTCCACTTCCTAAAGATTATAATTGTTTTACACATCGTATTGATTTTCCCATTGAGAGTATAGTTGAAGTGGATGGATGTGTGGCTCTAACAGGTGACAAGGAGTTGATGAGACTGAACATTTTAAGGCTTTGGGTTTTGGAGGACTATCAAAATCAGGTTTGGGTGAAGGAGACCATCTATTTTCCCCTTCATTGGGAGGAAGCAGGGTACCCAGTTCCTTTTTGTGCCATTCACACAGGTGAGCTCCTCCTCCAATC…	5831035	5831635	ATACTGGCTTTTGGCATTGG	59.96	20	AACTGGGTACCCTGCTTCCT	59.994	20	258	649	906
Pm1	18973058	G	A	DOWNSTREAM	ACCGACCATGACGTGAAGCAATGGTCATTATAAATCTTTATCATGTTATGTTAAGAGCTTGTGATCACTGATTATGCCAATTATATGGCAGTCGTGTAATTATTACATAAATTATTAGACTAACATGTTATTATTAAGGGACGGGGTTTGAACGGGAAAATTCTTTCAACATTAGAAAGAGAAATACCACTAAACTAAGTGTTAATTGACAACTTGGCAGAACATGTTAAGTTGATGTTGGAAAAGAAATGGTGATCCATTTGACATATTGTTAATGGACTCGAGCAGTGGCAGCACTAGTTTATACGCTGGTAAATCACTGTGAGTTATTAATGCAAGTGAATCTTACCATGTATCTTTGTTGTTCATGAGTGGGGATGGCTGGTCCCCATTTCATTA…	18972858	18973458	ATTAAGGGACGGGGTTTGAA	60.534	20	TCCCCACTCATGAACAACAA	59.935	20	246	681	926
Pm1	13045215	C	T	INTERGENIC	TGTATACAGCTGTGTGAACAGCTTCTGCCCACAAGAAATAAGGTATTTCGTTCTCATGTAGCATGGACTTGGACATTTCAACTATAGTTCTATTCTTCCTCTCTGCCACTCCATTTTGTTGAGGGGTATAGGCCAGTGTGAGCTGCCTTTGAACATCATGATCTTCACAAAACTGTATAAACTCTGAAGATAGAAATTCTCCTCCTCTGTCACTCCTCAAGTTCTTCACCTTGTGTCCAGATTGAAGTTCAGTCATGGACTTGAAATTTCTGAAACAATTGAAAGCCTCGAATTTGTTTCTCAAGAAATACACCCATATCATTCTTGTGTAGTCATCAACAAGCAGCTTGAAATACTTGTTCCTTGCAATAGACTCATTTCTCATAGGGCCACATAGAT…	13045015	13045615	GTGTGAGCTGCCTTTGAACA	60.032	20	CCTGTTGATCTATGTGGCCC	60.34	20	271	684	954
Pm1	12531723	T	C	INTERGENIC	CCATACTAACAAAAACAAAAAAACCAAAACCAAAAGCAAAAAGCAAAGCCATCATGAAAACAAGCAACTAAACAAAGTAAAAAAGATTATATCCATTGATGACAAAATTATATAATTTCGATAAACTTCAAAAATCATATCAATATCCAATAATAAAACCATTTAGCCAATTATAATTAAATAGAAACTGCAATGCAACATTGGTCTAGAAATTCACTGAATGATATAAGCAATCATAAACTGAAAAGTAAAAAAGACCTTGTTTTTCTTTTTTGGTGTGAGGAGACTAAAAGTCACTAAACCAAAAACACCAACCAAAAACATAACACAAACTTAATTTATTGCAAAGACCTTTACTATACTGAAACGAGAAGACTCAAAAATTGACAAAATTCTTTT…	12531523	12532123	GCAAAGCCATCATGAAAACA	59.67	20	TTTTGGTTGGTGTTTTTGGTT	59.254	21	278	591	868
Pm1	12058296	C	T	DOWNSTREAM	GTCAACGTTCAAAGGAGAAATTCTGGTTGCTTTTGCGCTGTCATAACCATGCTATCTGTTTCAAAATCCTTAACGAGATAGACTTTGCTATTACGGGTTCATGAAACCATTGTCACGTGATGAAAGAGCAAAAAAATTCATTTGTTCACATTTCATGTAAGTTTTTCTCTTCCAAACCCGCAAAACCATCTCTTAGCAGCCGTAAGCGCATATTCTTCCCTTTACTTAAGCTGCTCATCAGATGAAGCTATAAGGCAGGCCTTCTGGAATTGCTCTCATATGTGTCGAGCTCTCATGTCACAGACATCTTGTCGAGCTTCTTCGAATAAAATCTCACTTATCATAGCGTAAAGCACCTCCAAAATACATTAGGAGCCGCAAGAATCGCAAAAATGCTCC…	12058096	12058696	CCGCAAAACCATCTCTTAGC	59.845	20	TTTTGGAGGTGCTTTACGCT	59.883	20	187	726	912
Pm1	18604946	C	G	NON_SYNONYMOUS_CODING	ACTTGCCGGTGCTGAATTACTTGGATCTCTCCCAAAATTTTCTCACGGGCGAGATTCCGGTGGAGTTAACTAAGCTCAAGCTCAACCAGTTCAACGTCTCAAACAACAAACTGTACGGAAAGATTCCTTCCGGGTTCAATTACGAACTCTATGTCTCGGGTCTAATGGGCAACCCGAATCTATGCAGTCCGGATCTTAAGCCCATGCCAACCTGCTCCAAACCCAAATCCGCTGCCCCATTTCTGATAGTCATTTTATCCGTCTGCGTTGTATTGCTAGTCGGGTCTCTGGCTTGGTTTTTGAAACTCAGTTCCAAAGCATTTGGCGGTAAAACCAAGAGGCTTTACCGGGTCACCACATTCCAGCGGGTCGGGTTTAACGAAGAGGAGGTGATGTCGT…	18604746	18605346	CTTCCGGGTTCAATTACGAA	59.931	20	CCGACTAGCAATACAACGCA	59.895	20	157	675	831
Pm1	3717551	G	C	DOWNSTREAM	ATCAATTGGCATATAAAGAAAAAGTAGGCCATACACACTAATATGGAACGGCTCATGCTTGTTTAGTGCGTCTTAAATTAGAAGAAATATCGACATGTTTAGTGTTTGTGAGTTCATAGAAGTTCTTAATCAGACTATCAACTGGTTTTTCATAACATTGAACTTGGATTATGAATTTGAATAGTGAATTCGGATAAATTGGAATCAATCTCGAGTGGTTCAACGAAGATGTAATCCAATTTATCTATACTTGAATTTGGAGTTTAAGCTCAAGCGTTTTTATGGAGGATATTGATATGGTAGTTGGGTTGTGACCAGTTGATCAATAATAGAATATGTAGTAGGGGGTTGAGGTGGAACTGGAAGGAAGAGAGGTGCTGTGGGTGACGTGGGTGAGGA…	3717351	3717951	GCTCATGCTTGTTTAGTGCG	59.638	20	TGGTCACAACCCAACTACCA	59.848	20	267	599	865
Pm1	1695959	G	T	DOWNSTREAM	GCTAGACAAAAATGTTGAGACTGTGAATACATATCGGGAAATTAGTTCTTGCCTAATAATTTAAAAGATATTCTTGAGTCTCTTCATTTATTTTCAATTGGTTTTGAGTTAAATATTTATGTTTTAATGTAGTATAAAAACAAACTATTCATATATTGAACGCAATGACCCACATGCTTTCACATCACCCGATATATATTGTACACCTATTTAGCTTGAGTTATGCCAGGAAGATGTATTTTCCAATAGGGTTGGCAGGTGCTGACAATCTTGAAGTGCGGTTGGCACGTGTGAGGGGATTTGACTTTAGCTTTAATTTAGGTCTACATGGTACACATGCGTCATGTTAATCTGTGCCGGTGAAGATGAGCCTGAAACCCCATTAAACTACTTTCAGGC…	1695759	1696359	CACATGCTTTCACATCACCC	59.967	20	AAGTCAAATCCCCTCACACG	59.966	20	137	719	855
Pm1	14332216	G	A	INTERGENIC	GTTAATTAGGTCATTCCCTAGTCAGATATTTTGCATAAAAAACGAACACCAAAAATACCAAAAACACTGTTCACGGCAGAAGTTACTATTCACTACAATTAAGGGTCTTCTCTCTTGAACTGTATTTGTTTGGTTATTTTCTGAGCTAGATAGGTGTTTATCTTTGTTCTGAGAATCAACAAATTTTTCATAACAAAACCGAACCTAAATACTCAAACCCTAAAGAAATAACAAAAATTGCATCATACCTAAATTACTTGATAAGTTTTTTCAACAAATAGAATCTATCCTGTAATTTGTTTATGATGGCACAAGATAACACGTAATTTTTGTAAGCTATAAGTAATCTCTTGCCACAAAGGTGTGATACTTAATTAAGGAAGCTTGCATATGTTATTT…	14332016	14332616	AAAAACACTGTTCACGGCAG	58.825	20	CGTGTTATCTTGTGCCATCA	58.129	20	264	608	871
Pm1	1714887	G	T	INTERGENIC	TCGTATAAAGATGGACAAGGGCTTTTAGACAAGAAATTTTAAGTTTTGAGCGTGACGAGATGACATTTGTAGCCAAGCAAAGATAGGGTCATTTTAGTAATGATGTTGATTTGATTATTGATGAATTAGTTAGGGATGGATAATCGTATCTCAACCTTTTTTTTTTTCTTTACAGAGTACGTAGTGATTTGTAAAACCGTGAATAATTAGATTGTGAGTTTTATACTTAGTGGACCCATATGCGTGTGGTTAGACTTTAGCTGGAAAATCCTATAAATGCAGTTTCATTATTGGGATTTCTTTCATTGCCATAAATGTAATGTAGAGTTGTTGGACCACTTTTTATAGCGAGGAATTCGTCAAGTATAACATCATTTAGTATTCGTATATGTATTTTTA…	1714687	1715287	TTTGAGCGTGACGAGATGAC	59.992	20	GGCAATGAAAGAAATCCCAA	59.878	20	266	593	858
Pm1	24012646	G	T	DOWNSTREAM	AAGAGCGCTTCTAGCAATTTACCCTTTGCTATGACAAGGGGGGTAGGGCAGCTACTATTCAAGTGAATAGTGGCTGCCTTTGCAAAAAGCAATGTGTGTTTTCACCCGTTGCCTCGACAAAGGGCAAACACTATTCATTTTGGTTTTTTATTTTTATTTTTTTACTTAAACAATTAATTTAGAGAATATAAGGTTGCCATGTGTCATTTTTTATTATATAAAATTCTCATCTCATATTTTGGATAAGATTTTCATATTAAATTTTCGGATAAGATTTTCGGTTGTCACGTGTCCATATTTATTGTAAAATTCACATCTCACTCATCATACAATTAAATAACTACTCACTCATCATACAATTAAAATACTCCTGGTCCTCATAGTCCAACACAATTGAGT…	24012446	24013046	GCCTTTGCAAAAAGCAATGT	60.251	20	ATATGGACACGTGACAACCG	59.293	20	223	624	846
Pm1	5322885	T	G	DOWNSTREAM	ATTTATTATGGTATATGCAAAAGTTTTTCTAATTTATTTTAATTTATTATGGTATGCAAAAGTTTTTCTAATTTATTATGGTATATGCAAAAGTTTTTCTTAGCAAATATGGTAGCAGATGAGTTAACTAATCTTGGTAATCAGCTCGATTATCTTTGTATATGGATTTGTAATTTTCCAAATACTGTGGCTCTAAAGCTTTAATCTGATCTTAGAGCCCACCAATCATTCCCAGCCCATCAGCCCATCAGCCCATCAGCCCATCAGCCCACCAGCCCACCCACTGTTCGTCTTGTGCAGCCTGCAAGCGCTTGCTTTCCCTCGTTCTCGTTGCGGGCTCTCTTCCCCGCAAGTCGCAAGTTGCAAGCTTCAACCTCCTTCATCCTCTAATCCAACAGC…	5322685	5323285	TTGTAATTTTCCAAATACTGTGGC	59.355	24	TACCCACCTTGTTAGGCGTC	59.993	20	252	716	967
Pm1	15226817	C	T	INTERGENIC	ATTATCCCGTCAAACATCATAATTAAAAACATGCCAAGCGGAAAATCATTATTTCACACCCAACCACACTACAAGCCTAAGTGGGCCCAAGTCACTCAAATGCCCGGGGCTTGCTTGAGTAGATTGTGGTATGGATGGTAATAAGTTGTCATGAGGCCCATTGATGGGCCGAGAAATGGAGGTTCCAGGTTGCTTGGGAGCCTCGGAACTCAAGTCCATTTCTTAGGCCCAAACATATGGGCGGGCACAAAAGAGGAAATAGTCCATTACCTTAGCCAAAATTGCCCATTAACCTAACCAAATTAGCCCAACACCACAACAAAATAGGCCAACACTTGTTGAGGTGAGCCCATTTATTTTGATAAACCAACACATTGTCCTAGAAGGCCCATATAATTA…	15226617	15227217	CCCAACCACACTACAAGCCT	60.028	20	TATTTCCTCTTTTGTGCCCG	60.067	20	203	607	809
Pm1	5717783	A	G	NON_SYNONYMOUS_CODING	AACTAGAGCAGCCAGTGAGAAACTCACCCGAAATCACAACTGTTGAGGATGCTTTCAATGTGTTTGATAGAATGCTCCAAATGCGTCCTCGGCCTTCAGTTGTTCGTTTCACTCAAATATTGGGTCAAGCTGCGAAATTGAAACATTATTCGGCCGTCATCTCCTTGTATAACCAAATGGGTGTGTCGGGAATTGGACCTAATGTTTATACTCTAAACATTCTCATAAATTGTTATTGTCATCTAAACCAAATGGGGTTTAGTTTATCTGTATTGGTAAATAAATTCTTCAAACTTGGTCTTGAACCTGATGTCTTTACCTTCACCACTCTAATAAATGGCTTTCTTCTCGAGAATAAAGTGGCGGAGGCGGCAGGAATTTTCAACAAAATGATTGCGG…	5717583	5718183	AACATTATTCGGCCGTCATC	59.791	20	CAATTACCTCCCGCAATCAT	59.784	20	268	690	957
Pm1	11720846	T	C	DOWNSTREAM	AACTAAAACAGCCATTGATTTTTGTTTTCTGGGTAAATGATTGATTTTAATAGAAGAGTCAAAGGGGGAAAATGATAATCTTGAATAAGAATGTTAGCAACTCCTATTCTGATGTCAACTTACGCATTTGTGAACCAAAAAGAAATTCATTAGAAACATGTTATAAACTTGAGGTCATTTTATAATCATAATATCTTTTTTCTCTGAACTTTACCATTACTCAATAAAAAACAAAGTAGATGCATCAAAAAAATGAAGGCAAAACATCTGAAAGGATGAGGTGGAATGAAAAGTTCAAACTTATCATGCCAAAGAAATAAAAGTACAACGAGAAAGCAAACGTCAGCAGAAAACAAGTGTTGGAAAATATAAATCTCTGAATCCAGATGTGGGAAACTA…	11720646	11721246	CGCATTTGTGAACCAAAAAG	59.202	20	TTCTGCTGACGTTTGCTTTC	59.199	20	229	671	899
Pm1	22257970	G	A	INTRON	CAAGTAACTCTCTCTCTCTCTCTCTCTCTCTCTCTCTCTCTCTCTCTCTCAAAAAGAATAAGAATAATGAGGTCATAGGATTCTGATTGTGTAAGGTAACTATTTCTTCTCATTCTAATTAATTCGTCTTTTGGATATAGGAAAACTAGGAGACCCCTTTCCAAGCCTGTAGATCAAAACTTTGCAGCCATCTCAATTCAGGGAACATCAAGCAATAATGCTTTGAAAGATGGAGTTGACGAAGGCTCTGCCTTGAAGCATGTTAGTCCAAATGGCACGACAGAAGCTGAAGTCAGAGGCACTAGCACTAGCAATCCATTAGATGCTGGATCTGTGAAAATTTTGGAGGATTTGCAACAAAAGCAAATGGACAATGACTTGGCAGATTCAGGGGATGAA…	22257770	22258370	ACCCCTTTCCAAGCCTGTAG	60.488	20	AAGTCACCAATGCACCATGA	59.967	20	272	701	972
Pm1	14149191	T	C	DOWNSTREAM	TAATCACAGTATCTCTTTCTTTCAGTCCCAAATTGAATCTCCAAGTTTGATTTGTGTTGGGCATACGAAGTGCTAAAAGGGGTATGAGGATTAAAAAGATGAGATTACCCTCAATAGAAGCCGCATATACCATTCACGTGGTGTTTGTTAAATAAATCAAATAAAAAATTATATAGTGGCTGAACTTTTCAATTGTATCTTTCCAATTTTTTGTTGAATAAAACACGTACGTATTTATTTGTACTTTTCTCGTTTCGTATTTTACTAACTAGAAATCTAATTGACTTAGGTTAAATTGGTCCTCACAGATTCTCATTTTAGGTCCTGAAGTGAGCGAGATTGATTATAAGGCCTTCTCCAATCCATTTGGGGCTAAACCCAAATTTTCCCTCCTCAAAA…	14148991	14149591	CCCTCAATAGAAGCCGCATA	60.188	20	ATCTCGCTCACTTCAGGACC	59.41	20	233	656	888
Pm1	12008748	A	G	INTERGENIC	TAATATAATATGTATGTATATATGATAGGTCAATCAAAAAACCCTTTCAGCCCCAATTTTCCAAAACTCTAAACACCCTAGCCGCACTTATATCCAATTAACACACAGCAACCACAATCACCTAACACACTCGGCCGCCATATCTTGAGAATCGGTTGCATCTTATTTGAACACCTCCGGCCGCATTCAAGCATAACCCGACCATTCTCTCCATCTCACCCGGCCGCTATGTCCTAACAAATCTGGCCGACCGCTTAACTCCAAAAATCCGATCGCACCAGCGTGTAGCCCAGCTACCTAAGCACTCCAAATCTCGGCCGTACCTTCGCAAGACCTCTAGATCTCCAGGCCCTGCCGCAACCAATTCTCGAAGCTCGGCAGCAATTTCAAGAGCCCAAT…	12008548	12009148	TAAACACCCTAGCCGCACTT	59.769	20	TCGGCCAGATTTGTTAGGAC	60.074	20	181	618	798
Pm1	17826305	A	G	INTERGENIC	TGCTTTTCCCTTTGGCTTAATTTGCCTTTGTTTGCCTTCTTTTATACTTAGAAAGGAAAAATTAAATCACCTCCCATTTAGGGTATATATCTTTATTCATGATCATGAAAATCAACAGAAAATGATCAAATGTTTGTTATTGGGTCCCTAAACCTTCTGATTCAATATAATCTTAATCAAATTTGAGCAGTTTCAAAACTACTTTTAAACAAAGCAGATATGAGTCTTCAATGAATTTTGTAATTCCTAAAATACTATTATTAATTTTTTTTAAATGACACCACCTCCACATCCAACTCCGTCACCTCCACCACCACCACATCCTCCTCCTCCTCCTCCTCCGCCACCACCGCCATCACAACCACCACCACCTCCTCCTCTACCACCTCTTTCACCACC…	17826105	17826705	TGCCTTTGTTTGCCTTCTTT	59.861	20	GAGTTGGATGTGGAGGTGGT	59.817	20	277	571	847
Pm1	5568282	C	T	INTERGENIC	GCATGTACTCGGCATTTGTACTAGAACATGAAACAATCTTCTGCTTCTTTTTAGCTCGAGGAAATTAAATTAGAACCAAAATAGACACAAAACCCACCAGTAGAATATCTTGCATGTACTCAGCAAATTATCAGAAATTGAAATTGACATATCTCCCTTAATAATACGCAACAACTCATTTCGCAAGTGTAAAATCCGATCATGTGAGGTGGACACATAACGACACTCCAACGATTACTAAGTCGGGCGAGAAGTGGGGGAAAGATTGACAATTGCCAATGCTGCCAGACTCAATGAGTTGTTGATCCAACTGAGAATGGTCTGATCTTGTTGCTCCCCATTAAGATAAATAGGATTCAATAAAGAAGTATTTGTTGCTGGGAGATGCTTGGGTGGACA…	5568082	5568682	TACGCAACAACTCATTTCGC	59.879	20	ATGGGGAGCAACAAGATCAG	60.073	20	177	713	889
Pm1	19125214	T	G	NON_SYNONYMOUS_CODING	GAAGAGAAATTAATGAGAAATCAAAGAAGGTTTGCTTATTTATCCATGAATCTTAGTTTGAGTCGGTGATTTCTTGTTTACACAATGGCTCTACTTTCCTTATCCATTCATGGTATTGTCTAAATGGATTGCAGTTTAGACGGCGACTCGAATCTGTTGTTGTTGATGGGAAAGACATAATGGCTGCAGCAAGAGACAAATGCCAGAGATCATTGTCCAGGCAAGAAGCTAAAGATGAAGCAGCAAAAGCAGCAGCCAAAAGAGAAGAGGAAAGAGTTGCTCAACTGAAGAAAATAAGGGGTGAAAAATGGCTACCTTGTATTGCCAGAGAAATGCAATTAAAACGTTGAAATACCTTGCTGGTTAACTTACTTTGATTTGTCGATTCTTGTATTGCCC…	19125014	19125614	GGCGACTCGAATCTGTTGTT	60.263	20	CTTCTCTTTTGGCTGCTGCT	59.898	20	126	690	815
Pm1	12541390	C	T	INTERGENIC	TGGCTATCACAGTGGCGGCGGCTGCCATGGCCTCCTTCCCTTTTGTTTTCCTTTTGCTTGCAATGAGGGCTAGCTAGCGCGGGCTGCTGGTTGTCGTTGCTACATGAGAGTTAGACGAACGGGAAAGGTGGACAATGGCTGCATTGCTGCTGCTGCCGTTGCTTACAGTGATAGCCATTCCTCCCCTTTTTCTGCTTCATCGCAAGCTGGTTATTGAACCGAGGCTTTTGCTATGATTCGGTAGCTAGATTGCGTTGAGTGTCCTGTCGCAAGTGCTGATGGCAGTCGCCGGGCGGCTGCTGTTAAAGCGGCGGTTCCTTCCTTGTTCTTTTTTTTTTTTGAAGCTAGCTGTGTCGTGACTTGCTGGATAGGTTGTAGCTTGGCTCAAGCCAAGGTGCT…	12541190	12541790	TAGCCATTCCTCCCCTTTTT	59.903	20	GGCTTGAGCCAAGCTACAAC	60.022	20	220	720	939
Pm1	2028573	A	G	DOWNSTREAM	TTGTTGTGTCATCTTCAGATTTGTCTTTCCGCTCCACCTGGCATTTTTTTACTGTAATTGGTGCTCTGCCTGATGCATTTTCTTCCCTCTTGTGGCCACGGATACACATAATCTGCTTGTTCTTTGTGTCAGAATTTGAAGAAATCACAATGCTTGAATATGCCTGTAGGGGACATTTTCTTCCTGCAGTTAATGGGCTGAGCTGCTGCAGAAGGCAGACTAAGGAGATTGCCCTTTTTTTTTTTAGGTTCGAAAATTAAGCCCCAAAATACCTCGAAAGGGCAGCAAAACCTTAGGAGATATTTAGGATAATCTTCACCAACGAGGATAATGGTGACTTGCAGATAGTTTTGGCATGCTTACAGATGGTCTTTTTAGCTCAGCATGAGTGGCATGTGG…	2028373	2028973	TGCCTGTAGGGGACATTTTC	59.933	20	TGCCCTTTCGAGGTATTTTG	60.067	20	124	709	832
Pm1	3535944	C	A	INTERGENIC	CTCTCTGAAGTCTAAAATAGGAATTGGTCCCCCACACACTGCCCCAATTAGATCTTCCAATATTTTCTTCCCCGCTTTTGATCACCGTTGATGTCCTTGTTACATGGACAATTTTACAATGGTGTCACATCATGATCAAACCCTAATCTTATCGTTCAATTTTGGGATCTTTTTAATGGCAAAACCTCTGCTTCCTTTTTCATGGTCAAGGAATTATCACCCTGTTTGGCTCATCATACTTTCCCTCGCATTGCATGAATGAAAACAACCCGAACAATAACATAATATGGATAATTAGAACACCAAAATGACACTTCGCCCAAATCTATAGCCCATGTAAGCTTGCATTATTATTGTACTAACTGCGATTTTGTATCATCTTTCTTACAATATGCATGG…	3535744	3536344	AATAGGAATTGGTCCCCCAC	59.881	20	GATGAGCCAAACAGGGTGAT	59.934	20	220	564	783
Pm1	9069661	T	C	INTERGENIC	TGATTGCTTTAATGTTATATTGCTAATATTCCTGTTGTCATTCTCTTATAAACTTGAAAAATATAACTTTGTAATAATTTAAAATTTAGGGTTTTCAACTGTAGAGGTCCCTGAACTTTACTTCGAGTTGCAATTAGGTCCCCGAACTTTTTTTATGCAATTAGGTCATCCAACTTTCTCATCCATTCCAATTGAGTCCTTCCGTCAATTTGGCTATTGATTTGAGGGCTAAAACAATCCATCTTAATTAAAATATTTTAAAATTTAAAAAGTGAAAAAAAAAAAATACAAATCCAAATCCCTCTACTCTCTCTACTCTCCCTCTCTCCCGCAACCCATCTCCCCTCCTCCTTATCCCACACCCTCAAAATCTAGATCCAAACCCAACCTGCAACCTAC…	9069461	9070061	TCGAGTTGCAATTAGGTCCC	60.074	20	GCCCTCAAATCAATAGCCAA	60.038	20	107	671	777
Pm1	2176702	C	T	DOWNSTREAM	GTAGGTAATAAAAAAAGAAGCATTAAATATGTTTTTATGATTACCCCAATATGGTCTTTTAAAATTCAAACAATATTCTACAAGGAAGGAGATTCAAACTCGGATGGAGAACACATCCGCTCTAGCTAACTTAGCTAAACTCATATATGGCACCCCAATATATTTTTGTATAATTGAGAAAAAAAATTTATTTTCAACTCCTACAAAAATTAAACATAAACAACTTCCCCAACGTTACCAAACATGGAAAGGAGTCTCCATTTCTCATCCATTTGGAAAATAATTGAGAGTGAATTTCTTTCCGCGATCCAAATGCAGCCGTAGAACATATAAGTTTAAATAAGAACAACAACAAAAAACCGAAAAGATTCATATCTCCATGTTTTTATATAAACAATC…	2176502	2177102	GGAGATTCAAACTCGGATGG	59.483	20	ATGTTTGGTAACGTTGGGGA	60.088	20	158	636	793
Pm1	9076853	A	G	DOWNSTREAM	CATTGTTCTATGCCGAATGCGTTGAATGCATCGGTGAAAAGCACATTGACTGAGCTGCCTGTGTCGATGAGGATTTGGCCCACGTTAAAATCTGCTACATCGGCCTAGATGATCAGAGGATCAGAATGGGCGAAGATAATGCGCTTTTCTTCTTCATAGGAAAGGGTGATGGGTTCGCAGTCGATTCGTCGAATTTTGTCATTGTGCCCTCCAGCTATGTTGAGGATCTGAAGATGCCAAACGACACGCATGTACCTTGTAATAGAGTGATTGCTGATGTTGGCTATGGGTGTTCCTCCACTGATCATGTTGATCTGTCGATTAGCTGGTTGCTCCGGAGTCGATTTTGTACTGAGGTATTGATCCAGTTTACCCTCGCTGATGAGGTGCTCAACAACC…	9076653	9077253	TGTGTTGAGGTGCCATTGTT	60.008	20	AGGTACATGCGTGTCGTTTG	59.64	20	270	536	805
Pm1	13057484	G	A	DOWNSTREAM	TATAACTAATTAACCACTATGTTATATATCAACATTTACATTCAGCAGTGCAGATATTAATGTACAACATATAATAAGCCATGGTCGATTTTAACACTTCCCTGCCTATTTGGGTTTGTATCAAACCATCGACACTTAAACATGATTACTTGGTATCGGTCTTTGTAAAGCAAGTGTACGACAGTTGTGAGTTTACCACAGAAATCAATGTCCGTACTTTCGCCTCCACCTGGGACATGGAGATCACTGTTTTGTGTACACAACTTGTGATCTTGTGCAGTCCCCAAAAACTTGACGCAGTTAACATGGCAACCCGAGAACAATTCAGCGCGAATCAGGTCGAACGCTAAGTTATATAACTCTTCACTGTAAGTGGGGGAATTCGATGATTTCAACTTA…	13057284	13057884	ACTTCCCTGCCTATTTGGGT	59.827	20	AGTGATCTCCATGTCCCAGG	59.92	20	153	644	796
Pm1	13056503	A	C	DOWNSTREAM	ATGCCACTAGTCGTATTCGATGTTGATACGACTGTTCGTCACCCGGGTGACCTTCGCCATCTTCAACTGGCGATAAGGTCTCTGAGTGTTCTTCTTGGCTGCAAAGAAATATTTAATTTACGTTAAATAACAAATCCTACTAAAATCTTAGTCCAACATAGCTGGAGTTCAAGAAAATCTTTACCTGGTTGTGATCCCGAAGCACCAGTAGTGGATGTCGATGTTGTGTCGGTCGTTCTGGGGGATGGTGAGAACACCTACCGCTTATAGGTTGTGCCACTGATGATGCTGATGCAGGGGAGACCACGAGACCAACCAGCAAGTGGTCCATCTGTGCTGCAGCAGTGGCAGCTAACGGCTGAGCCAGGGGAGGCGAACTTTGTGCCGTCGTCACCGCCT…	13056303	13056903	ACCTTCGCCATCTTCAACTG	60.255	20	GCGGTAGGTGTTCTCACCAT	59.997	20	215	598	812
Pm1	2346697	G	T	INTERGENIC	CCTTCTTCACCTCCAAGTATCCAGCAAATCAAATAAAAACTTTCCACTTTTATTCCTAAACAGATGCTGTGCGTGAAATAGATGCAAACTCAATTAGGGTATTACATTCTCCCACTTGAGTGCAACATCTATTTAAAACACTTCCTTACTGCCTCAGAATCGGTTCCTTATGTGCACAGTTTGGAAAGCTCATTTGATAAGGATATCTATATCAAACTTTGTGTCAAATTTCATCAACTCATAGGATTGCAGACATGATATCCAAATGATATGGTATCATCCACCTACAATCACCACAAGCAACAAAATCCACATAGAGTACCAGTAAGTCATGGTTATGTTTGCATATATCATAACTGCTAAACTGTGAAGTATCATTCTTGATATATGAATGGTCCA…	2346497	2347097	TCCTAAACAGATGCTGTGCG	60.011	20	GGATTTTGTTGCTTGTGGTG	59.024	20	258	602	859
Pm1	21201167	G	T	NON_SYNONYMOUS_CODING	TAACTAAGTAGTTTCATTAACAGAACTTAGGAGATGCTAACTGATCAGTTTTCTTTTAGTTTTACATCATTTAGATTATTCCTGGTTGTGTGCATGCAGCTGATAACAAGGGAGATATTCGATGCAAATCTGTTGCTGCACCCAAAGTAAGCATTTCAAATGCTCAGGTTTCTCATGACCAGGATCAATCAGAAAGTATTGTTCAGAGTTCTGGTGAGCTGGAAGTAAACATAGAAGATGAAGGCCTGCAAGCCACTTGCTTATCCATACGAGAAGAGCATTCAGAATTCAGGTCCCGTCTTAGTCCTCTTGCCGCTCGTGCAGCTTTGGCTTTGCTAGTATCGAGTACTTACAAGCATATTGCTATAGGTGGGACTGAGCTATTCAACTCCCGTGACA…	21200967	21201567	TGTGTGCATGCAGCTGATAA	60.015	20	ACTAGCAAAGCCAAAGCTGC	59.797	20	254	635	888
Pm1	11831060	T	G	DOWNSTREAM	CGGCTTTTTACTGGATTTTTTTAACTTCAGACTTGGATCATTGGCATATGTCTATTCACCAAGTAGTCGATGATGGGGTCTTGCCAGCTGTGGTCATCATCAATTTGCAATGTGTCGATTGGCTCTGTTGGATCTTCTTGACTTCAGACTTGGTCAAGGTGTTCGACTGGGATGGAGCATCTGAACTAGGTATCCAGCGCTGATCCTGGGCTTGCCAAAGCATCTGCGTGAGTGTTTTCTGCCCATGGGACTTGTTGGATGGTGAAAGTAAGGAATTCTTTCTAGAGTCCTTGGACTTCGTCGAGATACTGGATCATTCTTGGATGTTTTGCCATGTACTCGCCTGGGGCTTGATTCGTGATAAGCTGGGAGTCTGAGTAGATGCCTAATCTCTTGATC…	11830860	11831460	GTCGATTGGCTCTGTTGGAT	60.081	20	ACACTCACGCAGATGCTTTG	60.056	20	122	662	783
Pm1	10317650	C	A	DOWNSTREAM	CAAATTCTTTGACTTATCTTTTGATGAAGCCAACAGAGATTTCAATTTGATGAAGCCAACAGAGATTTCAAAGTGTTAGATTCTTCTCTCCTTATCCTAGATCCTTTACAGGTCACTGCTCTCATCCAAAAGAGTAGGTGGCGAAATCCTATTGGTTAGAGCACAGCAGAGCATGTCAAATATCCAAAACTGAGTTACCTCTTCATTTTCTTTTCCCTGTTTTTGCCATTTCGGAGCTAACTAGTGGAGCATATGAACCCAACTGGAAATTAAGTCGATACAACTTACAGGGCAAATTCTTCTGGCTAGCGTTTATAGCATAATATCTAGAGCAGGTTTTCCTTTTTCTTTCACTTTTATTTTTTGTTTAAGAAACTAACTAGTGGAGCATGTGAAGCC…	10317450	10318050	CAGGTCACTGCTCTCATCCA	59.98	20	GAAATGGCAAAAACAGGGAA	59.916	20	124	657	780
Pm1	16707439	T	C	INTERGENIC	TGATCATTGAAAAACGGACATAAATTCGGTGGACTATCACTGAAAAAAGAACACATATTCAGTGGAGCATCACCCAAAAACCGAAATACATTCGGTGGGAATCTCCTGAAAAATAGAAACAAATTCAGTGGACTACCACCGAAACAAGGTAACAATTTCGGTGGTAACCCACCAAAAGTAAAATCAATTTTAGTACAACTTAGGTTCAAATTCGGTGGACTACCACTGAAGCAATGTAACCATTTCGGTGGTAATCCATCGAAACTAAAATCCAGTTTCGTAAAACCAAGTTCGAACCATACAATCCACAACGTTGAAATCAAAAATCAAAATTAGACTTTGGCTTTTCAAAAGTGAAATCAAATGTAGGCTTACTCAACACTTAGAAACGTAAATATA…	16707239	16707839	CATCACCCAAAAACCGAAAT	59.662	20	TGGATTACCACCGAAATGGT	60.051	20	191	616	806
Pm1	1551805	C	T	DOWNSTREAM	TTGTAGCCCAATACAATGTTAAGGTTAAAATCCACAGAACCAGCTTTGAGAAATCAAAGCCTAATAATGTGAGGCCATATGCTCTTACAAAACATCTTTTTCTCATGGCATCTAGGCAATACAAAATGAAAAATTCTTTGCAGATAAAAAGACTTATAAAGATCTTTTGACTGTAGAAGACTGATTATTTTCATAACATACTCATAATATACATTCGAGTTTTACATGCTTATTTATATACGTCGTTTACGTATTATAAAACCTTATTTACGAATTGATACGAACAATATATAGCAAATTTTATTACAACATCACAACAAAATAAATCATAGCATACTCGCTGAGAAGCTTTATTTATAATGCATTAAAAGTTTCCATCCATGATTTTCATTTGAAGGA…	1551605	1552205	TTCTCATGGCATCTAGGCAA	59.375	20	AGCTTCTCAGCGAGTATGCTA	57.196	21	251	648	898
Pm1	16433893	G	A	DOWNSTREAM	GGACATGGTGCTTAGTTTAGCATGGGCTTGTATTTTATAATATTATTTCAATCCTTGGCATGACAAATTATTTATTTAGCATGACACGTGGACTATGACTTATATATGATGAGCCTTCGTGTACTCCGATATGTGACTTTCTTAATACAGTATCATATTGGACCGAAAACTTATTTGGGCCCAACCATGGACTTTTTTGGGCCTCAATAGGTGTTGATATCCTACCATTTTGTATGAGATAAGTTTTCTTCACGAGTGTGTCTAATTCTACTTTCAACTTGGACAACATTTCTCAATTTCTTCCTTCAACTTGCCAGCATGCCTTAAATATAATGATTATCCAATTCAATATAATTCTAGACACCAAACGAGTCCCAAGTATGTAGATGTGGTCCCGTA…	16433693	16434293	ATGAGCCTTCGTGTACTCCG	60.277	20	GCTGGCAAGTTGAAGGAAGA	60.517	20	210	657	866
[truncated: 156,557 more rows]
